# Supplementary material for: Folic Acid supplementary reduce the incidence of adenocarcinoma in a mouse model of colorectal cancer: microarray gene expression profile
Source: J Exp Clin Cancer Res. 2011 Dec 29;30(1):116. doi: 10.1186/1756-9966-30-116 (PMC3259116; doi:10.1186/1756-9966-30-116)
Supplement: Additional file 2 — Table S2. Complete list of differentially expressed genes in the FA3 group compared with the DMH group. the file contains all different genes identified by micro-array between FA3 group and DMH group. [file 1756-9966-30-116-S2.XLS]

## Sheet: Sheet1
Table S2.The complete list of differentially expressed genes in the FA3 group compared with DMH group.
# Condition pairs: FA3 vs DMH
# Fold Change cut-off: 1.5
# P-value cut-off:0.05
# Column A: GenbankAccession, genebank accession number.
# Column B: p-value, p-value calculated from TTest.
# Column C: Fold change, the absolute ratio (no log scale) of normalized intensities between two conditions.
# Column D: Regulation, it depicts which one of the groups has greater or lower intensity values wrt other group.
# Column E,F: Raw Intensity of each group (averaged intensity of replicate samples).
# Column G,H: Normalized Intensity of each group (averaged intensity of replicate samples).
# Column I~N: Raw Intensity of each sample.
# Column O~T: log2 value of Normalized Intensity of each sample.
# Column U~AC: annotations to each probe, including GeneSymbol, Description, GenomicCoordinates, Go, RefSeqAccession, UniGeneID, EntrezGeneID, EnsemblID, TIGRID.
FA3 vs DMH 1.5 fold up regulated genes
	P-value Fold change and Regulation			Group-Raw Intensity		Group-Normalized Intensity		Raw Intensity						Normalized Intensity						Annotations
GenbankAccession	p-value	Fold Change	Regulation	FA3(raw)	DMH(raw)	FA3(normalized)	DMH(normalized)	[FA3-1](raw)	[FA3-2](raw)	[FA3-3](raw)	[DMH-1](raw)	[DMH-2](raw)	[DMH-3](raw)	[FA3-1](normalized)	[FA3-2](normalized)	[FA3-3](normalized)	[DMH-1](normalized)	[DMH-2](normalized)	[DMH-3](normalized)	GeneSymbol	Description	GenomicCoordinates	Go	RefSeqAccession	UniGeneID	EntrezGeneID	EnsemblID	TIGRID
AF004109	0.0075321	3.13703	up	120.875	73.3389	1.58263	-0.0667667	81.8368	59.306	221.484	80.5262	70.1335	69.357	0.9882	1.6823	2.0774	0.1096	-0.144	-0.1659		arylalkylamine N-acetyltransferase Gene [Source:MGI (curated);Acc:MGI:1328365] [ENSMUST00000021159]	chr11:116457407-116457466			Mm.42233		ENSMUST00000021159	TC1776634
AK002949	0.00989442	2.53204	up	180.717	143.429	2.24	0.8997	278.11	84.4221	179.618	127.996	147.929	154.362	2.7531	2.1917	1.7752	0.7781	0.9327	0.9883	Fxc1	fractured callus expressed transcript 1 Gene [Source:MGI (curated);Acc:MGI:1315196] [ENSMUST00000106780]	chr7:112792079-112792138	GO:0005739			14356	ENSMUST00000106780	TC1682027
AK006992	0.0190431	2.64671	up	412.728	305.368	3.39747	1.99327	687.476	187.429	363.28	298.93	322.992	294.182	4.0587	3.3424	2.7913	2.0019	2.0593	1.9186		ecotropic viral integration site 5 like Gene [Source:MGI Symbol;Acc:MGI:2442167] [ENSMUST00000043710]	chr8:4207987-4208046			Mm.437106		ENSMUST00000043710	TC1579763
AK007051	0.00440518	3.16813	up	250.035	157.025	2.68133	1.0177	196.393	125.572	428.138	192.365	138.364	140.346	2.2512	2.7645	3.0283	1.3659	0.8363	0.8509		RIKEN cDNA 1700093J21 gene Gene [Source:MGI Symbol;Acc:MGI:1921546] [ENSMUST00000023632]	chr16:96310602-96310661			Mm.391818		ENSMUST00000023632	TC1592261
AK011292	0.0431644	1.5524	up	368.241	495.341	3.3122	2.6777	498.659	188.099	417.967	399.325	541.306	545.391	3.5955	3.3475	2.9936	2.4196	2.8043	2.8092	2610002J23Rik	Mus musculus 10 days embryo whole body cDNA, RIKEN full-length enriched library, clone:2610002J23 product:unclassifiable, full insert sequence. [AK011292]	chr11:100318599-100318540	GO:0008150|GO:0003674|GO:0005575		Mm.391799	69886		TC1626427
AK013346	0.00413655	3.81804	up	213.009	107.919	2.4078	0.474967	327.788	78.2905	232.948	84.8863	113.984	124.888	2.9902	2.0829	2.1503	0.1856	0.5567	0.6826	2810454L23Rik	Mus musculus 10, 11 days embryo whole body cDNA, RIKEN full-length enriched library, clone:2810454L23 product:weakly similar to KINETOPLAST MITOCHONDRIAL MURF2 PROTEIN [Leishmania tarentolae], full insert sequence. [AK013346]	chrX:148729446-148729387	GO:0008150|GO:0003674|GO:0005575		Mm.355094	72803
AK014609	0.00168333	2.47541	up	246.934	198.365	2.67907	1.3714	334.528	103.877	302.398	196.417	206.787	191.89	3.0196	2.4909	2.5267	1.396	1.416	1.3022	4633401B06Rik	Mus musculus 0 day neonate skin cDNA, RIKEN full-length enriched library, clone:4633401B06 product:unclassifiable, full insert sequence. [AK014609]	chr3:121490477-121490418	GO:0008150|GO:0003674|GO:0005575		Mm.412365	70828		TC1624122
AK016943	0.000301734	7.41493	up	329.861	719.836	3.14033	0.2499	265.962	195.091	528.531	662.247	782.981	714.28	2.6886	3.4002	3.3322	0.122	0.1891	0.4386		Putative uncharacterized protein [Source:UniProtKB/TrEMBL;Acc:Q9D3Y5] [ENSMUST00000035012]	chr9:115219637-115219696			Mm.296158		ENSMUST00000035012	TC1593688
AK018045	0.00426423	6.32588	up	2128.4	590.96	5.6053	2.94403	3727.21	602.338	2055.63	538.168	618.573	616.14	6.4975	5.0266	5.2918	2.8501	2.9968	2.9852	5830469G19Rik	Mus musculus adult male thymus cDNA, RIKEN full-length enriched library, clone:5830469G19 product:unclassifiable, full insert sequence. [AK018045]	chr4:129499239-129499298	GO:0008150|GO:0003674|GO:0005575		Mm.453636	76093
AK018050	0.0277205	1.73107	up	77.8943	97.1959	1.13073	0.339067	72.6127	54.0496	107.021	102.889	87.412	101.287	0.8157	1.5484	1.0281	0.4631	0.1737	0.3804		RIKEN cDNA 5830472F04 gene Gene [Source:MGI Symbol;Acc:MGI:1923354] [ENSMUST00000097661]	chr1:89693292-89693351					ENSMUST00000097661	TC1653531
AK021333	0.00484943	9.88175	up	1411.97	234.689	4.9167	1.61193	596.528	610.041	3029.34	251.802	216.454	235.812	3.854	5.0449	5.8512	1.7543	1.4819	1.5996		butyrophilin, subfamily 1, member A1 Gene [Source:MGI (curated);Acc:MGI:103118] [ENSMUST00000110434]	chr13:23555793-23555734			Mm.1420		ENSMUST00000110434	TC1591871
AK032850	0.000914563	4.40487	up	369.846	168.478	3.2688	1.1297	540.626	163.375	405.538	147.41	171.267	186.757	3.7121	3.1442	2.9501	0.9819	1.1441	1.2631	6720462K09Rik	Mus musculus 12 days embryo male wolffian duct includes surrounding region cDNA, RIKEN full-length enriched library, clone:6720462K09 product:unclassifiable, full insert sequence. [AK032850]	chr4:148629322-148629263	GO:0008150|GO:0003674|GO:0005575		Mm.417543	399579		TC1602251
AK033690	6.70583e-06	9.55529	up	1120.93	242.131	4.91527	1.65897	1078.32	607.988	1676.48	232.992	241.07	252.331	4.7081	5.0401	4.9976	1.6423	1.6373	1.6973	9130221J18Rik	Mus musculus adult male cecum cDNA, RIKEN full-length enriched library, clone:9130221J18 product:unclassifiable, full insert sequence. [AK033690]	chr8:5083425-5083366	GO:0008150|GO:0003674|GO:0005575		Mm.207250	102123		TC1708633
AK034570	0.00175664	4.4118	up	516.81	243.951	3.7415	1.60013	390.132	278.137	882.16	262.201	201.812	267.841	3.2414	3.9118	4.0713	1.7593	1.3292	1.7119		RIKEN cDNA D130020L05 gene Gene [Source:MGI Symbol;Acc:MGI:2450270] [ENSMUST00000055270]	chr12:102322310-102322369			Mm.87077		ENSMUST00000055270	TC1598411
AK040901	0.0218339	4.16659	up	312.355	121.946	2.72457	0.6657	565.037	67.0237	305.006	108.667	129.694	127.478	3.7758	1.8588	2.5391	0.542	0.7429	0.7122	A530041M06Rik	Mus musculus adult male aorta and vein cDNA, RIKEN full-length enriched library, clone:A530041M06 product:unclassifiable, full insert sequence. [AK040901]	chr3:104303310-104303251	GO:0008150|GO:0003674|GO:0005575		Mm.440722	399576		TC1609352
AK046316	0.00952885	4.11417	up	833.082	5315.9	4.3443	2.3037	592.24	367.781	1539.23	1985.3	6863.75	7098.63	3.8436	4.3149	4.8744	1.6716	2.5348	2.7047	B230369F24Rik	Mus musculus adult male corpora quadrigemina cDNA, RIKEN full-length enriched library, clone:B230369F24 product:similar to RIBOSOMAL PROTEIN L27A (RIBOSMAL PROTEIN L27A) [Mus musculus], full insert sequence. [AK046316]	chr1:180243520-180243461	GO:0008150|GO:0003674|GO:0005575		Mm.458762	320110
AK049070	0.0373077	3.8794	up	200.291	90.076	2.1267	0.170867	394.394	56.2278	150.25	56.2405	112.55	101.438	3.2571	1.6054	1.5176	-0.4083	0.5384	0.3825	C230096K16Rik	Mus musculus 0 day neonate cerebellum cDNA, RIKEN full-length enriched library, clone:C230096K16 product:hypothetical protein, full insert sequence. [AK049070]	chr5:65196915-65196974	GO:0008150|GO:0003674|GO:0005575		Mm.319499	414098
AK051059	0.0104524	2.56229	up	320.724	252.391	3.06953	1.7121	494.119	151.154	316.898	219.781	255.461	281.93	3.5823	3.032	2.5943	1.5581	1.7209	1.8573	D030063E12	Mus musculus 9 days embryo whole body cDNA, RIKEN full-length enriched library, clone:D030063E12 product:unclassifiable, full insert sequence. [AK051059]	chr15:38922850-38922791			Mm.102877	328530		TC1615065
AK079356	0.00213525	4.45863	up	113.691	55.1647	1.67867	-0.477933	95.8451	85.998	159.231	60.734	53.2746	51.4854	1.2162	2.2184	1.6014	-0.2974	-0.5406	-0.5958	6430704M03Rik	RIKEN cDNA 6430704M03 gene Gene [Source:MGI Symbol;Acc:MGI:2442704] [ENSMUST00000053681]	chr4:56970209-56970150	GO:0008150|GO:0003674|GO:0005575		Mm.40637	230235	ENSMUST00000053681	TC1602536
AK082735	0.000250308	2.32742	up	150.433	129.848	1.9783	0.759567	179.127	66.3943	205.776	136.974	128.111	124.46	2.1184	1.8452	1.9713	0.8759	0.7252	0.6776	C230098O21Rik	Mus musculus 0 day neonate cerebellum cDNA, RIKEN full-length enriched library, clone:C230098O21 product:unclassifiable, full insert sequence. [AK082735]	chr8:71656726-71656667	GO:0008150|GO:0003674|GO:0005575		Mm.390046	102153
AK085710	0.046859	2.16245	up	114.806	97.7797	1.45227	0.3396	72.6749	51.1156	220.628	113.642	96.7844	82.9123	0.817	1.4679	2.0719	0.6065	0.3207	0.0916	Csn3	casein kappa Gene [Source:MGI (curated);Acc:MGI:107461] [ENSMUST00000001667]	chr5:88361449-88361508	GO:0005576		Mm.296303	12994	ENSMUST00000001667	TC1612147
AK129084	0.0103255	1.75893	up	221.033	268.866	2.62353	1.80883	216.951	141.792	304.356	288.604	262.501	255.492	2.3948	2.9398	2.536	1.9511	1.7602	1.7152	Scrn1	secernin 1 Gene [Source:MGI (curated);Acc:MGI:1917188] [ENSMUST00000019268]	chr6:54456012-54455953	GO:0008150|GO:0003674|GO:0005737|GO:0006508|GO:0005575|GO:0006887|GO:0016805		Mm.41557	69938	ENSMUST00000019268	TC1600655
AK133597	0.00597554	2.22751	up	248.723	217.526	2.64607	1.49063	264.42	96.2483	385.501	261.23	203.235	188.113	2.6803	2.3809	2.877	1.8074	1.391	1.2735	Pdyn	prodynorphin Gene [Source:MGI (curated);Acc:MGI:97535] [ENSMUST00000028883]	chr2:129512382-129512323	GO:0007218|GO:0001515|GO:0007268|GO:0005576|GO:0005184		Mm.6239	18610	ENSMUST00000028883	TC1578059
AK135410	0.000635557	1.71701	up	226.841	274.906	2.62277	1.84287	231.001	124.515	325.007	276.263	272.446	276.009	2.4853	2.7523	2.6307	1.8881	1.8138	1.8267	Gpatch8	Mus musculus 12 days embryo female mullerian duct includes surrounding region cDNA, RIKEN full-length enriched library, clone:6820415O06 product:hypothetical protein, full insert sequence. [AK135410]	chr11:102398041-102397982	GO:0005622|GO:0005515|GO:0008150|GO:0008270|GO:0005575|GO:0003676|GO:0046872		Mm.260282	237943
AK143982	0.00171397	3.92493	up	173.206	92.403	2.24077	0.2681	139.488	113.627	266.503	98.8816	90.6145	87.7129	1.7576	2.6203	2.3444	0.4058	0.2257	0.1728		Putative uncharacterized protein [Source:UniProtKB/TrEMBL;Acc:Q3UNV3] [ENSMUST00000098697]	chr9:56905332-56905273			Mm.361900		ENSMUST00000098697	TC1614450
AK162653	0.0329597	1.84834	up	146.147	165.325	1.9826	1.09637	116.507	92.2971	229.638	146.461	152.349	197.163	1.4978	2.3204	2.1296	0.9726	0.9752	1.3413	A630043P06	Mus musculus adult male bone cDNA, RIKEN full-length enriched library, clone:9830144B01 product:unclassifiable, full insert sequence. [AK162653]	chr13:12565879-12565820			Mm.208144	328187
AK162966	0.00400499	2.89695	up	269.382	186.574	2.8034	1.26887	221.534	136.468	450.143	219.83	185.215	154.676	2.425	2.8846	3.1006	1.5584	1.257	0.9912		A kinase (PRKA) anchor protein 10 Gene [Source:MGI (curated);Acc:MGI:1890218] [ENSMUST00000108710]	chr11:61705399-61705340			Mm.405315		ENSMUST00000108710	TC1610210
AK170250	0.0119102	1.66079	up	256.94	313.489	2.76233	2.03047	223.729	135.784	411.305	292.534	317.222	330.71	2.4392	2.8773	2.9705	1.9706	2.0333	2.0875		Putative uncharacterized protein [Source:UniProtKB/TrEMBL;Acc:Q7TNN1] [ENSMUST00000096143]	chr15:102359448-102359389			Mm.475149		ENSMUST00000096143	TC1633747
AW049736	0.0327082	1.98885	up	447.172	449.016	3.529	2.53707	331.171	241.748	768.597	535.714	422.946	388.387	3.005	3.7095	3.8725	2.8435	2.4483	2.3194		septin 8 Gene [Source:MGI (curated);Acc:MGI:894310] [ENSMUST00000121334]	chr11:53362951-53363010			Mm.397763		ENSMUST00000121334	TC1644482
BC012020	0.0174737	3.65718	up	264203	176519	12.9066	11.0359	225821	272675	294113	159446	190901	179209	12.4184	13.849	12.4524	10.8757	11.171	11.0609		mitochondrially encoded ATP synthase 6 Gene [Source:MGI Symbol;Acc:MGI:99927] [ENSMUST00000105091]	chr1:24621452-24621393			Mm.441437		ENSMUST00000105091	TC1576231
BC027582	0.00173361	7.75521	up	449.658	115.127	3.49913	0.543967	315.425	227.439	806.112	156.341	91.0306	98.0097	2.9347	3.6215	3.9412	1.0667	0.2323	0.3329	LOC269472	Mus musculus cDNA sequence BC027582, mRNA (cDNA clone MGC:41739 IMAGE:1379952), complete cds. [BC027582]	chr3:103535656-103535597			Mm.379456	269472
BC068233	0.000882732	15.0133	up	529.676	224.707	3.70053	-0.207633	323.25	274.293	991.484	254.942	225.727	193.452	2.9701	3.8917	4.2398	0.1511	-0.6154	-0.1586	Ksr2	kinase suppressor of ras 2 Gene [Source:MGI Symbol;Acc:MGI:3610315] [ENSMUST00000111949]	chr5:118217303-118217362	GO:0008150|GO:0003674|GO:0005737|GO:0004672|GO:0016020|GO:0016301|GO:0004674|GO:0023034|GO:0006468|GO:0005575|GO:0005524|GO:0046872			333050	ENSMUST00000111949	TC1716046
BC109180	0.00475118	1.8489	up	464.028	492.857	3.5671	2.68043	463.967	196.127	731.99	542.994	489.8	445.779	3.4914	3.4078	3.8021	2.863	2.66	2.5183	Rnf212	ring finger protein 212 Gene [Source:MGI Symbol;Acc:MGI:3645767] [ENSMUST00000068946]	chr5:109158476-109158417	GO:0008150|GO:0003674|GO:0005575		Mm.244849	671564	ENSMUST00000068946	TC1734567
NM_001001182	0.00470638	4.5541	up	622.707	583.469	3.91563	1.72847	1043.34	216.711	608.066	482.496	637.351	630.561	4.6606	3.5518	3.5345	1.5577	1.8832	1.7445	Baz2b	Mus musculus bromodomain adjacent to zinc finger domain, 2B (Baz2b), mRNA [NM_001001182]	chr2:59737508-59737449	GO:0008150|GO:0003674|GO:0005575|GO:0046872	NM_001001182	Mm.228071	407823	ENSMUST00000112550	TC1603314
NM_001001326	0.0233313	1.50943	up	141.86	429.922	1.90247	1.30847	187.076	64.0553	174.448	407.897	439.685	442.187	2.181	1.7934	1.733	1.457	1.3197	1.1487	St5	Mus musculus suppression of tumorigenicity 5 (St5), transcript variant 1, mRNA [NM_001001326]	chr7:116668179-116668120	GO:0003674|GO:0070374|GO:0005575	NM_001001326	Mm.252009	76954	ENSMUST00000077909	TC1577706
NM_001001884	0.000674987	10.0385	up	215.379	83.8061	2.47863	-0.848833	155.922	120.002	370.213	93.1564	80.3261	77.9358	1.9182	2.6991	2.8186	-0.862	-0.4874	-1.1971	Nckap5l	Mus musculus NCK-associated protein 5-like (Nckap5l), mRNA [NM_001001884]	chr15:99253200-99253141	GO:0008150|GO:0003674|GO:0005575	NM_001001884	Mm.22915	380969	ENSMUST00000023747	TC1654250
NM_001002927	0.00214678	7.12999	up	3511.73	1375.29	6.63687	3.80297	2676.46	3087.25	4771.5	1392.4	1380.38	1353.1	6.0197	7.3843	6.5066	3.9043	3.769	3.7356	Penk	Mus musculus preproenkephalin (Penk), mRNA [NM_001002927]	chr4:4060783-4060724	GO:0007218|GO:0001515|GO:0007610|GO:0005576|GO:0001662|GO:0019233	NM_001002927	Mm.475097	18619	ENSMUST00000070375	TC1579360
NM_001003949	0.00459933	7.75826	up	2279.01	507.143	5.6788	2.72307	4302.23	670.471	1864.34	477.661	488.137	555.632	6.7044	5.1812	5.1508	2.678	2.6551	2.8361	ORF61	Mus musculus open reading frame 61 (ORF61), mRNA [NM_001003949]	chr10:79439924-79439865	GO:0008150|GO:0003674|GO:0016020|GO:0016021|GO:0005575	NM_001003949	Mm.29442	216157	ENSMUST00000105375	TC1598361
NM_001003950	0.00675497	1.71761	up	700.535	1197.03	4.2858	3.5054	699.681	442	959.925	1187.96	1178.89	1224.24	4.0841	4.5801	4.1932	3.4966	3.4789	3.5407	Rab3ip	Mus musculus RAB3A interacting protein (Rab3ip), mRNA [NM_001003950]	chr10:116343891-116343832	GO:0005085|GO:0008150|GO:0050790|GO:0005737|GO:0051020|GO:0006810|GO:0005634|GO:0015031|GO:0005829	NM_001003950	Mm.336394	216363	ENSMUST00000020375	TC1577222
NM_001003953	0.0496007	2.15139	up	460.034	168.014	2.18257	1.0773	677.939	165.544	536.619	107.642	196.471	199.93	2.7497	1.8257	1.9723	0.5283	1.3422	1.3614	Kdm2b	Mus musculus lysine (K)-specific demethylase 2B (Kdm2b), transcript variant 1, mRNA [NM_001003953]	chr5:123320747-123320688	GO:0005515|GO:0003723|GO:0005634|GO:0019843|GO:0003677|GO:0046872|GO:0051864|GO:0006350|GO:0016491|GO:0008270|GO:0016702|GO:0045449|GO:0055114|GO:0016568	NM_001003953	Mm.86406	30841	ENSMUST00000118027	TC1575205
NM_001003955	0.00856022	3.27562	up	261.292	601.729	2.82957	1.1178	392.427	154.617	236.832	472.237	661.591	671.359	3.2499	3.0647	2.1741	0.8648	1.2219	1.2667	Rab11fip5	Mus musculus RAB11 family interacting protein 5 (class I) (Rab11fip5), transcript variant 1, mRNA [NM_001003955]	chr6:85285020-85284961	GO:0005739|GO:0005737|GO:0016020|GO:0006810|GO:0015031|GO:0043231|GO:0005768	NM_001003955	Mm.220334	52055	ENSMUST00000089579	TC1598727
NM_001004191	0.00988246	3.05866	up	1683.52	1079.25	5.42823	3.81533	2759.96	752.12	1538.47	1118.58	1072.17	1047.01	6.064	5.347	4.8737	3.9056	3.7903	3.7501	Gm5617	Mus musculus predicted gene 5617 (Gm5617), mRNA [NM_001004191]	chr9:48304008-48304067	GO:0008150|GO:0003674|GO:0005575	NM_001004191	Mm.386950	434402	ENSMUST00000048824	TC1700845
NM_001004436	0.000135205	2.87621	up	391.248	1029.25	3.35367	1.8295	475.748	170.182	527.814	933.345	1054.24	1100.15	3.5276	3.2031	3.3303	1.7389	1.8479	1.9017	Wapal	Mus musculus wings apart-like homolog (Drosophila) (Wapal), mRNA [NM_001004436]	chr14:35558984-35559043	GO:0003674|GO:0000795|GO:0009636	NM_001004436	Mm.27957	218914	ENSMUST00000090027	TC1614136
NM_001005507	0.00127917	4.83562	up	770.918	300.574	4.2451	1.9714	1131.78	262.407	918.569	301.56	293.165	306.997	4.7779	3.8278	4.1296	2.0145	1.9195	1.9802	Smg7	Mus musculus Smg-7 homolog, nonsense mediated mRNA decay factor (C. elegans) (Smg7), transcript variant 3, mRNA [NM_001005507]	chr1:154684468-154684409	GO:0008150|GO:0003674|GO:0005575	NM_001005507	Mm.270775	226517	ENSMUST00000111836	NP859967
NM_001008498	0.00460486	13.8841	up	5601.86	619.961	6.8111	3.01573	11558.4	1215.59	4031.65	603.801	617.341	638.741	8.1302	6.0396	6.2635	3.0161	2.9939	3.0372	Wdr34	Mus musculus WD repeat domain 34 (Wdr34), mRNA [NM_001008498]	chr2:29887278-29887219		NM_001008498	Mm.88053	71820	ENSMUST00000045622	TC1582009
NM_001008533	0.0325542	2.34242	up	97.0716	91.9746	1.46183	0.233833	126.55	69.2416	95.4235	114.543	69.6806	91.7006	1.6171	1.9057	0.8627	0.6179	-0.1533	0.2369	Adora1	Mus musculus adenosine A1 receptor (Adora1), transcript variant 1, mRNA [NM_001008533]	chr1:136095892-136095833	GO:0001659|GO:0043268|GO:0060087|GO:0046888|GO:0048167|GO:0006612|GO:0045211|GO:0043025|GO:0030673|GO:0045822|GO:0048786|GO:0046982|GO:0004930|GO:0051967|GO:0045741|GO:0060079|GO:0014069|GO:0031683|GO:0016042|GO:0001609|GO:0042734|GO:0007186|GO:0001883|GO:0055117|GO:0032229|GO:0055118|GO:0050995|GO:0008285|GO:0005886|GO:0005783|GO:0014050|GO:0045777|GO:0007193|GO:0070256|GO:0030425|GO:0032279|GO:…	NM_001008533	Mm.298908	11539	ENSMUST00000038191	TC1603011
NM_001008549	0.00048846	21.0439	up	1162.72	98.125	4.7446	0.349267	1903.01	320.176	1264.99	86.9202	96.3453	111.11	5.5276	4.1149	4.5913	0.2198	0.3141	0.5139	Zfp658	Mus musculus zinc finger protein 658 (Zfp658), mRNA [NM_001008549]	chr7:50830763-50830822	GO:0008150|GO:0003674|GO:0005575|GO:0046872	NM_001008549	Mm.333821	210104	ENSMUST00000005597	TC1585700
NM_001008705	0.0165665	2.61758	up	2382.78	1828.95	5.9512	4.56297	3811.36	1122.6	2214.38	1484.21	2028.73	1973.9	6.5297	5.9248	5.3991	4.3137	4.7103	4.6649	Bud31	Mus musculus BUD31 homolog (yeast) (Bud31), mRNA [NM_001008705]	chr5:145908883-145908942	GO:0008150|GO:0003674|GO:0005634|GO:0005575	NM_001008705	Mm.277413	231889	ENSMUST00000116453	TC1580696
NM_001009947	0.00789356	4.94727	up	840.683	817.067	4.33407	2.02743	1252.02	259.469	1010.56	727.76	839.565	883.877	4.9236	3.8115	4.2671	1.3493	2.3824	2.3506	Dock11	Mus musculus dedicator of cytokinesis 11 (Dock11), mRNA [NM_001009947]	chrX:33616216-33616275	GO:0005085|GO:0050790|GO:0017048|GO:0005575|GO:0005089	NM_001009947	Mm.32873	75974	ENSMUST00000115266	TC1642304
NM_001011814	0.00914783	3.06071	up	114.419	84.0662	1.70233	0.0884667	122.758	79.8584	140.641	112.886	61.9007	77.4123	1.5732	2.1115	1.4223	0.5969	-0.3241	-0.0074	Olfr524	Mus musculus olfactory receptor 524 (Olfr524), mRNA [NM_001011814]	chr7:147388089-147388030	GO:0007608|GO:0007165|GO:0004984|GO:0007186|GO:0004930|GO:0004872|GO:0016021|GO:0004871	NM_001011814	Mm.377339	258055	ENSMUST00000051943	NP1398945
NM_001013608	0.00387594	6.09151	up	555.825	164.712	3.6943	1.0875	947.124	164.959	555.391	135.935	176.577	181.625	4.521	3.1581	3.4038	0.8632	1.1807	1.2186	0610007P08Rik	Mus musculus RIKEN cDNA 0610007P08 gene (0610007P08Rik), transcript variant 1, mRNA [NM_001013608]	chr13:64001473-64001532	GO:0008026|GO:0006200|GO:0004386|GO:0005634|GO:0005575|GO:0003676|GO:0003677|GO:0005524|GO:0006974|GO:0003674|GO:0008150|GO:0006281|GO:0016787|GO:0000166	NM_001013608	Mm.186610	76251	ENSMUST00000039944	TC1582621
NM_001014995	0.0170968	3.87376	up	824.344	733.865	4.24373	2.29	1341.01	223.171	908.851	755.272	679.345	766.978	5.0227	3.5942	4.1143	2.6603	1.7647	2.445	Fam189b	Mus musculus family with sequence similarity 189, member B (Fam189b), mRNA [NM_001014995]	chr3:88993149-88993208	GO:0008150|GO:0003674|GO:0016020|GO:0016021|GO:0005575	NM_001014995	Mm.274708	68521	ENSMUST00000117278	NP1221262
NM_001024560	0.000452233	2.6125	up	231.364	187.013	2.66723	1.2818	258.002	129.705	306.384	210.052	176.084	174.903	2.6448	2.8113	2.5456	1.4928	1.1841	1.1685	Snx32	Mus musculus sorting nexin 32 (Snx32), mRNA [NM_001024560]	chr19:5495399-5495340	GO:0005515|GO:0008150|GO:0003674|GO:0007154|GO:0006810|GO:0005575|GO:0035091|GO:0015031	NM_001024560	Mm.20071	225861	ENSMUST00000070172	TC1606435
NM_001024602	0.0224054	2.30149	up	3290.97	3145.34	6.52787	5.3253	4349.83	2129.14	3393.95	2241.83	3588.98	3605.21	6.7203	6.8482	6.0151	4.9086	5.5333	5.534	AW555464	Mus musculus expressed sequence AW555464 (AW555464), mRNA [NM_001024602]	chr12:113984355-113984414	GO:0008150|GO:0003674|GO:0005737|GO:0005874|GO:0005575|GO:0005856	NM_001024602	Mm.23689	217882	ENSMUST00000092279	NP661018
NM_001024616	0.000212501	9.13012	up	2494.31	561.062	6.0627	2.87207	3637.38	1280.45	2565.11	567.772	555.016	560.399	6.4623	6.1146	5.6112	2.9274	2.8404	2.8484	B230208H17Rik	Mus musculus RIKEN cDNA B230208H17 gene (B230208H17Rik), mRNA [NM_001024616]	chr2:25438598-25438539	GO:0005622|GO:0005737|GO:0000166|GO:0007264|GO:0005634|GO:0005525	NM_001024616	Mm.29600	227624	ENSMUST00000058137	TC1574885
NM_001024837	0.0244323	2.64677	up	192.612	148.248	2.25017	0.845933	325.977	74.5034	177.355	152.851	134.281	157.611	2.9822	2.0114	1.7569	1.0138	0.5671	0.9569	Adarb1	Mus musculus adenosine deaminase, RNA-specific, B1 (Adarb1), transcript variant 2, mRNA [NM_001024837]	chr10:76753538-76753479	GO:0003725|GO:0006397|GO:0006396|GO:0003726|GO:0016556|GO:0003723|GO:0005730|GO:0005634|GO:0046872|GO:0005622|GO:0004000|GO:0016787|GO:0005654	NM_001024837	Mm.276815	110532	ENSMUST00000105406	TC1610262
NM_001024856	0.000148783	1.74735	up	155.327	181.252	2.0447	1.23953	178.197	73.6277	214.158	170.86	177.15	195.745	2.1109	1.9943	2.0289	1.1949	1.1928	1.3309	Ttbk2	Mus musculus tau tubulin kinase 2 (Ttbk2), transcript variant 2, mRNA [NM_001024856]	chr2:120558834-120558775	GO:0018105|GO:0004674|GO:0005575	NM_001024856	Mm.275698	140810	ENSMUST00000085840
NM_001025067	0.00787636	2.29331	up	568.112	606.849	3.9039	2.70647	445.812	321.03	937.493	546.131	666.338	608.078	3.4339	4.1187	4.1591	2.5998	2.8089	2.7107	Lrig2	Mus musculus leucine-rich repeats and immunoglobulin-like domains 2 (Lrig2), mRNA [NM_001025067]	chr3:104258611-104258552	GO:0005515|GO:0008150|GO:0003674|GO:0005737|GO:0016020|GO:0005886|GO:0016021|GO:0005575	NM_001025067	Mm.34855	269473	ENSMUST00000046316
NM_001025192	0.00535234	13.2183	up	664.292	75.4251	3.6971	-0.0273667	1152.6	102.668	737.608	67.9186	76.1409	82.2157	4.8042	2.474	3.8131	-0.1361	-0.0254	0.0794	Cxadr	Mus musculus coxsackie virus and adenovirus receptor (Cxadr), transcript variant 1, mRNA [NM_001025192]	chr16:78340937-78340996	GO:0005515|GO:0060044|GO:0030054|GO:0005886|GO:0005576|GO:0045216|GO:0007507|GO:0048739|GO:0007165|GO:0016020|GO:0005911|GO:0004872|GO:0005923|GO:0007005|GO:0016021|GO:0007155	NM_001025192	Mm.66222	13052	ENSMUST00000023572
NM_001025426	0.00820026	4.3319	up	302.612	573.001	2.85273	0.737733	479.649	94.1083	334.079	508.883	603.825	606.296	3.5394	2.3484	2.6704	0.2445	0.9291	1.0396	Depdc5	Mus musculus DEP domain containing 5 (Depdc5), transcript variant 1, mRNA [NM_001025426]	chr5:33334150-33334209	GO:0008150|GO:0003674|GO:0023034|GO:0005575	NM_001025426	Mm.101524	277854	ENSMUST00000046788	TC1580946
NM_001025575	7.4715e-05	6.62628	up	469.427	187.242	2.5692	-0.159	314.353	291.335	802.595	153.793	205.456	202.478	2.3076	2.6039	2.7961	-0.3098	-0.1296	-0.0376	BC026782	Mus musculus cDNA sequence BC026782 (BC026782), mRNA [NM_001025575]	chr1:141707474-141707415		NM_001025575	Mm.439660	545366	ENSMUST00000094484	TC1585267
NM_001025599	0.00104545	2.95386	up	2798.81	1855.86	6.15687	4.59427	3679.52	1088.35	3628.55	1693.42	2016.1	1858.04	6.4789	5.8801	6.1116	4.5039	4.7013	4.5776	Trim26	Mus musculus tripartite motif-containing 26 (Trim26), transcript variant 1, mRNA [NM_001025599]	chr17:36996236-36996295	GO:0005622|GO:0005515|GO:0008150|GO:0003674|GO:0005737|GO:0008270|GO:0046872	NM_001025599	Mm.34587	22670	ENSMUST00000053434	TC1596651
NM_001026212	0.000273733	4.21101	up	789.695	387.917	4.4136	2.33943	1066.17	404.099	898.815	377.823	389.607	396.32	4.6918	4.4507	4.0983	2.3398	2.3299	2.3486	Ensa	Mus musculus endosulfine alpha (Ensa), transcript variant 2, mRNA [NM_001026212]	chr3:95434127-95434186	GO:0005737|GO:0050796|GO:0019870|GO:0005102	NM_001026212	Mm.241365	56205	ENSMUST00000037983	TC1574342
NM_001029934	0.00531942	3.3338	up	755.609	428.488	4.22017	2.483	1189	269.452	808.376	421.644	438.366	425.454	4.8491	3.8661	3.9453	2.4981	2.5	2.4509	Usp32	Mus musculus ubiquitin specific peptidase 32 (Usp32), mRNA [NM_001029934]	chr11:84798077-84798018	GO:0008150|GO:0003674|GO:0016787|GO:0008233|GO:0008234|GO:0005575|GO:0004221	NM_001029934	Mm.178524	237898	ENSMUST00000000821	TC1660113
NM_001029978	0.0233428	2.32216	up	458.106	450.503	3.71187	2.4964	406.451	370.95	596.918	520.654	429.261	401.595	3.3005	4.3273	3.5078	2.7554	2.4151	2.3187	Tceal3	Mus musculus transcription elongation factor A (SII)-like 3 (Tceal3), mRNA [NM_001029978]	chrX:133202837-133202896	GO:0008150|GO:0003674|GO:0005634|GO:0005575|GO:0003746|GO:0006414	NM_001029978	Mm.260515	594844	ENSMUST00000113100
NM_001031667	0.000876389	12.2638	up	4796.59	771.556	6.90717	3.29083	7805.99	1886.28	4697.48	529.693	902.2	882.774	7.5639	6.6735	6.4841	2.8272	3.5413	3.504	Gsk3a	Mus musculus glycogen synthase kinase 3 alpha (Gsk3a), mRNA [NM_001031667]	chr7:26013338-26013279	GO:0034236|GO:0005515|GO:0008286|GO:0010800|GO:0050321|GO:0005524|GO:0033138|GO:0004672|GO:0000166|GO:0016477|GO:0004674|GO:0016301|GO:0004696|GO:0006468|GO:0016740	NM_001031667	Mm.476745	606496	ENSMUST00000071739	TC1602184
NM_001031808	0.0034083	1.95929	up	624.761	3375.46	2.26213	1.2918	889.004	311.532	673.748	3421.74	3339.51	3365.12	2.5226	1.9911	2.2727	1.3089	1.3298	1.2367	Mrpl41	Mus musculus mitochondrial ribosomal protein L41 (Mrpl41), nuclear gene encoding mitochondrial protein, mRNA [NM_001031808]	chr2:24828094-24828035	GO:0005739|GO:0008150|GO:0003674|GO:0007049|GO:0030529|GO:0006915|GO:0005840	NM_001031808	Mm.23010	107733		TC1575625
NM_001033196	0.0112714	3.39717	up	1667.6	896.403	5.3115	3.54717	2835.38	544.427	1623	853.127	929.548	906.534	6.1029	4.8808	4.9508	3.5148	3.5844	3.5423	Znfx1	Mus musculus zinc finger, NFX1-type containing 1 (Znfx1), mRNA [NM_001033196]	chr2:166861413-166861354	GO:0008150|GO:0003674|GO:0005575|GO:0046872	NM_001033196	Mm.297074	98999	ENSMUST00000067584	TC1735798
NM_001033204	0.0276033	1.98504	up	311.263	255.245	2.7211	1.73193	488.712	143.309	301.768	281.974	239.161	244.601	3.244	2.617	2.3023	1.9176	1.6258	1.6524	Rpusd3	Mus musculus RNA pseudouridylate synthase domain containing 3 (Rpusd3), mRNA [NM_001033204]	chr6:113365450-113365391	GO:0009982|GO:0008150|GO:0003674|GO:0003723|GO:0009451|GO:0005575|GO:0001522	NM_001033204	Mm.31204	101122	ENSMUST00000060634	TC1671754
NM_001033364	0.000749154	38.9774	up	17935.4	3461.81	8.52537	3.2408	24460.6	3119.49	26226	3729.2	3229.16	3427.09	9.2117	7.3993	8.9651	3.2553	3.1568	3.3103	Cdhr2	Mus musculus cadherin-related family member 2 (Cdhr2), mRNA [NM_001033364]	chr13:54837957-54838016	GO:0008150|GO:0003674|GO:0016020|GO:0016021|GO:0005575|GO:0007155	NM_001033364	Mm.315382	268663	ENSMUST00000037145	TC1584965
NM_001033379	0.00185934	10.1095	up	563.016	923.383	3.70187	0.364233	1024.25	211.838	452.962	836.555	995.482	938.113	4.5881	3.444	3.0735	0.4027	0.3628	0.3272	Dcp1b	Mus musculus DCP1 decapping enzyme homolog b (S. cerevisiae) (Dcp1b), mRNA [NM_001033379]	chr6:119170144-119170203	GO:0008150|GO:0003674|GO:0005737|GO:0016787|GO:0000184|GO:0005634|GO:0005575	NM_001033379	Mm.250197	319618	ENSMUST00000073909	NP727229
NM_001033439	0.00530374	4.13045	up	326.411	146.169	2.97367	0.927367	537.669	108.181	333.383	130.801	152.198	155.509	3.7041	2.5495	2.6674	0.8094	0.9738	0.9989	Lrch1	Mus musculus leucine-rich repeats and calponin homology (CH) domain containing 1 (Lrch1), mRNA [NM_001033439]	chr14:75154576-75154517	GO:0005515|GO:0008150|GO:0003674|GO:0005575	NM_001033439	Mm.288868	380916	ENSMUST00000088968	TC1680278
NM_001033472	0.00341157	5.76625	up	206.389	120.09	2.24927	-0.278367	307.449	54.3265	257.391	102.172	127.384	130.713	2.8978	1.5558	2.2942	-0.4955	-0.2653	-0.0743	A830080D01Rik	Mus musculus RIKEN cDNA A830080D01 gene (A830080D01Rik), mRNA [NM_001033472]	chrX:156030859-156030918	GO:0005739|GO:0008150|GO:0003674|GO:0005575	NM_001033472	Mm.296254	382252	ENSMUST00000112464	TC1606599
NM_001033475	0.000340982	8.06943	up	580.628	573.869	3.85207	0.8396	765.912	203.642	772.332	506.411	606.216	608.978	4.2146	3.4621	3.8795	0.5503	1.0592	0.9093	Tmed8	Mus musculus transmembrane emp24 domain containing 8 (Tmed8), mRNA [NM_001033475]	chr12:88507459-88507400	GO:0008150|GO:0003674|GO:0005575	NM_001033475	Mm.374912	382620	ENSMUST00000037418
NM_001033988	0.000632079	6.78681	up	1922.59	556.442	5.6162	2.85347	2943.48	787.455	2036.84	487.458	565.52	616.347	6.1569	5.4132	5.2785	2.7073	2.8674	2.9857	Ncoa4	Mus musculus nuclear receptor coactivator 4 (Ncoa4), transcript variant 2, mRNA [NM_001033988]	chr14:32992281-32992340	GO:0005739|GO:0008150|GO:0003674|GO:0005575	NM_001033988	Mm.371598	27057	ENSMUST00000022467	TC1584756
NM_001037298	3.8774e-06	44.6143	up	4125.14	3559.74	6.8475	1.36807	4158.27	2629.64	5587.52	3675.74	3717.45	3286.03	6.6553	7.1528	6.7344	1.3702	1.4006	1.3334	Fam38a	Mus musculus family with sequence similarity 38, member A (Fam38a), mRNA [NM_001037298]	chr8:125005680-125005621	GO:0008150|GO:0003674|GO:0005575	NM_001037298	Mm.476870	234839	ENSMUST00000064316	TC1616953
NM_001037725	0.00131658	8.93644	up	1089.37	272.258	4.77787	1.61817	1843.6	468.721	955.793	217.747	311.208	287.82	5.4819	4.6648	4.1869	1.3975	1.764	1.693	Fam117b	Mus musculus family with sequence similarity 117, member B (Fam117b), transcript variant 1, mRNA [NM_001037725]	chr1:60042129-60042188	GO:0008150|GO:0003674|GO:0005575	NM_001037725	Mm.479189	72750	ENSMUST00000036540	TC1698172
NM_001037756	2.68098e-05	5.24169	up	657.199	449.6	4.14017	1.75013	822.208	322.628	826.76	446.284	437.574	464.942	4.3169	4.1259	3.9777	1.6969	1.703	1.8505	Brms1l	Mus musculus breast cancer metastasis-suppressor 1-like (Brms1l), mRNA [NM_001037756]	chr12:56970589-56970648	GO:0008150|GO:0003674|GO:0005634|GO:0005575|GO:0045449|GO:0040008|GO:0006350	NM_001037756	Mm.24761	52592	ENSMUST00000059250	TC1574573
NM_001037913	0.0124562	1.86904	up	4089.52	4729.29	6.84967	5.94737	4985.82	2666.48	4616.24	4633.15	4773.63	4781.08	6.9172	7.1729	6.4589	5.956	5.9449	5.9412	Ccdc107	Mus musculus coiled-coil domain containing 107 (Ccdc107), mRNA [NM_001037913]	chr4:43508719-43508778		NM_001037913	Mm.289109	622404	ENSMUST00000107922	TC1681573
NM_001039000	0.0259347	1.91224	up	824.15	950.945	4.5597	3.62443	897.32	599.201	975.928	1032.81	1013.4	806.628	4.443	5.0191	4.217	3.7905	3.709	3.3738	Kif5a	Mus musculus kinesin family member 5A (Kif5a), transcript variant 1, mRNA [NM_001039000]	chr10:126662856-126662797	GO:0005515|GO:0043005|GO:0005871|GO:0005737|GO:0003774|GO:0000166|GO:0035253|GO:0005874|GO:0003777|GO:0005524|GO:0007018	NM_001039000	Mm.30355	16572	ENSMUST00000099172	TC1603346
NM_001039376	6.68583e-05	19.1601	up	574.334	410.119	4.0307	-0.229333	596.247	418.366	708.387	437.034	404.098	389.224	3.851	4.4964	3.7447	-0.0743	-0.2903	-0.3234	Pde4dip	Mus musculus phosphodiesterase 4D interacting protein (myomegalin) (Pde4dip), transcript variant 1, mRNA [NM_001039376]	chr3:97493807-97493748	GO:0005515|GO:0008150|GO:0005813|GO:0005737|GO:0005794|GO:0005634|GO:0019899|GO:0005856	NM_001039376	Mm.129840	83679		TC1686491
NM_001039386	0.00601506	5.18436	up	3057.27	3365.4	6.24483	3.87067	5442.03	1343.73	2386.05	3510.98	3355.47	3229.75	7.0435	6.1842	5.5068	3.9448	3.806	3.8612	Nelf	Mus musculus nasal embryonic LHRH factor (Nelf), transcript variant 1, mRNA [NM_001039386]	chr2:24918340-24918399	GO:0016020|GO:0005886|GO:0005634	NM_001039386	Mm.42956	56876	ENSMUST00000116574	TC1572320
NM_001039484	0.000311962	1.82914	up	346.113	394.454	3.23467	2.3635	403.567	183.029	451.743	403.903	384.147	395.31	3.2902	3.3081	3.1057	2.4361	2.3095	2.3449	Kcnj10	Mus musculus potassium inwardly-rectifying channel, subfamily J, member 10 (Kcnj10), mRNA [NM_001039484]	chr1:174304062-174304121	GO:0005515|GO:0005242|GO:0005244|GO:0005267|GO:0005524|GO:0034220|GO:0000166|GO:0016020|GO:0005887|GO:0006810|GO:0034765|GO:0016021|GO:0005216|GO:0006813|GO:0006811	NM_001039484	Mm.254563	16513	ENSMUST00000056136	TC1598226
NM_001039488	0.0104199	9.81236	up	414.244	195.116	3.10087	-0.193733	788.765	87.3616	366.604	139.511	226.083	219.753	4.257	2.2411	2.8045	-0.9938	0.1005	0.3121	4933421E11Rik	Mus musculus RIKEN cDNA 4933421E11 gene (4933421E11Rik), transcript variant 1, mRNA [NM_001039488]	chr3:106539348-106539407	GO:0008150|GO:0003674|GO:0005575	NM_001039488	Mm.259638	321000	ENSMUST00000106736	TC1655117
NM_001039493	0.000450001	56.2494	up	2734.57	94.8231	5.7985	-0.0152667	1303.75	878.551	6021.42	96.9553	97.3557	90.1583	4.982	5.5712	6.8423	-0.0013	-0.0114	-0.0331	Plekhm3	Mus musculus pleckstrin homology domain containing, family M, member 3 (Plekhm3), mRNA [NM_001039493]	chr1:64835754-64835695	GO:0008150|GO:0003674|GO:0023034|GO:0005575|GO:0046872	NM_001039493	Mm.239534	241075	ENSMUST00000097713	TC1602991
NM_001039676	0.0111315	4.00379	up	179.416	87.0169	2.13733	0.135967	114.313	88.9647	334.969	118.95	76.3675	65.7328	1.4704	2.2673	2.6743	0.6724	-0.0211	-0.2434	Slc39a2	Mus musculus solute carrier family 39 (zinc transporter), member 2 (Slc39a2), mRNA [NM_001039676]	chr14:52515743-52515802	GO:0071577|GO:0005385|GO:0015674|GO:0006829|GO:0005575	NM_001039676	Mm.281343	214922	ENSMUST00000047726	TC1586716
NM_001039723	5.5979e-05	3.6156	up	375.471	212.896	3.326	1.47177	463.896	180.398	482.119	210.01	199.737	228.942	3.4912	3.2872	3.1996	1.4925	1.3659	1.5569	Tmem120b	Mus musculus transmembrane protein 120B (Tmem120b), mRNA [NM_001039723]	chr5:123567274-123567333	GO:0008150|GO:0003674|GO:0016020|GO:0016021|GO:0005575	NM_001039723	Mm.391872	330189	ENSMUST00000067505	TC1580527
NM_001039939	0.0338318	2.08252	up	529.599	480.791	3.70357	2.64523	847.178	188.914	552.706	430.916	511.826	499.631	4.3601	3.3538	3.3968	2.5294	2.7235	2.6828	Asxl1	Mus musculus additional sex combs like 1 (Drosophila) (Asxl1), mRNA [NM_001039939]	chr2:153229684-153229743	GO:0005634|GO:0046872|GO:0045449|GO:0006350	NM_001039939	Mm.330677	228790	ENSMUST00000036193	TC1574296
NM_001040111	0.00345421	3.76131	up	1640.13	325.704	3.99323	2.082	2545.1	740.591	1634.7	361.013	324.608	291.492	4.5708	3.6686	3.7403	2.2741	2.0665	1.9054	Arap1	Mus musculus ArfGAP with RhoGAP domain, ankyrin repeat and PH domain 1 (Arap1), transcript variant 3, mRNA [NM_001040111]	chr7:108560338-108560397	GO:0005622|GO:0005515|GO:0008060|GO:0007165|GO:0005737|GO:0005794|GO:0016020|GO:0005886|GO:0032312|GO:0008270|GO:0046872|GO:0005096	NM_001040111	Mm.277687	69710	ENSMUST00000107011	TC1712929
NM_001040691	0.000775562	5.47351	up	2223.2	877.903	5.95857	3.5061	2920.87	1405.93	2342.79	724.932	935.505	973.272	6.1458	6.2495	5.4804	3.2799	3.5936	3.6448	Ung	Mus musculus uracil DNA glycosylase (Ung), transcript variant 1, mRNA [NM_001040691]	chr5:114588731-114588790	GO:0045437|GO:0004844|GO:0043066|GO:0005634|GO:0016446|GO:0006974|GO:0016799|GO:0005739|GO:0006281|GO:0016787|GO:0006284|GO:0016798|GO:0008152|GO:0016447	NM_001040691	Mm.1393	22256	ENSMUST00000112275	TC1591987
NM_001045513	0.0466899	2.50307	up	640.068	455.066	3.89353	2.56983	1167.25	205.485	547.466	448.798	450.91	465.491	4.8225	3.4751	3.383	2.5881	2.5407	2.5807	Raph1	Mus musculus Ras association (RalGDS/AF-6) and pleckstrin homology domains 1 (Raph1), mRNA [NM_001045513]	chr1:60540095-60540036	GO:0008150|GO:0003674|GO:0005575	NM_001045513	Mm.440325	77300		TC1606862
NM_001045964	0.000735638	15.322	up	3069.68	358.537	6.16213	2.2246	5240.29	921.125	3047.62	375.152	336.861	363.597	6.988	5.6388	5.8596	2.3295	2.12	2.2243	Mink1	Mus musculus misshapen-like kinase 1 (zebrafish) (Mink1), transcript variant 4, mRNA [NM_001045964]	chr11:70427921-70427980	GO:0006950|GO:0007275|GO:0005524|GO:0007243|GO:0005083|GO:0050790|GO:0004672|GO:0000166|GO:0004674|GO:0016301|GO:0045060|GO:0006468|GO:0016740	NM_001045964	Mm.42967	50932	ENSMUST00000102559	TC1579046
NM_001048207	6.60519e-05	5.03119	up	751.797	300.941	4.30357	1.97267	981.093	333.88	940.418	287.173	305.405	310.246	4.5718	4.1754	4.1635	1.944	1.9786	1.9954	Gypc	Mus musculus glycophorin C (Gypc), mRNA [NM_001048207]	chr18:32688120-32688061	GO:0008150|GO:0003674|GO:0016020|GO:0005886|GO:0030863|GO:0016021	NM_001048207	Mm.292145	71683	ENSMUST00000025238	TC1576706
NM_001077510	3.92748e-06	7.63856	up	14569.2	3999.49	8.63817	5.70487	16116.1	8022.24	19569.3	4186.4	3875.21	3936.85	8.6098	8.762	8.5427	5.8097	5.644	5.6609	Gnas	Mus musculus GNAS (guanine nucleotide binding protein, alpha stimulating) complex locus (Gnas), transcript variant 8, mRNA [NM_001077510]	chr2:174171933-174171992	GO:0005515|GO:0005886|GO:0051216|GO:0031852|GO:0003924|GO:0042995|GO:0009791|GO:0048701|GO:0007191|GO:0005737|GO:0000166|GO:0004871|GO:0042493|GO:0005834|GO:0045672|GO:0005624|GO:0005576|GO:0031410|GO:0005525|GO:0031982|GO:0045669|GO:0042383|GO:0040032|GO:0006184|GO:0007165|GO:0001958|GO:0001501|GO:0019001|GO:0006112|GO:0007186|GO:0016020|GO:0035116|GO:0044424|GO:0007189|GO:0005768	NM_001077510	Mm.125770	14683	ENSMUST00000080493	TC1573765
NM_001077591	0.0166808	2.23328	up	269.702	259.286	2.9164	1.75723	222.933	199.912	386.261	256.863	247.362	273.635	2.434	3.4354	2.8798	1.783	1.6745	1.8142	Tsks	Mus musculus testis-specific serine kinase substrate (Tsks), transcript variant 2, mRNA [NM_001077591]	chr7:52213345-52213404	GO:0016310|GO:0016301	NM_001077591	Mm.84502	22116	ENSMUST00000120929	TC1588288
NM_001077694	0.031	2.35561	up	479.97	451.013	3.78173	2.54563	410.151	408.351	621.407	533.049	403.786	416.204	3.3136	4.4658	3.5658	2.8363	2.3814	2.4192	Dysf	Mus musculus dysferlin (Dysf), transcript variant 2, mRNA [NM_001077694]	chr6:84160977-84161036	GO:0042383|GO:0005515|GO:0016020|GO:0005886|GO:0030315|GO:0001778|GO:0031410|GO:0016021	NM_001077694	Mm.220982	26903	ENSMUST00000113823	TC1602222
NM_001077696	0.0108248	5.22428	up	1727.89	735.937	5.5092	3.12397	2592.73	825.807	1765.13	343.634	964.482	899.695	5.9738	5.4818	5.072	2.2029	3.6376	3.5314	Hdac5	Mus musculus histone deacetylase 5 (Hdac5), transcript variant 1, mRNA [NM_001077696]	chr11:102057135-102057076	GO:0005515|GO:0016564|GO:0016566|GO:0005634|GO:0042220|GO:0005829|GO:0007507|GO:0005737|GO:0006954|GO:0030183|GO:0051153|GO:0016481|GO:0004407|GO:0045449|GO:0003714|GO:0048742|GO:0006950|GO:0000122|GO:0045843|GO:0007399|GO:0006350|GO:0016604|GO:0042113|GO:0045668|GO:0000118|GO:0002076|GO:0016787|GO:0045892|GO:0008134|GO:0016568	NM_001077696	Mm.22665	15184	ENSMUST00000008999	TC1574127
NM_001077712	0.00480278	1.9406	up	854.304	944.038	4.45807	3.50157	1131.67	345.783	1085.46	856.238	994.836	981.039	4.7778	4.2259	4.3705	3.4316	3.5467	3.5264	Stag2	Mus musculus stromal antigen 2 (Stag2), transcript variant 2, mRNA [NM_001077712]	chrX:39630266-39630325	GO:0007067|GO:0007049|GO:0007126|GO:0007059|GO:0005488|GO:0005634|GO:0051301	NM_001077712	Mm.290422	20843	ENSMUST00000115072	TC1618200
NM_001079695	0.0194527	3.3945	up	4020.12	2106.32	6.54193	4.77873	7323.67	1277.49	3459.2	1957.33	2168.16	2193.48	7.4719	6.1113	6.0426	4.7129	4.8062	4.8171	Srsf5	Mus musculus serine/arginine-rich splicing factor 5 (Srsf5), transcript variant 1, mRNA [NM_001079695]	chr12:82050878-82050937	GO:0008380|GO:0006397|GO:0000166|GO:0003723|GO:0009611|GO:0005634|GO:0050733|GO:0003676|GO:0045449|GO:0006350	NM_001079695	Mm.43331	20384	ENSMUST00000110356	TC1573912
NM_001081069	1.80825e-05	6.54745	up	938.619	284.537	4.60333	1.8924	1137.06	392.998	1285.8	290.292	281.855	281.464	4.7847	4.4105	4.6148	1.9595	1.8628	1.8549	Rgs11	Mus musculus regulator of G-protein signaling 11 (Rgs11), mRNA [NM_001081069]	chr17:26348198-26348257	GO:0005515|GO:0050790|GO:0007186|GO:0023034|GO:0005834|GO:0009968|GO:0004871|GO:0005096	NM_001081069	Mm.109840	50782	ENSMUST00000122058	TC1613950
NM_001081086	9.65415e-05	4.1234	up	127.131	60.4253	1.6982	-0.345633	168.74	59.7448	152.909	64.0668	61.8738	55.3353	1.8879	1.6755	1.5312	-0.2203	-0.3248	-0.4918	Ppig	Mus musculus peptidyl-prolyl isomerase G (cyclophilin G) (Ppig), mRNA [NM_001081086]	chr2:69574122-69574181	GO:0008150|GO:0006457|GO:0003755|GO:0005634|GO:0016853|GO:0016363	NM_001081086	Mm.11815	228005	ENSMUST00000116494	TC1677620
NM_001081090	0.0210284	2.08334	up	439.755	415.876	3.49597	2.43707	681.23	186.949	451.085	378.607	435.682	433.34	4.0456	3.3387	3.1036	2.3427	2.4911	2.4774	Esf1	Mus musculus ESF1, nucleolar pre-rRNA processing protein, homolog (S. cerevisiae) (Esf1), mRNA [NM_001081090]	chr2:139945704-139945645	GO:0008150|GO:0003674|GO:0005634|GO:0005575|GO:0045449|GO:0006350	NM_001081090	Mm.21228	66580	ENSMUST00000046030	TC1582664
NM_001081113	0.00255729	4.61298	up	143.451	200.643	1.88633	-0.319367	226.813	63.7547	139.786	187.946	203.273	210.709	2.4589	1.7866	1.4135	-0.3713	-0.4953	-0.0915	Ipo8	Mus musculus importin 8 (Ipo8), mRNA [NM_001081113]	chr6:148719272-148719213	GO:0006200|GO:0008283|GO:0042626|GO:0005634|GO:0015031|GO:0006886|GO:0055085|GO:0005737|GO:0005488|GO:0005887|GO:0008565|GO:0006810|GO:0008262	NM_001081113	Mm.260105	320727	ENSMUST00000111575	TC1614397
NM_001081114	0.0016993	1.96446	up	322.272	369.726	3.15337	2.17923	357.853	186.267	422.695	404.178	354.727	350.272	3.1168	3.3334	3.0099	2.3559	2.1039	2.0779	Clip3	Mus musculus CAP-GLY domain containing linker protein 3 (Clip3), mRNA [NM_001081114]	chr7:31093142-31093201		NM_001081114	Mm.159258	76686	ENSMUST00000014065	TC1609508
NM_001081133	0.000749178	4.57129	up	154.785	378.067	2.06473	-0.127867	212.875	80.4591	171.022	373.047	337.121	424.032	2.3674	2.1224	1.7044	0.1429	-0.2653	-0.2612	Kif16b	Mus musculus kinesin family member 16B (Kif16b), mRNA [NM_001081133]	chr2:142444175-142444116	GO:0003774|GO:0000166|GO:0005874|GO:0005524	NM_001081133	Mm.251934	16558	ENSMUST00000077077
NM_001081164	0.0066151	4.25365	up	484.108	207.493	3.51743	1.42873	809.384	150.815	492.125	181.12	205.945	235.413	4.2942	3.0288	3.2293	1.279	1.4101	1.5971	Otud4	Mus musculus OTU domain containing 4 (Otud4), mRNA [NM_001081164]	chr8:82201445-82201504	GO:0008150|GO:0003674|GO:0005575	NM_001081164	Mm.34348	73945	ENSMUST00000048457	TC1661440
NM_001081171	0.0231998	3.92429	up	3228.3	1570.91	6.28453	4.3121	5991.25	1349.01	2344.63	1054.09	1831.61	1827.02	7.1822	6.1899	5.4815	3.82	4.5629	4.5534	Lama5	Mus musculus laminin, alpha 5 (Lama5), mRNA [NM_001081171]	chr2:179911138-179911079	GO:0005515|GO:0001658|GO:0030324|GO:0001755|GO:0030155|GO:0001738|GO:0042127|GO:0009887|GO:0042475|GO:0007155|GO:0001942|GO:0030334|GO:0005605|GO:0005578|GO:0005102|GO:0005606|GO:0005576|GO:0005604|GO:0045995|GO:0031012|GO:0042384|GO:0043259|GO:0005610|GO:0005178|GO:0007517|GO:0016331|GO:0048754|GO:0060445	NM_001081171	Mm.4339	16776	ENSMUST00000015791	TC1597526
NM_001081213	0.034363	2.22777	up	345.595	274.166	2.99347	1.83787	470.422	90.2015	476.162	259.118	279.44	283.94	3.5114	2.2873	3.1817	1.7957	1.8504	1.8675	Ermp1	Mus musculus endoplasmic reticulum metallopeptidase 1 (Ermp1), mRNA [NM_001081213]	chr19:29685049-29684990	GO:0003674|GO:0001541|GO:0016787|GO:0016020|GO:0005783|GO:0006508|GO:0008233|GO:0016021|GO:0046872|GO:0008237	NM_001081213	Mm.267131	226090	ENSMUST00000054083	TC1574797
NM_001081222	0.0338274	2.74969	up	227.04	123.707	2.0776	0.618333	410.997	65.9485	204.173	73.5676	146.67	150.885	2.7332	1.6703	1.8293	-0.0208	0.9204	0.9554	Esco1	Mus musculus establishment of cohesion 1 homolog 1 (S. cerevisiae) (Esco1), mRNA [NM_001081222]	chr18:10574988-10574929	GO:0003684|GO:0008150|GO:0003674|GO:0007049|GO:0006281|GO:0003887|GO:0005634|GO:0005575|GO:0046872|GO:0016740|GO:0008415	NM_001081222	Mm.210996	77805	ENSMUST00000025142	TC1664019
NM_001081268	0.00640192	2.64812	up	354.25	289.525	3.32	1.91503	313.662	259.416	489.672	296.004	265.872	306.699	2.9266	3.8113	3.2221	1.9877	1.7786	1.9788	Prss53	Mus musculus protease, serine, 53 (Prss53), mRNA [NM_001081268]	chr7:135029414-135029355	GO:0008150|GO:0003674|GO:0016787|GO:0004252|GO:0006508|GO:0008236|GO:0008233|GO:0005576|GO:0005575|GO:0003824	NM_001081268	Mm.425491	330657	ENSMUST00000121394	TC1603025
NM_001081282	0.00638975	8.17754	up	788.706	1118.09	4.38817	1.3565	1100.25	374.49	891.38	802.822	1324.41	1227.05	4.7372	4.341	4.0863	0.2614	1.9436	1.8645	Ibtk	Mus musculus inhibitor of Bruton agammaglobulinemia tyrosine kinase (Ibtk), mRNA [NM_001081282]	chr9:85581022-85580963	GO:0005515|GO:0005737|GO:0051209|GO:0019901|GO:0016020|GO:0061099|GO:0030292|GO:0001933	NM_001081282	Mm.22315	108837	ENSMUST00000039213
NM_001081315	0.0028657	9.94956	up	383.713	150.998	3.1186	-0.196033	716.693	114.193	320.252	114.625	172.052	166.317	4.1188	2.6275	2.6095	-0.3758	-0.1505	-0.0618	Brpf3	Mus musculus bromodomain and PHD finger containing, 3 (Brpf3), mRNA [NM_001081315]	chr17:28975427-28975486	GO:0008150|GO:0003674|GO:0005575	NM_001081315	Mm.291877	268936	ENSMUST00000038971	TC1654421
NM_001081326	0.00223257	1.99977	up	528.701	557.047	3.8614	2.86157	662.48	294.881	628.741	567.71	557.19	546.241	4.0053	3.9962	3.5827	2.9272	2.846	2.8115	Agl	Mus musculus amylo-1,6-glucosidase, 4-alpha-glucanotransferase (Agl), mRNA [NM_001081326]	chr3:116446028-116445969	GO:0005515|GO:0007584|GO:0016234|GO:0005977|GO:0005529|GO:0051384|GO:0005625|GO:0005634|GO:0005737|GO:0016529|GO:0004134|GO:0004135|GO:0030247|GO:0009725|GO:0005980|GO:0031593|GO:0004133	NM_001081326	Mm.237099	77559	ENSMUST00000040603	TC1599515
NM_001081343	0.0170601	2.08585	up	218.304	407.375	2.4427	1.38207	321.342	78.3997	255.171	400.573	399.264	422.289	2.9615	2.0849	2.2817	1.3761	1.3038	1.4663	3110043O21Rik	Mus musculus RIKEN cDNA 3110043O21 gene (3110043O21Rik), mRNA [NM_001081343]	chr4:35138678-35138619	GO:0008150|GO:0003674|GO:0005575	NM_001081343	Mm.331544	73205	ENSMUST00000108127	TC1578391
NM_001081357	0.00155149	6.59878	up	1275.6	390.253	5.04447	2.32227	2012.97	577.952	1235.88	294.358	465.976	410.426	5.6087	4.967	4.5577	1.9796	2.5881	2.3991	Map4k3	Mus musculus mitogen-activated protein kinase kinase kinase kinase 3 (Map4k3), mRNA [NM_001081357]	chr17:80980031-80979972	GO:0008150|GO:0003674|GO:0050790|GO:0005083|GO:0004672|GO:0000166|GO:0016301|GO:0004674|GO:0006468|GO:0005575|GO:0005524|GO:0016740	NM_001081357	Mm.458168	225028	ENSMUST00000112389	TC1602787
NM_001081359	0.00139327	9.79039	up	2194.02	604.21	5.70793	2.41657	3820.5	739.547	2022.02	558.243	640.699	613.688	6.5331	5.3227	5.268	2.3	2.4792	2.4705	Ubr5	Mus musculus ubiquitin protein ligase E3 component n-recognin 5 (Ubr5), transcript variant 1, mRNA [NM_001081359]	chr15:37897705-37897646	GO:0005622|GO:0004842|GO:0016567|GO:0016881|GO:0016874|GO:0003723|GO:0008270|GO:0005634|GO:0046872|GO:0006464	NM_001081359	Mm.275426	70790	ENSMUST00000022899	TC1748312
NM_001081383	0.00179813	8.5635	up	1226.45	263.398	4.86407	1.76587	2076.31	393.382	1209.66	235.283	319.282	235.628	5.6534	4.412	4.5268	1.6564	2.0427	1.5985	Mll3	Mus musculus myeloid/lymphoid or mixed-lineage leukemia 3 (Mll3), mRNA [NM_001081383]	chr5:24777691-24777632	GO:0005515|GO:0006355|GO:0016571|GO:0023034|GO:0008168|GO:0005634|GO:0042800|GO:0003677|GO:0046872|GO:0006350|GO:0018024|GO:0035097|GO:0008270|GO:0045449|GO:0016740|GO:0016568	NM_001081383	Mm.332268	231051	ENSMUST00000088250	TC1597950
NM_001081412	0.00553402	6.10546	up	471.985	252.531	3.57833	0.968233	794.991	207.332	413.632	327.645	225.648	204.302	4.2684	3.488	2.9786	1.5537	0.5711	0.7799	Bcr	Mus musculus breakpoint cluster region (Bcr), mRNA [NM_001081412]	chr10:74645345-74645404	GO:0035023|GO:0023034|GO:0005524|GO:0005085|GO:0005622|GO:0007165|GO:0050790|GO:0005737|GO:0046777|GO:0000166|GO:0004674|GO:0007420|GO:0016301|GO:0051726|GO:0006468|GO:0048008|GO:0005089|GO:0016740|GO:0005096	NM_001081412	Mm.478843	110279	ENSMUST00000041070	TC1597717
NM_001081419	0.00524755	8.32471	up	387.216	509.469	3.18313	0.125733	748.447	155.278	257.921	433.8	565.575	529.031	4.1813	3.0709	2.2972	0.202	-0.0465	0.2217	Dip2a	Mus musculus DIP2 disco-interacting protein 2 homolog A (Drosophila) (Dip2a), mRNA [NM_001081419]	chr10:75725953-75725894	GO:0008150|GO:0003674|GO:0008152|GO:0007275|GO:0005634|GO:0005575|GO:0003824|GO:0008134	NM_001081419	Mm.33183	64451	ENSMUST00000036033	TC1597026
NM_001081426	0.00153795	4.3334	up	526.346	545.845	3.8445	1.729	419.889	348.329	810.822	569.994	535.502	532.039	3.3474	4.2365	3.9496	1.8936	1.6186	1.6748	Dip2c	Mus musculus DIP2 disco-interacting protein 2 homolog C (Drosophila) (Dip2c), mRNA [NM_001081426]	chr13:9668088-9668147	GO:0008150|GO:0003674|GO:0005575	NM_001081426	Mm.217326	208440	ENSMUST00000099913	TC1584339
NM_001081433	0.00255583	10.5388	up	382.216	368.882	3.05187	-0.345767	619.627	82.9068	444.114	315.358	424.925	366.361	3.9088	2.1656	3.0812	-0.4162	-0.2538	-0.3673	Ankrd44	Mus musculus ankyrin repeat domain 44 (Ankrd44), transcript variant 1, mRNA [NM_001081433]	chr1:54702297-54702238	GO:0008150|GO:0003674|GO:0005575	NM_001081433	Mm.397910	329154	ENSMUST00000044359	TC1627052
NM_001081963	0.00109224	11.0336	up	442.427	303.188	3.68953	0.2257	429.306	410.902	487.073	304.965	298.43	306.168	3.3794	4.4748	3.2144	0.434	0.2028	0.0403	9430020K01Rik	Mus musculus RIKEN cDNA 9430020K01 gene (9430020K01Rik), mRNA [NM_001081963]	chr18:4682760-4682819	GO:0008150|GO:0003674|GO:0005575	NM_001081963	Mm.33179	240185	ENSMUST00000037029
NM_001083927	0.000531781	3.60925	up	2605.67	1474.06	6.1137	4.262	3575.05	1236.35	3005.61	1328.84	1531.14	1562.21	6.4373	6.064	5.8398	4.1541	4.3044	4.3275	Tle3	Mus musculus transducin-like enhancer of split 3, homolog of Drosophila E(spl) (Tle3), transcript variant 1, mRNA [NM_001083927]	chr9:61266180-61266239	GO:0005515|GO:0006355|GO:0007275|GO:0005634|GO:0007283|GO:0016055|GO:0045449|GO:0030154|GO:0006350	NM_001083927	Mm.24255	21887	ENSMUST00000034820	TC1599200
NM_001103165	0.0352174	2.38061	up	3490.77	1614.26	5.64773	4.3964	4645.27	1801.17	4025.87	1635.13	1563.42	1644.23	6.4042	5.4864	5.0526	4.4534	4.3345	4.4013	Pcbp2	Mus musculus poly(rC) binding protein 2 (Pcbp2), transcript variant 1, mRNA [NM_001103165]	chr15:102329132-102329191	GO:0005515|GO:0005737|GO:0030529|GO:0003723|GO:0005634|GO:0003677	NM_001103165	Mm.236513	18521	ENSMUST00000077037	TC1572935
NM_001105058	0.0303805	2.76728	up	169.111	111.649	1.98567	0.5172	101.098	73.9822	332.252	132.471	84.2145	118.26	1.2932	2.0013	2.6625	0.8277	0.12	0.6039	Vmn2r61	Mus musculus vomeronasal 2, receptor 61 (Vmn2r61), mRNA [NM_001105058]	chr7:49555654-49555713		NM_001105058	Mm.469899	637873
NM_001110778	0.0261331	2.59938	up	135.741	134.199	1.9793	0.601133	139.231	115.556	152.435	182.192	108.03	112.375	1.7549	2.6446	1.5384	1.0236	0.3441	0.4357	Adam11	Mus musculus a disintegrin and metallopeptidase domain 11 (Adam11), transcript variant 1, mRNA [NM_001110778]	chr11:102641316-102641375	GO:0016020|GO:0007229|GO:0006508|GO:0008270|GO:0008233|GO:0016021|GO:0004222|GO:0008237	NM_001110778	Mm.89854	11488	ENSMUST00000068150	TC1640472
NM_001110796	0.00768153	3.36359	up	596.51	112.925	2.2997	0.5497	255.482	199.855	1334.19	104.788	102.282	131.704	1.6427	2.5093	2.7471	0.4895	0.4004	0.7592	Pclo	Mus musculus piccolo (presynaptic cytomatrix protein) (Pclo), transcript variant 2, mRNA [NM_001110796]	chr5:14682209-14682268	GO:0005515|GO:0016080|GO:0030054|GO:0005509|GO:0045202|GO:0046872|GO:0005544|GO:0007010|GO:0017157|GO:0019933|GO:0008270|GO:0005522|GO:0030073	NM_001110796	Mm.146275	26875	ENSMUST00000071768	TC1586941
NM_001113204	0.00140902	3.96733	up	630.707	343.1	4.1268	2.13863	779.012	366.886	746.223	425.366	331.021	272.914	4.2391	4.3114	3.8299	2.5107	2.0948	1.8104	Ncam1	Mus musculus neural cell adhesion molecule 1 (Ncam1), transcript variant 3, mRNA [NM_001113204]	chr9:49310379-49310320	GO:0030424|GO:0005886|GO:0019902|GO:0031225|GO:0050850|GO:0034109|GO:0016020|GO:0030275|GO:0043025|GO:0016021|GO:0007155|GO:0008201|GO:0007166|GO:0009897	NM_001113204	Mm.4974	17967	ENSMUST00000114483	TC1598634
NM_001113424	0.00183531	13.1595	up	1176.43	177.27	4.87417	1.15613	669.565	696.819	2162.91	114.325	208.141	209.345	4.0206	5.2368	5.3651	0.6152	1.4254	1.4278	Amn1	Mus musculus antagonist of mitotic exit network 1 homolog (S. cerevisiae) (Amn1), mRNA [NM_001113424]	chr6:149115371-149106338	GO:0008150|GO:0003674|GO:0005575	NM_001113424	Mm.209147	232566	ENSMUST00000111533	TC1670829
NM_001127189	0.00139796	3.84869	up	125.054	70.5172	1.7905	-0.153867	136.484	73.4245	165.253	71.1484	51.9138	88.4893	1.7262	1.9904	1.6549	-0.0691	-0.578	0.1855	Gm13157	Mus musculus predicted gene 13157 (Gm13157), mRNA [NM_001127189]	chr4:147128917-147128858	GO:0008150|GO:0003674|GO:0005575|GO:0046872	NM_001127189	Mm.440977	100041677	ENSMUST00000066794	TC1581355
NM_001135577	0.000103441	10.6745	up	620.677	216.994	4.1122	0.6961	809.962	380.26	671.809	206.286	217.026	227.671	4.2953	4.363	3.6783	0.6659	0.6451	0.7773	BC024659	Mus musculus cDNA sequence BC024659 (BC024659), mRNA [NM_001135577]	chr13:41371863-41371922	GO:0008150|GO:0003674|GO:0005575	NM_001135577	Mm.38578	108934		TC1635606
NM_001159647	0.0454154	2.10181	up	240.872	252.456	2.7888	1.71717	203.794	209.331	309.49	274.464	245.522	237.381	2.3045	3.5018	2.5601	1.8787	1.6637	1.6091	Cntn1	Mus musculus contactin 1 (Cntn1), transcript variant 1, mRNA [NM_001159647]	chr15:92170470-92170529	GO:0010628|GO:0090072|GO:0016020|GO:0007219|GO:0005886|GO:0031225|GO:0007155	NM_001159647	Mm.4911	12805	ENSMUST00000068378	TC1597628
NM_001159775	0.00249789	3.97926	up	285.097	146.599	2.9152	0.9227	219.87	166.564	468.857	170.488	146.874	122.435	2.4141	3.1721	3.1594	1.1917	0.9224	0.654	Olfr391-ps	Mus musculus olfactory receptor 391, pseudogene (Olfr391-ps), mRNA [NM_001159775]	chr11:73612657-73612598		NM_001159775	Mm.291412	258236	ENSMUST00000092920	TC1616266
NM_001161765	0.0156953	4.71634	up	222.684	75.4294	2.20657	-0.0311	103.695	78.0045	486.352	65.4831	75.7136	85.0915	1.3298	2.0777	3.2122	-0.1888	-0.0335	0.129	Fmo5	Mus musculus flavin containing monooxygenase 5 (Fmo5), transcript variant 1, mRNA [NM_001161765]	chr3:97459133-97459192	GO:0050661|GO:0005792|GO:0004497|GO:0004499|GO:0016020|GO:0005783|GO:0050660|GO:0016491|GO:0031227|GO:0016021|GO:0055114	NM_001161765	Mm.385180	14263	ENSMUST00000107050	TC1675397
NM_001161822	0.018277	3.51965	up	280.339	161.559	2.88963	1.0742	465.107	170.012	205.899	171.693	151.992	160.993	3.495	3.2017	1.9722	1.2019	0.9718	1.0489	Rgs17	Mus musculus regulator of G-protein signaling 17 (Rgs17), transcript variant 1, mRNA [NM_001161822]	chr10:4513546-4513605	GO:0050790|GO:0005737|GO:0016020|GO:0007186|GO:0005634|GO:0009968|GO:0004871|GO:0005096	NM_001161822	Mm.44606	56533	ENSMUST00000117676	TC1580424
NM_001163015	0.000297072	5.03084	up	472.833	203.546	3.738	1.4072	546.505	308.647	563.346	216.653	204.031	189.955	3.7277	4.062	3.4243	1.5374	1.3966	1.2876	Gprasp2	Mus musculus G protein-coupled receptor associated sorting protein 2 (Gprasp2), transcript variant 1, mRNA [NM_001163015]	chrX:132379206-132379265	GO:0008150|GO:0001664|GO:0001540|GO:0005488|GO:0005634|GO:0005575	NM_001163015	Mm.271980	245607	ENSMUST00000113136	TC1598127
NM_001163645	0.0312733	2.37825	up	314.975	237.241	2.87567	1.62577	484.803	87.5664	372.557	211.143	250.539	250.042	3.5548	2.2445	2.8277	1.5003	1.6929	1.6841	Osbpl3	Mus musculus oxysterol binding protein-like 3 (Osbpl3), transcript variant 2, mRNA [NM_001163645]	chr6:50247123-50247064	GO:0008150|GO:0003674|GO:0006869|GO:0006810|GO:0005575|GO:0008202	NM_001163645	Mm.44153	71720	ENSMUST00000114470	TC1586511
NM_001163754	0.00523114	5.25188	up	674.364	230.447	3.9742	1.58137	1162.15	203.138	657.798	204.536	226.659	260.146	4.8162	3.4585	3.6479	1.4544	1.5484	1.7413	Rab3gap2	Mus musculus RAB3 GTPase activating protein subunit 2 (Rab3gap2), mRNA [NM_001163754]	chr1:187107784-187107843	GO:0008150|GO:0003674|GO:0050790|GO:0005737|GO:0005575|GO:0005096	NM_001163754	Mm.275841	98732	ENSMUST00000069652	TC1597564
NM_001164248	0.00743631	2.62648	up	299.405	242.365	3.04017	1.64703	253.07	197.223	447.922	251.232	277.687	198.177	2.6125	3.4152	3.0928	1.7511	1.8413	1.3487	Tpm1	Mus musculus tropomyosin 1, alpha (Tpm1), transcript variant 1, mRNA [NM_001164248]	chr9:66875841-66875782	GO:0005862|GO:0030018|GO:0055010|GO:0003779|GO:0009790|GO:0032781|GO:0030016|GO:0060048|GO:0001701|GO:0042803|GO:0051693|GO:0043234|GO:0003065|GO:0005737|GO:0051015|GO:0047485|GO:0031941|GO:0005200|GO:0005856	NM_001164248	Mm.121878	22003	ENSMUST00000113685	TC1575333
NM_001164255	0.0308786	2.18748	up	227.672	189.069	2.4259	1.29663	154.642	91.9771	436.398	167.402	210.256	189.548	1.9064	2.3154	3.0559	1.1654	1.44	1.2845	Tpm1	Mus musculus tropomyosin 1, alpha (Tpm1), transcript variant 9, mRNA [NM_001164255]	chr9:66872190-66872131	GO:0005862|GO:0030018|GO:0055010|GO:0003779|GO:0009790|GO:0032781|GO:0030016|GO:0060048|GO:0001701|GO:0042803|GO:0051693|GO:0043234|GO:0003065|GO:0005737|GO:0051015|GO:0047485|GO:0031941|GO:0005200|GO:0005856	NM_001164255	Mm.121878	22003	ENSMUST00000113693	TC1674469
NM_001164361	0.00225436	4.71242	up	1098.3	360.284	2.78347	0.547	1562.44	460.224	1272.23	287.241	397.597	396.014	3.3175	2.5864	2.4465	0.2006	0.6748	0.7656	Plekha8	Mus musculus pleckstrin homology domain containing, family A (phosphoinositide binding specific) member 8 (Plekha8), transcript variant 1, mRNA [NM_001164361]	chr6:54595274-54595333	GO:0008150|GO:0003674|GO:0005737|GO:0051861|GO:0017089|GO:0046836|GO:0006810|GO:0005575|GO:0015031	NM_001164361	Mm.35416	231999	ENSMUST00000119706	TC1647922
NM_001164497	0.000602627	12.9134	up	770.039	377.609	4.2094	0.5186	1271.69	253.827	784.601	366.903	386.99	378.935	4.9461	3.7799	3.9022	0.4243	0.4869	0.6446	Papd5	Mus musculus PAP associated domain containing 5 (Papd5), transcript variant 1, mRNA [NM_001164497]	chr8:90783556-90783615	GO:0003887|GO:0016779|GO:0005634|GO:0005575|GO:0003677|GO:0006260|GO:0003674|GO:0008150|GO:0005737|GO:0007049|GO:0007067|GO:0016740|GO:0051301	NM_001164497	Mm.479946	214627	ENSMUST00000118952	TC1597099
NM_001165980	0.00189716	4.01101	up	129.143	213.835	1.76867	-0.2353	188.064	60.6809	138.686	213.978	209.537	217.989	2.1886	1.7153	1.4021	-0.5053	-0.2276	0.027	Dcaf17	Mus musculus DDB1 and CUL4 associated factor 17 (Dcaf17), transcript variant 1, mRNA [NM_001165980]	chr2:70933815-70933874	GO:0008150|GO:0003674|GO:0016020|GO:0005634|GO:0016021|GO:0005575	NM_001165980	Mm.440766	75763	ENSMUST00000154704	TC1603582
NM_001167983	0.0237924	1.8703	up	401.846	415.632	3.34163	2.43837	622.831	187.008	395.7	410.979	400.581	435.335	3.7799	3.3381	2.9069	2.4611	2.3699	2.4841	Sipa1l1	Mus musculus signal-induced proliferation-associated 1 like 1 (Sipa1l1), transcript variant 2, mRNA [NM_001167983]	chr12:83552685-83552744	GO:0005515|GO:0051056|GO:0030054|GO:0005886|GO:0031532|GO:0045202|GO:0014069|GO:0032861|GO:0048814|GO:0005622|GO:0043234|GO:0050790|GO:0005737|GO:0051015|GO:0016020|GO:0043197|GO:0048167|GO:0045211|GO:0061001|GO:0005856|GO:0019717|GO:0005096	NM_001167983	Mm.261333	217692	ENSMUST00000110321	TC1641443
NM_001171004	0.000727552	1.50198	up	1789.4	2432.74	5.57523	4.98837	2136.5	853.122	2378.57	2414.18	2470.74	2413.32	5.6946	5.5288	5.5023	5.0155	4.9947	4.9549	Prkd3	Mus musculus protein kinase D3 (Prkd3), transcript variant 1, mRNA [NM_001171004]	chr17:79349963-79349904		NM_001171004	Mm.252776	75292	ENSMUST00000119284	TC1574636
NM_007392	0.00109612	10.2003	up	70095.7	14097.6	10.8725	7.522	45390.2	50982.4	113915	13512.6	14907.2	13872.9	10.1037	11.4299	11.084	7.5002	7.5877	7.4781	Acta2	Mus musculus actin, alpha 2, smooth muscle, aorta (Acta2), mRNA [NM_007392]	chr19:34316119-34316060	GO:0005515|GO:0005737|GO:0000166|GO:0008217|GO:0015629|GO:0005856|GO:0005524|GO:0030485|GO:0014829	NM_007392	Mm.213025	11475	ENSMUST00000039631	NP842934
NM_007442	0.000156402	18.0634	up	247.242	77.82	2.6664	-1.5086	185.502	129.217	427.007	106.231	71.0261	56.2026	2.1689	2.8058	3.0245	-1.2125	-1.5658	-1.7475	Alx4	Mus musculus aristaless-like homeobox 4 (Alx4), mRNA [NM_007442]	chr2:93518001-93518060	GO:0005515|GO:0007389|GO:0003700|GO:0048705|GO:0005634|GO:0048704|GO:0009952|GO:0009791|GO:0045944|GO:0060021|GO:0035108|GO:0045449|GO:0005667|GO:0006355|GO:0006357|GO:0046982|GO:0007275|GO:0042981|GO:0048565|GO:0003677|GO:0006350|GO:0043565|GO:0007517|GO:0030528|GO:0035116|GO:0035115|GO:0042733	NM_007442	Mm.389389	11695	ENSMUST00000111254	TC1595674
NM_007458	0.00270679	4.03332	up	1457.58	719.754	5.24307	3.2311	2290.88	673.477	1408.39	698.56	727.563	733.139	5.7953	5.1877	4.7462	3.2264	3.2309	3.236	Ap2a1	Mus musculus adaptor protein complex AP-2, alpha 1 subunit (Ap2a1), transcript variant 1, mRNA [NM_007458]	chr7:52155814-52155755	GO:0005515|GO:0030131|GO:0005886|GO:0015031|GO:0006886|GO:0030117|GO:0006897|GO:0043234|GO:0016323|GO:0005905|GO:0016324|GO:0016020|GO:0005488|GO:0008565|GO:0006810|GO:0030141|GO:0016192	NM_007458	Mm.6877	11771	ENSMUST00000085399	TC1576799
NM_007460	0.00283859	3.62522	up	546.349	1613.85	3.7879	1.92983	838.749	214.586	585.712	1630.14	1600.91	1610.51	4.3457	3.5376	3.4804	2.0268	1.8419	1.9208	Ap3d1	Mus musculus adaptor-related protein complex 3, delta 1 subunit (Ap3d1), mRNA [NM_007460]	chr10:80170154-80170095	GO:0005515|GO:0005802|GO:0005794|GO:0061088|GO:0015031|GO:0006886|GO:0030117|GO:0005737|GO:0016020|GO:0051138|GO:0005488|GO:0019882|GO:0008565|GO:0048007|GO:0006810|GO:0006829|GO:0016192	NM_007460	Mm.209294	11776	ENSMUST00000020420	TC1572774
NM_007471	0.0178289	1.97438	up	4946.69	4980.26	7.00247	6.02107	7416.35	2159.94	5263.77	4740.76	5005.28	5194.75	7.4901	6.869	6.6483	5.9891	6.0132	6.0609	App	Mus musculus amyloid beta (A4) precursor protein (App), mRNA [NM_007471]	chr16:84954771-84954712	GO:0005515|GO:0031594|GO:0010466|GO:0007409|GO:0031175|GO:0006878|GO:0007219|GO:0030198|GO:0007176|GO:0050885|GO:0019717|GO:0006378|GO:0005794|GO:0007617|GO:0050803|GO:0016358|GO:0006897|GO:0016504|GO:0035235|GO:0045931|GO:0008542|GO:0008088|GO:0008344|GO:0030424|GO:0043005|GO:0048471|GO:0004867|GO:0051233|GO:0046872|GO:0016322|GO:0000085|GO:0005737|GO:0051563|GO:0001967|GO:0016199|GO:0048669|GO:…	NM_007471	Mm.277585	11820	ENSMUST00000074271	TC1573751
NM_007493	0.00438281	3.03746	up	403.111	273.127	3.42583	1.82297	318.904	239.025	651.403	305.102	285.176	229.104	2.9505	3.6932	3.6338	2.0313	1.8797	1.5579	Asgr2	Mus musculus asialoglycoprotein receptor 2 (Asgr2), mRNA [NM_007493]	chr11:69919568-69919627	GO:0007165|GO:0009100|GO:0031647|GO:0016020|GO:0005488|GO:0055088|GO:0005529|GO:0004872|GO:0016021|GO:0006897	NM_007493	Mm.1357	11890	ENSMUST00000102572	TC1587285
NM_007508	0.000637808	3.01175	up	876.744	515.018	4.28863	2.69803	1095.13	453.666	1081.44	445.518	536.572	562.966	4.498	4.3279	4.04	2.5098	2.7628	2.8215	Atp6v1a	Mus musculus ATPase, H+ transporting, lysosomal V1 subunit A (Atp6v1a), mRNA [NM_007508]	chr16:44085642-44085583	GO:0046034|GO:0015986|GO:0005886|GO:0006200|GO:0016469|GO:0033180|GO:0005524|GO:0005829|GO:0005739|GO:0003674|GO:0008150|GO:0016787|GO:0000166|GO:0046961|GO:0046933|GO:0006810|GO:0016820|GO:0033178|GO:0006811|GO:0015992	NM_007508	Mm.217787	11964	ENSMUST00000114666	TC1605878
NM_007520	0.00516243	2.90372	up	296.998	208.33	2.97723	1.43933	445.515	146.797	298.682	207.953	226.216	190.821	3.4329	2.9899	2.5089	1.4783	1.5455	1.2942	Bach1	Mus musculus BTB and CNC homology 1 (Bach1), mRNA [NM_007520]	chr16:87733532-87733591	GO:0043565|GO:0005515|GO:0006355|GO:0003700|GO:0046983|GO:0005634|GO:0003677|GO:0045449|GO:0006350	NM_007520	Mm.26147	12013	ENSMUST00000026703
NM_007523	0.0159653	2.63841	up	925.439	2436.38	4.56217	3.1625	1509.1	405.631	861.592	2426.52	2441.27	2441.35	5.193	4.4562	4.0373	3.3366	3.0764	3.0745	Bak1	Mus musculus BCL2-antagonist/killer 1 (Bak1), mRNA [NM_007523]	chr17:27156866-27156807	GO:0051400|GO:0001783|GO:0001782|GO:0008285|GO:0005783|GO:0008283|GO:0010524|GO:0060068|GO:0051087|GO:0009620|GO:0001836|GO:0046872|GO:0042803|GO:0048597|GO:0005829|GO:0048872|GO:0005739|GO:0005622|GO:0008053|GO:0033137|GO:0031072|GO:0090200|GO:0051726|GO:0002262|GO:0035108|GO:0010332|GO:0001776|GO:0043065|GO:0031966|GO:0008635|GO:0046982|GO:0006919|GO:0006915|GO:0005624|GO:0042981|GO:0010046|GO:…	NM_007523	Mm.2443	12018	ENSMUST00000025034	TC1590995
NM_007552	0.0411179	1.61918	up	298.911	403.41	2.84463	2.14937	424.087	128.745	343.901	348.761	418.815	442.654	3.2521	2.7264	2.5554	1.962	2.1645	2.3216	Bmi1	Mus musculus Bmi1 polycomb ring finger oncogene (Bmi1), mRNA [NM_007552]	chr2:18607987-18608046	GO:0005515|GO:0016564|GO:0048103|GO:0004842|GO:0048706|GO:0000151|GO:0048704|GO:0005634|GO:0046872|GO:0005737|GO:0006959|GO:0021903|GO:0045449|GO:0031519|GO:0043066|GO:0016573|GO:0009987|GO:0016574|GO:0000122|GO:0001701|GO:0006350|GO:0016604|GO:0001501|GO:0007420|GO:0003682|GO:0008270|GO:0016568	NM_007552	Mm.289584	12151	ENSMUST00000028071	TC1574389
NM_007567	0.000709101	7.33586	up	742.096	314.854	4.3064	1.43143	572.442	449.421	1204.42	352.865	244.259	347.438	3.7946	4.6041	4.5205	1.5335	1.109	1.6518	Bsn	Mus musculus bassoon (Bsn), mRNA [NM_007567]	chr9:107998661-107998602	GO:0048786|GO:0005737|GO:0030054|GO:0045202|GO:0008270|GO:0016021|GO:0019717|GO:0005856|GO:0046872|GO:0000300	NM_007567	Mm.20425	12217	ENSMUST00000035208
NM_007598	0.000529051	3.56804	up	8456.05	4743.53	7.78693	5.9518	11653.8	3687.95	10026.4	4798.25	4737.08	4695.27	8.1421	7.6408	7.5779	6.0065	5.9338	5.9151	Cap1	Mus musculus CAP, adenylate cyclase-associated protein 1 (yeast) (Cap1), mRNA [NM_007598]	chr4:122536543-122536484	GO:0030036|GO:0005886|GO:0001667|GO:0003779|GO:0005576|GO:0006898|GO:0005829|GO:0000902|GO:0005737|GO:0016020|GO:0005488|GO:0007010|GO:0030864	NM_007598	Mm.8687	12331	ENSMUST00000106257	TC1778277
NM_007615	0.000461937	13.0671	up	5100.41	1817.75	6.98257	3.2747	8125.58	1880.56	5295.08	1694.27	1830.81	1928.17	7.6218	6.6691	6.6568	3.2697	3.0198	3.5346	Ctnnd1	Mus musculus catenin (cadherin associated protein), delta 1 (Ctnnd1), transcript variant 1, mRNA [NM_007615]	chr2:84441058-84440999	GO:0005515|GO:0060690|GO:0042153|GO:0005886|GO:0045202|GO:0005634|GO:0001738|GO:0030426|GO:0005915|GO:0005737|GO:0016337|GO:0043197|GO:0016055|GO:0007155|GO:0050839|GO:0007435|GO:0045449|GO:0019901|GO:0019903|GO:0019904|GO:0005624|GO:0030027|GO:0006350|GO:0016020|GO:0005488	NM_007615	Mm.35738	12388	ENSMUST00000111694	TC1571876
NM_007645	0.0191291	3.67769	up	3528.26	694.206	5.04557	3.16677	5255.42	778.901	4550.47	667.283	731.72	683.615	5.7459	4.0924	5.2984	3.1497	3.223	3.1276	Cd37	Mus musculus CD37 antigen (Cd37), mRNA [NM_007645]	chr7:52489061-52489002	GO:0016020|GO:0002639|GO:0002920|GO:0016021	NM_007645	Mm.3689	12493	ENSMUST00000098461	TC1580002
NM_007648	0.0230511	14.2722	up	3825.97	311.488	5.8556	2.02047	6475.32	252.516	4750.08	337.654	304.336	292.475	7.2943	3.7724	6.5001	2.1776	1.9735	1.9103	Cd3e	Mus musculus CD3 antigen, epsilon polypeptide (Cd3e), mRNA [NM_007648]	chr9:44806887-44806828	GO:0005515|GO:0050852|GO:0008624|GO:0032753|GO:0005886|GO:0050731|GO:0045879|GO:0050850|GO:0042105|GO:0042101|GO:0042102|GO:0046641|GO:0004872|GO:0004871|GO:0001772|GO:0032729|GO:0046649|GO:0007584|GO:0007165|GO:0045086|GO:0016020|GO:0050870|GO:0002669|GO:0045060|GO:0016021|GO:0009897|GO:0007166|GO:0004888	NM_007648	Mm.210361	12501	ENSMUST00000102832	TC1588586
NM_007649	0.0411476	3.21823	up	695.797	443.48	3.77557	2.0893	1012.35	123.609	951.433	388.148	468.701	473.592	4.5233	2.6822	4.1212	1.8889	2.1893	2.1897	Cd48	Mus musculus CD48 antigen (Cd48), mRNA [NM_007649]	chr1:173635201-173635260	GO:0005515|GO:0045576|GO:0043499|GO:0005886|GO:0031225|GO:0003823|GO:0007165|GO:0043234|GO:0042110|GO:0051789|GO:0016020|GO:0046658|GO:0009897	NM_007649	Mm.1738	12506	ENSMUST00000015499	TC1639894
NM_007688	0.00684913	2.27595	up	861.548	567.906	4.07537	2.8889	673.139	507.76	1403.75	543.791	583.989	575.936	3.6143	4.2818	4.33	2.8651	2.9138	2.8878	Cfl2	Mus musculus cofilin 2, muscle (Cfl2), mRNA [NM_007688]	chr12:55960436-55960377	GO:0005622|GO:0008150|GO:0003674|GO:0005737|GO:0005634|GO:0003779|GO:0005575|GO:0005856	NM_007688	Mm.276826	12632		TC1574361
NM_007700	0.00109701	5.95706	up	2283.02	1081.02	5.82303	3.24843	3515.47	822.07	2511.52	935.882	1165.23	1141.95	6.4131	5.4753	5.5807	3.0952	3.3285	3.3216	Chuk	Mus musculus conserved helix-loop-helix ubiquitous kinase (Chuk), transcript variant 1, mRNA [NM_007700]	chr19:44147956-44147897	GO:0005515|GO:0008384|GO:0008385|GO:0005634|GO:0007266|GO:0005829|GO:0005737|GO:0004702|GO:0000166|GO:0016301|GO:0032496|GO:0042475|GO:0043123|GO:0005792|GO:0010033|GO:0046982|GO:0002011|GO:0007252|GO:0030316|GO:0005524|GO:0016310|GO:0033598|GO:0004672|GO:0007595|GO:0004674|GO:0006468|GO:0060749|GO:0051146|GO:0016740	NM_007700	Mm.3996	12675	ENSMUST00000119591	NP745464
NM_007714	0.0114264	3.41922	up	1201.73	596.152	4.7323	2.95863	1966.99	357.479	1280.7	581.154	627.776	579.527	5.503	4.1685	4.5254	2.961	3.0181	2.8968	Clk4	Mus musculus CDC like kinase 4 (Clk4), mRNA [NM_007714]	chr11:51094791-51094850	GO:0046777|GO:0004672|GO:0000166|GO:0016301|GO:0004674|GO:0018108|GO:0006468|GO:0005634|GO:0004713|GO:0005524|GO:0016740	NM_007714	Mm.239354	12750	ENSMUST00000020652	TC1578005
NM_007717	0.0221536	2.03256	up	181.737	251.51	2.31793	1.29463	204.427	101.305	239.479	244.515	288.57	221.443	2.309	2.4547	2.1901	1.1142	1.828	0.9417	Cmah	Mus musculus cytidine monophospho-N-acetylneuraminic acid hydroxylase (Cmah), transcript variant 1, mRNA [NM_007717]	chr13:24562356-24562415	GO:0005737|GO:0051536|GO:0051537|GO:0005783|GO:0016491|GO:0006810|GO:0046381|GO:0030338|GO:0022900|GO:0046872|GO:0055114	NM_007717	Mm.8396	12763	ENSMUST00000110391	TC1583321
NM_007738	0.0338514	1.68814	up	196.962	246.327	2.4392	1.68377	270.579	114.728	205.579	242.898	257.463	238.621	2.7135	2.6342	1.9699	1.7024	1.7322	1.6167	Col7a1	Mus musculus collagen, type VII, alpha 1 (Col7a1), mRNA [NM_007738]	chr9:108886861-108886920	GO:0010951|GO:0004867|GO:0010466|GO:0005578|GO:0005576|GO:0030414|GO:0007155|GO:0005604	NM_007738	Mm.6200	12836	ENSMUST00000026740
NM_007765	0.00934915	3.12394	up	116.68	81.6576	1.72127	0.0779	156.462	82.5571	111.021	66.3064	89.429	89.2373	1.9232	2.1595	1.0811	-0.1707	0.2067	0.1977	Crmp1	Mus musculus collapsin response mediator protein 1 (Crmp1), transcript variant 2, mRNA [NM_007765]	chr5:37683228-37683287	GO:0005737|GO:0016810|GO:0016787|GO:0043025|GO:0005856|GO:0030425	NM_007765	Mm.290995	12933	ENSMUST00000114158	TC1586043
NM_007780	0.0420766	2.1656	up	390.44	217.481	2.5665	1.45173	605.555	95.9086	469.858	298.547	198.328	155.567	2.9408	2.1207	2.638	2	1.3557	0.9995	Csf2rb	Mus musculus colony stimulating factor 2 receptor, beta, low-affinity (granulocyte-macrophage) (Csf2rb), mRNA [NM_007780]	chr15:78181168-78181227	GO:0005515|GO:0004896|GO:0016020|GO:0019221|GO:0004872|GO:0016021	NM_007780	Mm.235324	12983
NM_007790	0.00210335	3.4712	up	940.629	1302.46	4.6284	2.83297	1386.94	437.602	997.348	1250.62	1291.97	1364.79	5.0713	4.5656	4.2483	2.6757	2.8645	2.9587	Smc3	Mus musculus structural maintenace of chromosomes 3 (Smc3), mRNA [NM_007790]	chr19:53719568-53719627	GO:0005515|GO:0051276|GO:0005694|GO:0005634|GO:0000800|GO:0005524|GO:0006974|GO:0005604|GO:0007049|GO:0007067|GO:0006281|GO:0007126|GO:0000166|GO:0051301	NM_007790	Mm.14910	13006	ENSMUST00000025930	TC1571968
NM_007791	0.000882936	8.43526	up	29250.1	7675.63	9.72013	6.6437	26625.6	24850.3	36274.3	8077.44	7889.47	7059.97	9.3341	10.3932	9.4331	6.7579	6.6697	6.5035	Csrp1	Mus musculus cysteine and glycine-rich protein 1 (Csrp1), mRNA [NM_007791]	chr1:137648747-137648806	GO:0005515|GO:0030036|GO:0008270|GO:0005634|GO:0015629|GO:0046872	NM_007791	Mm.196484	13007	ENSMUST00000097561	TC1573349
NM_007796	0.0165552	3.21154	up	2418.93	1248.04	5.70853	4.02527	2343.39	560.882	4352.51	1263.94	1214.64	1265.53	5.8279	4.9237	6.374	4.0819	3.9703	4.0236	Ctla2a	Mus musculus cytotoxic T lymphocyte-associated protein 2 alpha (Ctla2a), transcript variant 1, mRNA [NM_007796]	chr13:61036193-61036134	GO:0008150|GO:0003674|GO:0005576|GO:0008234|GO:0005575	NM_007796	Mm.30144	13024	ENSMUST00000021880	TC1749500
NM_007798	0.00140761	4.93494	up	10789.9	27849.1	8.0448	5.74177	15975.6	3605.59	12788.6	26595.7	29328.9	27622.7	8.5972	7.6082	7.929	5.7632	5.774	5.6881	Ctsb	Mus musculus cathepsin B (Ctsb), mRNA [NM_007798]	chr14:63761906-63761965	GO:0042277|GO:0030984|GO:0048471|GO:0009986|GO:0005576|GO:0005625|GO:0032403|GO:0005615|GO:0005764|GO:0042383|GO:0004197|GO:0005739|GO:0050790|GO:0016324|GO:0005737|GO:0016787|GO:0004175|GO:0005901|GO:0060548|GO:0006508|GO:0008233|GO:0008234|GO:0009897	NM_007798	Mm.236553	13030	ENSMUST00000006235	TC1573692
NM_007803	0.00119741	7.20451	up	2048.73	989.259	4.38723	1.53833	3804.24	762.229	1579.72	1005.35	969.786	992.637	4.9914	4.3641	3.8062	1.5221	1.4509	1.642	Cttn	Mus musculus cortactin (Cttn), mRNA [NM_007803]	chr7:151622835-151622776	GO:0005515|GO:0005737|GO:0042995|GO:0005856|GO:0005938|GO:0001726|GO:0030027|GO:0006898	NM_007803	Mm.205601	13043	ENSMUST00000103079	TC1649688
NM_007813	0.0024943	3.39027	up	288.691	162.843	2.83217	1.07077	225.141	124.18	516.753	142.424	177.444	168.662	2.4483	2.7485	3.2997	0.9251	1.1775	1.1097	Cyp2b13	Mus musculus cytochrome P450, family 2, subfamily b, polypeptide 13 (Cyp2b13), mRNA [NM_007813]	chr7:26880905-26880964		NM_007813	Mm.14413	13089	ENSMUST00000005669	TC1586783
NM_007835	0.00895827	3.11126	up	5728.2	3650.36	7.2114	5.5739	9302.42	2702.26	5179.92	3636.99	3651.17	3662.92	7.817	7.1921	6.6251	5.6067	5.5581	5.5569	Dctn1	Mus musculus dynactin 1 (Dctn1), mRNA [NM_007835]	chr6:83150047-83150106	GO:0005515|GO:0005737|GO:0003774|GO:0030286|GO:0005874|GO:0005868|GO:0005856|GO:0031252	NM_007835	Mm.6919	13191	ENSMUST00000113918	TC1572689
NM_007918	0.000644738	7.64527	up	773.974	2420.7	4.346	1.41143	1070.43	347.859	903.633	2428.86	2438.51	2394.75	4.6975	4.2345	4.106	1.0971	1.2423	1.8949	Eif4ebp1	Mus musculus eukaryotic translation initiation factor 4E binding protein 1 (Eif4ebp1), mRNA [NM_007918]	chr8:28385887-28385946	GO:0005515|GO:0008286|GO:0017148|GO:0005634|GO:0030371|GO:0006417|GO:0043234|GO:0005737|GO:0031333|GO:0006446|GO:0008190|GO:0045947|GO:0031369	NM_007918	Mm.6700	13685	ENSMUST00000033880	TC1748357
NM_007930	0.0261589	1.85866	up	167.698	984.813	2.1846	1.29033	237.001	90.1182	175.976	971.654	986.157	996.626	2.5223	2.2859	1.7456	1.2453	1.5179	1.1078	Enc1	Mus musculus ectodermal-neural cortex 1 (Enc1), mRNA [NM_007930]	chr13:98022739-98022798	GO:0005515|GO:0005737|GO:0007275|GO:0003779|GO:0005856	NM_007930	Mm.241073	13803	ENSMUST00000041623	TC1611452
NM_007968	0.00579318	7.6972	up	1961.7	555.478	5.59277	2.64843	3333.66	747.877	1803.56	306.949	682.991	676.494	6.3365	5.3388	5.103	1.8553	3.0551	3.0349	Ewsr1	Mus musculus Ewing sarcoma breakpoint region 1 (Ewsr1), mRNA [NM_007968]	chr11:4969845-4969786	GO:0005515|GO:0005516|GO:0015030|GO:0005886|GO:0003723|GO:0005634|GO:0003676|GO:0046872|GO:0006350|GO:0005622|GO:0005737|GO:0000166|GO:0016020|GO:0008270|GO:0045449	NM_007968	Mm.142822	14030	ENSMUST00000073308	TC1773127
NM_007970	0.00575855	3.94484	up	748.531	359.389	4.20457	2.2246	1238.73	277.511	729.35	402.034	338.59	337.545	4.9082	3.9086	3.7969	2.4294	2.1274	2.117	Ezh1	Mus musculus enhancer of zeste homolog 1 (Drosophila) (Ezh1), mRNA [NM_007970]	chr11:101054593-101054534	GO:0005515|GO:0005634	NM_007970	Mm.5027	14055	ENSMUST00000092648	TC1575149
NM_007979	0.000787104	67.8966	up	8144.96	3631.73	7.3465	1.26123	3164.87	2979.07	18290.9	5665.21	2815.89	2414.09	6.2615	7.3328	8.4452	1.6728	1.114	0.9969	F9	Mus musculus coagulation factor IX (F9), mRNA [NM_007979]	chrX:57282894-57282953	GO:0016787|GO:0004252|GO:0007596|GO:0005509|GO:0006508|GO:0008236|GO:0008233|GO:0005576|GO:0003824	NM_007979	Mm.391283	14071	ENSMUST00000033477	TC1600881
NM_007986	0.0333733	3.36296	up	194.682	102.115	2.1618	0.412067	379.842	70.6657	133.539	98.1147	98.2844	109.946	3.2028	1.9351	1.3475	0.3946	0.3429	0.4987	Fap	Mus musculus fibroblast activation protein (Fap), mRNA [NM_007986]	chr2:62339060-62339002	GO:0016787|GO:0016020|GO:0005886|GO:0004252|GO:0006508|GO:0008236|GO:0008233|GO:0042995|GO:0016021	NM_007986	Mm.41816	14089	ENSMUST00000000402	TC1775380
NM_007998	0.0124955	3.74717	up	1786.5	956.615	5.49223	3.58643	3131.99	838.91	1388.61	873.497	1022.57	973.777	6.2464	5.5045	4.7258	3.5021	3.6696	3.5876	Fech	Mus musculus ferrochelatase (Fech), nuclear gene encoding mitochondrial protein, mRNA [NM_007998]	chr18:64616987-64616928	GO:0051536|GO:0005506|GO:0051537|GO:0005743|GO:0010999|GO:0034379|GO:0055072|GO:0046906|GO:0046872|GO:0016829|GO:0004325|GO:0006783|GO:0005739|GO:0016020|GO:0006779|GO:0030218|GO:0046984|GO:0030350|GO:0009416|GO:0046501|GO:0009589|GO:0008203|GO:0020037	NM_007998	Mm.1070	14151	ENSMUST00000025484	NP339531
NM_008019	0.00663163	2.24461	up	2278.25	2199	6.0067	4.84023	2706.24	1538.23	2590.28	2020.23	2280.52	2296.25	6.034	6.3763	5.6098	4.7585	4.8791	4.8831	Fkbp1a	Mus musculus FK506 binding protein 1a (Fkbp1a), mRNA [NM_008019]	chr2:151368420-151368479	GO:0005515|GO:0005792|GO:0051209|GO:0055010|GO:0019221|GO:0003755|GO:0033017|GO:0005528|GO:0005624|GO:0005160|GO:0060347|GO:0003007|GO:0005737|GO:0031000|GO:0006936|GO:0042098|GO:0034713|GO:0006457|GO:0060314|GO:0008144|GO:0001933|GO:0043679|GO:0016853	NM_008019	Mm.278458	14225	ENSMUST00000109881	TC1752720
NM_008028	0.00487214	2.9755	up	2926.96	2174.04	6.39813	4.825	3142.16	2261.87	3376.84	2068	2164.64	2289.47	6.2511	6.9355	6.0078	4.7922	4.8039	4.8789	Flot2	Mus musculus flotillin 2 (Flot2), transcript variant 2, mRNA [NM_008028]	chr11:77873871-77873930	GO:0016020|GO:0005886|GO:0005901|GO:0005624|GO:0045121|GO:0007155|GO:0016600	NM_008028	Mm.130227	14252	ENSMUST00000100784	TC1575032
NM_008052	0.0205881	2.12795	up	695.211	605.45	4.071	2.98153	985.693	218.63	881.309	590.409	625.733	600.208	4.5786	3.5645	4.0699	2.9838	3.0134	2.9474	Dtx1	Mus musculus deltex 1 homolog (Drosophila) (Dtx1), mRNA [NM_008052]	chr5:121130337-121130278	GO:0005515|GO:0017124|GO:0005737|GO:0007219|GO:0010001|GO:0008270|GO:0005634|GO:0046872	NM_008052	Mm.1645	14357	ENSMUST00000031607	NP053145
NM_008055	0.00544221	3.09134	up	425.294	254.279	3.35147	1.72323	331.266	164.63	779.984	279.723	220.719	262.395	3.0054	3.1553	3.8937	1.906	1.51	1.7537	Fzd4	Mus musculus frizzled homolog 4 (Drosophila) (Fzd4), mRNA [NM_008055]	chr7:96557478-96557537	GO:0005515|GO:0017147|GO:0004926|GO:0004930|GO:0007275|GO:0007165|GO:0007186|GO:0016020|GO:0004872|GO:0004871|GO:0016021|GO:0016055|GO:0060070|GO:0007166|GO:0004888	NM_008055	Mm.86755	14366	ENSMUST00000058755	TC1581042
NM_008060	0.0299867	2.88306	up	1284.51	3985.99	4.83937	3.31177	2281.86	361.62	1210.05	3637.13	4139.26	4181.58	5.746	4.2539	4.5182	3.2784	3.2346	3.4223	Ganab	Mus musculus alpha glucosidase 2 alpha neutral subunit (Ganab), mRNA [NM_008060]	chr19:8991088-8991147	GO:0033919|GO:0005515|GO:0017177|GO:0005794|GO:0016787|GO:0005975|GO:0005783|GO:0006491|GO:0015926|GO:0004553	NM_008060	Mm.3196	14376	ENSMUST00000096247	TC1603245
NM_008081	0.00104621	19.044	up	3005.31	245.827	5.9318	1.68053	1903.3	751.656	6360.96	248.077	233.461	255.942	5.5279	5.3461	6.9214	1.7328	1.591	1.7178	B4galnt2	Mus musculus beta-1,4-N-acetyl-galactosaminyl transferase 2 (B4galnt2), mRNA [NM_008081]	chr11:95725001-95724942	GO:0005792|GO:0022408|GO:0005794|GO:0016758|GO:0016757|GO:0019276|GO:0006047|GO:0008376|GO:0030173|GO:0016020|GO:0006486|GO:0016021|GO:0030259|GO:0016740	NM_008081	Mm.340702	14422	ENSMUST00000103158	TC1651111
NM_008112	0.0105332	2.66315	up	7299.73	5377.03	7.54373	6.1306	11603.5	3122.3	7173.36	5066.59	5297.94	5766.55	8.1358	7.4006	7.0948	6.085	6.0952	6.2116	Gdi2	Mus musculus guanosine diphosphate (GDP) dissociation inhibitor 2 (Gdi2), mRNA [NM_008112]	chr13:3565007-3565066	GO:0050790|GO:0005737|GO:0005794|GO:0031267|GO:0016020|GO:0007264|GO:0005093|GO:0015031|GO:0043087|GO:0005097|GO:0005096	NM_008112	Mm.153226	14569	ENSMUST00000110714	TC1642007
NM_008185	4.30978e-05	10.9904	up	1452.92	276.018	5.30327	1.8451	1324.17	852.288	2182.29	303.718	258.876	265.46	5.0044	5.5274	5.378	2.0248	1.7401	1.7704	Gstt1	Mus musculus glutathione S-transferase, theta 1 (Gstt1), mRNA [NM_008185]	chr10:75246619-75246560	GO:0004602|GO:0005737|GO:0006749|GO:0005634|GO:0004364|GO:0016740|GO:0005829	NM_008185	Mm.2746	14871	ENSMUST00000001713	TC1579479
NM_008222	0.000130923	39.3402	up	19632.4	1074.09	9.10167	3.80373	27683.2	13615.7	17598.4	959.852	1079.18	1183.25	9.3903	9.5252	8.3895	3.6849	3.7997	3.9266	Hccs	Mus musculus holocytochrome c synthetase (Hccs), mRNA [NM_008222]	chrX:165749772-165749713	GO:0005739|GO:0016020|GO:0005743|GO:0004408|GO:0046872|GO:0016829	NM_008222	Mm.284033	15159	ENSMUST00000033717	TC1579184
NM_008249	0.0488455	2.76389	up	512.977	421.186	3.748	2.2813	798.976	245.674	494.281	237.097	523.691	502.769	4.2756	3.7328	3.2356	1.4235	2.7438	2.6766	Tfb2m	Mus musculus transcription factor B2, mitochondrial (Tfb2m), nuclear gene encoding mitochondrial protein, mRNA [NM_008249]	chr1:181458306-181458247	GO:0003712|GO:0006355|GO:0006364|GO:0008168|GO:0000154|GO:0000179|GO:0006350|GO:0005739|GO:0008649|GO:0003674|GO:0008150|GO:0031167|GO:0045449|GO:0016740	NM_008249	Mm.293529	15278	ENSMUST00000027769	TC1574858
NM_008261	0.000234502	28.6699	up	8466.33	552.49	7.691	2.84953	14463.5	3124.7	7810.78	564.226	535.819	557.423	8.4537	7.4017	7.2176	2.9183	2.7896	2.8407	Hnf4a	Mus musculus hepatic nuclear factor 4, alpha (Hnf4a), mRNA [NM_008261]	chr2:163398548-163398607	GO:0005515|GO:0003700|GO:0003705|GO:0003707|GO:0050732|GO:0030154|GO:0042803|GO:0010470|GO:0033159|GO:0007548|GO:0004879|GO:0000062|GO:0045449|GO:0006637|GO:0005504|GO:0016290|GO:0010843|GO:0010552|GO:0045216|GO:0045930|GO:0008270|GO:0008134|GO:0006629|GO:0008285|GO:0016563|GO:0032534|GO:0042524|GO:0005634|GO:0060395|GO:0043433|GO:0046872|GO:0005737|GO:0045941|GO:0045944|GO:0070491|GO:0043401|GO:…	NM_008261	Mm.202383	15378	ENSMUST00000109411	TC1577944
NM_008302	0.000673827	3.07183	up	29614.7	30372.5	9.6749	8.0558	37951	16972.8	33920.2	30611.3	29066.4	31439.7	9.8454	9.8431	9.3362	8.0648	8.0344	8.0682	Hsp90ab1	Mus musculus heat shock protein 90 alpha (cytosolic), class B member 1 (Hsp90ab1), mRNA [NM_008302]	chr17:45704847-45704788	GO:0005739|GO:0005622|GO:0005515|GO:0005737|GO:0000166|GO:0006457|GO:0006950|GO:0051082|GO:0001890|GO:0005524	NM_008302	Mm.2180	15516	ENSMUST00000024739	TC1757990
NM_008309	0.0174418	2.53772	up	80.0762	70.5297	1.20997	-0.133567	79.6309	65.1807	95.4169	84.7283	63.6154	63.2455	0.9488	1.8185	0.8626	0.183	-0.2847	-0.299	Htr1d	Mus musculus 5-hydroxytryptamine (serotonin) receptor 1D (Htr1d), mRNA [NM_008309]	chr4:135999620-135999679	GO:0007165|GO:0004993|GO:0016020|GO:0007186|GO:0005886|GO:0004930|GO:0009636|GO:0004872|GO:0051378|GO:0016021|GO:0004871	NM_008309	Mm.40573	15552	ENSMUST00000121571	TC1586892
NM_008325	0.000506761	5.3918	up	464.426	180.943	3.6676	1.23683	485.997	349.261	558.021	170.758	175.768	196.303	3.4655	4.1294	3.4079	1.194	1.1815	1.335	Idua	Mus musculus iduronidase, alpha-L- (Idua), mRNA [NM_008325]	chr5:109113517-109113576	GO:0048878|GO:0005975|GO:0043169|GO:0048705|GO:0003824|GO:0005764|GO:0004553|GO:0000902|GO:0003940|GO:0016787|GO:0016798|GO:0008152|GO:0007040|GO:0035108	NM_008325	Mm.358608	15932		TC1581767
NM_008329	0.0235402	2.18112	up	310.821	277.394	2.96033	1.83527	468.532	115.546	348.387	215.205	320.515	296.463	3.5056	2.6445	2.7309	1.5278	2.0482	1.9298	Ifi204	Mus musculus interferon activated gene 204 (Ifi204), mRNA [NM_008329]	chr1:175677706-175677647	GO:0045669|GO:0005515|GO:0003712|GO:0042771|GO:0006357|GO:0005730|GO:0005654|GO:0045449	NM_008329	Mm.261270	15951	ENSMUST00000000264	TC1596340
NM_008390	0.00402591	4.06268	up	6883.53	8658.31	7.36993	5.3475	10740.9	2181.1	7728.58	8441.11	8993.58	8540.23	8.0244	6.883	7.2024	5.3187	5.3792	5.3446	Irf1	Mus musculus interferon regulatory factor 1 (Irf1), transcript variant 1, mRNA [NM_008390]	chr11:53590746-53590805	GO:0043565|GO:0010468|GO:0006355|GO:0045084|GO:0003700|GO:0043374|GO:0045944|GO:0005634|GO:0045893|GO:0003677|GO:0045449|GO:0006350	NM_008390	Mm.105218	16362	ENSMUST00000108920	TC1572848
NM_008409	0.0125543	1.65069	up	179.409	222.325	2.2595	1.53643	157.24	99.0738	281.913	225.9	223.215	217.859	1.9304	2.4226	2.4255	1.5977	1.5263	1.4853	Itm2a	Mus musculus integral membrane protein 2A (Itm2a), mRNA [NM_008409]	chrX:104592975-104592916	GO:0016020|GO:0016021	NM_008409	Mm.193	16431	ENSMUST00000033591	TC1572205
NM_008413	0.000361644	10.3283	up	2010.41	1170.55	5.6359	2.26737	3094.46	715.6	2221.18	1223.24	1181.58	1106.82	6.229	5.2752	5.4035	2.2219	2.2477	2.3325	Jak2	Mus musculus Janus kinase 2 (Jak2), transcript variant 1, mRNA [NM_008413]	chr19:29387487-29387546	GO:0005515|GO:0042503|GO:0033160|GO:0042508|GO:0045597|GO:0019221|GO:0043560|GO:0007243|GO:0030154|GO:0046777|GO:0000166|GO:0016301|GO:0030099|GO:0032024|GO:0043526|GO:0005856|GO:0045822|GO:0033194|GO:0006979|GO:0046677|GO:0022408|GO:0030335|GO:0014068|GO:0018108|GO:0043392|GO:0007186|GO:0043388|GO:0045121|GO:0043548|GO:0007260|GO:0008284|GO:0031103|GO:0042977|GO:0008285|GO:0032731|GO:0005131|GO:…	NM_008413	Mm.275839	16452	ENSMUST00000065796	TC1620219
NM_008449	0.00232741	3.04899	up	130.191	340.035	1.87383	0.2655	163.108	84.3895	143.075	348.058	339.132	332.914	1.9833	2.1912	1.447	0.121	0.3174	0.3581	Kif5c	Mus musculus kinesin family member 5C (Kif5c), mRNA [NM_008449]	chr2:49630228-49630287	GO:0005515|GO:0043005|GO:0005871|GO:0005874|GO:0003777|GO:0005524|GO:0003774|GO:0005737|GO:0008045|GO:0000166|GO:0035253|GO:0034190|GO:0007018	NM_008449	Mm.256342	16574	ENSMUST00000112714	TC1604170
NM_008451	0.0087327	3.48124	up	826.105	495.975	4.45593	2.65633	1250.68	417.174	810.461	541.434	598.503	347.988	4.9221	4.4967	3.949	2.8588	2.9492	2.161	Klc2	Mus musculus kinesin light chain 2 (Klc2), mRNA [NM_008451]	chr19:5107807-5107748	GO:0005515|GO:0043005|GO:0005871|GO:0005737|GO:0003774|GO:0005488|GO:0035253|GO:0005874|GO:0008088|GO:0003777|GO:0007018|GO:0005829	NM_008451	Mm.271648	16594	ENSMUST00000113731	TC1579352
NM_008452	0.00869745	4.5658	up	2430.53	1631.08	5.7936	3.60273	4269.59	683.905	2338.09	1568.87	1641.79	1682.57	6.6935	5.2098	5.4775	3.6335	3.5553	3.6194	Klf2	Mus musculus Kruppel-like factor 2 (lung) (Klf2), mRNA [NM_008452]	chr8:74845137-74845196	GO:0005515|GO:0003700|GO:0032715|GO:0005634|GO:0003676|GO:0003677|GO:0046872|GO:0006350|GO:0005622|GO:0043565|GO:0045941|GO:0030528|GO:0008270|GO:0045449	NM_008452	Mm.26938	16598	ENSMUST00000067912	TC1579022
NM_008468	0.00502327	1.83668	up	656.177	2205.63	3.93877	3.06167	711.176	267.552	989.803	2058.48	2243.49	2314.93	3.8618	3.7255	4.229	3.0177	3.016	3.1513	Kpna6	Mus musculus karyopherin (importin) alpha 6 (Kpna6), mRNA [NM_008468]	chr4:129324864-129324805	GO:0005515|GO:0005737|GO:0005643|GO:0005488|GO:0008565|GO:0006810|GO:0005634|GO:0015031|GO:0006606|GO:0006886	NM_008468	Mm.202358	16650	ENSMUST00000003828	TC1576061
NM_008507	2.23233e-05	5.65424	up	330.388	118.258	3.12277	0.623433	399.615	149.763	441.786	127.363	116.706	110.704	3.276	3.0187	3.0736	0.771	0.5907	0.5086	Sh2b3	Mus musculus SH2B adaptor protein 3 (Sh2b3), mRNA [NM_008507]	chr5:122267358-122267299	GO:0030097|GO:0005515|GO:0007165|GO:0023034|GO:0042301|GO:0004871|GO:0035162|GO:0032403|GO:0030154	NM_008507	Mm.65493	16923	ENSMUST00000122426	TC1579216
NM_008515	0.00207858	4.86475	up	1030.85	853.347	4.71503	2.43267	1656.97	438.831	996.749	817.197	920.933	821.911	5.3279	4.5697	4.2475	2.4157	2.4874	2.3949	Lrrfip1	Mus musculus leucine rich repeat (in FLII) interacting protein 1 (Lrrfip1), transcript variant 2, mRNA [NM_008515]	chr1:93025385-93025444	GO:0005515|GO:0005737|GO:0005634|GO:0003677|GO:0045449|GO:0006350	NM_008515	Mm.45039	16978	ENSMUST00000097650	TC1578978
NM_008520	0.000121285	3.20732	up	500.312	827.833	3.72883	2.04747	485.939	285.905	729.091	814.729	807.66	861.11	3.5178	3.8935	3.7752	1.9998	2.061	2.0816	Ltbp3	Mus musculus latent transforming growth factor beta binding protein 3 (Ltbp3), mRNA [NM_008520]	chr19:5758289-5758346	GO:0001501|GO:0019838|GO:0005488|GO:0005509|GO:0005578|GO:0007179|GO:0005576	NM_008520	Mm.182396	16998	ENSMUST00000081496	TC1576285
NM_008551	0.000497458	3.61986	up	2017.03	1872.34	5.82447	3.96853	2011.86	1341.09	2698.13	1914.07	1904.45	1798.49	5.6079	6.1814	5.6841	3.9739	3.9681	3.9636	Mapkapk2	Mus musculus MAP kinase-activated protein kinase 2 (Mapkapk2), mRNA [NM_008551]	chr1:132950751-132950692	GO:0005737|GO:0004672|GO:0000166|GO:0016301|GO:0004674|GO:0006468|GO:0005634|GO:0048255|GO:0005524|GO:0016740	NM_008551	Mm.221235	17164	ENSMUST00000016672	TC1572380
NM_008569	0.0109388	3.62739	up	1824.93	904.343	5.41673	3.5578	3095.78	550.988	1828.03	825.938	923.012	964.078	6.2297	4.898	5.1225	3.4681	3.5742	3.6311	Anapc1	Mus musculus anaphase promoting complex subunit 1 (Anapc1), mRNA [NM_008569]	chr2:128438556-128438497	GO:0005515|GO:0007067|GO:0007049|GO:0005634|GO:0051301	NM_008569	Mm.277408	17222	ENSMUST00000014499	TC1572975
NM_008586	0.0253402	2.62061	up	2141.18	1396.8	5.57437	4.18447	2433.26	511.271	3479	1285.06	1523.39	1381.96	5.8822	4.7901	6.0508	4.1058	4.297	4.1506	Mep1b	Mus musculus meprin 1 beta (Mep1b), mRNA [NM_008586]	chr18:21258609-21258668	GO:0016787|GO:0016020|GO:0006508|GO:0005624|GO:0008270|GO:0008233|GO:0016021|GO:0004222|GO:0046872|GO:0008237	NM_008586	Mm.2682	17288	ENSMUST00000082235	TC1675473
NM_008634	0.000218813	3.16031	up	158.721	278.013	1.11323	-0.546833	152.478	108.561	215.126	278.69	294.119	261.23	0.9177	1.3485	1.0735	-0.5061	-0.5211	-0.6133	Mtap1b	Mus musculus microtubule-associated protein 1B (Mtap1b), mRNA [NM_008634]	chr13:100194468-100194409	GO:0008017|GO:0030424|GO:0048471|GO:0005886|GO:0005519|GO:0001578|GO:0045773|GO:0032403|GO:0030425|GO:0005829|GO:0030426|GO:0005543|GO:0043025|GO:0043204|GO:0007017|GO:0005856|GO:0031116|GO:0005875|GO:0005874|GO:0014069|GO:0005625|GO:0003779|GO:0016358|GO:0045666|GO:0007026	NM_008634	Mm.4173	17755	ENSMUST00000064762	TC1574861
NM_008682	0.014499	2.17518	up	161.271	553.376	2.05833	0.9372	241.308	69.0624	173.443	517.889	567.093	575.146	2.5483	1.902	1.7247	0.8056	0.8608	1.1452	Nedd1	Mus musculus neural precursor cell expressed, developmentally down-regulated gene 1 (Nedd1), mRNA [NM_008682]	chr10:92147811-92147752	GO:0005813|GO:0005814|GO:0045177|GO:0031109|GO:0000922|GO:0005737|GO:0007049|GO:0007067|GO:0070201|GO:0005932|GO:0000924|GO:0005856|GO:0000242|GO:0007019|GO:0051301	NM_008682	Mm.2998	17997	ENSMUST00000020163	TC1572621
NM_008738	0.00176853	6.3855	up	1148.63	394.59	5.03033	2.35553	958.458	943.662	1543.77	457.33	359.418	367.023	4.5381	5.6743	4.8786	2.6153	2.2135	2.2378	Nrtn	Mus musculus neurturin (Nrtn), mRNA [NM_008738]	chr17:56890807-56890748	GO:0030424|GO:0001755|GO:0021675|GO:0005576|GO:0008083|GO:0007169|GO:0031175	NM_008738	Mm.8074	18188	ENSMUST00000044752	TC1584575
NM_008741	0.000965126	3.70978	up	1259.64	734.565	5.14923	3.2579	1528.36	814.646	1435.93	799.552	714.973	689.171	5.2113	5.4622	4.7742	3.4212	3.2057	3.1468	Nsg2	Mus musculus neuron specific gene family member 2 (Nsg2), mRNA [NM_008741]	chr11:31959102-31959161	GO:0005794|GO:0016020|GO:0031410|GO:0016021|GO:0007212|GO:0050780|GO:0005768	NM_008741	Mm.3304	18197	ENSMUST00000020537	TC1572382
NM_008750	0.021362	2.25683	up	1270.7	1381.69	5.1892	4.0149	1152.36	1042.41	1617.33	1417.51	1328.23	1399.32	4.8039	5.8179	4.9458	4.0834	3.9372	4.0241	Nxn	Mus musculus nucleoredoxin (Nxn), mRNA [NM_008750]	chr11:76071523-76071464	GO:0005737|GO:0016209|GO:0016491|GO:0004791|GO:0045454|GO:0007275|GO:0005634|GO:0016055|GO:0047134|GO:0030154|GO:0055114	NM_008750	Mm.27915	18230	ENSMUST00000021204	NP1288891
NM_008753	0.00223766	2.69964	up	34431.1	26745.3	9.8781	8.44533	46495.9	18938.7	37858.6	27996.3	24961.2	27278.3	10.1384	10.0012	9.4947	8.5511	8.3314	8.4535	Oaz1	Mus musculus ornithine decarboxylase antizyme 1 (Oaz1), mRNA [NM_008753]	chr10:80291975-80292034	GO:0005515|GO:0004857|GO:0008073|GO:0050790|GO:0006595	NM_008753	Mm.398119	18245	ENSMUST00000060987	TC1698690
NM_008800	0.0429445	2.23328	up	1114.9	932.704	4.764	3.60483	1920.29	413.267	1011.16	967.949	921.284	908.879	5.5407	4.4831	4.2682	3.697	3.5715	3.546	Pde1b	Mus musculus phosphodiesterase 1B, Ca2+-calmodulin dependent (Pde1b), mRNA [NM_008800]	chr15:103360424-103360483	GO:0005516|GO:0048101|GO:0004115|GO:0004114|GO:0004117|GO:0004112|GO:0046069|GO:0003824|GO:0046872|GO:0007165|GO:0005737|GO:0016787|GO:0008542|GO:0043025|GO:0007626|GO:0006198	NM_008800	Mm.390792	18574	ENSMUST00000023132	TC1580077
NM_008852	0.0381074	2.27258	up	390.19	317.121	3.22623	2.0419	242.188	181.158	747.225	356.193	279.509	315.661	2.5536	3.2933	3.8318	2.2547	1.8507	2.0203	Pitx3	Mus musculus paired-like homeodomain transcription factor 3 (Pitx3), mRNA [NM_008852]	chr19:46210238-46210179	GO:0043565|GO:0006355|GO:0003700|GO:0048666|GO:0030528|GO:0030901|GO:0007626|GO:0007275|GO:0005634|GO:0003677|GO:0045449	NM_008852	Mm.6255	18742	ENSMUST00000026259	TC1592550
NM_008857	0.000426679	2.8705	up	1559.55	1104.14	5.3664	3.8451	2025.83	715.616	1937.2	1027.1	1213.94	1071.37	5.6179	5.2752	5.2061	3.7825	3.9695	3.7833	Prkci	Mus musculus protein kinase C, iota (Prkci), mRNA [NM_008857]	chr3:30951503-30951562	GO:0035089|GO:0043434|GO:0005634|GO:0046872|GO:0005737|GO:0016324|GO:0000166|GO:0016301|GO:0046326|GO:0007015|GO:0070555|GO:0032869|GO:0023034|GO:0005624|GO:0045177|GO:0005625|GO:0005524|GO:0004672|GO:0016020|GO:0004674|GO:0048194|GO:0006468|GO:0008270|GO:0005923|GO:0004697|GO:0042462|GO:0016740|GO:0090004|GO:0005768	NM_008857	Mm.291554	18759	ENSMUST00000046401	TC1574247
NM_008861	0.000341738	2.59158	up	603.269	671.789	4.0555	2.68167	606.848	359.096	843.863	639.334	700.282	675.749	3.8788	4.2804	4.0073	2.6872	2.7207	2.6371	Pkd2	Mus musculus polycystic kidney disease 2 (Pkd2), mRNA [NM_008861]	chr5:104934662-104934721	GO:0005515|GO:0007368|GO:0005886|GO:0005783|GO:0007507|GO:0034220|GO:0050982|GO:0060315|GO:0006810|GO:0051117|GO:0006816|GO:0007050|GO:0030814|GO:0005932|GO:0006813|GO:0006811|GO:0005262|GO:0051209|GO:0001822|GO:0005509|GO:0005102|GO:0006874|GO:0005267|GO:0001892|GO:0031513|GO:0031512|GO:0002133|GO:0055085|GO:0007259|GO:0005929|GO:0016020|GO:0070588|GO:0016021|GO:0005216|GO:0015267	NM_008861	Mm.6442	18764	ENSMUST00000086831	TC1577481
NM_008865	0.00991217	2.26723	up	120.881	113.823	1.7251	0.544167	113.762	71.7301	177.151	144.73	104.267	92.4711	1.4634	1.9567	1.7552	0.9554	0.4281	0.249	Prl3b1	Mus musculus prolactin family 3, subfamily b, member 1 (Prl3b1), mRNA [NM_008865]	chr13:27341385-27341444	GO:0005179|GO:0005576|GO:0005615	NM_008865	Mm.37203	18776	ENSMUST00000035273	TC1572212
NM_008907	0.00368112	2.18874	up	56066.1	52699	10.5548	9.4247	77198.9	27992	63007.5	50159.9	53666.6	54270.5	10.8699	10.5649	10.2296	9.3924	9.4357	9.446	Ppia	Mus musculus peptidylprolyl isomerase A (Ppia), mRNA [NM_008907]	chr11:6319737-6319796	GO:0005515|GO:0030182	NM_008907	Mm.5246	268373	ENSMUST00000071781	NP1317163
NM_008914	0.00880281	1.94217	up	587.5	1143.68	3.99553	3.03787	801.742	312.219	648.539	1061.56	1193.47	1176.01	4.2806	4.0786	3.6274	2.9315	3.1085	3.0736	Ppp3cb	Mus musculus protein phosphatase 3, catalytic subunit, beta isoform (Ppp3cb), mRNA [NM_008914]	chr14:21319324-21319265	GO:0010468|GO:0005516|GO:0046982|GO:0005625|GO:0005626|GO:0046872|GO:0007507|GO:0043234|GO:0006470|GO:0016787|GO:0030217|GO:0016311|GO:0001915|GO:0004723|GO:0004721|GO:0004722|GO:0043029|GO:0034097	NM_008914	Mm.274432	19056	ENSMUST00000022355	TC1576656
NM_008948	0.0365599	2.07772	up	3468.27	2735.68	6.21273	5.15773	5454	1736.73	3214.09	2702.52	2759.71	2744.82	6.7532	6.3033	5.5817	5.1783	5.1543	5.1406	Psmc3	Mus musculus proteasome (prosome, macropain) 26S subunit, ATPase 3 (Psmc3), mRNA [NM_008948]	chr2:90898252-90898311	GO:0030163|GO:0048471|GO:0017111|GO:0005737|GO:0000502|GO:0016787|GO:0000166|GO:0001824|GO:0005634|GO:0005524	NM_008948	Mm.289832	19182	ENSMUST00000002171	TC1573242
NM_008951	0.00124624	5.81293	up	8077	2830.81	7.74613	5.20687	12468.5	4195.98	7566.52	2859.92	2863.31	2769.2	8.2396	7.827	7.1718	5.2599	5.2074	5.1533	Psmd4	Mus musculus proteasome (prosome, macropain) 26S subunit, non-ATPase, 4 (Psmd4), mRNA [NM_008951]	chr3:94836686-94836627	GO:0008150|GO:0003674|GO:0005737|GO:0000502	NM_008951	Mm.2261	19185	ENSMUST00000117355	TC1591505
NM_008970	0.00373057	2.04765	up	408.621	406.607	3.43387	2.3999	352.928	218.64	654.296	404.268	407.01	408.542	3.0968	3.5646	3.6402	2.4265	2.3851	2.3881	Pthlh	Mus musculus parathyroid hormone-like peptide (Pthlh), mRNA [NM_008970]	chr6:147200985-147200926	GO:0010468|GO:0008284|GO:0048286|GO:0030819|GO:0005576|GO:0005634|GO:0030282|GO:0005615|GO:0043433|GO:0005622|GO:0060659|GO:0001501|GO:0001958|GO:0005737|GO:0002076|GO:0005179|GO:0007492|GO:0016485|GO:0060649|GO:0030855|GO:0043129|GO:0032331|GO:0007189	NM_008970	Mm.28440	19227	ENSMUST00000052296	TC1583824
NM_008971	0.00267569	2.88732	up	1779.4	1962.37	5.52973	4	2520.06	863.993	1954.15	1648.28	2113.94	2124.9	5.9033	5.508	5.1779	3.8088	4.0863	4.1049	Twf1	Mus musculus twinfilin, actin-binding protein, homolog 1 (Drosophila) (Twf1), mRNA [NM_008971]	chr15:94408608-94408549	GO:0005622|GO:0016310|GO:0005737|GO:0003779|GO:0004713|GO:0015629|GO:0005856	NM_008971	Mm.479867	19230	ENSMUST00000023087	TC1574306
NM_008975	0.020604	2.6903	up	790.463	1966.53	4.17483	2.74707	1023.96	200.743	1146.68	1912.88	1956.47	2030.25	4.6335	3.4414	4.4496	2.9528	2.6465	2.6419	Ptp4a3	Mus musculus protein tyrosine phosphatase 4a3 (Ptp4a3), transcript variant 2, mRNA [NM_008975]	chr15:73587281-73587340	GO:0016791|GO:0006470|GO:0016787|GO:0016020|GO:0005886|GO:0016311|GO:0004721|GO:0004725|GO:0005768	NM_008975	Mm.390807	19245	ENSMUST00000053232	TC1780489
NM_008986	0.00802503	4.58302	up	3427.93	1040.04	3.1386	0.9423	2738.89	3369.38	4175.53	1074.34	1081.23	964.551	2.5843	3.9379	2.8936	1.1889	1.0497	0.5883	Ptrf	Mus musculus polymerase I and transcript release factor (Ptrf), mRNA [NM_008986]	chr11:100818188-100818129	GO:0031554|GO:0005515|GO:0006353|GO:0005792|GO:0003716|GO:0005886|GO:0005783|GO:0003723|GO:0006361|GO:0005634|GO:0019843|GO:0006350|GO:0005739|GO:0005737|GO:0016020|GO:0005901|GO:0042134|GO:0045449	NM_008986	Mm.21864	19285	ENSMUST00000060792	TC1576169
NM_008991	0.00121306	7.18904	up	1701.7	423.275	5.3079	2.4621	2272.28	461.473	2371.35	395.575	409.914	464.337	5.7835	4.6423	5.4979	2.406	2.4032	2.5771	Abcd3	Mus musculus ATP-binding cassette, sub-family D (ALD), member 3 (Abcd3), mRNA [NM_008991]	chr3:121461951-121461892	GO:0005515|GO:0017111|GO:0006200|GO:0005743|GO:0042626|GO:0043621|GO:0055085|GO:0005524|GO:0005739|GO:0000166|GO:0016020|GO:0006810|GO:0016021|GO:0016887|GO:0005778|GO:0005777	NM_008991	Mm.399042	19299	ENSMUST00000029770	TC1572115
NM_008995	0.00246422	4.774	up	1220.37	1317.95	4.9657	2.7105	1970.54	536.986	1153.59	1242.93	1337.81	1373.12	5.5779	4.8609	4.4583	2.7897	2.599	2.7428	Pex5	Mus musculus peroxisomal biogenesis factor 5 (Pex5), transcript variant 1, mRNA [NM_008995]	chr6:124346950-124346891	GO:0005515|GO:0000038|GO:0006625|GO:0015031|GO:0050905|GO:0005737|GO:0021795|GO:0006810|GO:0007031|GO:0040018|GO:0048468|GO:0021895|GO:0044255|GO:0005777|GO:0006635|GO:0000268|GO:0008022|GO:0008299|GO:0016020|GO:0005488|GO:0005052|GO:0007006|GO:0007005|GO:0001764|GO:0007029	NM_008995	Mm.22418	19305	ENSMUST00000035861	TC1593172
NM_008997	0.00123807	5.95816	up	1468.01	736.701	5.2571	2.68223	2321.07	694.002	1388.95	718.189	707.489	784.424	5.8141	5.231	4.7262	2.6629	2.634	2.7498	Rab11b	Mus musculus RAB11B, member RAS oncogene family (Rab11b), mRNA [NM_008997]	chr17:33883748-33883689	GO:0005739|GO:0007049|GO:0016020|GO:0005886|GO:0000166|GO:0007264|GO:0006810|GO:0016023|GO:0015031|GO:0005525	NM_008997	Mm.387587	19326	ENSMUST00000057373	NP1289669
NM_009000	0.00407307	4.29651	up	580.009	1591.05	3.78873	1.68557	903.563	177.298	659.167	1637.48	1558.76	1576.91	4.4531	3.2622	3.6509	1.7851	1.5895	1.6821	Rab24	Mus musculus RAB24, member RAS oncogene family (Rab24), mRNA [NM_009000]	chr13:55421734-55421675	GO:0005739|GO:0005737|GO:0016020|GO:0000166|GO:0007264|GO:0006914|GO:0006810|GO:0015031|GO:0005525	NM_009000	Mm.220923	19336	ENSMUST00000035242	TC1604071
NM_009025	0.00266411	3.80457	up	1870.31	1380.37	5.544	3.61627	2874.95	691.083	2044.9	1328.9	1384.46	1427.76	6.1229	5.2249	5.2842	3.6114	3.6008	3.6366	Rasa3	Mus musculus RAS p21 protein activator 3 (Rasa3), mRNA [NM_009025]	chr8:13567337-13567278	GO:0005622|GO:0051056|GO:0007165|GO:0050790|GO:0023034|GO:0046872|GO:0005096	NM_009025	Mm.18517	19414	ENSMUST00000117551	TC1572535
NM_009029	0.000794769	5.48136	up	716.608	1521.59	4.1724	1.71787	1057.31	269.522	822.997	1517.52	1540.95	1506.29	4.6797	3.8664	3.9711	1.5755	1.716	1.8621	Rb1	Mus musculus retinoblastoma 1 (Rb1), mRNA [NM_009029]	chr14:73595467-73595408	GO:0005515|GO:0016564|GO:0005667|GO:0008285|GO:0005819|GO:0005634|GO:0000122|GO:0045786|GO:0045651|GO:0043353|GO:0003677|GO:0006350|GO:0000082|GO:0007049|GO:0045944|GO:0051726|GO:0007050|GO:0045892|GO:0051146|GO:0045449|GO:0051301|GO:0016568|GO:0008134	NM_009029	Mm.273862	19645	ENSMUST00000022701	TC1577332
NM_009041	0.000541893	5.05193	up	191.727	390.434	2.38203	0.0452	235.122	100.671	239.39	354.569	403.25	413.481	2.5108	2.4457	2.1896	-0.331	0.0727	0.3939	Rdx	Mus musculus radixin (Rdx), transcript variant 1, mRNA [NM_009041]	chr9:51896231-51896290	GO:0005515|GO:0005902|GO:0005886|GO:0030033|GO:0045177|GO:0032420|GO:0045176|GO:0030175|GO:0001726|GO:0030027	NM_009041	Mm.245746	19684	ENSMUST00000000590	TC1601522
NM_009045	0.00335595	5.41014	up	3751.38	2027.45	6.50373	4.06807	6413.94	1326.32	3513.87	1962.89	1987.33	2132.11	7.2806	6.1654	6.0652	4.0948	4.023	4.0864	Rela	Mus musculus v-rel reticuloendotheliosis viral oncogene homolog A (avian) (Rela), mRNA [NM_009045]	chr19:5648070-5648129	GO:0005515|GO:0008284|GO:0003700|GO:0003705|GO:0016563|GO:0005634|GO:0032403|GO:0005829|GO:0009617|GO:0005737|GO:0051092|GO:0045941|GO:0009887|GO:0032332|GO:0001942|GO:0045449|GO:0006355|GO:0014040|GO:0042177|GO:0046627|GO:0070431|GO:0006952|GO:0003677|GO:0006350|GO:0001889|GO:0043565|GO:0043234|GO:0045084|GO:0032495|GO:0045893|GO:0008134	NM_009045	Mm.249966	19697	ENSMUST00000096317	TC1573535
NM_009082	0.00511022	5.83622	up	25446.5	6528.05	8.85533	6.3103	40945.8	11790.6	23603.1	3777.78	7922.23	7884.14	9.3785	8.79	8.3975	5.5949	6.6749	6.6611	Rpl29	Mus musculus ribosomal protein L29 (Rpl29), mRNA [NM_009082]	chr9:106333554-106333613	GO:0035264|GO:0022626|GO:0042788|GO:0008283|GO:0031589|GO:0008201|GO:0006412|GO:0000300	NM_009082	Mm.359377	19944	ENSMUST00000075152	TC1703755
NM_009095	0.0466207	1.68483	up	76041	89892.3	10.9458	10.1932	114974	33542.1	79606.8	82487.3	95866.7	91322.8	11.4445	10.8259	10.567	10.1101	10.2727	10.1968	Rps5	Mus musculus ribosomal protein S5 (Rps5), mRNA [NM_009095]	chr7:13511975-13512034	GO:0005622|GO:0003735|GO:0022627|GO:0030529|GO:0003723|GO:0015935|GO:0005840|GO:0006412	NM_009095	Mm.5291	20103	ENSMUST00000108539	TC1573679
NM_009097	0.00831307	5.52523	up	5314.03	3108.9	6.9145	4.44847	9809.25	1568.71	4564.12	3081.96	3188.57	3056.16	7.8935	6.4075	6.4425	4.7192	4.3226	4.3036	Rps6ka1	Mus musculus ribosomal protein S6 kinase polypeptide 1 (Rps6ka1), mRNA [NM_009097]	chr4:133403268-133403209	GO:0000287|GO:0005819|GO:0005524|GO:0007243|GO:0004672|GO:0045941|GO:0000166|GO:0004674|GO:0016301|GO:0005840|GO:0006468|GO:0016740|GO:0008134	NM_009097	Mm.301827	20111	ENSMUST00000003741	TC1603601
NM_009122	0.0249308	1.62612	up	553.909	654.676	3.792	3.09057	664.12	200.962	796.646	722.994	636.517	604.517	4.0089	3.4429	3.9242	3.276	3.038	2.9577	Satb1	Mus musculus special AT-rich sequence binding protein 1 (Satb1), transcript variant 2, mRNA [NM_009122]	chr17:51879196-51879137	GO:0016564|GO:0006355|GO:0003700|GO:0016571|GO:0006325|GO:0043367|GO:0005634|GO:0000122|GO:0003677|GO:0016363|GO:0006350|GO:0043565|GO:0042110|GO:0005720|GO:0043374|GO:0060004|GO:0050798|GO:0000785|GO:0045449|GO:0016568	NM_009122	Mm.311655	20230	ENSMUST00000140979	TC1575457
NM_009133	0.0304422	2.1784	up	480.202	476.288	3.7512	2.62793	384.985	370.153	685.468	546.462	452.749	429.654	3.2222	4.3241	3.7073	2.8722	2.5465	2.4651	Stmn3	Mus musculus stathmin-like 3 (Stmn3), mRNA [NM_009133]	chr2:181041455-181041396	GO:0005515|GO:0005737|GO:0035021|GO:0032314|GO:0051493|GO:0023034|GO:0019904|GO:0005819|GO:0031122|GO:0005625|GO:0031175|GO:0007019	NM_009133	Mm.2319	20262	ENSMUST00000103045	TC1574020
NM_009154	0.0188928	2.04453	up	342.209	1711.29	3.11497	2.0832	511.717	133.168	381.742	1751.79	1664.37	1717.7	3.6328	2.8493	2.8628	2.0607	1.9598	2.2291	Sema5a	Mus musculus sema domain, seven thrombospondin repeats (type 1 and type 1-like), transmembrane domain (TM) and short cytoplasmic domain, (semaphorin) 5A (Sema5a), mRNA [NM_009154]	chr15:32626025-32626084	GO:0007165|GO:0001569|GO:0016020|GO:0007411|GO:0007275|GO:0004872|GO:0048754|GO:0016021|GO:0008046|GO:0030154|GO:0007399	NM_009154	Mm.260374	20356	ENSMUST00000067458	TC1656058
NM_009162	0.000196014	4.50689	up	860.557	393.335	4.53143	2.3593	760.178	488.131	1333.36	384.492	406.299	389.214	4.2038	4.7233	4.6672	2.365	2.3904	2.3225	Scg5	Mus musculus secretogranin V (Scg5), mRNA [NM_009162]	chr2:113616840-113616781	GO:0004857|GO:0050790|GO:0016486|GO:0007218|GO:0046883|GO:0006810|GO:0005576|GO:0030141|GO:0006886	NM_009162	Mm.4836	20394	ENSMUST00000024005	TC1574793
NM_009183	0.0156697	3.77855	up	546.377	434.711	3.6	1.68217	863.821	127.447	647.864	375.331	472.436	456.365	4.3882	2.7859	3.6259	1.4652	1.801	1.7803	St8sia4	Mus musculus ST8 alpha-N-acetyl-neuraminide alpha-2,8-sialyltransferase 4 (St8sia4), transcript variant 1, mRNA [NM_009183]	chr1:97484390-97484331	GO:0003828|GO:0030173|GO:0008373|GO:0005794|GO:0016020|GO:0016757|GO:0006486|GO:0016021|GO:0016740	NM_009183	Mm.306228	20452	ENSMUST00000043336	TC1614384
NM_009191	0.000439556	8.95835	up	784.896	2741.96	4.27107	1.10783	1177.39	270.072	907.229	3098.27	2509.77	2617.83	4.8333	3.8688	4.1111	1.2372	1.0309	1.0554	Clpb	Mus musculus ClpB caseinolytic peptidase B homolog (E. coli) (Clpb), mRNA [NM_009191]	chr7:108936211-108936270	GO:0005739|GO:0008150|GO:0003674|GO:0017111|GO:0000166|GO:0005575|GO:0005524	NM_009191	Mm.3990	20480	ENSMUST00000106998	TC1574062
NM_009195	0.0164785	1.74973	up	599.327	743.642	4.0843	3.27717	696.776	399.193	702.013	722.017	719.107	789.802	4.0781	4.4331	3.7417	3.2741	3.214	3.3434	Slc12a4	Mus musculus solute carrier family 12, member 4 (Slc12a4), mRNA [NM_009195]	chr8:108467552-108467493	GO:0006821|GO:0005215|GO:0034220|GO:0016020|GO:0015377|GO:0006810|GO:0016021|GO:0006814|GO:0055085|GO:0006813|GO:0015293|GO:0006811	NM_009195	Mm.292447	20498	ENSMUST00000034370	TC1575113
NM_009223	0.00524	8.08884	up	734.527	825.486	3.95333	0.9374	1148.35	141.767	913.465	764.292	857.34	854.825	4.7989	2.9395	4.1216	1.0402	0.8696	0.9024	Snn	Mus musculus stannin (Snn), mRNA [NM_009223]	chr16:11074700-11074759	GO:0005739|GO:0008150|GO:0003674|GO:0016020|GO:0005741|GO:0016021|GO:0005575	NM_009223	Mm.325800	20621	ENSMUST00000089011	TC1572529
NM_009228	0.000466983	10.2449	up	3903.74	712.196	6.57147	3.21463	2690.76	1773.46	7247.01	746.407	722.292	667.888	6.0223	6.5836	7.1085	3.322	3.2204	3.1015	Snta1	Mus musculus syntrophin, acidic 1 (Snta1), mRNA [NM_009228]	chr2:154202125-154202066	GO:0042383|GO:0005515|GO:0005516|GO:0005737|GO:0030054|GO:0016020|GO:0005886|GO:0007528|GO:0045211|GO:0003779|GO:0030165|GO:0005856	NM_009228	Mm.1541	20648	ENSMUST00000028991	NP382005
NM_009288	0.000596111	18.7394	up	1611.9	2086.88	5.18383	0.955833	2455.85	393.923	1985.92	2192.43	2132.65	1935.55	5.8956	4.4139	5.242	0.9875	0.9133	0.9667	Stk10	Mus musculus serine/threonine kinase 10 (Stk10), mRNA [NM_009288]	chr11:32524298-32524357	GO:0016310|GO:0004672|GO:0000166|GO:0016301|GO:0004674|GO:0006468|GO:0005524|GO:0016740	NM_009288	Mm.8235	20868	ENSMUST00000102821	TC1581616
NM_009304	0.00549868	3.58606	up	8283.84	4449.21	7.70157	5.85917	13540.7	3345.61	7965.17	4480.57	4333.8	4533.27	8.3586	7.5002	7.2459	5.9077	5.8054	5.8644	Syngr2	Mus musculus synaptogyrin 2 (Syngr2), mRNA [NM_009304]	chr11:117675536-117675595	GO:0016020|GO:0031410|GO:0016021|GO:0006605|GO:0008021	NM_009304	Mm.468228	20973	ENSMUST00000026649	TC1573575
NM_009311	0.000584253	7.08598	up	2896.34	864.478	6.32027	3.4953	2303.9	2038.11	4347.02	844.131	894.253	855.049	5.8034	6.7852	6.3722	3.4995	3.5285	3.4579	Tac1	Mus musculus tachykinin 1 (Tac1), mRNA [NM_009311]	chr6:7512893-7512952	GO:0030424|GO:0005886|GO:0007268|GO:0007204|GO:0005615|GO:0006954|GO:0002675|GO:0007218|GO:0031835|GO:0043025|GO:0045760|GO:0009725|GO:0008306|GO:0010459|GO:0007616|GO:0050671|GO:0007217|GO:0005576|GO:0019233|GO:0032230|GO:0032224|GO:0051496|GO:0008217|GO:0003079|GO:0048265|GO:0010634	NM_009311	Mm.1440	21333	ENSMUST00000090679	TC1579817
NM_009352	0.0295598	1.64486	up	714.594	882.901	4.24107	3.5231	1021.26	337.334	785.191	802.484	922.362	923.856	4.6297	4.1902	3.9033	3.4265	3.5732	3.5696	Terf1	Mus musculus telomeric repeat binding factor 1 (Terf1), mRNA [NM_009352]	chr1:15833432-15833491	GO:0005515|GO:0000781|GO:0005694|GO:0042162|GO:0005634|GO:0003677|GO:0005737|GO:0007049|GO:0007067|GO:0005856|GO:0007004|GO:0045449|GO:0000784|GO:0051301|GO:0000783	NM_009352	Mm.4306	21749	ENSMUST00000093770	TC1579272
NM_009382	0.000174883	13.3327	up	5669.24	2912.89	7.0903	3.3534	7374.4	1738.69	7894.64	2776.44	3104.48	2857.74	7.4819	6.556	7.233	3.3232	3.3743	3.3627	Thy1	Mus musculus thymus cell antigen 1, theta (Thy1), mRNA [NM_009382]	chr9:43856591-43856650	GO:0050852|GO:0034235|GO:0005886|GO:0031225|GO:0031362|GO:0030425|GO:0005829|GO:0030426|GO:0016337|GO:0048041|GO:0007010|GO:0051281|GO:0046658|GO:0030336|GO:0019901|GO:0009986|GO:0046549|GO:0001525|GO:0050860|GO:0005100|GO:0043547|GO:0016020|GO:0050870|GO:0045121|GO:0050771|GO:0006469|GO:0019899|GO:0009897	NM_009382	Mm.3951	21838	ENSMUST00000114840	TC1577066
NM_009384	0.00756625	1.71238	up	360.062	447.196	3.32047	2.54447	351.35	225.539	503.297	448.16	434.142	459.288	3.0903	3.6094	3.2617	2.5861	2.486	2.5613	Tiam1	Mus musculus T-cell lymphoma invasion and metastasis 1 (Tiam1), transcript variant 1, mRNA [NM_009384]	chr16:89788065-89788006	GO:0005515|GO:0005886|GO:0048013|GO:0007264|GO:0035023|GO:0023034|GO:0005085|GO:0005622|GO:0007165|GO:0050790|GO:0005543|GO:0046875|GO:0050772|GO:0005057|GO:0005089	NM_009384	Mm.310902	21844	ENSMUST00000002588	TC1576020
NM_009386	0.00109486	6.64837	up	793.838	693.307	4.3531	1.6201	1263.43	353.492	764.592	611.257	753.671	714.992	4.9367	4.2577	3.8649	1.7901	1.5701	1.5001	Tjp1	Mus musculus tight junction protein 1 (Tjp1), transcript variant 1, mRNA [NM_009386]	chr7:72441185-72441126	GO:0005515|GO:0030054|GO:0005886|GO:0019904|GO:0001825|GO:0005634|GO:0008022|GO:0043296|GO:0016323|GO:0046581|GO:0005737|GO:0005913|GO:0005912|GO:0016020|GO:0005911|GO:0005923	NM_009386	Mm.4342	21872	ENSMUST00000032729	TC1603444
NM_009388	0.019072	2.87182	up	2061.09	13543.3	5.62533	4.10337	3542.28	699.717	1941.26	13623.4	13519.7	13486.8	6.424	5.2428	5.2092	4.0509	4.1271	4.1321	Tkt	Mus musculus transketolase (Tkt), mRNA [NM_009388]	chr14:31386641-31386700	GO:0005792|GO:0000287|GO:0005529|GO:0005625|GO:0003824|GO:0006098|GO:0030976|GO:0046872|GO:0009052|GO:0004802|GO:0046390|GO:0008152|GO:0005789|GO:0048029|GO:0040008|GO:0016740|GO:0005777	NM_009388	Mm.290692	21881	ENSMUST00000022529	NP1305599
NM_009392	0.040557	3.11105	up	361.478	263.122	3.39767	1.76027	329.52	396.539	358.377	325.404	225.154	238.807	2.9978	4.4235	2.7717	2.1243	1.5387	1.6178	Tlx2	Mus musculus T-cell leukemia, homeobox 2 (Tlx2), mRNA [NM_009392]	chr6:83018382-83018323	GO:0005515|GO:0006355|GO:0001707|GO:0003700|GO:0006357|GO:0005634|GO:0007275|GO:0003677|GO:0048484|GO:0043565|GO:0005737|GO:0030528|GO:0050774|GO:0045449	NM_009392	Mm.37	21909	ENSMUST00000089641	TC1691599
NM_009395	0.0261941	2.66537	up	1598.7	1131.93	5.29523	3.8809	2788.56	630.978	1376.56	1020.05	1170.66	1205.09	6.0789	5.0936	4.7132	3.7726	3.9171	3.953	Tnfaip1	Mus musculus tumor necrosis factor, alpha-induced protein 1 (endothelial) (Tnfaip1), transcript variant 1, mRNA [NM_009395]	chr11:78336477-78336418	GO:0006260|GO:0005515|GO:0016020|GO:0008076|GO:0005249|GO:0034765|GO:0009790|GO:0006813	NM_009395	Mm.386774	21927	ENSMUST00000100752	TC1678087
NM_009429	0.0142344	2.5245	up	80078.6	68393.5	11.0797	9.74367	105926	41050.4	93259.7	43272.9	81679.9	80227.6	11.3263	11.1173	10.7954	9.1794	10.0417	10.0099	Tpt1	Mus musculus tumor protein, translationally-controlled 1 (Tpt1), mRNA [NM_009429]	chr14:76247924-76247983	GO:0005771|GO:0006916|GO:0005615	NM_009429	Mm.297482	22070	ENSMUST00000110894	TC1717005
NM_009465	0.00208912	2.17347	up	510.799	481.933	3.7671	2.6471	673.918	243.656	614.824	423.308	503.578	518.911	4.03	3.7209	3.5504	2.5038	2.7001	2.7374	Axl	Mus musculus AXL receptor tyrosine kinase (Axl), mRNA [NM_009465]	chr7:26542600-26542541	GO:0005515|GO:0070301|GO:0006916|GO:0005524|GO:0030154|GO:0007165|GO:0004672|GO:0000166|GO:0016020|GO:0016301|GO:0005887|GO:0031668|GO:0004872|GO:0006468|GO:0016021|GO:0004713|GO:0004714|GO:0007169|GO:0016740|GO:0032036	NM_009465	Mm.4128	26362	ENSMUST00000002677	TC1574561
NM_009468	0.0196262	3.75106	up	1166.03	689.642	5.07647	3.16917	1379.16	1149.86	969.082	660.798	699.851	708.276	5.0631	5.9594	4.2069	3.1463	3.1749	3.1863	Dpysl3	Mus musculus dihydropyrimidinase-like 3 (Dpysl3), transcript variant 2, mRNA [NM_009468]	chr18:43484007-43483948	GO:0017124|GO:0005737|GO:0016810|GO:0016787|GO:0007411|GO:0042995|GO:0005539|GO:0016192|GO:0031982|GO:0031175|GO:0030426|GO:0007399	NM_009468	Mm.8180	22240	ENSMUST00000091917	TC1611043
NM_009469	0.00466974	1.57625	up	3776.76	5987.14	6.6013	5.9448	4392.59	1546.09	5391.6	6194.73	5986.71	5779.98	6.7344	6.3866	6.6829	6.0223	5.9064	5.9057	Ulk1	Mus musculus Unc-51 like kinase 1 (C. elegans) (Ulk1), mRNA [NM_009469]	chr5:111213573-111213514	GO:0005515|GO:0043005|GO:0031102|GO:0007265|GO:0048675|GO:0007409|GO:0031175|GO:0048671|GO:0021707|GO:0031623|GO:0005737|GO:0046777|GO:0000166|GO:0016301|GO:0043025|GO:0030659|GO:0021933|GO:0051386|GO:0006914|GO:0005624|GO:0005524|GO:0007165|GO:0004672|GO:0004674|GO:0006468|GO:0016740	NM_009469	Mm.271898	22241	ENSMUST00000112410	NP1220885
NM_009473	0.00404074	3.3996	up	4351.43	2456.65	6.76753	5.00217	6758.8	1646.68	4648.82	2537.51	2432.64	2399.79	7.3561	6.4775	6.469	5.0874	4.9723	4.9468	Nr1h2	Mus musculus nuclear receptor subfamily 1, group H, member 2 (Nr1h2), mRNA [NM_009473]	chr7:51805072-51805013	GO:0090108|GO:0003700|GO:0090187|GO:0016563|GO:0003707|GO:0005634|GO:0010875|GO:0046872|GO:0046965|GO:0043401|GO:0004872|GO:0004879|GO:0044255|GO:0045449|GO:0042632|GO:0006355|GO:0006357|GO:0055088|GO:0010553|GO:0010552|GO:0010884|GO:0003677|GO:0006350|GO:0045861|GO:0048384|GO:0043565|GO:0007165|GO:0008270|GO:0045893	NM_009473	Mm.968	22260	ENSMUST00000107910	TC1584962
NM_009513	0.00675449	3.52079	up	668.18	368.233	4.06407	2.24817	459.803	337.179	1207.56	443.44	352.775	308.484	3.4784	4.1895	4.5243	2.5708	2.1866	1.9871	Nrsn1	Mus musculus neurensin 1 (Nrsn1), mRNA [NM_009513]	chr13:25344023-25343964	GO:0043005|GO:0016020|GO:0043025|GO:0016023|GO:0016021|GO:0030426|GO:0007399	NM_009513	Mm.4766	22360	ENSMUST00000057866	TC1572112
NM_009515	0.0396028	1.82682	up	473.443	475.354	3.48053	2.6112	544.271	138.616	737.444	451.381	487.535	487.146	3.7217	2.9071	3.8128	2.5626	2.6363	2.6347	Was	Mus musculus Wiskott-Aldrich syndrome homolog (human) (Was), mRNA [NM_009515]	chrX:7658838-7658779	GO:0005515|GO:0012506|GO:0030048|GO:0015629|GO:0042802|GO:0050790|GO:0005083|GO:0005737|GO:0042110|GO:0006461|GO:0008154|GO:0016197|GO:0030041|GO:0005856	NM_009515	Mm.4735	22376	ENSMUST00000033505	TC1583549
NM_009536	0.00680942	2.70039	up	3034.69	5099.34	6.3623	4.92913	4358.8	1652.43	3092.85	4354.6	5514.79	5428.62	6.7233	6.4825	5.8811	4.6922	5.1052	4.99	Ywhae	Mus musculus tyrosine 3-monooxygenase/tryptophan 5-monooxygenase activation protein, epsilon polypeptide (Ywhae), mRNA [NM_009536]	chr11:75578990-75579049	GO:0005739|GO:0005515|GO:0021766|GO:0004497|GO:0005737|GO:0021987|GO:0035308|GO:0019904|GO:0006605|GO:0019899|GO:0001764	NM_009536	Mm.234700	22627	ENSMUST00000108422	TC1752874
NM_009546	0.0131917	3.80923	up	3598.4	3699.08	6.32297	4.39347	5566.07	840.286	4388.83	3596.96	3851.47	3648.79	7.076	5.5069	6.386	4.3614	4.4128	4.4062	Trim25	Mus musculus tripartite motif-containing 25 (Trim25), mRNA [NM_009546]	chr11:88881521-88881580	GO:0005515|GO:0005737|GO:0004842|GO:0016567|GO:0045087|GO:0016874|GO:0008270|GO:0009615|GO:0046872	NM_009546	Mm.248445	217069	ENSMUST00000000284	TC1579678
NM_009598	0.00132608	3.16331	up	200.073	228.711	2.5013	0.839867	224.468	133.579	242.171	235.707	212.766	237.661	2.4439	2.8537	2.2063	1.0111	0.7381	0.7704	Ace	Mus musculus angiotensin I converting enzyme (peptidyl-dipeptidase A) 1 (Ace), transcript variant 2, mRNA [NM_009598]	chr11:105850398-105850457	GO:0042277|GO:0043065|GO:0002446|GO:0005886|GO:0014910|GO:0005576|GO:0046872|GO:0019233|GO:0016787|GO:0016020|GO:0050769|GO:0050729|GO:0042310|GO:0042447|GO:0004180|GO:0006508|GO:0008217|GO:0008241|GO:0042755|GO:0008233|GO:0016021|GO:0008237|GO:0006518	NM_009598	Mm.754	11421	ENSMUST00000001964	TC1578619
NM_009600	0.0049087	2.78228	up	2820.84	1926.47	6.12627	4.65	4050.4	981.212	3430.91	1792.23	1994.71	1992.48	6.6174	5.7306	6.0308	4.5857	4.6859	4.6784	Macf1	Mus musculus microtubule-actin crosslinking factor 1 (Macf1), mRNA [NM_009600]	chr4:123027037-123026978	GO:0005515|GO:0008017|GO:0001707|GO:0005509|GO:0006928|GO:0003779|GO:0015629|GO:0005737|GO:0007163|GO:0008104|GO:0015630|GO:0006620|GO:0007050|GO:0016055|GO:0005856|GO:0005938	NM_009600	Mm.402299	11426	ENSMUST00000106224	TC1598607
NM_009610	0.01112	7.18556	up	61085.1	16718.5	10.6005	7.7554	27899.7	51853.6	103502	20073.8	15259.5	14822.3	9.4015	11.4543	10.9457	8.0712	7.6214	7.5736	Actg2	Mus musculus actin, gamma 2, smooth muscle, enteric (Actg2), mRNA [NM_009610]	chr6:83462963-83462904	GO:0005515|GO:0005737|GO:0000166|GO:0005856|GO:0005524	NM_009610	Mm.292865	11468	ENSMUST00000075161	TC1575592
NM_009630	0.00250122	1.9243	up	309.524	787.386	3.0421	2.09777	356.899	147.786	423.885	1020.07	701.027	641.067	3.1129	2.9995	3.0139	2.3643	2.0032	1.9258	Adora2a	Mus musculus adenosine A2a receptor (Adora2a), mRNA [NM_009630]	chr10:74797461-74797520	GO:0046636|GO:0043524|GO:0048167|GO:0045211|GO:0043025|GO:0051925|GO:0030673|GO:0048786|GO:0014061|GO:0046982|GO:0004930|GO:0060134|GO:0051968|GO:0060079|GO:0014069|GO:0043279|GO:0007271|GO:0032230|GO:0001609|GO:0042734|GO:0060080|GO:0007186|GO:0007189|GO:0005882|GO:0030424|GO:0051899|GO:0008285|GO:0005886|GO:0030819|GO:0050714|GO:0048143|GO:0014057|GO:0051372|GO:0007205|GO:0030425|GO:0032279|GO:…	NM_009630	Mm.333734	11540	ENSMUST00000020395	TC1582793
NM_009652	0.00118888	4.29155	up	2151.03	7931.8	5.80957	3.70807	3224.6	968.385	2260.1	7704.94	7970.29	8120.19	6.2885	5.7116	5.4286	3.7437	3.6389	3.7416	Akt1	Mus musculus thymoma viral proto-oncogene 1 (Akt1), transcript variant 1, mRNA [NM_009652]	chr12:113892138-113892079	GO:0005515|GO:0042640|GO:0030307|GO:0008643|GO:0006412|GO:0007281|GO:0030163|GO:0046329|GO:0008637|GO:0000166|GO:0015758|GO:0018105|GO:0010765|GO:0016301|GO:0060716|GO:0006810|GO:0030334|GO:0032869|GO:0045884|GO:0005975|GO:0005978|GO:0005977|GO:0001893|GO:0005819|GO:0030027|GO:0032270|GO:0016310|GO:0045792|GO:0010975|GO:0030030|GO:0043491|GO:0019899|GO:0008286|GO:0016567|GO:0005886|GO:0032436|GO:…	NM_009652	Mm.6645	11651	ENSMUST00000001780	TC1582836
NM_009659	0.00698287	3.24743	up	208.542	123.399	1.98373	0.284433	124.136	101.34	400.149	156.962	118.765	94.4698	1.438	2.0754	2.4378	0.593	0.204	0.0563	Alox12b	Mus musculus arachidonate 12-lipoxygenase, 12R type (Alox12b), mRNA [NM_009659]	chr11:68983186-68983245	GO:0019370|GO:0004052|GO:0005506|GO:0016165|GO:0016491|GO:0016702|GO:0006691|GO:0046872|GO:0055114	NM_009659	Mm.340329	11686	ENSMUST00000094080	TC1582646
NM_009668	0.00914288	3.81064	up	840.208	861.819	4.44187	2.51183	1284.89	368.596	867.136	378.381	1142.95	1064.13	4.961	4.3181	4.0465	1.9016	2.8462	2.7877	Bin1	Mus musculus bridging integrator 1 (Bin1), transcript variant 1, mRNA [NM_009668]	chr18:32595317-32595376	GO:0005515|GO:0046982|GO:0005634|GO:0007275|GO:0048488|GO:0008022|GO:0030154|GO:0006897|GO:0008021|GO:0042692|GO:0005737|GO:0051020|GO:0030100	NM_009668	Mm.4383	30948	ENSMUST00000025239	TC1586385
NM_009672	0.000238094	6.14267	up	1400.36	297.941	3.3952	0.776333	778.93	644.207	2777.94	223.739	327.445	342.64	3.1419	3.5044	3.5393	0.4443	0.9066	0.9781	Anp32a	Mus musculus acidic (leucine-rich) nuclear phosphoprotein 32 family, member A (Anp32a), mRNA [NM_009672]	chr9:62225436-62225495	GO:0005515|GO:0005737|GO:0005634|GO:0008022|GO:0050839|GO:0045449|GO:0016363|GO:0006350	NM_009672	Mm.269088	11737	ENSMUST00000085519	TC1573081
NM_009758	0.0171334	1.83507	up	356.847	1149.15	3.2486	2.37277	357.024	180.488	533.028	1033.64	1185.17	1228.63	3.1134	3.2879	3.3445	1.9538	2.5275	2.637	Bmpr1a	Mus musculus bone morphogenetic protein receptor, type 1A (Bmpr1a), mRNA [NM_009758]	chr14:35224398-35224339	GO:0035137|GO:0007389|GO:0060896|GO:0051216|GO:0001756|GO:0048598|GO:0030154|GO:0007507|GO:0060914|GO:0048589|GO:0000166|GO:0016301|GO:0048352|GO:0050679|GO:0048339|GO:0001707|GO:0003272|GO:0030509|GO:0001701|GO:0042733|GO:0048382|GO:0030324|GO:0021983|GO:0009953|GO:0009952|GO:0009950|GO:0046872|GO:0048378|GO:0050768|GO:0048568|GO:0001880|GO:0060021|GO:0005024|GO:0042475|GO:0004872|GO:0021998|GO:…	NM_009758	Mm.237825	12166	ENSMUST00000049005	TC1669064
NM_009778	0.000479152	36.2825	up	6896.31	5923.5	7.0789	1.8977	9484.38	1454.26	9750.29	5870.41	6078.42	5821.68	7.7066	6.1336	7.3965	1.7525	2.1483	1.7923	C3	Mus musculus complement component 3 (C3), mRNA [NM_009778]	chr17:57343475-57343416	GO:0005515|GO:0048037|GO:0004866|GO:0001970|GO:0005576|GO:0005615|GO:0045766|GO:0006957|GO:0010951|GO:0006956|GO:0050766|GO:0006954|GO:0007596|GO:0045087|GO:0006958|GO:0001798	NM_009778	Mm.19131	12266	ENSMUST00000024988	TC1573451
NM_009780	0.0243276	3.67268	up	3214.62	1474.96	6.14247	4.26563	6048.05	848.904	2746.92	1549.18	1446.22	1429.49	7.1958	5.5216	5.71	4.3755	4.222	4.1994	C4b	Mus musculus complement component 4B (Childo blood group) (C4b), mRNA [NM_009780]	chr17:34865387-34865328	GO:0006956|GO:0016064|GO:0005576	NM_009780	Mm.439678	12268	ENSMUST00000069507	NP1220374
NM_009790	0.000315521	2.3771	up	12221.4	2661.96	6.3662	5.117	16148.7	5885.68	14629.7	2502.62	2715.54	2767.73	6.4725	6.4691	6.157	5.0674	5.131	5.1526	Calm1	Mus musculus calmodulin 1 (Calm1), mRNA [NM_009790]	chr12:101447508-101447567	GO:0007049|GO:0043388|GO:0005509	NM_009790	Mm.285993	12313	ENSMUST00000110082	TC1676225
NM_009794	0.00729912	2.61087	up	3137.97	2419.64	6.36247	4.97793	4770.05	1473.41	3170.46	2211.98	2517.01	2529.94	6.8534	6.3171	5.9169	4.8893	5.0215	5.023	Capn2	Mus musculus calpain 2 (Capn2), mRNA [NM_009794]	chr1:184397454-184397395	GO:0008092|GO:0016540|GO:0005886|GO:0001824|GO:0005509|GO:0005625|GO:0007520|GO:0005626|GO:0004197|GO:0005622|GO:0005737|GO:0004198|GO:0016787|GO:0016020|GO:0006508|GO:0008233|GO:0008234	NM_009794	Mm.19306	12334	ENSMUST00000111003	TC1702620
NM_009795	0.00329529	3.55759	up	8748.67	4427.91	7.68253	5.85163	13648	4693.11	7904.93	4228.84	4600.84	4454.03	8.1076	7.8146	7.1254	5.8242	5.8917	5.839	Capns1	Mus musculus calpain, small subunit 1 (Capns1), mRNA [NM_009795]	chr7:30972021-30971962	GO:0005737|GO:0004198|GO:0046982|GO:0016020|GO:0005886|GO:0005509|GO:0006508	NM_009795	Mm.439782	12336	ENSMUST00000001845	TC1571957
NM_009805	0.0064869	4.47824	up	273.325	109.862	2.66923	0.5063	455.012	79.1764	285.787	97.9232	111.398	120.266	3.4633	2.0992	2.4452	0.3776	0.5209	0.6204	Cflar	Mus musculus CASP8 and FADD-like apoptosis regulator (Cflar), transcript variant 2, mRNA [NM_009805]	chr1:58789994-58790053	GO:0043066|GO:0005737|GO:0006915|GO:0042981|GO:0006916|GO:0043154	NM_009805	Mm.336848	12633	ENSMUST00000114309	NP377025
NM_009822	0.03407	1.8221	up	177.215	214.156	2.34677	1.48117	203.714	131.77	196.161	210.147	227.414	204.907	2.304	2.834	1.9023	1.4934	1.5532	1.3969	Runx1t1	Mus musculus runt-related transcription factor 1; translocated to, 1 (cyclin D-related) (Runx1t1), transcript variant 3, mRNA [NM_009822]	chr4:13818189-13818248	GO:0005515|GO:0016564|GO:0006355|GO:0003700|GO:0005634|GO:0003677|GO:0042803|GO:0046872|GO:0006350|GO:0051101|GO:0016481|GO:0045444|GO:0008270|GO:0045449	NM_009822	Mm.4909	12395	ENSMUST00000098256	TC1591329
NM_009835	0.000696017	7.56986	up	3562.75	874.883	6.42817	3.5079	5136.76	1123	4428.48	807.676	979.622	837.351	6.9602	5.9253	6.399	3.4358	3.6601	3.4278	Ccr6	Mus musculus chemokine (C-C motif) receptor 6 (Ccr6), transcript variant 1, mRNA [NM_009835]	chr17:8449933-8449992	GO:0005515|GO:0007165|GO:0016020|GO:0007186|GO:0005886|GO:0004930|GO:0016493|GO:0004872|GO:0016021|GO:0004871	NM_009835	Mm.8007	12458	ENSMUST00000097418	TC1586392
NM_009870	0.00599598	1.80046	up	2957.66	3422.01	6.3288	5.48043	3896.81	1561.5	3414.68	3327.62	3446.98	3491.42	6.5616	6.4009	6.0239	5.4785	5.4751	5.4877	Cdk4	Mus musculus cyclin-dependent kinase 4 (Cdk4), mRNA [NM_009870]	chr10:126503162-126503221	GO:0008284|GO:0048471|GO:0005634|GO:0032403|GO:0005737|GO:0000166|GO:0016301|GO:0042127|GO:0051726|GO:0005667|GO:0010288|GO:0010033|GO:0043065|GO:0045727|GO:0033574|GO:0005524|GO:0007165|GO:0045793|GO:0007049|GO:0004672|GO:0004674|GO:0000307|GO:0006468|GO:0016740|GO:0004693|GO:0051301	NM_009870	Mm.6839	12567	ENSMUST00000006911	TC1636849
NM_009875	0.00364805	7.99298	up	739.818	1101.54	4.08567	1.08693	1359.21	227.792	632.451	1045.14	1094.36	1165.13	5.0421	3.6237	3.5912	0.9411	1.0113	1.3084	Cdkn1b	Mus musculus cyclin-dependent kinase inhibitor 1B (Cdkn1b), mRNA [NM_009875]	chr6:134875424-134875483	GO:0060770|GO:0005515|GO:0008219|GO:0048839|GO:0043066|GO:0031116|GO:0008284|GO:0008285|GO:0045736|GO:0007605|GO:0050680|GO:0005634|GO:0032403|GO:0005829|GO:0042326|GO:0050790|GO:0005737|GO:0007049|GO:0004861|GO:0004860|GO:0007050|GO:0051271|GO:0006813	NM_009875	Mm.2958	12576	ENSMUST00000067327
NM_009880	0.00842931	5.38197	up	4496.99	1613.7	6.8223	4.39417	8064.59	2297.95	3128.45	1597.25	1516.64	1727.21	7.611	6.9583	5.8976	4.4196	4.2906	4.4723	Cdx1	Mus musculus caudal type homeobox 1 (Cdx1), mRNA [NM_009880]	chr18:61178617-61178558	GO:0043565|GO:0007389|GO:0006355|GO:0003700|GO:0060349|GO:0045944|GO:0030528|GO:0007275|GO:0005634|GO:0009952|GO:0003677|GO:0045449	NM_009880	Mm.144448	12590	ENSMUST00000025521	TC1584508
NM_009883	0.00569946	2.94058	up	1120.15	772.291	4.88897	3.33287	1709.54	555.895	1095.02	790.478	756.845	769.551	5.373	4.9108	4.3831	3.4048	3.2878	3.306	Cebpb	Mus musculus CCAAT/enhancer binding protein (C/EBP), beta (Cebpb), mRNA [NM_009883]	chr2:167515828-167515887	GO:0005515|GO:0003700|GO:0016563|GO:0005634|GO:0045408|GO:0016363|GO:0030154|GO:0042803|GO:0005737|GO:0060644|GO:0045941|GO:0030182|GO:0045944|GO:0046983|GO:0045444|GO:0045449|GO:0006355|GO:0046982|GO:0001892|GO:0006916|GO:0006917|GO:0003677|GO:0006350|GO:0043565|GO:0033598|GO:0008134	NM_009883	Mm.439656	12608	ENSMUST00000070642	TC1581829
NM_009898	0.0179017	2.8912	up	9768.1	6986.67	7.81193	6.28027	14712.9	2565.58	12025.9	6532.27	7311.67	7116.07	8.4784	7.1172	7.8402	6.208	6.3435	6.2893	Coro1a	Mus musculus coronin, actin binding protein 1A (Coro1a), mRNA [NM_009898]	chr7:133843348-133843289	GO:0005515|GO:0005886|GO:0008360|GO:0015629|GO:0042802|GO:0005737|GO:0051015|GO:0030833|GO:0048873|GO:0042102|GO:0007015|GO:0006816|GO:0005856|GO:0034097|GO:0043029|GO:0031252|GO:0001772|GO:0030335|GO:0030595|GO:0003779|GO:0031410|GO:0032796|GO:0016477|GO:0016020|GO:0008064|GO:0050870	NM_009898	Mm.290482	12721	ENSMUST00000106364	TC1573127
NM_009913	0.0081635	2.10555	up	145.325	138.013	1.9105	0.8363	127.767	69.7712	238.438	163.735	129.408	120.895	1.6309	1.9167	2.1839	1.1334	0.7398	0.6357	Ccr9	Mus musculus chemokine (C-C motif) receptor 9 (Ccr9), transcript variant 2, mRNA [NM_009913]	chr9:123690334-123690393	GO:0005515|GO:0007165|GO:0016020|GO:0007186|GO:0006935|GO:0005886|GO:0004930|GO:0016493|GO:0004872|GO:0016021|GO:0004871	NM_009913	Mm.440604	12769	ENSMUST00000111454	TC1582304
NM_009920	0.000535233	5.39641	up	668.241	266.876	4.2202	1.7882	636.94	443.058	924.727	316.534	245.108	238.987	3.9478	4.5825	4.1303	2.0844	1.6613	1.6189	Cnih2	Mus musculus cornichon homolog 2 (Drosophila) (Cnih2), mRNA [NM_009920]	chr19:5092927-5092871	GO:0016020|GO:0023034|GO:0016021	NM_009920	Mm.299737	12794
NM_009930	0.00300653	11.3394	up	5357.65	16700.3	7.05493	3.55167	2583.59	3729.87	9759.48	16271	16661.7	17168.3	5.9687	7.6571	7.539	3.5769	3.5756	3.5025	Col3a1	Mus musculus collagen, type III, alpha 1 (Col3a1), mRNA [NM_009930]	chr1:45405589-45405648	GO:0031012|GO:0005581|GO:0001568|GO:0048407|GO:0030199|GO:0005578|GO:0005586|GO:0048565|GO:0046332|GO:0005576|GO:0005201	NM_009930	Mm.249555	12825	ENSMUST00000087883	TC1573630
NM_009933	0.000203634	2.74043	up	4447.07	3438.59	6.9413	5.4869	5022.16	2573.22	5745.83	3568.92	3290.35	3456.49	6.9277	7.1215	6.7747	5.5795	5.408	5.4732	Col6a1	Mus musculus collagen, type VI, alpha 1 (Col6a1), mRNA [NM_009933]	chr10:76171597-76171538	GO:0042383|GO:0031012|GO:0048407|GO:0005578|GO:0005576|GO:0007155	NM_009933	Mm.2509	12833	ENSMUST00000001147	TC1574134
NM_009938	0.0008372	2.96761	up	1166.66	5090.83	4.87887	3.30957	1513.81	472.902	1513.26	4596.56	5384.15	5291.79	5.1868	4.6383	4.8115	3.1821	3.3792	3.3674	Copa	Mus musculus coatomer protein complex subunit alpha (Copa), mRNA [NM_009938]	chr1:174052258-174052317	GO:0005515|GO:0005792|GO:0030126|GO:0005794|GO:0005576|GO:0005625|GO:0031410|GO:0030157|GO:0015031|GO:0005615|GO:0006886|GO:0030117|GO:0005737|GO:0005179|GO:0016020|GO:0005198|GO:0006810|GO:0016192	NM_009938	Mm.30041	12847	ENSMUST00000135192	TC1629677
NM_009939	7.14261e-06	4.73829	up	420.329	2340.98	3.2409	0.996533	479.686	211.192	570.11	2278.97	2344.91	2399.05	3.3826	3.2046	3.1355	1.0154	0.9818	0.9924	Cops2	Mus musculus COP9 (constitutive photomorphogenic) homolog, subunit 2 (Arabidopsis thaliana) (Cops2), mRNA [NM_009939]	chr2:125657745-125657686	GO:0016564|GO:0005515|GO:0005737|GO:0008180|GO:0008283|GO:0030182|GO:0003714|GO:0016481|GO:0005634	NM_009939	Mm.3596	12848	ENSMUST00000028635	TC1583359
NM_009946	0.000155322	1109.79	up	28222.4	87.5216	9.51343	-0.602633	29271.4	35965.7	19430.1	104.689	83.0595	74.8164	9.3649	10.8297	8.3457	-0.4184	-0.7608	-0.6287	Cplx2	Mus musculus complexin 2 (Cplx2), mRNA [NM_009946]	chr13:54481316-54481375	GO:0019905|GO:0043303|GO:0031201|GO:0045202|GO:0006887|GO:0016079|GO:0030425|GO:0005737|GO:0000149|GO:0006810|GO:0006836|GO:0043025|GO:0017075	NM_009946	Mm.268902	12890	ENSMUST00000026985	TC1587818
NM_009955	0.00105686	5.44563	up	1337.09	2068.69	5.25363	2.80853	1638.53	958.708	1414.04	1966.89	2135.24	2103.95	5.3118	5.6971	4.752	2.9286	2.8597	2.6373	Dpysl2	Mus musculus dihydropyrimidinase-like 2 (Dpysl2), mRNA [NM_009955]	chr14:67421786-67421727	GO:0030424|GO:0016810|GO:0048489|GO:0005625|GO:0007275|GO:0030154|GO:0030425|GO:0007399|GO:0030426|GO:0005739|GO:0014049|GO:0043234|GO:0005737|GO:0016787|GO:0043195|GO:0045664|GO:0043025|GO:0019717	NM_009955	Mm.475100	12934	ENSMUST00000022629	TC1577619
NM_009963	0.00151664	12.268	up	506.089	208.489	3.69957	0.0827333	818.212	226.334	473.72	211.157	217.591	196.719	4.3099	3.6145	3.1743	0.6688	0.0604	-0.481	Cry2	Mus musculus cryptochrome 2 (photolyase-like) (Cry2), transcript variant 1, mRNA [NM_009963]	chr2:92243866-92243807	GO:0005515|GO:0005634|GO:0006606|GO:0003913|GO:0016829|GO:0006350|GO:0018298|GO:0007165|GO:0005737|GO:0006281|GO:0009881|GO:0000166|GO:0007623|GO:0004872|GO:0048511|GO:0050896|GO:0045449	NM_009963	Mm.254181	12953	ENSMUST00000090559	TC1576347
NM_009964	0.0140199	4.84557	up	2000.45	814.355	4.97157	2.6949	1212.56	1746.5	3042.3	1022.26	757.908	662.897	4.0067	5.7375	5.1705	3.0832	2.5468	2.4547	Cryab	Mus musculus crystallin, alpha B (Cryab), mRNA [NM_009964]	chr9:50561458-50561517	GO:0005515|GO:0008017|GO:0008092|GO:0042542|GO:0005212|GO:0030018|GO:0030308|GO:0005886|GO:0009408|GO:0006800|GO:0032432|GO:0031109|GO:0051403|GO:0005829|GO:0005739|GO:0043292|GO:0006457|GO:0002088|GO:0015630|GO:0006006|GO:0043010|GO:0043154|GO:0001666|GO:0043066|GO:0005794|GO:0009986|GO:0006950|GO:0060561|GO:0005625|GO:0005626|GO:0007517|GO:0007021|GO:0010629	NM_009964	Mm.178	12955	ENSMUST00000093849	TC1688402
NM_010010	0.0486056	2.21658	up	307.912	245.202	2.82077	1.67243	187.588	122.588	613.56	265.515	253.79	216.302	2.185	2.7298	3.5475	1.8308	1.7115	1.475	Cyp46a1	Mus musculus cytochrome P450, family 46, subfamily a, polypeptide 1 (Cyp46a1), mRNA [NM_010010]	chr12:109596310-109598708	GO:0006629|GO:0005792|GO:0005506|GO:0005783|GO:0009055|GO:0033781|GO:0046872|GO:0004497|GO:0016020|GO:0016491|GO:0016021|GO:0008202|GO:0055114|GO:0008203|GO:0020037	NM_010010	Mm.41911	13116	ENSMUST00000021684	TC1581035
NM_010028	0.00358048	3.07311	up	1687.3	1061.84	4.22073	2.60103	2592.88	737.869	1731.16	808.178	1140.1	1237.23	4.6199	4.0964	3.9459	2.2789	2.6834	2.8408	Ddx3x	Mus musculus DEAD/H (Asp-Glu-Ala-Asp/His) box polypeptide 3, X-linked (Ddx3x), mRNA [NM_010028]	chrX:12871050-12871109		NM_010028	Mm.289662	13205	ENSMUST00000000804	TC1572603
NM_010064	0.0362525	1.63747	up	3163.42	7866.24	6.4063	5.69483	4521.52	1604.99	3363.75	7667.9	7462.59	8468.22	6.7762	6.4405	6.0022	5.6181	5.678	5.7884	Dync1i2	Mus musculus dynein cytoplasmic 1 intermediate chain 2 (Dync1i2), mRNA [NM_010064]	chr2:71101270-71101329	GO:0005737|GO:0003774|GO:0030286|GO:0005874|GO:0006810|GO:0005868|GO:0005869	NM_010064	Mm.249479	13427	ENSMUST00000112138	TC1571858
NM_010075	0.00436627	4.87995	up	491.719	223.534	3.7993	1.51243	409.701	390.164	675.293	291.377	198.994	180.232	3.312	4.4001	3.6858	1.9649	1.3606	1.2118	Dpp6	Mus musculus dipeptidylpeptidase 6 (Dpp6), transcript variant 2, mRNA [NM_010075]	chr5:28052883-28052942	GO:0008150|GO:0003674|GO:0016020|GO:0006508|GO:0016021|GO:0005575	NM_010075	Mm.42078	13483	ENSMUST00000071500	TC1592330
NM_010097	0.00700951	3.02381	up	22190.6	15991.6	9.26987	7.6735	18536.2	15702.3	32333.2	19398.3	14247.1	14329.4	8.8116	9.7309	9.2671	8.0066	7.5152	7.4987	Sparcl1	Mus musculus SPARC-like 1 (Sparcl1), mRNA [NM_010097]	chr5:104508208-104508149	GO:0007165|GO:0005509|GO:0005578|GO:0045202|GO:0005576	NM_010097	Mm.29027	13602	ENSMUST00000031249	TC1573824
NM_010101	0.000386063	12.7896	up	499.116	216.344	3.77063	0.0937333	446.353	305.735	745.261	271.558	198.246	179.229	3.4356	4.0483	3.828	0.6077	-0.3628	0.0363	S1pr3	Mus musculus sphingosine-1-phosphate receptor 3 (S1pr3), mRNA [NM_010101]	chr13:51517079-51517138	GO:0005886|GO:0004930|GO:0001816|GO:0007193|GO:0007165|GO:0006954|GO:0001619|GO:0007186|GO:0016020|GO:0005887|GO:0004872|GO:0004871|GO:0016021|GO:0032651	NM_010101	Mm.136736	13610	ENSMUST00000087978	TC1572407
NM_010112	0.00193678	5.38358	up	828.324	344.896	4.42647	1.9979	604.034	465.092	1415.84	456.519	292.617	285.552	3.8721	4.6535	4.7538	2.3719	1.8225	1.7993	Efs	Mus musculus embryonal Fyn-associated substrate (Efs), mRNA [NM_010112]	chr14:55535588-55535529	GO:0017124|GO:0007155	NM_010112	Mm.236438	13644	ENSMUST00000022813	TC1702514
NM_010130	0.00579075	3.71836	up	129.74	357.522	1.7877	-0.106967	106.87	90.0565	192.293	324.87	348.726	398.97	1.3358	2.2716	1.7557	-0.3946	-0.265	0.3387	Emr1	Mus musculus EGF-like module containing, mucin-like, hormone receptor-like sequence 1 (Emr1), mRNA [NM_010130]	chr17:57620350-57620409	GO:0005886|GO:0004930|GO:0005509|GO:0007165|GO:0007186|GO:0016020|GO:0007218|GO:0004872|GO:0004871|GO:0016021|GO:0007166|GO:0009897|GO:0004888	NM_010130	Mm.2254	13733	ENSMUST00000004850	TC1647800
NM_010137	0.000892565	9.73985	up	2834.99	6551.98	6.13407	2.85017	4782.72	1108.69	2613.55	6414.98	6472.95	6768.03	6.8572	5.9068	5.6382	2.8233	2.8415	2.8857	Epas1	Mus musculus endothelial PAS domain protein 1 (Epas1), mRNA [NM_010137]	chr17:87230678-87230737	GO:0003700|GO:0030324|GO:0003704|GO:0005634|GO:0030154|GO:0042415|GO:0005737|GO:0045944|GO:0048469|GO:0043129|GO:0004871|GO:0006979|GO:0045449|GO:0030097|GO:0005667|GO:0001666|GO:0006355|GO:0046982|GO:0001892|GO:0043619|GO:0007275|GO:0001525|GO:0003677|GO:0006350|GO:0043565|GO:0007165|GO:0002027|GO:0001974|GO:0030218|GO:0030528|GO:0007005|GO:0007601|GO:0008134	NM_010137	Mm.1415	13819	ENSMUST00000112273	TC1583230
NM_010143	0.0044522	2.63153	up	1692.27	1385.3	5.5707	4.1748	2172.43	1088.92	1815.45	1462.49	1321.01	1372.41	5.7187	5.8809	5.1125	4.2924	4.0914	4.1406	Ephb3	Mus musculus Eph receptor B3 (Ephb3), mRNA [NM_010143]	chr16:21223165-21223224	GO:0031290|GO:0005515|GO:0021952|GO:0005524|GO:0016310|GO:0005005|GO:0007165|GO:0004672|GO:0005003|GO:0016020|GO:0000166|GO:0016301|GO:0007411|GO:0005887|GO:0004872|GO:0006468|GO:0016021|GO:0004713|GO:0004714|GO:0008046|GO:0007169|GO:0016740	NM_010143	Mm.6972	13845	ENSMUST00000085925	TC1581257
NM_010147	0.000318291	21.7493	up	8203.09	4677.5	7.6602	3.2173	14000.8	3185.89	7422.6	5091.09	4619.77	4321.65	8.4068	7.4297	7.1441	3.2827	3.1655	3.2037	Epn1	Mus musculus epsin 1 (Epn1), mRNA [NM_010147]	chr7:5049719-5049778	GO:0005905|GO:0005737|GO:0016020|GO:0005886|GO:0005634|GO:0008289|GO:0008134|GO:0006897	NM_010147	Mm.3091	13854	ENSMUST00000108570	TC1767653
NM_010160	0.00285417	5.47718	up	719.434	301.958	3.8918	1.43837	1148.63	217.332	792.344	253.174	338.144	314.557	4.5969	3.3657	3.7128	1.2778	1.5657	1.4716	Celf2	Mus musculus CUGBP, Elav-like family member 2 (Celf2), transcript variant 6, mRNA [NM_010160]	chr2:6465959-6465900	GO:0006397|GO:0005737|GO:0000166|GO:0003723|GO:0006376|GO:0005634|GO:0005625|GO:0003676	NM_010160	Mm.398543	14007	ENSMUST00000100429	TC1574511
NM_010174	0.0430703	2.55773	up	222.778	186.789	2.61287	1.258	154.339	185.979	328.015	233.624	181.696	145.046	1.8979	3.3172	2.6235	1.6462	1.2294	0.8984	Fabp3	Mus musculus fatty acid binding protein 3, muscle and heart (Fabp3), mRNA [NM_010174]	chr4:129992643-129992702	GO:0005215|GO:0005504|GO:0005324|GO:0050543|GO:0005829|GO:0008289|GO:0005739|GO:0005737|GO:0016528|GO:0016529|GO:0005488|GO:0006810|GO:0015909|GO:0006656	NM_010174	Mm.388886	14077	ENSMUST00000070532	TC1725389
NM_010213	0.00174546	4.80799	up	448.084	96.0238	2.55193	0.2865	310.863	259.304	774.085	113.53	66.6966	107.845	2.2291	2.7904	2.6363	0.6051	-0.2165	0.4709	Fhl3	Mus musculus four and a half LIM domains 3 (Fhl3), mRNA [NM_010213]	chr4:124383239-124383298	GO:0030018|GO:0001725|GO:0030036|GO:0008270|GO:0005634|GO:0003779|GO:0046872	NM_010213	Mm.331856	14201	ENSMUST00000145942	TC1589948
NM_010215	0.0190239	3.54643	up	3295.78	1534.98	6.1497	4.32333	4325.08	677.686	4884.57	1496.3	1605.53	1503.13	6.7121	5.1966	6.5404	4.3254	4.3728	4.2718	Il4i1	Mus musculus interleukin 4 induced 1 (Il4i1), mRNA [NM_010215]	chr7:52096115-52096174	GO:0001716|GO:0016491|GO:0009072|GO:0005764|GO:0055114	NM_010215	Mm.2565	14204	ENSMUST00000118125	TC1580245
NM_010220	0.0286904	6.35239	up	1569.11	344.611	4.83527	2.16797	3553.1	310.432	843.798	335.4	336.43	362.003	6.4284	4.0703	4.0071	2.1679	2.1181	2.2179	Fkbp5	Mus musculus FK506 binding protein 5 (Fkbp5), mRNA [NM_010220]	chr17:28536119-28536060	GO:0005515|GO:0005737|GO:0006457|GO:0005488|GO:0003755|GO:0005634|GO:0016853	NM_010220	Mm.276405	14229	ENSMUST00000062167	TC1572635
NM_010227	0.000600247	23.2346	up	73043.9	7071.66	11.0384	6.50023	60323	67795	91013.8	8652.28	5348.23	7214.46	10.514	11.8411	10.7602	6.8571	6.1088	6.5348	Flna	Mus musculus filamin, alpha (Flna), mRNA [NM_010227]	chrX:71468861-71468802	GO:0005802|GO:0005515|GO:0005737|GO:0005080|GO:0003779|GO:0045022|GO:0005856	NM_010227	Mm.295533	192176	ENSMUST00000114299	TC1765209
NM_010240	0.0184598	2.13022	up	64765.6	64578.6	10.8087	9.7177	90415.8	39912.9	63968.2	67207	61091.3	65437.6	11.0979	11.0767	10.2515	9.8145	9.6227	9.7159	Ftl1	Mus musculus ferritin light chain 1 (Ftl1), mRNA [NM_010240]	chr7:52713368-52713309		NM_010240	Mm.472710	14325		TC1632917
NM_010247	0.000305912	5.10048	up	1293.95	512.876	5.08833	2.7377	1809.54	585.426	1486.89	459.746	562.115	516.766	5.455	4.9855	4.8245	2.6229	2.8587	2.7315	Xrcc6	Mus musculus X-ray repair complementing defective repair in Chinese hamster cells 6 (Xrcc6), mRNA [NM_010247]	chr15:81870452-81870511	GO:0006200|GO:0071481|GO:0005634|GO:0006303|GO:0006302|GO:0005737|GO:0004003|GO:0003690|GO:0000166|GO:0050769|GO:0010212|GO:0005958|GO:0071475|GO:0033151|GO:0005694|GO:0005730|GO:0004386|GO:0006310|GO:0003676|GO:0005524|GO:0003677|GO:0006974|GO:0043234|GO:0006281|GO:0016787|GO:0005488	NM_010247	Mm.288809	14375	ENSMUST00000069530	TC1629928
NM_010276	0.00149647	3.10552	up	323.675	190.561	2.93773	1.3029	372.098	201.783	397.143	158.201	202.793	210.689	2.9099	3.2622	2.6411	1.0838	1.3878	1.4371	Gem	Mus musculus GTP binding protein (gene overexpressed in skeletal muscle) (Gem), mRNA [NM_010276]	chr4:11641692-11641751	GO:0006184|GO:0007165|GO:0016020|GO:0005886|GO:0000166|GO:0007264|GO:0003924|GO:0005525	NM_010276	Mm.247486	14579	ENSMUST00000029868	TC1578890
NM_010315	0.0261521	2.25793	up	658.997	615.448	4.07013	2.89513	433.958	373.536	1169.5	622.625	616.41	607.308	3.395	4.3373	4.4781	2.9463	2.8757	2.8634	Gng2	Mus musculus guanine nucleotide binding protein (G protein), gamma 2 (Gng2), transcript variant 1, mRNA [NM_010315]	chr14:20694881-20694822	GO:0006184|GO:0007165|GO:0016020|GO:0007186|GO:0005886|GO:0008283|GO:0005834|GO:0003924|GO:0004871	NM_010315	Mm.41737	14702	ENSMUST00000055100	TC1697889
NM_010316	0.00125156	4.79457	up	640.912	352.334	4.1665	1.9051	559.024	457.071	906.642	411.346	332.799	312.858	3.7603	4.6284	4.1108	2.1411	1.8027	1.7715	Gng3	Mus musculus guanine nucleotide binding protein (G protein), gamma 3 (Gng3), mRNA [NM_010316]	chr19:8912469-8912410	GO:0006184|GO:0007165|GO:0001664|GO:0016020|GO:0007186|GO:0005886|GO:0005834|GO:0003924|GO:0004871|GO:0031702|GO:0007204	NM_010316	Mm.329700	14704	ENSMUST00000096259	TC1577045
NM_010332	0.000717612	5.65659	up	323.537	591.554	3.17667	0.676733	313.342	211.929	445.339	629.84	580.75	564.073	2.9252	3.5196	3.0852	0.916	0.2828	0.8314	Ednra	Mus musculus endothelin receptor type A (Ednra), mRNA [NM_010332]	chr8:80187044-80186985	GO:0005515|GO:0001599|GO:0005886|GO:0051928|GO:0030818|GO:0007204|GO:0007205|GO:0007507|GO:0014032|GO:0015758|GO:0051482|GO:0042310|GO:0004872|GO:0004871|GO:0051281|GO:0050678|GO:0001666|GO:0031965|GO:0001569|GO:0007585|GO:0004930|GO:0030315|GO:0043278|GO:0001701|GO:0007165|GO:0007186|GO:0016020|GO:0004962|GO:0050729|GO:0001934|GO:0008217|GO:0004713|GO:0016021	NM_010332	Mm.283168	13617	ENSMUST00000034029	TC1577235
NM_010418	0.0034322	29.3475	up	2043.39	345.596	5.82667	0.9515	1903.8	2903.21	1323.15	333.963	350.73	352.094	5.5282	7.2956	4.6562	1.187	0.8792	0.7883	Herc2	Mus musculus hect (homologous to the E6-AP (UBE3A) carboxyl terminus) domain and RCC1 (CHC1)-like domain (RLD) 2 (Herc2), mRNA [NM_010418]	chr7:63486603-63486662	GO:0005515|GO:0004842|GO:0016567|GO:0016881|GO:0016874|GO:0005743|GO:0007283|GO:0046872|GO:0005622|GO:0005680|GO:0008270|GO:0030071|GO:0006464|GO:0020037	NM_010418	Mm.20929	15204	ENSMUST00000041015	TC1574713
NM_010434	0.00897454	2.07278	up	656.614	184.755	2.30963	1.25807	811.136	356.209	802.497	153.008	197.895	203.363	2.6118	2.3615	1.9556	1.0356	1.3526	1.386	Hipk3	Mus musculus homeodomain interacting protein kinase 3 (Hipk3), transcript variant 1, mRNA [NM_010434]	chr2:104266820-104266761	GO:0005515|GO:0003714|GO:0006915|GO:0005634|GO:0000122|GO:0003677|GO:0005524|GO:0006350|GO:0005737|GO:0004672|GO:0018105|GO:0000166|GO:0016301|GO:0004674|GO:0018107|GO:0016605|GO:0043388|GO:0006468|GO:0043508|GO:0045449|GO:0016740	NM_010434	Mm.257925	15259	ENSMUST00000028600	TC1610522
NM_010439	0.0368114	3.03276	up	1145.29	2002.25	4.90017	3.29953	1849.69	734.336	851.841	1844.84	2076.07	2085.85	5.4267	5.2565	4.0173	2.7621	3.5666	3.5699	Hmgb1	Mus musculus high mobility group box 1 (Hmgb1), mRNA [NM_010439]	chr5:149858997-149858938	GO:0050831|GO:0001654|GO:0005615|GO:0003690|GO:0006935|GO:0003697|GO:0050786|GO:0046983|GO:0008097|GO:0033034|GO:0010942|GO:0000400|GO:0000401|GO:0030335|GO:0051861|GO:0031532|GO:0008301|GO:0000402|GO:0010552|GO:0051384|GO:0005125|GO:0050930|GO:0045931|GO:0010976|GO:0051450|GO:0043005|GO:0008284|GO:0010858|GO:0030324|GO:0005634|GO:0014911|GO:0005737|GO:0045639|GO:0034341|GO:0008201|GO:0043065|GO:…	NM_010439	Mm.207047	15289	ENSMUST00000085546	TC1573739
NM_010440	0.00334764	6.58355	up	1849.01	523.615	5.49103	2.77217	3301.6	724.954	1520.48	523.354	511.466	536.024	6.3225	5.2939	4.8567	2.8098	2.7225	2.7842	Hmg20b	Mus musculus high mobility group 20 B (Hmg20b), transcript variant 1, mRNA [NM_010440]	chr10:80808860-80808801	GO:0000400|GO:0005515|GO:0000794|GO:0006355|GO:0003700|GO:0002111|GO:0006325|GO:0005634|GO:0003677|GO:0006350|GO:0007049|GO:0006338|GO:0045449|GO:0016568	NM_010440	Mm.38474	15353	ENSMUST00000105324	TC1625631
NM_010452	0.0361283	2.74302	up	249.139	232.96	2.73073	1.27497	407.564	157.005	182.847	222.621	233.163	243.095	3.3045	3.0868	1.8009	1.283	1.2815	1.2604	Hoxa3	Mus musculus homeobox A3 (Hoxa3), mRNA [NM_010452]	chr6:52119146-52119087	GO:0006355|GO:0008284|GO:0003700|GO:0051216|GO:0048706|GO:0048704|GO:0048538|GO:0005634|GO:0007275|GO:0030878|GO:0009952|GO:0003677|GO:0006350|GO:0048645|GO:0043565|GO:0060017|GO:0021615|GO:0001974|GO:0030528|GO:0009887|GO:0045449|GO:0010159	NM_010452	Mm.131	15400	ENSMUST00000118397	TC1583052
NM_010494	0.0140864	3.73506	up	1079.21	496.188	4.59557	2.69443	1753.09	264.285	1220.25	512.361	491.459	484.743	5.4092	3.8381	4.5394	2.7792	2.6649	2.6392	Icam2	Mus musculus intercellular adhesion molecule 2 (Icam2), mRNA [NM_010494]	chr11:106239030-106238971	GO:0005515|GO:0016337|GO:0016020|GO:0005887|GO:0016021|GO:0001931|GO:0007155	NM_010494	Mm.394	15896	ENSMUST00000106810	TC1581293
NM_010513	0.00314973	3.50173	up	868.191	475.826	4.43373	2.62567	1283.57	311.7	1009.31	404.327	503.835	519.316	4.9595	4.0762	4.2655	2.4376	2.7008	2.7386	Igf1r	Mus musculus insulin-like growth factor I receptor (Igf1r), mRNA [NM_010513]	chr7:75378461-75378520	GO:0051898|GO:0005515|GO:0051897|GO:0043005|GO:0005886|GO:0043560|GO:0030010|GO:0030879|GO:0007409|GO:0051291|GO:0046872|GO:0031175|GO:0043409|GO:0046777|GO:0000166|GO:0016301|GO:0030238|GO:0009887|GO:0004872|GO:0005520|GO:0051054|GO:0032467|GO:0060740|GO:0045768|GO:0005524|GO:0007165|GO:0004672|GO:0016020|GO:0007420|GO:0005901|GO:0031017|GO:0048009|GO:0006468|GO:0004713|GO:0016021|GO:0043410|GO:…	NM_010513	Mm.275742	16001	ENSMUST00000005671	TC1707039
NM_010518	0.00310983	4.12835	up	1308.78	3542.48	5.17707	3.1315	1561.73	752.332	1612.27	3320.83	3472.19	3834.41	5.2425	5.3474	4.9413	3.6291	3.1637	2.6017	Igfbp5	Mus musculus insulin-like growth factor binding protein 5 (Igfbp5), mRNA [NM_010518]	chr1:72904888-72904829	GO:0019838|GO:0005576|GO:0001558|GO:0016942|GO:0001649|GO:0005520	NM_010518	Mm.405761	16011	ENSMUST00000027377	TC1775876
NM_010561	0.00900713	2.89949	up	296.653	189.35	2.8349	1.2991	446.01	92.7658	351.182	189.212	185.939	192.9	3.4345	2.3277	2.7425	1.3402	1.258	1.2991	Ilf3	Mus musculus interleukin enhancer binding factor 3 (Ilf3), transcript variant 1, mRNA [NM_010561]	chr9:21209475-21209534	GO:0005622|GO:0005515|GO:0003725|GO:0005737|GO:0003723|GO:0006479|GO:0005634|GO:0003677|GO:0045449|GO:0006350	NM_010561	Mm.440026	16201	ENSMUST00000067646	TC1620623
NM_010585	0.00937399	1.55577	up	1598.54	2663.93	5.44683	4.8092	2031.51	856.604	1907.5	2521.47	2744.59	2725.75	5.6219	5.5347	5.1839	4.7646	4.8455	4.8175	Itpr1	Mus musculus inositol 1,4,5-triphosphate receptor 1 (Itpr1), mRNA [NM_010585]	chr6:108501025-108501084	GO:0005515|GO:0005886|GO:0005783|GO:0005637|GO:0005635|GO:0009791|GO:0007204|GO:0005737|GO:0034220|GO:0050882|GO:0006810|GO:0004872|GO:0006816|GO:0005955|GO:0008095|GO:0006811|GO:0005792|GO:0001666|GO:0005262|GO:0005220|GO:0032469|GO:0005730|GO:0014069|GO:0055085|GO:0043234|GO:0007165|GO:0016529|GO:0016020|GO:0070588|GO:0005789|GO:0045121|GO:0016021|GO:0035091|GO:0005216|GO:0030667	NM_010585	Mm.227912	16438	ENSMUST00000032192	TC1576173
NM_010629	0.0135882	1.59623	up	483.293	651.244	3.7608	3.08613	557.091	303.589	589.2	622.93	648.19	682.613	3.7553	4.0381	3.489	3.0611	3.0643	3.133	Kifap3	Mus musculus kinesin-associated protein 3 (Kifap3), mRNA [NM_010629]	chr1:165847147-165847206	GO:0005515|GO:0005871|GO:0008285|GO:0016939|GO:0007266|GO:0046587|GO:0005083|GO:0050790|GO:0008104|GO:0005488|GO:0019894|GO:0005089|GO:0007017	NM_010629	Mm.4651	16579	ENSMUST00000077642	TC1575227
NM_010656	0.0416848	2.3441	up	736.901	683.598	4.37647	3.14743	552.756	632.18	1025.77	793.035	654.832	602.927	3.7441	5.0964	4.2889	3.4094	3.079	2.9539	Sspn	Mus musculus sarcospan (Sspn), mRNA [NM_010656]	chr6:145913663-145913722	GO:0042383|GO:0030054|GO:0016020|GO:0005886|GO:0045211|GO:0045202|GO:0016021	NM_010656	Mm.49689	16651	ENSMUST00000111701	TC1703896
NM_010684	0.0328861	2.38899	up	16108.8	12545.3	8.59513	7.33873	26477.2	5271	16578.4	9999.75	13991.4	13644.8	9.326	8.156	8.3034	7.0659	7.4962	7.4541	Lamp1	Mus musculus lysosomal-associated membrane protein 1 (Lamp1), mRNA [NM_010684]	chr8:13175277-13175336	GO:0042383|GO:0005515|GO:0042470|GO:0016020|GO:0009986|GO:0005886|GO:0005770|GO:0005771|GO:0016021|GO:0005764|GO:0009897|GO:0005768	NM_010684	Mm.16716	16783	ENSMUST00000110847
NM_010692	0.0252268	3.86205	up	223.169	117.014	2.47233	0.522967	130.44	127.287	411.779	160.21	67.662	123.17	1.6608	2.7841	2.9721	1.102	-0.1957	0.6626	Lbx2	Mus musculus ladybird homeobox homolog 2 (Drosophila) (Lbx2), mRNA [NM_010692]	chr6:83038149-83038208	GO:0043565|GO:0008150|GO:0003674|GO:0006355|GO:0003700|GO:0005634|GO:0005575|GO:0003677|GO:0045449|GO:0006350	NM_010692	Mm.20359	16815	ENSMUST00000041265	TC1588957
NM_010725	0.0220236	3.54618	up	523.195	160.002	2.81753	0.991267	309.764	271.88	987.941	198.887	96.0705	185.047	2.1451	2.9038	3.4037	1.414	0.31	1.2498	Lmx1b	Mus musculus LIM homeobox transcription factor 1 beta (Lmx1b), mRNA [NM_010725]	chr2:33420312-33420253	GO:0008219|GO:0006355|GO:0003700|GO:0008283|GO:0021954|GO:0021587|GO:0005634|GO:0007275|GO:0030326|GO:0009953|GO:0003677|GO:0046872|GO:0006350|GO:0043565|GO:0035265|GO:0045944|GO:0030199|GO:0030182|GO:0030528|GO:0043010|GO:0008270|GO:0001764|GO:0045449	NM_010725	Mm.39825	16917	ENSMUST00000113150	NP379743
NM_010740	0.00799258	3.63075	up	403.214	688.681	3.41873	1.55847	642.015	217.932	349.695	700.052	659.526	706.466	3.96	3.5599	2.7363	1.7927	1.4222	1.4605	Cd93	Mus musculus CD93 antigen (Cd93), mRNA [NM_010740]	chr2:148262495-148262436	GO:0007165|GO:0016337|GO:0016020|GO:0009986|GO:0005886|GO:0005488|GO:0005509|GO:0005529|GO:0016023|GO:0004872|GO:0016021|GO:0007155	NM_010740	Mm.681	17064	ENSMUST00000099269	TC1583043
NM_010786	0.000505491	12.9846	up	925.463	289.943	4.48723	0.7885	1509.89	313.722	952.777	228.209	323.036	318.584	5.1938	4.0855	4.1824	0.6646	0.8336	0.8673	Mdm2	Mus musculus transformed mouse 3T3 cell double minute 2 (Mdm2), mRNA [NM_010786]	chr10:117126069-117126010	GO:0005515|GO:0004842|GO:0016567|GO:0005886|GO:0016874|GO:0045202|GO:0005634|GO:0042975|GO:0046872|GO:0005829|GO:0005622|GO:0046827|GO:0002039|GO:0030163|GO:0005737|GO:0043154|GO:0043066|GO:0005730|GO:0010843|GO:0005625|GO:0007089|GO:0045787|GO:0010628|GO:0010629|GO:0008270|GO:0010955	NM_010786	Mm.22670	17246	ENSMUST00000105263	TC1594843
NM_010818	0.000850729	1.60763	up	577.868	751.652	3.97793	3.293	676.659	309.371	747.574	714.746	756.284	783.927	4.0359	4.0654	3.8325	3.2595	3.2868	3.3327	Cd200	Mus musculus CD200 antigen (Cd200), mRNA [NM_010818]	chr16:45382446-45382387	GO:0005515|GO:0016020|GO:0005886|GO:0016021	NM_010818	Mm.245851	17470	ENSMUST00000023341	TC1578031
NM_010832	0.00496255	2.0275	up	501.247	1459.42	3.7455	2.7258	641.102	242.945	619.693	1336.5	1502.17	1539.6	3.958	3.7167	3.5618	2.4447	2.8625	2.8702	Msl3	Mus musculus male-specific lethal 3 homolog (Drosophila) (Msl3), mRNA [NM_010832]	chrX:165092162-165092103	GO:0003682|GO:0005634|GO:0000785|GO:0045449|GO:0016568|GO:0006350|GO:0006333	NM_010832	Mm.479271	17692	ENSMUST00000033725	TC1576464
NM_010848	0.0195439	4.67381	up	436.651	367.91	3.26973	1.04513	875.656	138.624	295.672	328.977	378.589	396.164	4.4078	2.9072	2.4942	0.8728	1.052	1.2106	Myb	Mus musculus myeloblastosis oncogene (Myb), mRNA [NM_010848]	chr10:20844795-20844736	GO:0010468|GO:0006355|GO:0000082|GO:0003700|GO:0030528|GO:0006816|GO:0005634|GO:0048566|GO:0003677|GO:0001701|GO:0045449|GO:0006350	NM_010848	Mm.52109	17863	ENSMUST00000020156
NM_010864	0.000618722	5.08225	up	742.587	496	4.28417	1.9387	1092.86	340.97	793.93	449.948	528.312	509.74	4.7275	4.2057	3.9193	1.857	1.9566	2.0025	Myo5a	Mus musculus myosin VA (Myo5a), mRNA [NM_010864]	chr9:75071413-75071472	GO:0005515|GO:0005516|GO:0042642|GO:0042641|GO:0042640|GO:0032400|GO:0006887|GO:0032402|GO:0051643|GO:0051015|GO:0051010|GO:0000166|GO:0042438|GO:0017157|GO:0050885|GO:0043025|GO:0046983|GO:0048066|GO:0042470|GO:0005794|GO:0031585|GO:0046982|GO:0005509|GO:0050808|GO:0006582|GO:0030073|GO:0001750|GO:0048306|GO:0005882|GO:0030424|GO:0043005|GO:0043008|GO:0007268|GO:0016459|GO:0000146|GO:0003774|GO:…	NM_010864	Mm.3645	17918	ENSMUST00000113486	TC1601670
NM_010890	0.00319756	2.38458	up	4510.52	13626.2	6.98647	5.73273	4395.85	3047.66	6088.06	12712	13714.5	14452.2	6.7355	7.3657	6.8582	5.6646	5.7142	5.8194	Nedd4	Mus musculus neural precursor cell expressed, developmentally down-regulated 4 (Nedd4), mRNA [NM_010890]	chr9:72597306-72597365	GO:0030948|GO:0005515|GO:0045732|GO:0004842|GO:0016567|GO:0016881|GO:0016874|GO:0000151|GO:0005624|GO:0008022|GO:0050815|GO:0005829|GO:0005622|GO:0050816|GO:0005902|GO:0005737|GO:0010766|GO:0019871|GO:0045121|GO:0070064|GO:0006464|GO:0017080	NM_010890	Mm.279923	17999	ENSMUST00000034740	TC1604410
NM_010897	0.000116412	95.1479	up	5602.49	109.786	7.0713	0.4992	3148.03	2862.93	10796.5	108.517	97.4115	123.43	6.2538	7.2754	7.6847	0.54	0.292	0.6656	Nf1	Mus musculus neurofibromatosis 1 (Nf1), mRNA [NM_010897]	chr11:79394849-79394908	GO:0008017|GO:0001656|GO:0005515|GO:0048844|GO:0048593|GO:0042992|GO:0007406|GO:0007507|GO:0005622|GO:0046580|GO:0043525|GO:0000165|GO:0030198|GO:0048745|GO:0042127|GO:0030199|GO:0048169|GO:0021897|GO:0019717|GO:0032318|GO:0030336|GO:0045685|GO:0014069|GO:0014065|GO:0048485|GO:0046929|GO:0001649|GO:0001889|GO:0043234|GO:0032320|GO:0007519|GO:0007420|GO:0008542|GO:0032228|GO:0007422|GO:0042060|GO:…	NM_010897	Mm.255596	18015	ENSMUST00000108248	TC1597700
NM_010919	0.0164985	2.60443	up	139.312	113.866	1.9494	0.568433	104.376	106.776	206.782	105.471	113.088	123.039	1.3392	2.5306	1.9784	0.4989	0.5453	0.6611	Nkx2-2	Mus musculus NK2 transcription factor related, locus 2 (Drosophila) (Nkx2-2), transcript variant 1, mRNA [NM_010919]	chr2:147009008-147008949	GO:0005515|GO:0003700|GO:0021530|GO:0048708|GO:0045597|GO:0005634|GO:0030154|GO:0007224|GO:0003326|GO:0003327|GO:0045944|GO:0003329|GO:0048468|GO:0045449|GO:0006355|GO:0021522|GO:0048665|GO:0048565|GO:0007275|GO:0003323|GO:0060580|GO:0021529|GO:0003677|GO:0007399|GO:0043565|GO:0045665|GO:0045666|GO:0048714|GO:0014003|GO:0031018|GO:0030528|GO:0044424|GO:0045595|GO:0008134	NM_010919	Mm.330639	18088	ENSMUST00000109969	TC1586353
NM_010945	0.000939476	12.9619	up	779.271	578.667	4.17847	0.482267	1257.92	219.398	860.496	522.593	596.369	617.039	4.9304	3.5696	4.0354	0.4449	0.2648	0.7371	Nsmaf	Mus musculus neutral sphingomyelinase (N-SMase) activation associated factor (Nsmaf), mRNA [NM_010945]	chr4:6323472-6323413	GO:0016230|GO:0006917|GO:0005123	NM_010945	Mm.3059	18201	ENSMUST00000098294	TC1597077
NM_010946	0.00250723	4.88446	up	1396.37	521.334	4.98813	2.69993	1815.59	766.579	1606.93	318.403	633.495	612.104	5.1556	5.1195	4.6893	2.0929	3.0312	2.9757	Ntan1	Mus musculus N-terminal Asn amidase (Ntan1), mRNA [NM_010946]	chr16:13835482-13835541	GO:0008344|GO:0005737|GO:0016787|GO:0008418|GO:0007613|GO:0005634	NM_010946	Mm.380410	18203	ENSMUST00000115805	TC1578151
NM_010956	0.00129337	4.94602	up	7086.29	2756.03	7.47333	5.16707	10889.3	2681.76	7687.8	2772.92	2717.38	2777.79	8.0442	7.1811	7.1947	5.2138	5.1302	5.1572	Ogdh	Mus musculus oxoglutarate dehydrogenase (lipoamide) (Ogdh), nuclear gene encoding mitochondrial protein, mRNA [NM_010956]	chr11:6256583-6256642	GO:0006099|GO:0051087|GO:0016624|GO:0030976|GO:0004591|GO:0006096|GO:0006734|GO:0005739|GO:0006104|GO:0031072|GO:0006103|GO:0008152|GO:0016491|GO:0045252|GO:0034602|GO:0055114	NM_010956	Mm.472458	18293	ENSMUST00000003461	TC1682184
NM_011019	0.0326293	2.08503	up	292.19	473.39	2.8182	1.75813	446.206	93.3182	337.046	419.32	487.512	513.339	3.4351	2.3363	2.6832	1.6378	1.7856	1.851	Osmr	Mus musculus oncostatin M receptor (Osmr), mRNA [NM_011019]	chr15:6763745-6763686	GO:0007165|GO:0004896|GO:0016020|GO:0005887|GO:0004924|GO:0019221|GO:0004872|GO:0016021|GO:0007166	NM_011019	Mm.10760	18414	ENSMUST00000022746	TC1580811
NM_011029	0.000680907	5.70753	up	17426.9	11267.7	7.7221	5.20923	28541.5	7107.03	16632.3	11343.3	11243.7	11216.2	8.2402	7.5508	7.3753	5.2036	5.225	5.1991	Rpsa	Mus musculus ribosomal protein SA (Rpsa), mRNA [NM_011029]	chr9:120040967-120041026	GO:0003735|GO:0005886|GO:0015935|GO:0005624|GO:0005634|GO:0006412|GO:0005604|GO:0005829|GO:0031012|GO:0005622|GO:0007165|GO:0016337|GO:0005737|GO:0016020|GO:0022627|GO:0030529|GO:0043236|GO:0043025|GO:0005840|GO:0004872	NM_011029	Mm.4071	16785		TC1594809
NM_011058	0.00292023	3.94557	up	247.743	765.017	2.77923	0.799	344.19	152.547	246.493	735.746	752.792	806.511	3.0606	3.0453	2.2318	0.9391	0.5278	0.9301	Pdgfra	Mus musculus platelet derived growth factor receptor, alpha polypeptide (Pdgfra), transcript variant 1, mRNA [NM_011058]	chr5:75593888-75593947	GO:0005515|GO:0008284|GO:0005018|GO:0030325|GO:0030324|GO:0001553|GO:0048705|GO:0009653|GO:0030539|GO:0000166|GO:0016301|GO:0030198|GO:0060021|GO:0042475|GO:0009887|GO:0005021|GO:0004872|GO:0048010|GO:0048407|GO:0005524|GO:0001701|GO:0007165|GO:0008210|GO:0008585|GO:0004672|GO:0060325|GO:0016020|GO:0005887|GO:0033327|GO:0006468|GO:0048008|GO:0004713|GO:0016021|GO:0004714|GO:0007169|GO:0016740	NM_011058	Mm.221403	18595	ENSMUST00000000476	TC1633686
NM_011059	0.0465857	3.57002	up	356.717	235.863	3.25943	1.4235	255.475	238.738	575.939	397.693	201.504	108.392	2.6306	3.6915	3.4562	2.4137	1.3786	0.4782	Padi1	Mus musculus peptidyl arginine deiminase, type I (Padi1), mRNA [NM_011059]	chr4:140369221-140369162	GO:0018101|GO:0005737|GO:0016787|GO:0005509|GO:0004668|GO:0006464	NM_011059	Mm.20854	18599	ENSMUST00000026378	TC1622065
NM_011062	0.00171841	4.01686	up	1381.31	483.246	4.65913	2.65307	2092.25	540.201	1511.48	457.212	532.318	460.208	5.1803	4.4026	4.3945	2.6149	2.7801	2.5642	Pdpk1	Mus musculus 3-phosphoinositide dependent protein kinase-1 (Pdpk1), transcript variant 1, mRNA [NM_011062]	chr17:24210709-24210650	GO:0019901|GO:0005886|GO:0005158|GO:0006972|GO:0005524|GO:0005829|GO:0016310|GO:0007165|GO:0005737|GO:0004672|GO:0000166|GO:0016020|GO:0016301|GO:0004674|GO:0048041|GO:0004676|GO:0016023|GO:0006468|GO:0016740	NM_011062	Mm.10504	18607	ENSMUST00000115408	TC1602059
NM_011063	0.0349018	1.77342	up	564.075	947.967	4.016	3.18947	564.318	430.295	697.61	923.745	985.035	935.121	3.7739	4.5414	3.7327	3.1958	3.2106	3.162	Pea15a	Mus musculus phosphoprotein enriched in astrocytes 15A (Pea15a), transcript variant 2, mRNA [NM_011063]	chr1:174127643-174127584	GO:0005515|GO:0005737|GO:0023034|GO:0005875|GO:0005080|GO:0006810|GO:0008643|GO:0006915|GO:0005624|GO:0042981	NM_011063	Mm.544	18611	ENSMUST00000013842	TC1706000
NM_011065	0.0250046	3.99963	up	1846.99	749.877	5.28997	3.2901	3490.3	421.21	1629.46	751.972	772.891	724.768	6.4027	4.5106	4.9566	3.3327	3.3181	3.2195	Per1	Mus musculus period homolog 1 (Drosophila) (Per1), transcript variant 1, mRNA [NM_011065]	chr11:68923364-68923423	GO:0005515|GO:0006355|GO:0010553|GO:0005634|GO:0006350|GO:0007165|GO:0005737|GO:0007623|GO:0016481|GO:0009416|GO:0004871|GO:0048511|GO:0045449	NM_011065	Mm.7373	18626	ENSMUST00000021271	NP1487658
NM_011100	0.00081129	6.01723	up	2152.74	361.878	4.51967	1.93057	3378.34	1133.74	1946.13	295.489	394.512	395.635	4.9657	4.4484	4.1449	1.6243	2.058	2.1094	Prkacb	Mus musculus protein kinase, cAMP dependent, catalytic, beta (Prkacb), transcript variant 1, mRNA [NM_011100]	chr3:146392898-146392839	GO:0048471|GO:0005952|GO:0000287|GO:0005625|GO:0005634|GO:0005626|GO:0005524|GO:0005829|GO:0016310|GO:0005737|GO:0004672|GO:0000166|GO:0016301|GO:0004674|GO:0051447|GO:0007188|GO:0006468|GO:0004691|GO:0016740	NM_011100	Mm.16766	18749	ENSMUST00000005164	TC1614194
NM_011101	0.0134545	1.77727	up	448.058	485.111	3.47867	2.649	631.134	210.45	502.592	398.09	507.569	549.673	3.7671	3.4316	3.2373	2.4151	2.7114	2.8205	Prkca	Mus musculus protein kinase C, alpha (Prkca), mRNA [NM_011101]	chr11:107799646-107799587	GO:0005515|GO:0017148|GO:0050730|GO:0045921|GO:0006937|GO:0000166|GO:0018105|GO:0002062|GO:0016301|GO:0018107|GO:0046325|GO:0007611|GO:0019717|GO:0032355|GO:0045822|GO:0051965|GO:0030593|GO:0050930|GO:0043234|GO:0002026|GO:0008270|GO:0004698|GO:0045121|GO:0004697|GO:0000302|GO:0008285|GO:0005886|GO:0045471|GO:0005634|GO:0046872|GO:0005829|GO:0005739|GO:0000188|GO:0005737|GO:0048259|GO:0023034|GO:…	NM_011101	Mm.222178	18750	ENSMUST00000100302	TC1581794
NM_011124	0.0475165	4.15784	up	15976.1	5539.87	8.22973	6.1739	23830.2	2060.5	22037.5	5151.59	5768.24	5699.77	9.1741	6.801	8.7141	6.109	6.2179	6.1948	Ccl21a	Mus musculus chemokine (C-C motif) ligand 21A (Ccl21a), mRNA [NM_011124]	chr4:42232117-42232176	GO:0050930|GO:0048535	NM_011124	Mm.458815	18829	ENSMUST00000095114	TC1580000
NM_011144	0.0082805	2.03444	up	217.863	233.428	2.63147	1.60683	233.706	152.08	267.804	235.194	230.102	234.986	2.5021	3.0409	2.3514	1.6559	1.5701	1.5945	Ppara	Mus musculus peroxisome proliferator activated receptor alpha (Ppara), transcript variant 1, mRNA [NM_011144]	chr15:85632110-85632169	GO:0006629|GO:0005515|GO:0003700|GO:0016563|GO:0003707|GO:0032099|GO:0003706|GO:0005634|GO:0045776|GO:0046872|GO:0008289|GO:0045941|GO:0045944|GO:0043401|GO:0006631|GO:0006006|GO:0004872|GO:0004879|GO:0045449|GO:0001666|GO:0032868|GO:0006355|GO:0046982|GO:0019904|GO:0046321|GO:0019217|GO:0003677|GO:0006350|GO:0043565|GO:0007165|GO:0070215|GO:0008544|GO:0042060|GO:0042157|GO:0008270	NM_011144	Mm.212789	19013	ENSMUST00000057979	TC1582677
NM_011151	0.00254066	5.00649	up	3190.2	1813.74	6.36703	4.04323	5125.22	1480.38	2965	1662.77	1862.53	1915.92	6.957	6.3239	5.8202	3.8346	4.122	4.1731	Ppm1b	Mus musculus protein phosphatase 1B, magnesium dependent, beta isoform (Ppm1b), transcript variant 2, mRNA [NM_011151]	chr17:85416402-85416461	GO:0008287|GO:0030145|GO:0006470|GO:0000287|GO:0016787|GO:0004721|GO:0004722|GO:0003824|GO:0046872	NM_011151	Mm.249695	19043	ENSMUST00000112304	TC1574469
NM_011161	0.00409264	2.05528	up	363.023	346.306	3.21373	2.1744	469.731	142.659	476.679	369.108	338.557	331.251	3.5093	2.9486	3.1833	2.3061	2.1272	2.0899	Mapk11	Mus musculus mitogen-activated protein kinase 11 (Mapk11), mRNA [NM_011161]	chr15:88973218-88973159	GO:0005515|GO:0008339|GO:0005625|GO:0005524|GO:0007243|GO:0005829|GO:0016310|GO:0007165|GO:0004672|GO:0000166|GO:0004674|GO:0016301|GO:0006468|GO:0016740|GO:0004707	NM_011161	Mm.91969	19094	ENSMUST00000088823	TC1580458
NM_011181	8.45325e-05	20.3313	up	2689.77	1334.7	6.0938	1.74817	4087.49	1305.77	2676.06	1355.07	1306.83	1342.19	6.5307	6.1403	5.6104	1.7471	1.7932	1.7042	Cyth2	Mus musculus cytohesin 2 (Cyth2), transcript variant 1, mRNA [NM_011181]	chr7:53063154-53063095	GO:0005622|GO:0005515|GO:0005085|GO:0005086|GO:0050790|GO:0005737|GO:0016020|GO:0005886|GO:0032012|GO:0030155	NM_011181	Mm.272130	19158	ENSMUST00000107726	TC1575259
NM_011184	0.00103277	2.96117	up	6381.1	4303.96	7.37643	5.81027	8812.21	2745.3	7585.81	4084.72	4305.78	4521.37	7.7389	7.2149	7.1755	5.7742	5.796	5.8606	Psma3	Mus musculus proteasome (prosome, macropain) subunit, alpha type 3 (Psma3), mRNA [NM_011184]	chr12:72095431-72095490	GO:0005515|GO:0006511|GO:0005839|GO:0005737|GO:0000502|GO:0019773|GO:0016787|GO:0004175|GO:0051603|GO:0008233|GO:0005634|GO:0004298	NM_011184	Mm.296338	19167	ENSMUST00000071704	TC1766676
NM_011197	0.000269897	19.7398	up	5743.38	1390.84	7.33463	3.0316	4438.19	4663.92	8128.02	1281.91	1437.79	1452.83	6.7493	7.9795	7.2751	3.0403	3.0271	3.0274	Ptgfrn	Mus musculus prostaglandin F2 receptor negative regulator (Ptgfrn), mRNA [NM_011197]	chr3:100844926-100844867	GO:0007165|GO:0005794|GO:0016020|GO:0005783|GO:0004872|GO:0016021	NM_011197	Mm.24807	19221	ENSMUST00000102694	TC1599507
NM_011202	2.65936e-05	24.9385	up	3408.07	4763.93	6.5331	1.8928	4196.43	1784.54	4243.25	4655.65	4951.63	4684.52	6.6685	6.5935	6.3373	1.5311	1.9805	2.1668	Ptpn11	Mus musculus protein tyrosine phosphatase, non-receptor type 11 (Ptpn11), transcript variant 1, mRNA [NM_011202]	chr5:121580644-121580585	GO:0005515|GO:0006629|GO:0030054|GO:0005158|GO:0043560|GO:0007409|GO:0051428|GO:0060125|GO:0005829|GO:0046888|GO:0005739|GO:0048609|GO:0000187|GO:0016791|GO:0005737|GO:0006470|GO:0043274|GO:0035265|GO:0046887|GO:0040014|GO:0051463|GO:0004721|GO:0046676|GO:0046825|GO:0004725|GO:0048011|GO:0001725|GO:0019904|GO:0005624|GO:0005625|GO:0009967|GO:0042593|GO:0043234|GO:0009755|GO:0016787|GO:0016311|GO:…	NM_011202	Mm.8681	19247	ENSMUST00000054547	TC1576000
NM_011204	0.0107641	2.75356	up	176.91	737.596	1.99777	0.536467	274.739	54.1484	201.842	704.397	751.036	757.353	2.5913	1.4981	1.9039	0.4214	0.6012	0.5868	Ptpn13	Mus musculus protein tyrosine phosphatase, non-receptor type 13 (Ptpn13), mRNA [NM_011204]	chr5:104027311-104027370	GO:0005515|GO:0016791|GO:0005737|GO:0006470|GO:0016787|GO:0005488|GO:0016311|GO:0005634|GO:0004721|GO:0005856|GO:0004725	NM_011204	Mm.3414	19249	ENSMUST00000048957	TC1576755
NM_011218	0.000621487	8.53702	up	2870.94	3596.05	6.37553	3.2818	3065.67	2300.16	3246.99	3762.69	3459.3	3566.14	6.2156	6.9597	5.9513	3.4585	3.1183	3.2686	Ptprs	Mus musculus protein tyrosine phosphatase, receptor type, S (Ptprs), mRNA [NM_011218]	chr17:56551914-56551855	GO:0016791|GO:0007165|GO:0006470|GO:0016787|GO:0016020|GO:0016311|GO:0004872|GO:0004721|GO:0016021|GO:0007155|GO:0004725	NM_011218	Mm.258771	19280	ENSMUST00000113012	TC1582211
NM_011264	0.00245139	3.7218	up	477.716	861.474	3.60663	1.71063	731.747	195.238	506.162	840.739	857.562	886.122	4.1488	3.4013	3.2698	1.7823	1.7456	1.604	Rev3l	Mus musculus REV3-like, catalytic subunit of DNA polymerase zeta RAD54 like (S. cerevisiae) (Rev3l), mRNA [NM_011264]	chr10:39594632-39594691	GO:0006260|GO:0006139|GO:0006281|GO:0000166|GO:0003887|GO:0016779|GO:0005634|GO:0003676|GO:0003677|GO:0046872|GO:0016740|GO:0006974	NM_011264	Mm.439723	19714	ENSMUST00000131186	TC1637227
NM_011287	0.0084823	3.27834	up	36298.9	20250.3	9.7221	8.00913	55183.9	14410.9	39301.7	14232	22746	23772.9	10.2822	9.4619	9.4222	7.575	8.1973	8.2551	Rpl10a	Mus musculus ribosomal protein L10A (Rpl10a), mRNA [NM_011287]	chr17:28467854-28467913	GO:0005739|GO:0008150|GO:0003674|GO:0005575	NM_011287	Mm.478271	19896	ENSMUST00000071184	TC1677484
NM_011306	2.22329e-05	9.47811	up	3607.05	1106.63	6.53803	3.29343	4601.03	1468.36	4751.75	1043.37	1145.14	1131.39	6.8013	6.3122	6.5006	3.2725	3.3056	3.3022	Rxrb	Mus musculus retinoid X receptor beta (Rxrb), mRNA [NM_011306]	chr17:34175279-34175338	GO:0005515|GO:0003700|GO:0055012|GO:0003707|GO:0005634|GO:0042974|GO:0046872|GO:0030375|GO:0046966|GO:0042809|GO:0045944|GO:0043401|GO:0004872|GO:0004879|GO:0045449|GO:0006355|GO:0046982|GO:0003677|GO:0060038|GO:0006350|GO:0043565|GO:0048384|GO:0007165|GO:0008270|GO:0004886	NM_011306	Mm.1243	20182	ENSMUST00000044956
NM_011317	0.015087	2.77361	up	1190.88	847.4	4.91507	3.4433	1911.34	491.292	1170.02	641.418	940.031	960.752	5.5339	4.7326	4.4787	3.1033	3.6005	3.6261	Khdrbs1	Mus musculus KH domain containing, RNA binding, signal transduction associated 1 (Khdrbs1), mRNA [NM_011317]	chr4:129392221-129392162	GO:0005515|GO:0016564|GO:0017124|GO:0003723|GO:0005634|GO:0006350|GO:0007165|GO:0005737|GO:0007049|GO:0016020|GO:0005070|GO:0016481|GO:0046831|GO:0045449|GO:0007166	NM_011317	Mm.8256	20218	ENSMUST00000066257	TC1600806
NM_011365	0.0121479	4.60032	up	469.971	171.492	3.3543	1.15257	750.666	102.361	556.887	144.571	187.038	182.868	4.1856	2.4697	3.4076	0.9538	1.2712	1.2327	Itsn2	Mus musculus intersectin 2 (Itsn2), mRNA [NM_011365]	chr12:4720438-4720497	GO:0005622|GO:0005515|GO:0050790|GO:0005737|GO:0035023|GO:0005509|GO:0005089|GO:0006897	NM_011365	Mm.341204	20403	ENSMUST00000020972	TC1599826
NM_011401	0.0242678	1.87112	up	438.251	440.773	3.4271	2.5232	594.152	145.763	574.839	457.371	442.556	422.391	3.8483	2.9796	3.4534	2.6154	2.5137	2.4405	Slc2a3	Mus musculus solute carrier family 2 (facilitated glucose transporter), member 3 (Slc2a3), mRNA [NM_011401]	chr6:122678134-122678075	GO:0005215|GO:0005886|GO:0008643|GO:0016936|GO:0005536|GO:0070837|GO:0055056|GO:0005737|GO:0015758|GO:0046323|GO:0022891|GO:0006810|GO:0030672|GO:0019900|GO:0005355|GO:0043066|GO:0055085|GO:0035428|GO:0016020|GO:0015749|GO:0015145|GO:0005901|GO:0033222|GO:0033300|GO:0016021	NM_011401	Mm.395108	20527	ENSMUST00000032476	TC1573935
NM_011403	0.00399493	3.24368	up	138.664	91.2136	1.9133	0.215667	127.711	80.6107	207.67	113.561	65.8871	94.193	1.6303	2.1251	1.9845	0.6055	-0.2341	0.2756	Slc4a1	Mus musculus solute carrier family 4 (anion exchanger), member 1 (Slc4a1), mRNA [NM_011403]	chr11:102210315-102210256	GO:0005515|GO:0006820|GO:0005215|GO:0006821|GO:0008509|GO:0030018|GO:0003779|GO:0008022|GO:0015380|GO:0016323|GO:0034220|GO:0005452|GO:0016020|GO:0015108|GO:0006810|GO:0030863|GO:0016021|GO:0006811	NM_011403	Mm.7248	20533	ENSMUST00000006749	TC1573723
NM_011437	0.00101658	13.6984	up	248.634	165.13	2.83623	-0.9397	198.539	234.832	312.532	206.763	130.153	158.475	2.2668	3.6677	2.5742	-0.7237	-1.117	-0.9784	Sox10	Mus musculus SRY-box containing gene 10 (Sox10), mRNA [NM_011437]	chr15:78985577-78985518	GO:0006355|GO:0003700|GO:0048709|GO:0003705|GO:0010843|GO:0005634|GO:0030318|GO:0048546|GO:0001701|GO:0003677|GO:0030154|GO:0048484|GO:0006350|GO:0005737|GO:0048589|GO:0045944|GO:0003682|GO:0007422|GO:0048469|GO:0045893|GO:0045449	NM_011437	Mm.276739	20665	ENSMUST00000040019	TC1576355
NM_011489	0.00391105	6.5968	up	1209.09	1252.35	4.7293	2.00753	2118.15	353.146	1155.97	1048.01	1369.93	1339.12	5.6199	4.1645	4.4035	1.9027	2.0109	2.109	Stat5b	Mus musculus signal transducer and activator of transcription 5B (Stat5b), transcript variant 1, mRNA [NM_011489]	chr11:100642104-100642045	GO:0005515|GO:0003700|GO:0006549|GO:0006366|GO:0019530|GO:0019915|GO:0019221|GO:0001553|GO:0032819|GO:0030155|GO:0048541|GO:0003690|GO:0032496|GO:0007548|GO:0043029|GO:0045449|GO:0045885|GO:0046543|GO:0007565|GO:0033077|GO:0046544|GO:0045588|GO:0005509|GO:0046449|GO:0006953|GO:0032825|GO:0019218|GO:0001889|GO:0045086|GO:0045931|GO:0045647|GO:0006600|GO:0042448|GO:0008284|GO:0000255|GO:0045579|GO:…	NM_011489	Mm.34064	20851	ENSMUST00000107358	TC1574816
NM_011508	0.00739305	6.97987	up	13653.4	32943.1	8.43213	5.62893	23104.3	6037.02	11818.8	30010.1	34140.6	34678.5	9.1294	8.3518	7.8152	4.8131	6.0508	6.0229	Eif1	Mus musculus eukaryotic translation initiation factor 1 (Eif1), mRNA [NM_011508]	chr11:100183303-100183362	GO:0003743|GO:0045948|GO:0006412|GO:0006413	NM_011508	Mm.13886	20918	ENSMUST00000049385	TC1573953
NM_011510	0.00158268	7.80248	up	136.179	139.366	1.96393	-1	138.22	124.147	146.169	146.208	131.407	140.482	1.7266	2.7151	1.4501	-0.9774	-1.11	-0.9126	Abcc8	Mus musculus ATP-binding cassette, sub-family C (CFTR/MRP), member 8 (Abcc8), mRNA [NM_011510]	chr7:53359980-53359921	GO:0019905|GO:0005886|GO:0008282|GO:0043268|GO:0005267|GO:0005524|GO:0010043|GO:0042221|GO:0042383|GO:0007165|GO:0000166|GO:0004872|GO:0030672|GO:0046676|GO:0009268	NM_011510	Mm.259076	20927	ENSMUST00000033124	TC1628439
NM_011520	0.0311753	1.81722	up	484.966	633.427	3.77603	2.9143	450.56	347.596	656.742	691.234	630.378	578.669	3.4491	4.2334	3.6456	3.1254	2.9091	2.7084	Sdc3	Mus musculus syndecan 3 (Sdc3), mRNA [NM_011520]	chr4:130382015-130382074	GO:0008092|GO:0043234|GO:0030424|GO:0016020|GO:0016021|GO:0019717|GO:0007155	NM_011520	Mm.206536	20970	ENSMUST00000070478	TC1575482
NM_011522	0.0282905	4.56696	up	250.865	120.305	2.67877	0.487533	148.494	158.838	445.262	198.034	100.653	62.227	1.8478	3.1036	3.0849	1.4078	0.3772	-0.3224	Syngr3	Mus musculus synaptogyrin 3 (Syngr3), mRNA [NM_011522]	chr17:24823024-24822965	GO:0005515|GO:0047485|GO:0031594|GO:0030054|GO:0016020|GO:0045202|GO:0032411|GO:0031410|GO:0016021|GO:0042169|GO:0008021	NM_011522	Mm.26032	20974	ENSMUST00000007236	TC1574956
NM_011526	0.00451163	7.20418	up	98847.6	40519.3	11.3946	8.5458	62681.5	82033.2	151828	51167	39745.9	30645.1	10.5693	12.1161	11.4985	8.9153	8.5212	8.2009	Tagln	Mus musculus transgelin (Tagln), mRNA [NM_011526]	chr9:45738156-45738097	GO:0005737|GO:0007517|GO:0007010	NM_011526	Mm.283283	21345	ENSMUST00000034590	TC1574670
NM_011546	0.0162472	1.85987	up	561.292	634.591	3.94157	3.04637	483.87	354.875	845.13	667.465	662.095	574.213	3.552	4.2633	4.0094	3.1607	3.0949	2.8835	Zeb1	Mus musculus zinc finger E-box binding homeobox 1 (Zeb1), mRNA [NM_011546]	chr18:5774613-5774672	GO:0005515|GO:0007389|GO:0003700|GO:0008285|GO:0010464|GO:0051216|GO:0033081|GO:0048704|GO:0005634|GO:0048598|GO:0048596|GO:0046872|GO:0005622|GO:0003690|GO:0030857|GO:0045944|GO:0017015|GO:0045449|GO:0005667|GO:0006355|GO:0051150|GO:0000122|GO:0003676|GO:0007417|GO:0003677|GO:0006350|GO:0043565|GO:0003682|GO:0008270|GO:0008134	NM_011546	Mm.3929	21417	ENSMUST00000025081	TC1577385
NM_011574	0.000959449	4.06935	up	571.391	483.364	3.9152	1.8904	830.827	269.209	614.137	445.01	489.531	515.55	4.332	3.8648	3.5488	1.795	1.9216	1.9546	Cirh1a	Mus musculus cirrhosis, autosomal recessive 1A (human) (Cirh1a), mRNA [NM_011574]	chr8:109446783-109446842	GO:0008150|GO:0003674|GO:0005634|GO:0005575	NM_011574	Mm.10665	21771	ENSMUST00000047629	TC1574425
NM_011597	0.0495771	3.1238	up	343.814	183.345	2.89623	1.25293	685.202	96.4404	249.799	206.572	172.138	171.327	4.054	2.3837	2.251	1.4687	1.1514	1.1387	Tjp2	Mus musculus tight junction protein 2 (Tjp2), mRNA [NM_011597]	chr19:24169790-24169731	GO:0005515|GO:0030054|GO:0016020|GO:0005886|GO:0005921|GO:0005634|GO:0005923|GO:0008022	NM_011597	Mm.104744	21873	ENSMUST00000099558	TC1575195
NM_011603	0.000949683	4.02466	up	493.078	239.522	3.64903	1.64017	703.257	192.458	583.519	215.014	253.772	249.78	4.0915	3.3806	3.475	1.5265	1.7114	1.6826	Tbpl1	Mus musculus TATA box binding protein-like 1 (Tbpl1), mRNA [NM_011603]	chr10:22425371-22425312	GO:0001675|GO:0006355|GO:0005737|GO:0006367|GO:0007289|GO:0005488|GO:0003702|GO:0005634|GO:0007283|GO:0006235|GO:0003677	NM_011603	Mm.86670	237336	ENSMUST00000095794	TC1596186
NM_011625	2.26634e-05	10.8684	up	2718.61	551.104	6.1346	2.69253	3555.76	1121.85	3478.22	552.123	548.362	552.825	6.4295	5.9238	6.0505	2.7111	2.6775	2.689	Ppp1r13b	Mus musculus protein phosphatase 1, regulatory (inhibitor) subunit 13B (Ppp1r13b), mRNA [NM_011625]	chr12:113066729-113066670	GO:0005737|GO:0006915|GO:0005634	NM_011625	Mm.313076	21981	ENSMUST00000084938	TC1578154
NM_011633	0.0397958	1.53312	up	770.845	962.914	4.26757	3.6511	1005.86	275.595	1031.08	937.249	974.905	976.589	4.6078	3.8986	4.2963	3.6505	3.6531	3.6497	Traf5	Mus musculus TNF receptor-associated factor 5 (Traf5), mRNA [NM_011633]	chr1:193821370-193821311	GO:0005515|GO:0007165|GO:0008284|GO:0005737|GO:0006915|GO:0042981|GO:0008270|GO:0004872|GO:0004871|GO:0046872	NM_011633	Mm.380491	22033	ENSMUST00000085573	TC1647498
NM_011637	0.00758617	3.14552	up	1225.92	745.599	4.9351	3.2818	1983.99	472.819	1220.96	768.218	749.999	718.58	5.5878	4.6773	4.5402	3.3636	3.2747	3.2071	Trex1	Mus musculus three prime repair exonuclease 1 (Trex1), transcript variant 1, mRNA [NM_011637]	chr9:108960513-108960454	GO:0032407|GO:0032558|GO:0032405|GO:0005634|GO:0003676|GO:0042803|GO:0006974|GO:0005622|GO:0004518|GO:0004527|GO:0006281|GO:0003697|GO:0016787|GO:0008853	NM_011637	Mm.439964	22040	ENSMUST00000112054	TC1580650
NM_011669	0.00517961	4.86138	up	653.132	1235.62	3.98513	1.70377	1137.1	239.888	582.404	1161.83	1275.18	1269.85	4.7847	3.6984	3.4723	1.5908	1.6808	1.8397	Usp12	Mus musculus ubiquitin specific peptidase 12 (Usp12), mRNA [NM_011669]	chr5:147546498-147546439	GO:0006511|GO:0016787|GO:0008233|GO:0008234|GO:0004221	NM_011669	Mm.167971	22217	ENSMUST00000031645	TC1600845
NM_011675	0.000272981	11.2369	up	1850.84	475.209	5.55477	2.0646	2880.24	750.721	1921.57	466.067	465.645	493.914	6.1255	5.3443	5.1945	2.0275	2.0484	2.1179	Uck1	Mus musculus uridine-cytidine kinase 1 (Uck1), mRNA [NM_011675]	chr2:32110601-32110542	GO:0016310|GO:0000166|GO:0016301|GO:0004849|GO:0008152|GO:0016773|GO:0005524|GO:0016740	NM_011675	Mm.425076	22245	ENSMUST00000113405	TC1576778
NM_011703	0.0487228	1.90044	up	1455.27	1199.67	4.8903	3.96397	2352.5	436.702	1576.6	1329.45	1170.4	1099.15	5.4344	4.3421	4.8944	4.1548	3.9168	3.8203	Vipr1	Mus musculus vasoactive intestinal peptide receptor 1 (Vipr1), mRNA [NM_011703]	chr9:121579630-121579689	GO:0007165|GO:0016020|GO:0007186|GO:0005886|GO:0004999|GO:0004930|GO:0004872|GO:0016021|GO:0004871|GO:0007166|GO:0004888	NM_011703	Mm.282007	22354	ENSMUST00000035115	TC1587764
NM_011706	0.0009277	2.81506	up	1252.84	909.548	5.06057	3.5674	1685.16	598.053	1475.3	952.473	926.032	850.14	5.3522	5.0163	4.8132	3.6737	3.5789	3.4496	Trpv2	Mus musculus transient receptor potential cation channel, subfamily V, member 2 (Trpv2), mRNA [NM_011706]	chr11:62413739-62413798	GO:0005262|GO:0005261|GO:0005886|GO:0009408|GO:0005622|GO:0009266|GO:0005737|GO:0034220|GO:0016020|GO:0070588|GO:0006810|GO:0006816|GO:0016021|GO:0005216|GO:0006812|GO:0006811	NM_011706	Mm.288064	22368	ENSMUST00000102643	TC1577697
NM_011719	0.0078771	2.55372	up	83.4381	70.8397	1.22203	-0.130567	76.5479	56.6397	117.127	83.7447	71.3947	57.3796	0.8919	1.6159	1.1583	0.1661	-0.1183	-0.4395	Wnt9b	Mus musculus wingless-type MMTV integration site 9B (Wnt9b), mRNA [NM_011719]	chr11:103588941-103588882	GO:0007165|GO:0007267|GO:0005578|GO:0005102|GO:0009887|GO:0007275|GO:0005576|GO:0004871|GO:0016055|GO:0007223	NM_011719	Mm.215161	22412	ENSMUST00000018630	TC1642958
NM_011752	0.00318834	4.29126	up	745.972	419.202	4.2213	2.1199	1182.43	285.186	770.303	372.04	448.229	437.338	4.8411	3.9479	3.8749	1.8873	2.261	2.2114	Zfp259	Mus musculus zinc finger protein 259 (Zfp259), mRNA [NM_011752]	chr9:46089549-46089608	GO:0005515|GO:0005737|GO:0008270|GO:0005634|GO:0046872	NM_011752	Mm.17519	22687	ENSMUST00000156440	TC1576217
NM_011789	0.00648532	2.99481	up	266.805	195.365	2.90467	1.3222	249.298	183.101	368.015	245.194	189.372	151.529	2.5953	3.3087	2.81	1.716	1.2891	0.9615	Apc2	Mus musculus adenomatosis polyposis coli 2 (Apc2), mRNA [NM_011789]	chr10:79780940-79780999	GO:0008017|GO:0005515|GO:0008150|GO:0005737|GO:0005794|GO:0016020|GO:0008013|GO:0005886|GO:0005488|GO:0005874|GO:0016342|GO:0016055	NM_011789	Mm.57247	23805	ENSMUST00000020349	TC1608415
NM_011805	0.00172575	1.61384	up	329.972	1119.83	1.73957	1.04907	520.436	116.386	353.095	1170.52	1120.38	1068.6	1.6994	1.6185	1.9008	1.1126	0.978	1.0566	Dido1	Mus musculus death inducer-obliterator 1 (Dido1), transcript variant 1, mRNA [NM_011805]	chr2:180415920-180415861	GO:0005515|GO:0005737|GO:0006915|GO:0008270|GO:0005634|GO:0046872|GO:0006350	NM_011805	Mm.479229	23856	ENSMUST00000130986	TC1582359
NM_011862	0.000158561	12.3357	up	3130.91	552.038	6.31813	2.69337	4707.96	1260.45	3424.33	492.458	570.657	592.999	6.8345	6.0919	6.028	2.6195	2.6976	2.763	Pacsin2	Mus musculus protein kinase C and casein kinase substrate in neurons 2 (Pacsin2), transcript variant 1, mRNA [NM_011862]	chr15:83206681-83206622	GO:0008092|GO:0005802|GO:0005515|GO:0016310|GO:0007165|GO:0005737|GO:0016301|GO:0045806|GO:0031410|GO:0006897|GO:0005829	NM_011862	Mm.23978	23970	ENSMUST00000056177	NP798208
NM_011864	5.07357e-07	27.0414	up	9159.4	700.848	7.94887	3.19177	11049.2	4628.31	11800.6	677.637	681.764	743.142	8.0652	7.9684	7.813	3.1826	3.1371	3.2556	Papss2	Mus musculus 3'-phosphoadenosine 5'-phosphosulfate synthase 2 (Papss2), mRNA [NM_011864]	chr19:32741618-32741677	GO:0016779|GO:0003824|GO:0005524|GO:0016310|GO:0060348|GO:0004020|GO:0000166|GO:0007596|GO:0016301|GO:0000103|GO:0004781|GO:0016740|GO:0016772	NM_011864	Mm.203916	23972	ENSMUST00000025833	TC1579822
NM_011865	6.18178e-05	6.66452	up	3107.91	8059.95	6.38323	3.64673	4097.41	1540.53	3685.8	6499.23	8713.75	8966.86	6.6341	6.3814	6.1342	3.7564	3.6292	3.5546	Pcbp1	Mus musculus poly(rC) binding protein 1 (Pcbp1), mRNA [NM_011865]	chr6:86474678-86474619	GO:0006397|GO:0005515|GO:0030529|GO:0003723|GO:0045727|GO:0008494|GO:0005634|GO:0003677	NM_011865	Mm.274146	23983	ENSMUST00000053015	TC1572042
NM_011875	0.0410029	2.1493	up	1138.11	1027.57	4.84497	3.7411	1907.45	489.132	1017.76	926.826	1046.01	1109.88	5.531	4.7263	4.2776	3.6343	3.7547	3.8343	Psmd13	Mus musculus proteasome (prosome, macropain) 26S subunit, non-ATPase, 13 (Psmd13), mRNA [NM_011875]	chr7:148084248-148084307	GO:0007127|GO:0000502|GO:0005838|GO:0004175	NM_011875	Mm.29760	23997	ENSMUST00000026560	TC1714839
NM_011916	0.0031815	2.10701	up	104.658	118.687	1.52963	0.454433	97.5168	65.3227	151.135	117.83	120.367	117.864	1.2411	1.8217	1.5261	0.4723	0.4895	0.4015	Xrn1	Mus musculus 5'-3' exoribonuclease 1 (Xrn1), mRNA [NM_011916]	chr9:95946013-95946072	GO:0006396|GO:0008409|GO:0003723|GO:0007569|GO:0003676|GO:0003677|GO:0004534|GO:0005622|GO:0004518|GO:0004527|GO:0005737|GO:0006139|GO:0007126|GO:0016787|GO:0000723	NM_011916	Mm.291179	24127	ENSMUST00000034981	NP051715
NM_011957	0.000371543	7.79041	up	2442.15	629.029	5.99837	3.03667	3693.81	1131.05	2501.58	631.411	610.016	645.66	6.4845	5.9356	5.575	3.0806	2.9767	3.0527	Creb3l1	Mus musculus cAMP responsive element binding protein 3-like 1 (Creb3l1), mRNA [NM_011957]	chr2:91822565-91822506	GO:0006986|GO:0006355|GO:0003700|GO:0005783|GO:0005634|GO:0005575|GO:0003677|GO:0006350|GO:0043565|GO:0016020|GO:0046983|GO:0016021|GO:0045449	NM_011957	Mm.10353	26427	ENSMUST00000028663
NM_011975	0.00273179	3.68969	up	12392	6560.55	8.29993	6.41643	19118.3	5026.5	13031.2	6027.86	6550.29	7103.5	8.8562	8.0875	7.9561	6.3356	6.4013	6.5124	Rpl27a	Mus musculus ribosomal protein L27A (Rpl27a), mRNA [NM_011975]	chr7:116664097-116664156	GO:0003735|GO:0022626|GO:0006412	NM_011975	Mm.305750	26451	ENSMUST00000084017	TC1707226
NM_011986	8.46844e-06	3.0773	up	643.196	440.621	3.66743	2.04577	887.537	316.625	725.425	449.606	422.047	450.211	3.6093	3.7267	3.6663	2.1014	1.9576	2.0783	Ncdn	Mus musculus neurochondrin (Ncdn), mRNA [NM_011986]	chr4:126421054-126420995	GO:0030424|GO:0005737|GO:0048168|GO:0045453|GO:0043025|GO:0005634|GO:0042995|GO:0030425|GO:0005829	NM_011986	Mm.456184	26562	ENSMUST00000030637
NM_012043	0.0237938	4.90924	up	450.228	373.537	3.66637	1.37087	310.194	438.422	602.069	458.995	330.61	331.006	2.9106	4.5683	3.5202	2.2206	1.0442	0.8478	Islr	Mus musculus immunoglobulin superfamily containing leucine-rich repeat (Islr), mRNA [NM_012043]	chr9:58004278-58004219	GO:0005515|GO:0005576	NM_012043	Mm.367887	26968	ENSMUST00000041477	TC1578571
NM_012061	0.024891	1.64262	up	228.278	396.905	2.69197	1.97597	238.141	155.862	290.832	365.803	388.596	436.315	2.5292	3.0763	2.4704	1.9058	1.9101	2.112	Cadps	Mus musculus Ca2+-dependent secretion activator (Cadps), transcript variant 1, mRNA [NM_012061]	chr14:13205138-13205079	GO:0005515|GO:0050432|GO:0030054|GO:0005509|GO:0045202|GO:0031410|GO:0006887|GO:0015031|GO:0046872|GO:0008289|GO:0016050|GO:0016020|GO:0045956|GO:0006810	NM_012061	Mm.260881	27062	ENSMUST00000112658	TC1601483
NM_013463	0.00655414	3.32234	up	2130.65	1281.49	5.79493	4.06273	3411.94	1028.02	1952	1230.05	1270.15	1344.27	6.3699	5.7978	5.2171	4.0427	4.0348	4.1107	Gla	Mus musculus galactosidase, alpha (Gla), mRNA [NM_013463]	chrX:131122954-131122895	GO:0005975|GO:0043169|GO:0046477|GO:0016936|GO:0005625|GO:0030282|GO:0003824|GO:0005764|GO:0004553|GO:0016787|GO:0016798|GO:0008152|GO:0004557	NM_013463	Mm.1114	11605	ENSMUST00000033621	TC1579914
NM_013479	0.00332084	4.54076	up	127.242	54.6598	1.69443	-0.4885	83.0727	72.0475	226.606	55.9988	56.1762	51.8044	1.0099	1.963	2.1104	-0.4145	-0.4641	-0.5869	Bcl2l10	Mus musculus Bcl2-like 10 (Bcl2l10), mRNA [NM_013479]	chr9:75199356-75199415	GO:0008625|GO:0005739|GO:0016020|GO:0006915|GO:0005624|GO:0042981|GO:0006916|GO:0005634|GO:0016021	NM_013479	Mm.25988	12049	ENSMUST00000034709	TC1575348
NM_013492	0.00196833	4.61384	up	50600.5	20337.7	10.256	8.05007	73757.5	15979.4	62064.5	19220.3	21736.1	20056.8	10.8041	9.7561	10.2079	8.0085	8.1318	8.0099	Clu	Mus musculus clusterin (Clu), mRNA [NM_013492]	chr14:66600325-66600382	GO:0008219|GO:0048471|GO:0008284|GO:0016235|GO:0048812|GO:0031018|GO:0045597|GO:0006916|GO:0005576	NM_013492	Mm.200608	12759	ENSMUST00000022616	TC1573780
NM_013494	0.00203481	5.34664	up	5779.89	2362.33	7.35533	4.9367	4860.29	4567.66	7911.71	2722.36	2153.49	2211.13	6.8804	7.9494	7.2362	5.1886	4.7938	4.8277	Cpe	Mus musculus carboxypeptidase E (Cpe), mRNA [NM_013494]	chr8:67071460-67071401	GO:0005794|GO:0005624|GO:0005576|GO:0005625|GO:0005615|GO:0046872|GO:0051605|GO:0016787|GO:0004180|GO:0006508|GO:0030070|GO:0008233|GO:0008270|GO:0030141|GO:0008237|GO:0050897|GO:0004181|GO:0006518	NM_013494	Mm.31395	12876	ENSMUST00000048967	TC1573276
NM_013499	0.0252213	2.72408	up	1228.48	822.561	4.8554	3.40963	2045.23	375.043	1265.17	668.01	865.093	934.582	5.6316	4.3431	4.5915	3.1619	3.4807	3.5863	Cr1l	Mus musculus complement component (3b/4b) receptor 1-like (Cr1l), mRNA [NM_013499]	chr1:196930051-196929992	GO:0045916|GO:0030449|GO:0007165|GO:0007565|GO:0016020|GO:0045087|GO:0006958|GO:0007275|GO:0004872|GO:0016021|GO:0001701|GO:0009897	NM_013499	Mm.301652	12946	ENSMUST00000027918	TC1577139
NM_013520	0.0287306	2.76019	up	746.099	733.49	4.15353	2.68877	1325.25	260.913	652.137	731.256	768.452	700.762	5.0056	3.8196	3.6354	2.7982	2.7509	2.5172	Flt3l	Mus musculus FMS-like tyrosine kinase 3 ligand (Flt3l), mRNA [NM_013520]	chr7:52386662-52386603	GO:0030971|GO:0008284|GO:0009986|GO:0030098|GO:0005615|GO:0042803|GO:0031233	NM_013520	Mm.1658	14256	ENSMUST00000003516	TC1612838
NM_013533	0.0132055	1.99354	up	421.663	457.825	3.5588	2.56347	417.174	272.993	574.822	551.603	392.235	429.637	3.3381	3.8849	3.4534	2.8857	2.3396	2.4651	Gpr162	Mus musculus G protein-coupled receptor 162 (Gpr162), mRNA [NM_013533]	chr6:124808540-124808481	GO:0008150|GO:0007165|GO:0003674|GO:0016020|GO:0007186|GO:0005886|GO:0004930|GO:0004872|GO:0016021|GO:0005575|GO:0004871	NM_013533	Mm.2514	14788	ENSMUST00000046893	TC1577405
NM_013543	0.00380073	2.59662	up	2229.72	1702.93	5.8481	4.47147	3227.81	939.275	2522.09	1644.74	1621.21	1842.85	6.2899	5.6676	5.5868	4.4618	4.3868	4.5658	H2-Ke6	Mus musculus H2-K region expressed gene 6 (H2-Ke6), mRNA [NM_013543]	chr17:34163041-34162982	GO:0004303|GO:0006694|GO:0008610|GO:0005886|GO:0050327|GO:0008209|GO:0005624|GO:0005740|GO:0003824|GO:0005739|GO:0008210|GO:0005488|GO:0008152|GO:0016491|GO:0006633|GO:0055114	NM_013543	Mm.275452	14979	ENSMUST00000114303	TC1588383
NM_013589	0.0420483	2.30463	up	636.1	491.954	3.88523	2.6807	1038.1	180.185	690.013	507.241	510.462	458.157	4.6533	3.2855	3.7169	2.7647	2.7196	2.5578	Ltbp2	Mus musculus latent transforming growth factor beta binding protein 2 (Ltbp2), mRNA [NM_013589]	chr12:86124226-86124167	GO:0019838|GO:0005488|GO:0005509|GO:0005576	NM_013589	Mm.3900	16997	ENSMUST00000002073	TC1582227
NM_013591	0.0473464	2.62139	up	621.936	172.387	2.48243	1.0921	963.279	119.862	782.667	241.813	107.326	168.024	3.0455	1.8689	2.5329	1.6959	0.4698	1.1106	Madcam1	Mus musculus mucosal vascular addressin cell adhesion molecule 1 (Madcam1), mRNA [NM_013591]	chr10:79129132-79129191	GO:0016020|GO:0030216|GO:0002687|GO:0016021|GO:0007155	NM_013591	Mm.391556	17123	ENSMUST00000020554	TC1587891
NM_013660	0.00229541	23.0799	up	1021.15	173.587	4.489	-0.0395667	1503.76	225.855	1333.82	149.027	178.814	192.92	5.1879	3.6114	4.6677	-0.9633	0.3824	0.4622	Sema4d	Mus musculus sema domain, immunoglobulin domain (Ig), transmembrane domain (TM) and short cytoplasmic domain, (semaphorin) 4D (Sema4d), mRNA [NM_013660]	chr13:51796676-51796617	GO:0007165|GO:0016020|GO:0005102|GO:0007275|GO:0004872|GO:0050772|GO:0016021|GO:0030154|GO:0007399	NM_013660	Mm.33903	20354	ENSMUST00000021900	TC1572823
NM_013663	0.000592458	3.64049	up	514.072	303.995	3.84017	1.97603	616.578	309.214	616.424	251.321	321.131	339.534	3.9017	4.0646	3.5542	1.7516	2.051	2.1255	Srsf3	Mus musculus serine/arginine-rich splicing factor 3 (Srsf3), mRNA [NM_013663]	chr17:29178485-29178544	GO:0008380|GO:0006397|GO:0000166|GO:0003723|GO:0005634|GO:0003676	NM_013663	Mm.6787	20383	ENSMUST00000104933	TC1666808
NM_013681	0.00020584	3.77567	up	227.643	161.625	2.66767	0.750933	234.081	143.658	305.188	165.631	149.244	169.999	2.5044	2.9587	2.5399	0.7483	0.7076	0.7969	Syn2	Mus musculus synapsin II (Syn2), transcript variant IIb, mRNA [NM_013681]	chr6:115226390-115226449	GO:0030054|GO:0046983|GO:0045202|GO:0030672|GO:0003824|GO:0005524|GO:0007269|GO:0008021	NM_013681	Mm.441431	20965		TC1578866
NM_013700	0.00181455	3.14138	up	1935.08	1253.07	5.67987	4.02847	2786.08	922.712	2096.45	1147.54	1275.79	1335.89	6.0776	5.6419	5.3201	3.9425	4.0412	4.1017	Usp5	Mus musculus ubiquitin specific peptidase 5 (isopeptidase T) (Usp5), mRNA [NM_013700]	chr6:124765113-124765054	GO:0008150|GO:0006511|GO:0003674|GO:0016787|GO:0008270|GO:0008233|GO:0008234|GO:0005575|GO:0004221|GO:0046872	NM_013700	Mm.3571	22225	ENSMUST00000047510	TC1572538
NM_013705	0.000548223	2.11956	up	166.634	161.688	2.16073	1.07697	210.331	81.8558	207.716	160.929	159.075	165.059	2.3501	2.1472	1.9849	1.1085	1.0375	1.0849	Zfp30	Mus musculus zinc finger protein 30 (Zfp30), mRNA [NM_013705]	chr7:30579489-30579548	GO:0005622|GO:0006355|GO:0008270|GO:0005634|GO:0003676|GO:0003677|GO:0046872|GO:0045449|GO:0006350	NM_013705	Mm.292690	22693	ENSMUST00000032803	TC1585613
NM_013719	0.00885277	4.1275	up	532.376	382.275	3.66867	1.6234	944.427	187.082	465.619	378.822	367.601	400.403	4.5169	3.3397	3.1494	1.6899	1.5875	1.5928	Eif2ak4	Mus musculus eukaryotic translation initiation factor 2 alpha kinase 4 (Eif2ak4), transcript variant 1, mRNA [NM_013719]	chr2:118300892-118300951	GO:0005515|GO:0017148|GO:0003743|GO:0005524|GO:0030968|GO:0043558|GO:0004672|GO:0022626|GO:0000166|GO:0004674|GO:0016301|GO:0006446|GO:0045948|GO:0006468|GO:0004694|GO:0016740|GO:0009267	NM_013719	Mm.217616	27103	ENSMUST00000110874
NM_013742	0.0124607	3.55488	up	1254.77	675.189	4.9549	3.1251	2181.28	509.884	1073.14	548.656	715.138	761.774	5.7245	4.7862	4.354	2.8779	3.2061	3.2913	Cars	Mus musculus cysteinyl-tRNA synthetase (Cars), mRNA [NM_013742]	chr7:150743674-150743615	GO:0006423|GO:0008150|GO:0003674|GO:0005737|GO:0000166|GO:0004817|GO:0016874|GO:0005575|GO:0006412|GO:0005524|GO:0046872|GO:0004812	NM_013742	Mm.125659	27267	ENSMUST00000105909	TC1641993
NM_013767	0.0325016	2.02567	up	333.789	2859.79	2.93437	1.91597	516.53	177.412	307.424	2793.48	2891.81	2894.07	3.2963	3.0884	2.4184	1.5874	1.9803	2.1802	Csnk1e	Mus musculus casein kinase 1, epsilon (Csnk1e), mRNA [NM_013767]	chr15:79255414-79255355	GO:0005737|GO:0004672|GO:0000166|GO:0016301|GO:0004674|GO:0007623|GO:0006468|GO:0005634|GO:0016055|GO:0005524|GO:0016740	NM_013767	Mm.30199	27373	ENSMUST00000120859	TC1626904
NM_013785	0.00303509	5.57137	up	1002.61	328.97	4.57513	2.0971	1656.08	315.826	1035.91	291.806	349.57	345.534	5.3271	4.0952	4.3031	1.9671	2.1734	2.1508	Ip6k1	Mus musculus inositol hexaphosphate kinase 1 (Ip6k1), mRNA [NM_013785]	chr9:107950832-107950891	GO:0016310|GO:0008440|GO:0006020|GO:0005737|GO:0000166|GO:0016301|GO:0005634|GO:0005524|GO:0016740|GO:0004428	NM_013785	Mm.276155	27399	ENSMUST00000035214	TC1674578
NM_013791	1.37883e-05	3.34143	up	114.141	486.413	1.60023	-0.140233	137.277	53.592	151.555	464.388	483.597	511.255	1.7345	1.5361	1.5301	-0.1352	-0.16	-0.1255	Mkln1	Mus musculus muskelin 1, intracellular mediator containing kelch motifs (Mkln1), mRNA [NM_013791]	chr6:31442653-31442712	GO:0005737	NM_013791	Mm.238038	27418	ENSMUST00000130108	TC1574518
NM_013813	7.17374e-05	2.77252	up	993.514	753.538	4.76757	3.29637	1150.2	548.17	1282.18	716.97	749.579	794.065	4.8012	4.8907	4.6108	3.264	3.2739	3.3512	Epb4.1l3	Mus musculus erythrocyte protein band 4.1-like 3 (Epb4.1l3), mRNA [NM_013813]	chr17:69639235-69639294	GO:0008092|GO:0005737|GO:0044224|GO:0030866|GO:0005488|GO:0005198|GO:0033270|GO:0003779|GO:0005856|GO:0019898	NM_013813	Mm.131135	13823	ENSMUST00000024843	NP1082494
NM_013834	0.0206969	2.20401	up	138.277	391.048	1.88143	0.7413	105.485	84.2759	225.071	385.676	389.779	397.688	1.3545	2.1892	2.1006	0.4328	0.9414	0.8497	Sfrp1	Mus musculus secreted frizzled-related protein 1 (Sfrp1), mRNA [NM_013834]	chr8:24559438-24559497	GO:0005515|GO:0001657|GO:0017147|GO:0090175|GO:0001756|GO:0030178|GO:0005576|GO:0007275|GO:0009952|GO:0048546|GO:0030154|GO:0060687|GO:0030278|GO:0016055|GO:0043508|GO:0090090|GO:0060071|GO:0060527	NM_013834	Mm.281691	20377	ENSMUST00000033952	TC1735553
NM_013840	0.000166378	2.71484	up	4108.42	3320.89	6.7734	5.33253	3905.23	2132.91	6287.12	3298.14	3319.57	3344.95	6.5648	6.8508	6.9046	5.3334	5.3273	5.3369	Uxt	Mus musculus ubiquitously expressed transcript (Uxt), mRNA [NM_013840]	chrX:20529124-20529065	GO:0051297|GO:0005813|GO:0005737|GO:0006457|GO:0016272|GO:0000930|GO:0048487|GO:0000226|GO:0005634|GO:0051082|GO:0005856	NM_013840	Mm.34779	22294	ENSMUST00000123836	TC1630992
NM_013850	4.22799e-05	34.9923	up	3640.08	4083.9	6.5749	1.44593	5449.95	1676.08	3794.21	4186.51	4193.75	3871.44	7.0456	6.5031	6.176	1.5984	1.4015	1.3379	Abca7	Mus musculus ATP-binding cassette, sub-family A (ABC1), member 7 (Abca7), mRNA [NM_013850]	chr10:79478237-79478296	GO:0006909|GO:0017111|GO:0005794|GO:0005886|GO:0006200|GO:0005548|GO:0005524|GO:0005622|GO:0033700|GO:0016324|GO:0000166|GO:0016020|GO:0006810|GO:0016021|GO:0016887|GO:0005768	NM_013850	Mm.103351	27403	ENSMUST00000043866	NP712190
NM_013862	0.0496034	1.50869	up	166.244	214.72	2.0433	1.45	212.238	57.6873	228.807	203.634	217.14	223.387	2.3631	1.6424	2.1244	1.4348	1.422	1.4932	Rabgap1l	Mus musculus RAB GTPase activating protein 1-like (Rabgap1l), transcript variant 1, mRNA [NM_013862]	chr1:162187395-162187336	GO:0032880|GO:0005622|GO:0050790|GO:0032313|GO:0005794|GO:0005634|GO:0005769|GO:0005097|GO:0005096	NM_013862	Mm.25833	29809	ENSMUST00000111640	TC1585628
NM_013866	0.000834659	9.65538	up	195.296	157.307	2.49627	-0.775067	182.652	165.453	237.784	189.116	149.571	133.234	2.1465	3.1624	2.1799	-0.7889	-1.0149	-0.5214	Zfp385a	Mus musculus zinc finger protein 385A (Zfp385a), mRNA [NM_013866]	chr15:103145063-103145004	GO:0008150	NM_013866	Mm.14099	29813	ENSMUST00000087898	TC1580418
NM_013873	0.0250066	1.71971	up	398.55	382.36	1.30207	0.5199	378.223	332.713	484.714	416.552	364.908	365.62	0.8846	1.6368	1.3848	0.476	0.4948	0.5889	Sult4a1	Mus musculus sulfotransferase family 4A, member 1 (Sult4a1), mRNA [NM_013873]	chr15:83907931-83907872	GO:0006629|GO:0006790|GO:0005737|GO:0008146|GO:0016740|GO:0008202	NM_013873	Mm.248796	29859	ENSMUST00000082365	NP355567
NM_013892	0.00133807	8.21902	up	2662.79	724.991	6.27627	3.2373	2898.6	2321.03	2768.76	798.758	656.986	719.229	6.1347	6.9727	5.7214	3.4198	3.0837	3.2084	Pcsk1n	Mus musculus proprotein convertase subtilisin/kexin type 1 inhibitor (Pcsk1n), mRNA [NM_013892]	chrX:7500267-7500326	GO:0010951|GO:0005802|GO:0005794|GO:0016486|GO:0004866|GO:0007218|GO:0004867|GO:0009409|GO:0005576|GO:0030141|GO:0005615|GO:0002021	NM_013892	Mm.4881	30052	ENSMUST00000041096	TC1578078
NM_013908	0.00197586	6.43839	up	2301.04	710.824	5.8993	3.2126	3786.02	1131.36	1985.74	745.67	693.095	693.707	6.52	5.936	5.2419	3.3206	3.1609	3.1563	Fbxw5	Mus musculus F-box and WD-40 domain protein 5 (Fbxw5), mRNA [NM_013908]	chr2:25360925-25360984	GO:0008150|GO:0003674|GO:0005575	NM_013908	Mm.29170	30839	ENSMUST00000100316	TC1575998
NM_013919	0.000381919	1.93357	up	1643.26	1765.28	5.47703	4.52577	1648.12	900.757	2380.9	1764.56	1772.04	1759.23	5.3202	5.6072	5.5037	4.5633	4.5152	4.4988	Usp21	Mus musculus ubiquitin specific peptidase 21 (Usp21), mRNA [NM_013919]	chr1:173212149-173212090	GO:0006511|GO:0016578|GO:0003713|GO:0005634|GO:0046872|GO:0006350|GO:0016787|GO:0008233|GO:0004221|GO:0008234|GO:0045893|GO:0045449|GO:0016568	NM_013919	Mm.27510	30941	ENSMUST00000111306	TC1719262
NM_013923	0.000867297	8.42903	up	937.008	213	4.52843	1.45307	1443.14	327.472	1040.41	163.515	231.866	243.62	5.1286	4.1474	4.3093	1.1315	1.5811	1.6466	Rnf19a	Mus musculus ring finger protein 19A (Rnf19a), mRNA [NM_013923]	chr15:36169980-36169921	GO:0005515|GO:0005737|GO:0016020|GO:0016874|GO:0008270|GO:0016021|GO:0005856|GO:0046872	NM_013923	Mm.5181	30945	ENSMUST00000022890	TC1576479
NM_015729	0.0110235	3.31873	up	3875.14	10675.2	6.5216	4.79097	6397.34	1205.66	4022.43	10301.7	11155.2	10568.7	7.2768	6.0278	6.2602	4.6935	4.8503	4.8291	Acox1	Mus musculus acyl-Coenzyme A oxidase 1, palmitoyl (Acox1), mRNA [NM_015729]	chr11:116033275-116033216	GO:0006629|GO:0005504|GO:0006635|GO:0016401|GO:0050660|GO:0007283|GO:0016627|GO:0005739|GO:0005737|GO:0008152|GO:0016491|GO:0003997|GO:0006631|GO:0003995|GO:0033540|GO:0005778|GO:0055114|GO:0005777	NM_015729	Mm.356689	11430	ENSMUST00000072948	NP583856
NM_015734	0.000182575	6.8416	up	818.595	1422.21	4.51427	1.73993	979.1	498.412	978.274	1425.92	1366.56	1474.14	4.5689	4.7534	4.2205	1.7205	1.5125	1.9868	Col5a1	Mus musculus collagen, type V, alpha 1 (Col5a1), mRNA [NM_015734]	chr2:27892892-27892951	GO:0005515|GO:0005581|GO:0001568|GO:0048407|GO:0005578|GO:0005576|GO:0005604|GO:0031012|GO:0003007|GO:0005198|GO:0051128|GO:0030199|GO:0043588|GO:0007155|GO:0008201|GO:0005201	NM_015734	Mm.7281	12831	ENSMUST00000028280	TC1575549
NM_015735	0.0174606	2.76191	up	3133.08	2170.74	6.28897	4.8233	5305.75	1282.32	2811.16	2092.82	2158.12	2261.27	7.0069	6.1167	5.7433	4.8094	4.7995	4.861	Ddb1	Mus musculus damage specific DNA binding protein 1 (Ddb1), mRNA [NM_015735]	chr19:10704247-10704306	GO:0003684|GO:0005737|GO:0006281|GO:0005634|GO:0003676|GO:0003677|GO:0006974	NM_015735	Mm.289915	13194	ENSMUST00000113082	TC1594355
NM_015742	0.000800038	13.0713	up	2198.21	2494.88	5.69527	1.98693	3639.72	668.761	2286.14	2438.48	2580.38	2465.8	6.4632	5.1775	5.4451	2.1053	1.7706	2.0849	Myo9b	Mus musculus myosin IXb (Myo9b), transcript variant 3, mRNA [NM_015742]	chr8:73884459-73884518	GO:0005516|GO:0048471|GO:0043008|GO:0030036|GO:0006200|GO:0005884|GO:0007266|GO:0016459|GO:0030898|GO:0046872|GO:0005622|GO:0005737|GO:0003774|GO:0051015|GO:0000166|GO:0005856|GO:0016887|GO:0023034|GO:0005625|GO:0003779|GO:0005524|GO:0001726|GO:0005100|GO:0030027|GO:0033275|GO:0007165|GO:0050790|GO:0043531|GO:0008270|GO:0017048|GO:0005096	NM_015742	Mm.33779	17925	ENSMUST00000071935	TC1603476
NM_015749	0.00476612	3.84789	up	2889.29	1437.14	6.17307	4.229	4744.33	1136.61	2786.93	1449.57	1420.06	1441.78	6.8456	5.9427	5.7309	4.2796	4.1957	4.2117	Tcn2	Mus musculus transcobalamin 2 (Tcn2), transcript variant 1, mRNA [NM_015749]	chr11:3817256-3817197	GO:0015889|GO:0031419|GO:0006810|GO:0005576|GO:0005615|GO:0006824|GO:0006811	NM_015749	Mm.20948	21452	ENSMUST00000109993	TC1573226
NM_015751	2.66675e-06	2.32592	up	626.987	2434.5	4.07763	2.85983	708.875	318.082	854.004	2342.25	2379.89	2581.35	4.103	4.1054	4.0245	2.8652	2.8283	2.886	Abce1	Mus musculus ATP-binding cassette, sub-family E (OABP), member 1 (Abce1), mRNA [NM_015751]	chr8:82207378-82207341	GO:0005739|GO:0017111|GO:0005737|GO:0051536|GO:0006200|GO:0000166|GO:0009055|GO:0016887|GO:0005524	NM_015751	Mm.5831	24015	ENSMUST00000080536	TC1649206
NM_015761	0.00622548	1.87051	up	1207.86	1153.53	4.81443	3.911	1539.34	656.448	1427.78	1211.64	1117.15	1131.8	4.9467	5.0053	4.4913	4.0209	3.8496	3.8625	Dos	Mus musculus downstream of Stk11 (Dos), mRNA [NM_015761]	chr10:79594102-79594043	GO:0008150|GO:0003674|GO:0016020|GO:0016021|GO:0005575	NM_015761	Mm.44231	216164	ENSMUST00000105368	TC1575262
NM_015769	0.0204932	3.23979	up	252.72	484.2	2.53843	0.842533	436.125	71.8981	250.137	466.202	501.203	485.195	3.4022	1.9601	2.253	0.9659	0.6036	0.9581	Ercc4	Mus musculus excision repair cross-complementing rodent repair deficiency, complementation group 4 (Ercc4), mRNA [NM_015769]	chr16:13148749-13148808	GO:0005515|GO:0009650|GO:0005634|GO:0006259|GO:0003676|GO:0003677|GO:0006974|GO:0000109|GO:0004518|GO:0004519|GO:0006281|GO:0016787|GO:0006289	NM_015769	Mm.287837	50505	ENSMUST00000023206	TC1580710
NM_015790	0.00214436	26.7685	up	1891.06	977.089	5.21687	0.4744	3362.44	305.13	2005.59	892.347	1053.19	985.728	6.3489	4.0455	5.2562	0.3379	0.4035	0.6818	Icosl	Mus musculus icos ligand (Icosl), mRNA [NM_015790]	chr10:77542211-77542270	GO:0005515|GO:0042113|GO:0042104|GO:0007165|GO:0042110|GO:0016020|GO:0005887|GO:0045404|GO:0045190|GO:0005102|GO:0016021|GO:0009897	NM_015790	Mm.17819	50723	ENSMUST00000105393	NP1490265
NM_015804	0.0202709	2.14058	up	1060.4	2379.74	4.3592	3.2612	1316.42	313.82	1550.95	2260.59	2016.84	2861.78	4.6734	3.7883	4.6159	3.2433	3.1508	3.3895	Atp11a	Mus musculus ATPase, class VI, type 11A (Atp11a), mRNA [NM_015804]	chr8:12868669-12868728	GO:0000287|GO:0006200|GO:0003824|GO:0055085|GO:0005524|GO:0046872|GO:0015662|GO:0006754|GO:0034220|GO:0000166|GO:0015914|GO:0016020|GO:0016787|GO:0004012|GO:0008152|GO:0016820|GO:0016021	NM_015804	Mm.257837	50770	ENSMUST00000033818	TC1572486
NM_015809	0.00691005	2.49084	up	133.918	117.092	1.92797	0.611333	124.407	99.7668	177.581	114.807	120.201	116.268	1.5925	2.4327	1.7587	0.6213	0.6333	0.5794	Krtap5-4	Mus musculus keratin associated protein 5-4 (Krtap5-4), mRNA [NM_015809]	chr7:149490349-149490408	GO:0005882|GO:0008150|GO:0003674|GO:0005575|GO:0045095	NM_015809	Mm.389990	50775	ENSMUST00000061403
NM_016683	0.00659624	2.58435	up	623.363	565.466	4.00407	2.63427	939.605	263.801	666.681	570.567	489.648	636.183	4.5095	3.8355	3.6672	2.7078	2.5146	2.6804	Zkscan5	Mus musculus zinc finger with KRAB and SCAN domains 5 (Zkscan5), transcript variant 1, mRNA [NM_016683]	chr5:145982558-145982617	GO:0005622|GO:0006355|GO:0003700|GO:0008270|GO:0005634|GO:0003676|GO:0003677|GO:0046872|GO:0045449|GO:0006350	NM_016683	Mm.332842	22757	ENSMUST00000031601	TC1686915
NM_016684	0.0479565	2.19898	up	118.982	384.26	1.34697	0.210133	198.784	58.5673	99.5953	351.037	406.37	395.373	1.9559	1.3834	0.7016	-0.1319	0.3011	0.4612	Zscan12	Mus musculus zinc finger and SCAN domain containing 12 (Zscan12), mRNA [NM_016684]	chr13:21461323-21461382	GO:0006355|GO:0003700|GO:0005634|GO:0005575|GO:0003676|GO:0003677|GO:0046872|GO:0006350|GO:0005622|GO:0003674|GO:0008150|GO:0008270|GO:0045449	NM_016684	Mm.24124	22758	ENSMUST00000099720	TC1580774
NM_016707	0.00203528	3.27706	up	544.56	412.169	3.82397	2.11157	665.553	231.899	736.228	357.661	453.086	425.76	4.012	3.6495	3.8104	1.6894	2.3995	2.2458	Bcl11a	Mus musculus B-cell CLL/lymphoma 11A (zinc finger protein) (Bcl11a), transcript variant 1, mRNA [NM_016707]	chr11:24073114-24073173	GO:0005622|GO:0005737|GO:0030217|GO:0003714|GO:0030183|GO:0016481|GO:0008270|GO:0005634|GO:0046872|GO:0045449|GO:0006350	NM_016707	Mm.53687	14025	ENSMUST00000000881	NP209551
NM_016736	0.0477854	1.84672	up	1105.97	2496.83	4.8249	3.93993	1763.93	481.443	1072.55	2545.99	2460.35	2484.16	5.4181	4.7034	4.3532	3.9099	3.9581	3.9518	Nub1	Mus musculus negative regulator of ubiquitin-like proteins 1 (Nub1), mRNA [NM_016736]	chr5:24216019-24216078	GO:0008150|GO:0003674|GO:0005634|GO:0005575	NM_016736	Mm.5856	53312	ENSMUST00000068825	TC1572587
NM_016759	0.00303133	3.03585	up	214.559	249.533	2.50237	0.900267	317.941	102.558	223.176	270.62	235.759	242.219	2.9462	2.4725	2.0884	0.9566	0.874	0.8702	Rundc3a	Mus musculus RUN domain containing 3A (Rundc3a), mRNA [NM_016759]	chr11:102263672-102263731		NM_016759	Mm.2560	51799	ENSMUST00000006750	TC1606924
NM_016803	0.000460564	25.5792	up	1070	502.733	4.55963	-0.117267	1443.08	237.758	1529.18	467.98	546.776	493.442	5.1285	3.6855	4.8649	-0.1296	-0.071	-0.1512	Chst3	Mus musculus carbohydrate (chondroitin 6/keratan) sulfotransferase 3 (Chst3), mRNA [NM_016803]	chr10:59644565-59644506	GO:0005794|GO:0016020|GO:0000139|GO:0005975|GO:0050698|GO:0008459|GO:0008146|GO:0016021|GO:0051272|GO:0016740	NM_016803	Mm.12866	53374	ENSMUST00000068690	TC1644862
NM_016843	2.13953e-05	6.89747	up	1052.21	406.942	4.8228	2.03673	1330.29	523.112	1303.21	371.551	420.244	429.03	5.0111	4.8231	4.6342	1.931	2.0708	2.1084	Atxn10	Mus musculus ataxin 10 (Atxn10), mRNA [NM_016843]	chr15:85292864-85293377	GO:0008150|GO:0005737|GO:0005488|GO:0042802|GO:0005829	NM_016843	Mm.248906	54138	ENSMUST00000016685	TC1720276
NM_016909	0.00235817	2.35496	up	1102.2	960.145	4.88037	3.64467	1508.39	537.512	1260.69	882.077	988.979	1009.38	5.1924	4.8623	4.5864	3.5629	3.6738	3.6973	Tsnax	Mus musculus translin-associated factor X (Tsnax), mRNA [NM_016909]	chr8:127557866-127557925	GO:0043565|GO:0005515|GO:0005737|GO:0031687|GO:0007275|GO:0005634|GO:0007283|GO:0030154	NM_016909	Mm.5248	53424	ENSMUST00000060606	TC1572895
NM_016918	0.00429415	2.02006	up	540.554	803.192	3.9216	2.9072	542.189	353.828	725.644	736.862	801.553	871.161	3.7162	4.2591	3.7895	2.8625	2.8812	2.9779	Nudt5	Mus musculus nudix (nucleoside diphosphate linked moiety X)-type motif 5 (Nudt5), mRNA [NM_016918]	chr2:5789716-5789775	GO:0006139|GO:0017110|GO:0047631|GO:0016787|GO:0005575	NM_016918	Mm.251904	53893	ENSMUST00000114962	TC1576572
NM_016920	0.000520342	30.6383	up	3711.4	561.388	6.48223	1.54497	6651.81	1389.37	3093.04	543.168	578.501	562.496	7.3331	6.2324	5.8812	1.1387	1.8201	1.6761	Atp6v0a1	Mus musculus ATPase, H+ transporting, lysosomal V0 subunit A1 (Atp6v0a1), mRNA [NM_016920]	chr11:100924969-100925028	GO:0005737|GO:0033177|GO:0015986|GO:0016020|GO:0015078|GO:0006810|GO:0031410|GO:0016021|GO:0015992|GO:0006811	NM_016920	Mm.340818	11975	ENSMUST00000044721	TC1587992
NM_017400	0.000320026	4.0505	up	398.823	209.108	3.46473	1.44663	376.988	251.382	568.098	209.05	221.106	197.168	3.1919	3.7659	3.4364	1.4859	1.5126	1.3414	Sh3gl3	Mus musculus SH3-domain GRB2-like 3 (Sh3gl3), mRNA [NM_017400]	chr7:89455864-89455923	GO:0005515|GO:0005737|GO:0016020|GO:0008289|GO:0006897|GO:0005768	NM_017400	Mm.736	20408	ENSMUST00000116299	TC1595258
NM_017463	0.00406248	1.94765	up	790.533	1573.45	4.38617	3.42443	1041.7	363.232	966.673	1533.84	1575.87	1610.63	4.6583	4.2969	4.2033	3.409	3.2869	3.5774	Pbx2	Mus musculus pre B-cell leukemia transcription factor 2 (Pbx2), mRNA [NM_017463]	chr17:34733355-34733414	GO:0005515|GO:0005667|GO:0006355|GO:0003700|GO:0005634|GO:0009954|GO:0030326|GO:0003677|GO:0006350|GO:0043565|GO:0045944|GO:0003682|GO:0030528|GO:0045449	NM_017463	Mm.390957	18515	ENSMUST00000038149	TC1577544
NM_017469	0.00846164	5.66653	up	501.101	182.413	3.75167	1.2492	287.138	436.953	779.212	189.227	169.18	188.833	2.7992	4.5635	3.8923	1.3422	1.1264	1.279	Gucy1b3	Mus musculus guanylate cyclase 1, soluble, beta 3 (Gucy1b3), transcript variant 1, mRNA [NM_017469]	chr3:81836201-81836142	GO:0046982|GO:0007263|GO:0016849|GO:0023034|GO:0043167|GO:0051879|GO:0004383|GO:0005525|GO:0046872|GO:0016829|GO:0008074|GO:0043234|GO:0005737|GO:0000166|GO:0006182|GO:0009190|GO:0020037	NM_017469	Mm.9445	54195	ENSMUST00000029635	TC1578457
NM_018744	1.58379e-05	5.07626	up	141.01	123.903	1.8934	-0.450367	172.576	63.6183	186.835	102.816	133.605	135.29	2.0647	1.7835	1.832	-0.5177	-0.4471	-0.3863	Sema6a	Mus musculus sema domain, transmembrane domain (TM), and cytoplasmic domain, (semaphorin) 6A (Sema6a), mRNA [NM_018744]	chr18:47407607-47407548	GO:0005515|GO:0030424|GO:0006915|GO:0007275|GO:0030154|GO:0007399|GO:0007165|GO:0051642|GO:0016020|GO:0007411|GO:0004872|GO:0030215|GO:0016021|GO:0007166	NM_018744	Mm.40909	20358	ENSMUST00000135790	TC1596209
NM_018776	0.00663615	7.6065	up	3258.75	896.945	6.08803	3.1608	5249.8	612.997	3913.44	828.536	961.506	900.793	6.9916	5.0519	6.2206	3.072	3.2325	3.1779	Crlf3	Mus musculus cytokine receptor-like factor 3 (Crlf3), mRNA [NM_018776]	chr11:79860085-79860026	GO:0008150|GO:0003674|GO:0005575	NM_018776	Mm.272093	54394	ENSMUST00000103233	TC1591866
NM_018780	0.0058536	2.73353	up	97.9277	78.9915	1.4909	0.0401333	106.944	72.8903	113.949	86.5416	77.2592	73.1736	1.3743	1.9798	1.1186	0.2135	-0.0044	-0.0887	Sfrp5	Mus musculus secreted frizzled-related sequence protein 5 (Sfrp5), mRNA [NM_018780]	chr19:42272568-42272509	GO:0005515|GO:0090175|GO:0007275|GO:0005576|GO:0043508|GO:0016055|GO:0048546|GO:0030154	NM_018780	Mm.470071	54612	ENSMUST00000018966	TC1584667
NM_018788	0.000726772	7.02355	up	780.321	1261.09	4.41227	1.60007	1003.08	418.934	918.954	809.266	1496.21	1477.79	4.6038	4.5028	4.1302	1.133	2.0462	1.621	Extl3	Mus musculus exostoses (multiple)-like 3 (Extl3), mRNA [NM_018788]	chr14:65670989-65670930	GO:0001888|GO:0016758|GO:0016020|GO:0030307|GO:0016757|GO:0005783|GO:0031227|GO:0016021|GO:0046872|GO:0016740	NM_018788	Mm.103748	54616	ENSMUST00000022550	TC1601634
NM_018796	0.000511772	7.92256	up	6772.59	32780	7.45207	4.4661	10528.8	3008.45	6780.57	29877.3	33265	35197.7	7.9956	7.347	7.0136	4.4153	4.4318	4.5512	Eef1b2	Mus musculus eukaryotic translation elongation factor 1 beta 2 (Eef1b2), mRNA [NM_018796]	chr1:63225413-63225472	GO:0005853|GO:0003746|GO:0006412|GO:0006414	NM_018796	Mm.2718	55949	ENSMUST00000129339	TC1602523
NM_018822	0.000367125	8.23461	up	1508.18	851.209	4.85547	1.81377	1933.14	892.495	1698.92	800.927	876.219	876.482	5.2897	4.9219	4.3548	1.8504	1.7861	1.8048	Sgsh	Mus musculus N-sulfoglucosamine sulfohydrolase (sulfamidase) (Sgsh), mRNA [NM_018822]	chr11:119204924-119204865	GO:0005515|GO:0016787|GO:0016250|GO:0008484|GO:0005764|GO:0030201	NM_018822	Mm.103788	27029	ENSMUST00000100172	NP722642
NM_019405	0.00113324	2.11218	up	947.69	1077.47	4.6873	3.60857	1168.31	497.385	1177.37	973.521	1078.72	1180.15	4.8238	4.7504	4.4877	3.463	3.6252	3.7375	Cetn2	Mus musculus centrin 2 (Cetn2), mRNA [NM_019405]	chrX:70159124-70159065	GO:0008026|GO:0005813|GO:0006200|GO:0005814|GO:0005509|GO:0007283|GO:0031683|GO:0003676|GO:0005524|GO:0005737|GO:0007049|GO:0007067|GO:0032391|GO:0005932|GO:0005856|GO:0051301	NM_019405	Mm.24643	26370	ENSMUST00000114550	TC1576820
NM_019410	0.000416513	6.25828	up	1050.89	413.033	4.8758	2.23003	916.647	736.769	1499.24	400.855	428.12	410.125	4.4738	5.3172	4.8364	2.208	2.2655	2.2166	Pfn2	Mus musculus profilin 2 (Pfn2), mRNA [NM_019410]	chr3:57645945-57645886	GO:0005515|GO:0005737|GO:0030833|GO:0030036|GO:0007010|GO:0003779|GO:0015629|GO:0005856	NM_019410	Mm.271744	18645	ENSMUST00000119344	TC1574379
NM_019448	0.0178056	2.69602	up	320.572	238.672	3.0655	1.63467	211.061	203.088	547.567	262.925	217.887	235.204	2.3551	3.4581	3.3833	1.8167	1.4914	1.5959	Dnmt3l	Mus musculus DNA (cytosine-5-)-methyltransferase 3-like (Dnmt3l), transcript variant 1, mRNA [NM_019448]	chr10:77526112-77526171	GO:0005515|GO:0050790|GO:0005737|GO:0005720|GO:0000794|GO:0008168|GO:0008270|GO:0005634|GO:0008047|GO:0001701|GO:0046872|GO:0016740	NM_019448	Mm.13433	54427	ENSMUST00000123940	TC1584201
NM_019456	0.00245441	10.5171	up	1038.9	477.031	4.51917	1.1245	1647.11	237.707	1231.88	426.38	505.922	498.791	5.3193	3.6852	4.553	0.8019	1.3406	1.231	Apbb1ip	Mus musculus amyloid beta (A4) precursor protein-binding, family B, member 1 interacting protein (Apbb1ip), mRNA [NM_019456]	chr2:22730829-22730888	GO:0007165|GO:0005737|GO:0030054|GO:0016020|GO:0005886|GO:0042995|GO:0005856	NM_019456	Mm.14255	54519	ENSMUST00000014290	TC1584187
NM_019458	0.00143104	3.31284	up	1408.1	2224.71	5.1794	3.45133	2024.64	580.811	1618.85	2161.54	2261.89	2250.69	5.617	4.9741	4.9471	3.5019	3.4366	3.4155	Paf1	Mus musculus Paf1, RNA polymerase II associated factor, homolog (S. cerevisiae) (Paf1), mRNA [NM_019458]	chr7:29184271-29184330	GO:0008150|GO:0003674|GO:0005634|GO:0005575|GO:0045449|GO:0006350	NM_019458	Mm.7916	54624	ENSMUST00000003529	TC1605786
NM_019466	0.0275661	1.65684	up	154.078	505.396	2.06787	1.33943	212.64	83.4695	166.124	521.861	466.265	528.063	2.3658	2.1753	1.6625	1.2513	1.3613	1.4057	Rcan1	Mus musculus regulator of calcineurin 1 (Rcan1), transcript variant 2, mRNA [NM_019466]	chr16:92392822-92392763	GO:0043627|GO:0005737|GO:0019722|GO:0051151|GO:0048741|GO:0043666|GO:0005634	NM_019466	Mm.265744	54720	ENSMUST00000060005	TC1576511
NM_019467	0.0247268	2.08046	up	846.552	1135.6	4.43037	3.37347	1333.2	352.026	854.433	1067.18	1185.51	1154.12	5.0142	4.2517	4.0252	3.3058	3.4292	3.3854	Aif1	Mus musculus allograft inflammatory factor 1 (Aif1), mRNA [NM_019467]	chr17:35308018-35307959	GO:0005515|GO:0043066|GO:0030335|GO:0014739|GO:0005886|GO:0005884|GO:0005509|GO:0001891|GO:0003779|GO:0042995|GO:0048661|GO:0001726|GO:0030027|GO:0045429|GO:0005829|GO:0005737|GO:0016020|GO:0010629|GO:0001934|GO:0043204|GO:0005856|GO:0051017	NM_019467	Mm.10747	11629	ENSMUST00000025257	TC1582012
NM_019482	0.00444396	5.27876	up	1218.82	2182.96	4.80313	2.40293	1881.4	317.413	1457.65	2208.26	2238.28	2102.34	5.5112	4.1024	4.7958	2.5585	2.3756	2.2747	Panx1	Mus musculus pannexin 1 (Panx1), mRNA [NM_019482]	chr9:14810309-14810250	GO:0005243|GO:0030054|GO:0050717|GO:0046982|GO:0016020|GO:0005886|GO:0050718|GO:0007267|GO:0033198|GO:0005921|GO:0050715|GO:0016021	NM_019482	Mm.142253	55991	ENSMUST00000056755	TC1577770
NM_019515	0.00807977	5.15415	up	1226.75	448.16	4.9093	2.54357	644.981	730.072	2305.19	495.313	438.887	410.281	3.9667	5.3041	5.4571	2.7304	2.5017	2.3986	Nmu	Mus musculus neuromedin U (Nmu), mRNA [NM_019515]	chr5:76769847-76769788	GO:0045987|GO:0007218|GO:0050806|GO:0043195|GO:0046887|GO:0042922|GO:0006950|GO:0042755|GO:0005576|GO:0006940|GO:0001696|GO:0019233	NM_019515	Mm.154879	56183	ENSMUST00000031146	TC1586915
NM_019549	0.00254976	5.65698	up	948.902	320.176	4.4802	1.98017	1429.45	271.604	1145.65	279.036	337.856	343.637	5.1148	3.8775	4.4483	1.7757	2.0757	2.0891	Plek	Mus musculus pleckstrin (Plek), mRNA [NM_019549]	chr11:16871535-16871476	GO:0070527|GO:0070560|GO:0070493|GO:0030836|GO:0023034|GO:0010572|GO:0033625|GO:0070528|GO:0006904	NM_019549	Mm.98232	56193	ENSMUST00000020321	TC1577626
NM_019572	0.00178693	5.15867	up	1816.67	1223.12	5.5013	3.1343	2907.52	690.44	1852.06	1232.94	1246.92	1189.48	6.1391	5.2235	5.1413	3.1633	3.1032	3.1364	Hdac7	Mus musculus histone deacetylase 7 (Hdac7), mRNA [NM_019572]	chr15:97623267-97623208	GO:0016564|GO:0005515|GO:0016566|GO:0003714|GO:0005634|GO:0000122|GO:0045843|GO:0006350|GO:0007399|GO:0042113|GO:0005737|GO:0000118|GO:0006954|GO:0016787|GO:0003682|GO:0030183|GO:0007043|GO:0016481|GO:0004407|GO:0045892|GO:0001570|GO:0045449|GO:0016568|GO:0008134	NM_019572	Mm.384027	56233	ENSMUST00000118294	TC1575128
NM_019635	0.00823176	1.94553	up	262.574	696.011	2.8908	1.93063	287.105	174.113	326.502	624.867	731.385	731.783	2.799	3.2361	2.6373	1.7707	1.971	2.0502	Stk3	Mus musculus serine/threonine kinase 3 (Ste20, yeast homolog) (Stk3), mRNA [NM_019635]	chr15:34805314-34805255	GO:0005515|GO:0006915|GO:0005634|GO:0035329|GO:0005524|GO:0046872|GO:0007165|GO:0005737|GO:0004672|GO:0000166|GO:0004674|GO:0016301|GO:0006468|GO:0016740	NM_019635	Mm.262330	56274	ENSMUST00000018476	TC1708067
NM_019661	6.36468e-05	3.55792	up	1059.76	628.225	4.86387	3.03283	1094.71	613.205	1471.38	579.629	640.165	664.88	4.7299	5.0524	4.8093	2.9572	3.0463	3.095	Ykt6	Mus musculus YKT6 homolog (S. Cerevisiae) (Ykt6), mRNA [NM_019661]	chr11:5867151-5867210	GO:0005794|GO:0005783|GO:0031201|GO:0031410|GO:0015031|GO:0006903|GO:0006904|GO:0006888|GO:0005737|GO:0016020|GO:0005887|GO:0006810|GO:0016021|GO:0016192|GO:0019706|GO:0016740	NM_019661	Mm.294821	56418	ENSMUST00000002818	TC1572350
NM_019675	0.0151883	2.64604	up	185.445	156.461	2.42197	1.01813	209.405	147.599	199.331	185.132	144.456	139.797	2.3437	2.9968	1.9254	1.3106	0.8985	0.8453	Stmn4	Mus musculus stathmin-like 4 (Stmn4), mRNA [NM_019675]	chr14:66980426-66980485	GO:0008150|GO:0003674|GO:0023034|GO:0005575	NM_019675	Mm.35474	56471	ENSMUST00000121955	TC1606053
NM_019710	0.000732659	2.79071	up	2484.08	4661.81	6.0068	4.52617	3292.87	1033.27	3126.09	4795.46	4675.26	4514.71	6.3187	5.8052	5.8965	4.5465	4.5256	4.5064	Smc1a	Mus musculus structural maintenance of chromosomes 1A (Smc1a), mRNA [NM_019710]	chrX:148496427-148496486	GO:0005515|GO:0051276|GO:0007067|GO:0007049|GO:0007126|GO:0006281|GO:0000166|GO:0005694|GO:0005634|GO:0005524|GO:0006974|GO:0051301	NM_019710	Mm.6994	24061	ENSMUST00000045312	TC1575253
NM_019713	0.0247351	2.68707	up	2096.47	1469.41	5.68417	4.25813	3647.73	816.982	1824.69	1342.51	1564.63	1501.11	6.4664	5.4663	5.1198	4.1689	4.3356	4.2699	Rassf1	Mus musculus Ras association (RalGDS/AF-6) domain family member 1 (Rassf1), mRNA [NM_019713]	chr9:107464532-107464591	GO:0005515|GO:0007165|GO:0007049|GO:0005737|GO:0023034|GO:0005874|GO:0005634|GO:0005856|GO:0046872	NM_019713	Mm.12091	56289	ENSMUST00000122225	TC1608806
NM_019722	0.0252998	2.5088	up	1120.72	898.406	4.81103	3.48403	687.308	629.479	2045.37	905.636	893.569	896.014	4.0584	5.0902	5.2845	3.5267	3.4605	3.4649	Arl2	Mus musculus ADP-ribosylation factor-like 2 (Arl2), mRNA [NM_019722]	chr19:6137822-6137763	GO:0015870|GO:0005622|GO:0005515|GO:0007049|GO:0005737|GO:0005794|GO:0000166|GO:0007264|GO:0005856|GO:0005525|GO:0005829	NM_019722	Mm.21071	56327	ENSMUST00000025893	TC1641961
NM_019743	0.015642	2.04122	up	667.941	1670.93	4.11103	3.0816	984.975	285.903	732.946	1542.65	1727.76	1742.37	4.5775	3.9516	3.804	2.9003	3.1301	3.2144	Rybp	Mus musculus RING1 and YY1 binding protein (Rybp), mRNA [NM_019743]	chr6:100178669-100178610	GO:0005515|GO:0003714|GO:0006915|GO:0005634|GO:0000122|GO:0003677|GO:0046872|GO:0006350|GO:0005622|GO:0005737|GO:0005654|GO:0008270|GO:0045449	NM_019743	Mm.321633	56353	ENSMUST00000101118	TC1601605
NM_019765	0.00520337	2.94936	up	244.835	659.248	2.55333	0.992933	360.877	87.1008	286.528	641.002	648.031	688.711	3.0765	2.1891	2.3944	0.8401	0.9987	1.14	Clip1	Mus musculus CAP-GLY domain containing linker protein 1 (Clip1), mRNA [NM_019765]	chr5:124029337-124029278	GO:0008017|GO:0005882|GO:0005515|GO:0008150|GO:0005881|GO:0005737|GO:0051010|GO:0005874|GO:0008270|GO:0005856|GO:0003676	NM_019765	Mm.241109	56430	ENSMUST00000063905	TC1577953
NM_019769	0.000899324	2.2083	up	4680.28	1420.95	5.3517	4.20877	6218.66	2088.55	5733.61	1292.57	1420.14	1550.14	5.2376	5.5817	5.2358	4.1142	4.1958	4.3163	1500003O03Rik	Mus musculus RIKEN cDNA 1500003O03 gene (1500003O03Rik), mRNA [NM_019769]	chr2:119406436-119410268	GO:0045056|GO:0005737|GO:0017156|GO:0005509|GO:0046872|GO:0005829	NM_019769	Mm.214765	56398	ENSMUST00000014221	TC1604297
NM_019788	0.000983664	6.24038	up	668.175	420.3	4.0916	1.44997	1037.39	276.822	690.313	367.852	447.395	445.652	4.6523	3.905	3.7175	1.2332	1.5702	1.5465	Pldn	Mus musculus pallidin (Pldn), mRNA [NM_019788]	chr2:122573775-122573834	GO:0005515|GO:0005737|GO:0016020|GO:0006944|GO:0007596|GO:0033299|GO:0043473|GO:0030318|GO:0006906|GO:0032816|GO:0006904|GO:0005768	NM_019788	Mm.479614	18457	ENSMUST00000005954	TC1575682
NM_019793	0.0342419	3.03655	up	3897.44	9760.6	6.56557	4.96313	5247.34	1246.24	5198.75	9218.63	10083.9	9979.21	6.9909	6.0755	6.6303	4.0999	5.3665	5.423	Tspan3	Mus musculus tetraspanin 3 (Tspan3), mRNA [NM_019793]	chr9:55983791-55983732	GO:0016020|GO:0016021	NM_019793	Mm.28484	56434	ENSMUST00000098723	TC1573354
NM_019795	0.0326304	2.42531	up	3530.24	2699.15	6.41607	5.1379	6092.01	1264.1	3234.62	2653.67	2798.52	2645.28	7.2063	6.0961	5.9458	5.152	5.1744	5.0873	Dnajc7	Mus musculus DnaJ (Hsp40) homolog, subfamily C, member 7 (Dnajc7), mRNA [NM_019795]	chr11:100444220-100444161	GO:0005737|GO:0005488|GO:0031072|GO:0005634|GO:0005856	NM_019795	Mm.402409	56354	ENSMUST00000107378	TC1762851
NM_019806	0.000287909	6.79497	up	924.488	170.94	3.9152	1.15073	1390.88	512.559	870.028	150.211	172.479	190.129	4.1966	4.0636	3.4854	1.009	1.1543	1.2889	Vapb	Mus musculus vesicle-associated membrane protein, associated protein B and C (Vapb), mRNA [NM_019806]	chr2:173609778-173609837	GO:0008150|GO:0003674|GO:0016020|GO:0005886|GO:0005198|GO:0005624|GO:0016021	NM_019806	Mm.260456	56491	ENSMUST00000115996	TC1702153
NM_019812	5.7406e-07	13.1598	up	1139.9	351.599	4.92363	1.20557	1331.63	543.919	1544.15	314.632	362.387	377.777	5.0125	4.8794	4.879	1.1101	1.2624	1.2442	Sirt1	Mus musculus sirtuin 1 (silent mating type information regulation 2, homolog) 1 (S. cerevisiae) (Sirt1), transcript variant 1, mRNA [NM_019812]	chr10:62781886-62781827	GO:0005515|GO:0016564|GO:0034339|GO:0006342|GO:0045599|GO:0016811|GO:0006364|GO:0070403|GO:0005634|GO:0007283|GO:0046872|GO:0030154|GO:0034979|GO:0002039|GO:0016481|GO:0006476|GO:0045449|GO:0009267|GO:0070932|GO:0016575|GO:0017136|GO:0003714|GO:0019904|GO:0006915|GO:0042981|GO:0007275|GO:0001542|GO:0033558|GO:0006350|GO:0007517|GO:0050872|GO:0016787|GO:0008270|GO:0019899|GO:0006642	NM_019812	Mm.351459	93759	ENSMUST00000120239	TC1578732
NM_019829	0.0010132	7.72571	up	3280.94	984.562	6.32417	3.3745	5295.51	1140.73	3406.58	920.889	1024.23	1008.56	7.0041	5.9479	6.0205	3.2822	3.4279	3.4134	Stx5a	Mus musculus syntaxin 5A (Stx5a), transcript variant 1, mRNA [NM_019829]	chr19:8830065-8830124	GO:0005515|GO:0005484|GO:0003674|GO:0005794|GO:0016020|GO:0000139|GO:0005783|GO:0006810|GO:0016021|GO:0016192|GO:0006886	NM_019829	Mm.153061	56389	ENSMUST00000073430	TC1574359
NM_019880	0.00491288	4.40243	up	17038	26109.2	8.80053	6.66223	27897.1	8844.83	14371.9	25826.7	26560.9	25939.9	9.4014	8.9028	8.0974	6.674	6.6339	6.6788	Mtch1	Mus musculus mitochondrial carrier homolog 1 (C. elegans) (Mtch1), nuclear gene encoding mitochondrial protein, mRNA [NM_019880]	chr17:29469083-29469024	GO:0005739|GO:0016020|GO:0005488|GO:0006810|GO:0005743|GO:0006915|GO:0016021|GO:0055085	NM_019880	Mm.285322	56462	ENSMUST00000118366	NP1303639
NM_019923	0.00104129	26.1251	up	1915.98	554.542	5.3273	0.619933	2889.24	358.403	2500.31	546.215	578.445	538.968	6.13	4.2776	5.5743	0.7033	0.6621	0.4944	Itpr2	Mus musculus inositol 1,4,5-triphosphate receptor 2 (Itpr2), transcript variant 1, mRNA [NM_019923]	chr6:146060064-146060005	GO:0030424|GO:0005792|GO:0005262|GO:0005220|GO:0005783|GO:0055085|GO:0007165|GO:0005737|GO:0034220|GO:0016529|GO:0016020|GO:0043209|GO:0070588|GO:0006810|GO:0015278|GO:0004872|GO:0006816|GO:0016021|GO:0035091|GO:0008095|GO:0005216|GO:0005938|GO:0006811	NM_019923	Mm.7800	16439	ENSMUST00000111674	TC1580246
NM_019942	0.00320085	2.33593	up	299.88	279.752	3.0301	1.8061	260.957	183.626	455.058	286.028	280.724	272.502	2.6612	3.3128	3.1163	1.8161	1.826	1.7762	2011-09-06	Mus musculus septin 6 (Sept6), transcript variant 2, mRNA [NM_019942]	chrX:34452471-34452412	GO:0031105|GO:0005515|GO:0007049|GO:0005737|GO:0000166|GO:0005856|GO:0005525|GO:0051301	NM_019942	Mm.260036	56526	ENSMUST00000060474	TC1575991
NM_019963	0.0153292	3.64917	up	2079.03	1001.17	5.57413	3.70657	3683.23	601.546	1952.31	1051.01	964.115	988.385	6.4803	5.0247	5.2174	3.8157	3.637	3.667	Stat2	Mus musculus signal transducer and activator of transcription 2 (Stat2), mRNA [NM_019963]	chr10:127729834-127729893	GO:0005515|GO:0007165|GO:0006355|GO:0005737|GO:0003700|GO:0005509|GO:0005634|GO:0004871|GO:0003677|GO:0045449|GO:0006350	NM_019963	Mm.293120	20847	ENSMUST00000105238	TC1593141
NM_020006	0.00546235	6.77381	up	1294.63	685.301	5.16493	2.40497	1822.42	809.803	1251.67	598.828	708.149	748.925	5.4652	5.4536	4.576	1.585	2.776	2.8539	Cdc42ep4	Mus musculus CDC42 effector protein (Rho GTPase binding) 4 (Cdc42ep4), transcript variant 1, mRNA [NM_020006]	chr11:113588276-113588217	GO:0005515|GO:0005737|GO:0016020|GO:0008360|GO:0007266|GO:0005856	NM_020006	Mm.293378	56699	ENSMUST00000053536	TC1633743
NM_020026	0.00747563	6.71987	up	269.239	179.01	2.81123	0.0628	139.553	222.337	445.828	178.314	183.38	175.337	1.7582	3.5888	3.0867	-0.0437	0.0685	0.1636	B3galnt1	Mus musculus UDP-GalNAc:betaGlcNAc beta 1,3-galactosaminyltransferase, polypeptide 1 (B3galnt1), mRNA [NM_020026]	chr3:69378208-69378149	GO:0009312|GO:0005794|GO:0016020|GO:0016757|GO:0008499|GO:0006486|GO:0016021|GO:0047273|GO:0008378|GO:0016740	NM_020026	Mm.153710	26879	ENSMUST00000061826	TC1580894
NM_020042	0.0139533	4.28046	up	589.785	257.434	3.81193	1.71417	1059.55	208.729	501.072	324.499	257.71	190.093	4.6828	3.4977	3.2553	2.1203	1.7336	1.2886	Mocs1	Mus musculus molybdenum cofactor synthesis 1 (Mocs1), transcript variant 1, mRNA [NM_020042]	chr17:49594644-49594703	GO:0032324|GO:0003674|GO:0051539|GO:0051536|GO:0000166|GO:0008152|GO:0006777|GO:0019008|GO:0005575|GO:0005525|GO:0003824|GO:0046872	NM_020042	Mm.22256	56738	ENSMUST00000024797	TC1619973
NM_020046	0.00417374	2.28427	up	423.873	380.204	3.4987	2.30697	592.906	206.246	472.468	343.265	390.497	406.85	3.8452	3.4804	3.1705	2.2014	2.3331	2.3864	Dhodh	Mus musculus dihydroorotate dehydrogenase (Dhodh), nuclear gene encoding mitochondrial protein, mRNA [NM_020046]	chr8:112117443-112117384	GO:0043065|GO:0005743|GO:0006222|GO:0006221|GO:0003824|GO:0090140|GO:0005739|GO:0016020|GO:0008152|GO:0004152|GO:0016491|GO:0016021|GO:0006207|GO:0004158|GO:0055114	NM_020046	Mm.23894	56749	ENSMUST00000034166	TC1578747
NM_020253	0.000793965	6.96344	up	238.637	107.728	2.51267	-0.287133	270.949	186.377	258.584	100.764	105.24	117.18	2.4205	3.0479	2.0696	-0.0923	-0.2999	-0.4692	Nrxn2	Mus musculus neurexin II (Nrxn2), mRNA [NM_020253]	chr19:6533156-6533215	GO:0042734|GO:0016020|GO:0005246|GO:0007268|GO:0016021|GO:0007416|GO:0007269	NM_020253	Mm.329616	18190	ENSMUST00000077182
NM_020255	0.000464273	21.6266	up	11908.3	1056.55	8.2177	3.78297	20743.8	5203.88	9777.25	1138.36	998.44	1032.84	8.974	8.1375	7.5416	3.9309	3.6875	3.7305	Scand1	Mus musculus SCAN domain-containing 1 (Scand1), mRNA [NM_020255]	chr2:156137645-156137586	GO:0045941|GO:0003713	NM_020255	Mm.389346	19018	ENSMUST00000079125	TC1751263
NM_020256	0.0043381	2.76095	up	109.978	424.734	1.5531	0.0879333	150.683	53.2398	126.012	374.664	445.819	453.721	1.8689	1.5266	1.2638	-0.2716	0.2349	0.3005	Zbtb33	Mus musculus zinc finger and BTB domain containing 33 (Zbtb33), transcript variant 1, mRNA [NM_020256]	chrX:35549874-35549933	GO:0005622|GO:0005515|GO:0008270|GO:0005634|GO:0016055|GO:0003677|GO:0046872|GO:0045449|GO:0006350	NM_020256	Mm.391248	56805	ENSMUST00000049740	TC1603458
NM_020257	0.00208481	3.14284	up	170.532	107.265	2.12127	0.4692	218.44	66.5629	226.593	122.671	112.969	86.1553	2.4047	1.8488	2.1103	0.7168	0.5438	0.147	Clec2i	Mus musculus C-type lectin domain family 2, member i (Clec2i), mRNA [NM_020257]	chr6:128846546-128846605	GO:0005515|GO:0050852|GO:0005886|GO:0009986|GO:0046703|GO:0005529|GO:0007165|GO:0030833|GO:0045076|GO:0016020|GO:0005488|GO:0042129|GO:0043113|GO:0004872|GO:0016021|GO:0009897|GO:0004888	NM_020257	Mm.391513	93675	ENSMUST00000032519	TC1590346
NM_020260	0.000568798	4.9072	up	149.385	311.004	1.926	-0.3689	202.048	57.65	188.455	305.977	266.466	360.568	2.2921	1.6414	1.8445	-0.4198	-0.5584	-0.1285	Arhgap31	Mus musculus Rho GTPase activating protein 31 (Arhgap31), mRNA [NM_020260]	chr16:38598862-38598803	GO:0005622|GO:0005515|GO:0007165|GO:0050790|GO:0017124|GO:0030054|GO:0007264|GO:0042995|GO:0030027|GO:0005096	NM_020260	Mm.370848	12549	ENSMUST00000023487	TC1640372
NM_020267	0.000120382	15.0157	up	1824	466.977	5.6002	1.6918	2714.36	911.012	1846.62	466.698	460.216	474.016	6.04	5.6235	5.1371	1.6682	1.6424	1.7648	Trim44	Mus musculus tripartite motif-containing 44 (Trim44), mRNA [NM_020267]	chr2:102140339-102140280	GO:0005622|GO:0008270|GO:0046872	NM_020267	Mm.478310	80985	ENSMUST00000090507	TC1623449
NM_020289	0.0138793	3.15965	up	261.525	184.37	2.8288	1.16903	267.992	143.506	373.078	278.479	159.241	115.391	2.6996	2.9571	2.8297	1.8996	1.039	0.5685	Olfr544	Mus musculus olfactory receptor 544 (Olfr544), mRNA [NM_020289]	chr7:109632687-109632628	GO:0007608|GO:0007165|GO:0004984|GO:0007186|GO:0004930|GO:0004872|GO:0016021|GO:0004871	NM_020289	Mm.103733	257926	ENSMUST00000051201	TC1599519
NM_020589	0.0100861	2.50342	up	435.071	288.966	3.23373	1.90983	748.422	159.19	397.6	255.688	307.131	304.078	3.7918	3.0021	2.9073	1.7764	1.9867	1.9664	Zfp467	Mus musculus zinc finger protein 467 (Zfp467), transcript variant 1, mRNA [NM_020589]	chr6:48386695-48386636	GO:0005622|GO:0005515|GO:0008270|GO:0005634|GO:0003676|GO:0003677|GO:0046872|GO:0045449|GO:0006350	NM_020589	Mm.2464	68910	ENSMUST00000114560	TC1600912
NM_020590	0.000577824	2.79491	up	3042.31	4226.28	6.3998	4.917	3717.88	1789.69	3619.37	4289.77	4126.24	4262.83	6.4938	6.5977	6.1079	4.9368	4.903	4.9112	Gabarapl1	Mus musculus gamma-aminobutyric acid (GABA) A receptor-associated protein-like 1 (Gabarapl1), mRNA [NM_020590]	chr6:129492254-129492313	GO:0008092|GO:0005737|GO:0005794|GO:0005776|GO:0016020|GO:0005783|GO:0005874	NM_020590	Mm.14638	57436	ENSMUST00000032264	TC1688165
NM_020600	0.0457072	1.91618	up	55570.2	56364.4	10.4598	9.5216	89927.5	23190.4	53592.8	53946.2	58951.8	56195.1	11.09	10.2934	9.9961	9.4974	9.5712	9.4962	Rps14	Mus musculus ribosomal protein S14 (Rps14), mRNA [NM_020600]	chr18:60938136-60938195	GO:0005739|GO:0005622|GO:0003735|GO:0022627|GO:0030529|GO:0005840|GO:0006412|GO:0000028	NM_020600	Mm.43778	20044	ENSMUST00000122279	TC1714569
NM_021295	0.00427285	2.30463	up	1362.45	1105.71	4.75653	3.552	1063.36	463.901	2560.08	1446.14	1007.75	863.24	4.6879	4.5259	5.0558	3.8041	3.5035	3.3484	Lancl1	Mus musculus LanC (bacterial lantibiotic synthetase component C)-like 1 (Lancl1), mRNA [NM_021295]	chr1:67050008-67049949	GO:0005737|GO:0016020|GO:0005634|GO:0003824|GO:0046872|GO:0050750	NM_021295	Mm.20522	14768	ENSMUST00000119559	TC1578513
NM_021360	0.000243744	15.0612	up	659.295	204.542	4.24837	0.3356	757.794	515.903	704.188	212.762	194.755	206.109	4.1991	4.8026	3.7434	0.4116	0.186	0.4092	Neurl1a	Mus musculus neuralized homolog 1A (Drosophila) (Neurl1a), transcript variant 1, mRNA [NM_021360]	chr19:47333871-47333930	GO:0005515|GO:0009605|GO:0005737|GO:0007595|GO:0005886|GO:0007288|GO:0008270|GO:0005634|GO:0030317|GO:0046872	NM_021360	Mm.313651	18011		TC1578580
NM_021402	0.00204809	6.41034	up	1810.6	551.618	5.49887	2.81847	2913.57	697.13	1821.12	404.114	637.945	612.796	6.1421	5.2375	5.117	2.4368	3.0413	2.9773	Ube2j2	Mus musculus ubiquitin-conjugating enzyme E2, J2 homolog (yeast) (Ube2j2), transcript variant 1, mRNA [NM_021402]	chr4:155329646-155330512	GO:0005783	NM_021402	Mm.371673	140499	ENSMUST00000152536	TC1675823
NM_021412	0.00808618	2.73739	up	81.2801	61.7452	1.13733	-0.315467	62.1275	53.4297	128.283	68.1743	58.8924	58.1689	0.5907	1.5317	1.2896	-0.1307	-0.396	-0.4197	Mmp19	Mus musculus matrix metallopeptidase 19 (Mmp19), transcript variant 1, mRNA [NM_021412]	chr10:128236221-128236280	GO:0005886|GO:0005509|GO:0005578|GO:0005576|GO:0007275|GO:0031225|GO:0001525|GO:0046872|GO:0030154|GO:0031012|GO:0016787|GO:0016020|GO:0030574|GO:0008152|GO:0006508|GO:0008233|GO:0008270|GO:0004222|GO:0008237	NM_021412	Mm.131266	58223	ENSMUST00000026411	TC1584109
NM_021419	0.00414597	3.84433	up	469.579	338.754	3.59237	1.64963	757.327	210.007	441.402	314.393	345.438	356.432	4.1983	3.5065	3.0723	1.5874	1.6562	1.7053	Rnf8	Mus musculus ring finger protein 8 (Rnf8), mRNA [NM_021419]	chr17:29778519-29778578		NM_021419	Mm.305994	58230	ENSMUST00000024817	TC1576860
NM_021422	0.00824091	2.59248	up	421.846	283.562	0.877867	-0.496467	420.268	252.373	592.898	277.847	287.408	285.432	0.6478	1.4357	0.5501	-0.5083	-0.4323	-0.5488	Dnaja4	Mus musculus DnaJ (Hsp40) homolog, subfamily A, member 4 (Dnaja4), mRNA [NM_021422]	chr9:54564061-54564119	GO:0016020|GO:0009408|GO:0006457|GO:0031072|GO:0051082|GO:0005524|GO:0046872	NM_021422	Mm.28437	58233	ENSMUST00000070070	TC1583239
NM_021426	0.0092666	3.40605	up	172.058	111.088	2.2386	0.4705	122.15	130.754	263.271	120.67	108.342	104.253	1.5661	2.8229	2.3268	0.6444	0.3915	0.3756	Nkain4	Mus musculus Na+/K+ transporting ATPase interacting 4 (Nkain4), transcript variant 1, mRNA [NM_021426]	chr2:180669584-180669525	GO:0016020|GO:0005886|GO:0016021	NM_021426	Mm.40361	58237	ENSMUST00000108870	TC1584659
NM_021448	0.00657181	2.80759	up	1721.15	1171.02	5.42233	3.933	2628.58	630.074	1904.79	1121.59	1199.8	1191.67	5.9936	5.0916	5.1818	3.9095	3.9526	3.9369	Elp2	Mus musculus elongation protein 2 homolog (S. cerevisiae) (Elp2), mRNA [NM_021448]	chr18:24797252-24797311	GO:0005515|GO:0005737|GO:0019901|GO:0046425|GO:0005634|GO:0008023|GO:0045449|GO:0006350	NM_021448	Mm.25298	58523	ENSMUST00000115825	TC1764235
NM_021492	0.0335066	1.83693	up	221.258	260.925	2.64023	1.76293	196.319	161.255	306.199	290.992	244.651	247.131	2.2506	3.1254	2.5447	1.963	1.6586	1.6672	Ap3b2	Mus musculus adaptor-related protein complex 3, beta 2 subunit (Ap3b2), mRNA [NM_021492]	chr7:88605417-88605358	GO:0005515|GO:0005802|GO:0005794|GO:0031410|GO:0015031|GO:0006886|GO:0030117|GO:0006897|GO:0016020|GO:0005488|GO:0008565|GO:0006810|GO:0016192	NM_021492	Mm.322894	11775	ENSMUST00000082090	TC1579440
NM_021493	0.04951	1.73412	up	367.742	466.047	3.39827	2.60407	438.411	272.799	392.016	463.25	479.426	455.465	3.4097	3.8839	2.9012	2.6338	2.6291	2.5493	Arhgap23	Mus musculus Rho GTPase activating protein 23 (Arhgap23), mRNA [NM_021493]	chr11:97363655-97363714	GO:0005622|GO:0005515|GO:0008150|GO:0007165|GO:0003674|GO:0050790|GO:0005575|GO:0005096	NM_021493	Mm.394118	58996	ENSMUST00000062130	TC1581347
NM_021494	1.08875e-05	15.0776	up	2205.64	895.979	5.93083	2.0165	2252.51	1340.96	3023.46	936.65	868.445	882.84	5.7669	6.1779	5.8477	2.1057	1.878	2.0658	Dennd5a	Mus musculus DENN/MADD domain containing 5A (Dennd5a), mRNA [NM_021494]	chr7:117037360-117037301	GO:0005515|GO:0050790|GO:0017137|GO:0005794|GO:0016020	NM_021494	Mm.21904	19347	ENSMUST00000080437	TC1572225
NM_021515	0.00279622	5.26451	up	987.299	409.683	4.81357	2.41727	804.606	838.054	1319.24	431.68	391.318	406.051	4.2857	5.5031	4.6519	2.532	2.3362	2.3836	Ak1	Mus musculus adenylate kinase 1 (Ak1), mRNA [NM_021515]	chr2:32490509-32490568	GO:0043005|GO:0048471|GO:0046034|GO:0005886|GO:0004017|GO:0005524|GO:0019205|GO:0005739|GO:0016310|GO:0005737|GO:0006139|GO:0000166|GO:0016301|GO:0046939|GO:0007050|GO:0016740	NM_021515	Mm.29189	11636	ENSMUST00000113278	TC1574279
NM_021544	0.00622302	6.9072	up	268.907	83.9833	2.76183	-0.0262667	164.764	155.851	486.107	130.572	62.4551	58.9225	1.9978	3.0762	3.2115	0.7013	-0.3568	-0.4233	Scn5a	Mus musculus sodium channel, voltage-gated, type V, alpha (Scn5a), mRNA [NM_021544]	chr9:119394907-119394848	GO:0005244|GO:0005886|GO:0005272|GO:0005248|GO:0030315|GO:0055085|GO:0034220|GO:0014704|GO:0016020|GO:0006810|GO:0034765|GO:0001518|GO:0016021|GO:0006814|GO:0005216|GO:0006811	NM_021544	Mm.103584	20271	ENSMUST00000120420	TC1766271
NM_021704	0.0299489	1.94954	up	370.311	411.908	3.37907	2.41593	490.774	244.117	376.042	345.606	432.489	457.63	3.5725	3.7236	2.8411	2.2112	2.4805	2.5561	Cxcl12	Mus musculus chemokine (C-X-C motif) ligand 12 (Cxcl12), transcript variant 1, mRNA [NM_021704]	chr6:117125026-117125085	GO:0008344|GO:0008284|GO:0005886|GO:0051929|GO:0031100|GO:0048842|GO:0007281|GO:0005615|GO:0022029|GO:0006955|GO:0006935|GO:0042098|GO:0030334|GO:0008009|GO:0001569|GO:0008354|GO:0030335|GO:0001667|GO:0005576|GO:0005125|GO:0050930|GO:0008045|GO:0001938|GO:0007420|GO:0045666|GO:0001764|GO:0008083|GO:0033603	NM_021704	Mm.303231	20315	ENSMUST00000112866	TC1575734
NM_021876	0.00323577	3.76113	up	1511.39	761.996	5.21993	3.30877	2300.58	527.693	1705.9	678.638	778.315	829.035	5.8014	4.8357	5.0227	3.1847	3.3282	3.4134	Eed	Mus musculus embryonic ectoderm development (Eed), mRNA [NM_021876]	chr7:97103323-97103264	GO:0005515|GO:0035098|GO:0016571|GO:0003682|GO:0006349|GO:0005634|GO:0045120|GO:0001739|GO:0045449|GO:0042054|GO:0016568|GO:0006350	NM_021876	Mm.380914	13626	ENSMUST00000032850	TC1675361
NM_021881	0.0125288	1.80972	up	506.343	607.844	3.8431	2.98733	565.02	341.85	612.16	621.586	591.41	610.535	3.7757	4.2094	3.5442	3.058	2.932	2.972	Qk	Mus musculus quaking (Qk), transcript variant 3, mRNA [NM_021881]	chr17:10403223-10403164	GO:0006397|GO:0008380|GO:0017124|GO:0042552|GO:0003723|GO:0005634|GO:0007275|GO:0008366|GO:0006417|GO:0030154|GO:0042692|GO:0010628|GO:0005737|GO:0042759|GO:0006810|GO:0051028|GO:0001570	NM_021881	Mm.393248	19317	ENSMUST00000042296
NM_022004	0.000171536	7.87347	up	5258.96	2733.55	7.03113	4.05413	6195.39	1874.67	7706.83	3339.58	2571.24	2289.83	7.2305	6.6646	7.1983	4.2797	4.0159	3.8668	Fxyd6	Mus musculus FXYD domain-containing ion transport regulator 6 (Fxyd6), mRNA [NM_022004]	chr9:45204134-45204193	GO:0034220|GO:0016020|GO:0006810|GO:0016021|GO:0005216|GO:0006811	NM_022004	Mm.208287	59095	ENSMUST00000085939	TC1587372
NM_022018	0.00456118	1.8264	up	701.148	814.08	4.2697	3.4007	698.26	415.404	989.781	696.426	898.965	846.849	4.0812	4.4905	4.2374	3.222	3.5361	3.444	Fam129a	Mus musculus family with sequence similarity 129, member A (Fam129a), mRNA [NM_022018]	chr1:153566107-153566166	GO:0003674|GO:0034976|GO:0005737|GO:0006950|GO:0001934|GO:0001933|GO:0045727|GO:0005575|GO:0006417	NM_022018	Mm.157700	63913	ENSMUST00000097541	TC1579652
NM_022022	0.000477618	1.65921	up	596.523	699.277	3.91663	3.18613	710.958	265.526	813.085	634.312	709.18	754.34	3.9666	3.8302	3.9531	3.0872	3.194	3.2772	Ube4b	Mus musculus ubiquitination factor E4B, UFD2 homolog (S. cerevisiae) (Ube4b), mRNA [NM_022022]	chr4:148702731-148702672	GO:0000209|GO:0005515|GO:0006511|GO:0004842|GO:0016567|GO:0034450|GO:0000151|GO:0005634|GO:0005737|GO:0042787|GO:0006457|GO:0051082|GO:0019899	NM_022022	Mm.393991	63958	ENSMUST00000103212	TC1572079
NM_022023	0.000220008	29.3353	up	1962.56	131.655	5.62213	0.747567	3164.05	775.394	1948.23	95.7372	161.29	137.937	6.2611	5.391	5.2143	0.3592	1.0575	0.826	Gmfb	Mus musculus glia maturation factor, beta (Gmfb), mRNA [NM_022023]	chr14:47427883-47427824	GO:0005622|GO:0003779|GO:0008083	NM_022023	Mm.87312	63985	ENSMUST00000079314	TC1775335
NM_022315	0.00654591	2.032	up	644.781	646.848	4.00157	2.97867	573.173	260.58	1100.59	626.345	629.399	684.8	3.7964	3.8178	4.3905	2.9619	2.936	3.0381	Smoc2	Mus musculus SPARC related modular calcium binding 2 (Smoc2), mRNA [NM_022315]	chr17:14541664-14541723	GO:0031012|GO:0030198|GO:0010811|GO:0005509|GO:0005578|GO:0005576|GO:0005539|GO:0005614|GO:0008201|GO:0005604	NM_022315	Mm.30162	64074	ENSMUST00000115646	TC1575569
NM_022328	0.00727031	3.22903	up	166.644	105.866	2.14557	0.454467	256	85.3596	158.572	125.403	96.8421	95.3526	2.6336	2.2077	1.5954	0.7486	0.3215	0.2933	Mllt1	Mus musculus myeloid/lymphoid or mixed-lineage leukemia (trithorax homolog, Drosophila); translocated to, 1 (Mllt1), mRNA [NM_022328]	chr17:57032110-57032051	GO:0005515|GO:0005634|GO:0006469	NM_022328	Mm.148748	64144	ENSMUST00000025053	TC1575282
NM_022415	0.000313823	2.61764	up	1838.28	369.707	3.65587	2.2676	2823.65	695.51	1995.67	338.897	378.812	391.411	3.837	3.4538	3.6768	2.1829	2.2893	2.3306	Ptges	Mus musculus prostaglandin E synthase (Ptges), mRNA [NM_022415]	chr2:30748273-30748214	GO:0005792|GO:0050220|GO:0005737|GO:0008285|GO:0006693|GO:0016020|GO:0001516|GO:0005641|GO:0004667|GO:0005634|GO:0016021|GO:0016853	NM_022415	Mm.28768	64292	ENSMUST00000113591	TC1577897
NM_022432	5.78485e-05	3.667	up	1253.95	709.985	5.0862	3.2116	1557.71	646.168	1557.98	712.084	698.513	719.357	5.2388	5.1279	4.8919	3.2541	3.1721	3.2086	Sirt2	Mus musculus sirtuin 2 (silent mating type information regulation 2, homolog) 2 (S. cerevisiae) (Sirt2), transcript variant 1, mRNA [NM_022432]	chr7:29573375-29573434	GO:0006342|GO:0016811|GO:0005874|GO:0070403|GO:0046872|GO:0005737|GO:0007049|GO:0007067|GO:0051287|GO:0016787|GO:0008270|GO:0005856|GO:0006476|GO:0045449|GO:0051301	NM_022432	Mm.272443	64383	ENSMUST00000072965	TC1587002
NM_022887	0.0235119	3.69242	up	432.279	199.603	3.26337	1.3788	819.37	121.4	356.068	205.052	209.57	184.186	4.3119	2.7158	2.7624	1.458	1.4353	1.2431	Tsc1	Mus musculus tuberous sclerosis 1 (Tsc1), mRNA [NM_022887]	chr2:28546610-28546669	GO:0005515|GO:0045859|GO:0021987|GO:0008285|GO:0051492|GO:0009790|GO:0051893|GO:0051291|GO:0005829|GO:0030426|GO:0005737|GO:0032956|GO:0055007|GO:0006813|GO:0030695|GO:0044430|GO:0005792|GO:0001822|GO:0042552|GO:0001843|GO:0007399|GO:0032794|GO:0021766|GO:0043234|GO:0045792|GO:0047485|GO:0016020|GO:0050808|GO:0030030	NM_022887	Mm.224354	64930	ENSMUST00000113869	TC1717809
NM_022989	0.000231786	3.33673	up	595.414	370.423	4.00407	2.26563	570.386	325.328	890.529	319.156	387.614	404.499	3.7894	4.1379	4.0849	2.0963	2.3225	2.3781	Arl6ip6	Mus musculus ADP-ribosylation factor-like 6 interacting protein 6 (Arl6ip6), mRNA [NM_022989]	chr2:53077649-53077708	GO:0005515|GO:0008150|GO:0016020|GO:0016021|GO:0005575	NM_022989	Mm.37623	65103	ENSMUST00000028336	TC1576205
NM_022994	0.0115074	2.80571	up	1069.04	4728.8	4.34103	2.85267	1815.62	367.039	1024.46	4498.14	5007.93	4680.31	4.9835	4.0151	4.0245	2.6515	2.9404	2.9661	Dap3	Mus musculus death associated protein 3 (Dap3), nuclear gene encoding mitochondrial protein, transcript variant 2, mRNA [NM_022994]	chr3:88730254-88730195	GO:0005739|GO:0008637|GO:0030529|GO:0005759|GO:0015935|GO:0005761|GO:0006915|GO:0005840|GO:0042981	NM_022994	Mm.29028	65111	ENSMUST00000090938	TC1634499
NM_023119	0.000392297	8.20309	up	20007	4777.69	8.99583	5.95967	30648.8	8204.89	21167.5	4382.59	4973.99	4976.5	9.5371	8.7944	8.656	5.8758	6.0042	5.999	Eno1	Mus musculus enolase 1, alpha non-neuron (Eno1), mRNA [NM_023119]	chr4:149622928-149622987	GO:0005515|GO:0046982|GO:0005625|GO:0005626|GO:0019717|GO:0001701|GO:0042803|GO:0004634	NM_023119	Mm.70666	13806
NM_023158	0.00115249	1.70649	up	1455.3	1869.53	5.23557	4.46453	1685.92	614.317	2065.67	1867.12	1914.72	1826.75	5.3529	5.055	5.2988	4.4764	4.4835	4.4337	Cxcl16	Mus musculus chemokine (C-X-C motif) ligand 16 (Cxcl16), mRNA [NM_023158]	chr11:70267839-70267780	GO:0005041|GO:0008009|GO:0007165|GO:0005044	NM_023158	Mm.425692	66102	ENSMUST00000019064	TC1577287
NM_023179	0.0251169	3.23567	up	262.894	146.707	2.59543	0.901367	133.076	125.093	530.512	150.031	154.115	135.975	1.6897	2.759	3.3376	0.9318	0.9704	0.8019	Atp6v1g2	Mus musculus ATPase, H+ transporting, lysosomal V1 subunit G2 (Atp6v1g2), mRNA [NM_023179]	chr17:35374918-35374977	GO:0005515|GO:0034220|GO:0008553|GO:0006200|GO:0030285|GO:0006810|GO:0016820|GO:0055085|GO:0016887|GO:0016471|GO:0015992|GO:0006811	NM_023179	Mm.396107	66237	ENSMUST00000068261	TC1650105
NM_023292	0.0198331	2.38518	up	168.417	203.878	2.01477	0.760667	254.596	52.274	198.379	188.221	212.074	211.339	2.6256	1.5002	1.9185	0.6422	0.8045	0.8353	Pus3	Mus musculus pseudouridine synthase 3 (Pus3), mRNA [NM_023292]	chr9:35374690-35374749	GO:0009982|GO:0003723|GO:0009451|GO:0005634|GO:0005575|GO:0016853|GO:0001522|GO:0031119|GO:0008033	NM_023292	Mm.425574	67049	ENSMUST00000034615	TC1582517
NM_023463	0.012794	7.21484	up	2630.84	566.73	5.70687	2.8559	3599.22	407.622	3885.67	731.684	517.624	450.883	6.447	4.4633	6.2103	3.2933	2.7397	2.5347	Ly6g6c	Mus musculus lymphocyte antigen 6 complex, locus G6C (Ly6g6c), mRNA [NM_023463]	chr17:35206934-35206993	GO:0008150|GO:0003674|GO:0016020|GO:0005886|GO:0031225|GO:0005575	NM_023463	Mm.215096	68468	ENSMUST00000007260	TC1585982
NM_023537	0.00233588	10.7943	up	1141.52	662.159	4.88663	1.45443	1967.34	661.572	795.664	609.327	691.378	685.772	5.5756	5.1619	3.9224	1.3651	1.5051	1.4931	Rab3b	Mus musculus RAB3B, member RAS oncogene family (Rab3b), mRNA [NM_023537]	chr4:108613734-108613793	GO:0005515|GO:0005886|GO:0007264|GO:0005525|GO:0015031|GO:0005829|GO:0008021|GO:0018125|GO:0000166|GO:0016020|GO:0017157|GO:0006810|GO:0030141	NM_023537	Mm.41580	69908	ENSMUST00000003502	TC1581170
NM_023564	0.00728286	2.45962	up	717.407	1842.52	4.2837	2.98527	1032.32	395.039	724.859	1804.9	1836.55	1886.12	4.6452	4.418	3.7879	2.9377	3.0217	2.9964	Plscr3	Mus musculus phospholipid scramblase 3 (Plscr3), transcript variant 1, mRNA [NM_023564]	chr11:69664326-69664385	GO:0042632|GO:0017124|GO:0016020|GO:0042593|GO:0016021	NM_023564	Mm.28874	70310	ENSMUST00000108632	TC1576888
NM_023566	0.0215902	30.6327	up	4316.09	110.535	5.45847	0.521467	11694.9	307.406	945.964	115.256	95.7904	120.559	8.1472	4.0562	4.172	0.6269	0.3058	0.6317	Muc2	Mus musculus mucin 2 (Muc2), mRNA [NM_023566]	chr7:148940000-148940059	GO:0030336|GO:0005737|GO:0008285|GO:0046983|GO:0005578|GO:0006915|GO:0005634|GO:0006917	NM_023566	Mm.461296	17831	ENSMUST00000042368	TC1728047
NM_023716	0.000547858	3.14727	up	572.465	218.855	3.16713	1.51303	612.751	330.163	774.481	221.726	226.346	208.493	2.8555	3.3653	3.2806	1.5708	1.5464	1.4219	Tubb2b	Mus musculus tubulin, beta 2B (Tubb2b), mRNA [NM_023716]	chr13:34219151-34219092	GO:0003674|GO:0005575|GO:0001764	NM_023716	Mm.379227	73710	ENSMUST00000075774	TC1573221
NM_023750	0.020132	1.66674	up	320.119	121.01	1.39127	0.654233	299.445	147.972	512.941	119.111	109.866	134.052	1.4583	1.0526	1.6629	0.6744	0.5036	0.7847	Zfp84	Mus musculus zinc finger protein 84 (Zfp84), mRNA [NM_023750]	chr7:30566378-30566437	GO:0008150|GO:0003674|GO:0005575|GO:0046872	NM_023750	Mm.251083	74352		TC1603139
NM_023773	0.0028922	3.40912	up	541.132	307.3	3.7724	2.003	821.91	209.952	591.534	294.986	315.007	311.906	4.3164	3.5061	3.4947	1.9827	2.0232	2.0031	Mphosph8	Mus musculus M-phase phosphoprotein 8 (Mphosph8), mRNA [NM_023773]	chr14:57316174-57316233	GO:0008150|GO:0003674|GO:0005634|GO:0005575	NM_023773	Mm.152466	75339	ENSMUST00000022503	TC1576563
NM_023850	0.0381094	2.19964	up	496.824	463.445	3.73123	2.59397	784.938	281.589	423.946	438.206	451.523	500.606	4.25	3.9296	3.0141	2.5537	2.5426	2.6856	Chst1	Mus musculus carbohydrate (keratan sulfate Gal-6) sulfotransferase 1 (Chst1), mRNA [NM_023850]	chr2:92455254-92455313	GO:0045130|GO:0006954|GO:0005794|GO:0016020|GO:0000139|GO:0005975|GO:0008146|GO:0016021|GO:0016740	NM_023850	Mm.38021	76969	ENSMUST00000028649	TC1697657
NM_024176	0.00977492	3.42017	up	6124.08	3639.16	7.34263	5.56857	9853.15	3375.07	5144.02	3666.36	3473	3778.14	7.8999	7.5129	6.6151	5.6183	5.4859	5.6015	Drap1	Mus musculus Dr1 associated protein 1 (negative cofactor 2 alpha) (Drap1), mRNA [NM_024176]	chr19:5422887-5422828	GO:0043565|GO:0005622|GO:0005515|GO:0003714|GO:0005634|GO:0000122|GO:0003677|GO:0045449|GO:0008134|GO:0006350	NM_024176	Mm.275446	66556	ENSMUST00000113674	TC1657414
NM_024188	0.0308082	1.88444	up	3524.36	3737.37	6.5217	5.60757	5401.78	1615.4	3555.88	3839.78	3727.26	3645.07	7.0328	6.4499	6.0824	5.685	5.5879	5.5498	Oxct1	Mus musculus 3-oxoacid CoA transferase 1 (Oxct1), nuclear gene encoding mitochondrial protein, mRNA [NM_024188]	chr15:4105196-4105255	GO:0005739|GO:0046952|GO:0046950|GO:0008152|GO:0008410|GO:0008260|GO:0016740	NM_024188	Mm.13445	67041	ENSMUST00000110690	TC1630224
NM_024192	0.00614128	3.46735	up	1953.32	2605.56	5.76237	3.96853	2791.04	1284.82	1784.09	2512.76	2659.44	2644.48	6.0802	6.1195	5.0874	4.0348	3.9367	3.9341	Cuedc2	Mus musculus CUE domain containing 2 (Cuedc2), transcript variant 2, mRNA [NM_024192]	chr19:46405106-46405047	GO:0005737|GO:0005634	NM_024192	Mm.218848	67116	ENSMUST00000051234	TC1604122
NM_024253	0.0144588	4.14096	up	1686.4	235.805	3.44643	1.39647	1510.64	1040.58	2507.98	220.458	268.857	218.1	3.9403	2.463	3.936	1.3745	1.5185	1.2964	Nkg7	Mus musculus natural killer cell group 7 sequence (Nkg7), mRNA [NM_024253]	chr7:50693530-50693589	GO:0008150|GO:0003674|GO:0016020|GO:0016021|GO:0005575	NM_024253	Mm.34613	72310	ENSMUST00000004731	TC1593840
NM_024267	0.000606745	3.06885	up	627.673	1668.24	4.0682	2.4505	794.812	302.298	785.909	1784.15	1593.96	1626.61	4.268	4.032	3.9046	2.6884	2.4039	2.2592	Ipo4	Mus musculus importin 4 (Ipo4), mRNA [NM_024267]	chr14:56244837-56244778	GO:0005515|GO:0005737|GO:0006610|GO:0005488|GO:0042254|GO:0008565|GO:0006810|GO:0005634|GO:0015031|GO:0006886	NM_024267	Mm.27546	75751	ENSMUST00000135221	TC1596441
NM_024272	2.06403e-05	54.2155	up	912.292	106.43	4.51797	-1.24267	715.468	419.878	1601.53	121.912	84.5236	112.854	4.1163	4.506	4.9316	-1.1109	-1.3891	-1.228	Ssbp2	Mus musculus single-stranded DNA binding protein 2 (Ssbp2), transcript variant 2, mRNA [NM_024272]	chr13:91841845-91841904	GO:0005515|GO:0008150|GO:0003697|GO:0030528|GO:0005634|GO:0005575|GO:0003677|GO:0045449|GO:0006350	NM_024272	Mm.343095	66970	ENSMUST00000004094	TC1617902
NM_024436	0.00726205	4.11179	up	579.454	313.501	3.90527	1.8655	756.363	239.632	742.368	202.047	370.815	367.641	4.1965	3.6969	3.8224	1.1145	2.2494	2.2326	Rab22a	Mus musculus RAB22A, member RAS oncogene family (Rab22a), mRNA [NM_024436]	chr2:173527475-173527534	GO:0006184|GO:0005515|GO:0016020|GO:0005886|GO:0000166|GO:0007264|GO:0006810|GO:0003924|GO:0015031|GO:0005525|GO:0005768	NM_024436	Mm.275304	19334	ENSMUST00000142820	TC1578364
NM_024444	0.00125102	5.75401	up	1486.56	473.672	5.1508	2.62623	2084.67	446.031	1928.99	449.315	503.587	468.114	5.6592	4.5932	5.2	2.5898	2.7001	2.5888	Cyp4f18	Mus musculus cytochrome P450, family 4, subfamily f, polypeptide 18 (Cyp4f18), mRNA [NM_024444]	chr8:74512440-74512381	GO:0005792|GO:0004497|GO:0016020|GO:0005506|GO:0005783|GO:0050051|GO:0016491|GO:0009055|GO:0016021|GO:0046872|GO:0055114|GO:0020037	NM_024444	Mm.160020	72054	ENSMUST00000003574	TC1586275
NM_024448	1.88243e-05	15.0285	up	1470.78	394.341	5.35673	1.4471	1784.7	885.072	1742.58	395.465	388.579	398.979	5.435	5.5818	5.0534	1.444	1.3632	1.5341	Rab12	Mus musculus RAB12, member RAS oncogene family (Rab12), mRNA [NM_024448]	chr17:66843929-66843870	GO:0005794|GO:0016020|GO:0000166|GO:0007264|GO:0006810|GO:0030141|GO:0016192|GO:0015031|GO:0005525	NM_024448	Mm.248313	19328	ENSMUST00000070538	TC1599203
NM_024457	0.00344546	4.2188	up	2121.91	1047.23	5.8065	3.72967	3113.84	1000.23	2251.67	713.99	1172.11	1255.6	6.238	5.7583	5.4232	3.2579	3.9189	4.0122	Rap1b	Mus musculus RAS related protein 1b (Rap1b), mRNA [NM_024457]	chr10:117251714-117251655	GO:0006184|GO:0005622|GO:0005515|GO:0007165|GO:0005737|GO:0016020|GO:0005886|GO:0000166|GO:0008283|GO:0007264|GO:0003924|GO:0005525	NM_024457	Mm.233009	215449	ENSMUST00000064667	TC1736484
NM_024459	0.000270625	9.05303	up	695.951	153.766	4.18027	1.00187	1049.3	313.176	725.379	144.155	150.069	167.073	4.6688	4.083	3.789	0.9497	0.9535	1.1024	Ppp3r1	Mus musculus protein phosphatase 3, regulatory subunit B, alpha isoform (calcineurin B, type I) (Ppp3r1), mRNA [NM_024459]	chr11:17100263-17100322	GO:0007507|GO:0034504|GO:0006470|GO:0005509|GO:0060487|GO:0004721|GO:0001837	NM_024459	Mm.41840	19058	ENSMUST00000102880	TC1603092
NM_025301	0.0334504	1.84063	up	359.415	1562.44	3.275	2.3948	529.407	192.137	356.699	1471.2	1629.54	1586.58	3.6818	3.3782	2.765	2.2738	2.4363	2.4743	Mrpl17	Mus musculus mitochondrial ribosomal protein L17 (Mrpl17), nuclear gene encoding mitochondrial protein, mRNA [NM_025301]	chr7:112958404-112958345	GO:0005739|GO:0005622|GO:0003735|GO:0030529|GO:0005743|GO:0005840|GO:0006412|GO:0005762	NM_025301	Mm.44225	27397	ENSMUST00000124482	TC1593316
NM_025302	0.00117305	5.17383	up	3823.27	1485.2	6.64767	4.27643	5879.38	1818.03	3772.4	1512.05	1472.84	1470.71	7.155	6.6203	6.1677	4.3405	4.2484	4.2404	Mrpl2	Mus musculus mitochondrial ribosomal protein L2 (Mrpl2), nuclear gene encoding mitochondrial protein, mRNA [NM_025302]	chr17:46787021-46787080	GO:0005739|GO:0005622|GO:0003735|GO:0030529|GO:0005840|GO:0006412|GO:0005762	NM_025302	Mm.391007	27398	ENSMUST00000113429	TC1577208
NM_025348	0.0025875	2.68887	up	17933.6	13887.5	8.928	7.501	24883.7	9633.13	19283.8	13454.6	14413.6	13794.2	9.2365	9.026	8.5215	7.494	7.5391	7.4699	Ndufa3	Mus musculus NADH dehydrogenase (ubiquinone) 1 alpha subcomplex, 3 (Ndufa3), mRNA [NM_025348]	chr7:3571695-3571754	GO:0005739|GO:0008150|GO:0003674|GO:0016020|GO:0070469|GO:0006810|GO:0005743|GO:0016021|GO:0022900	NM_025348	Mm.17851	66091	ENSMUST00000076657	TC1646416
NM_025367	0.00424966	2.21678	up	311.031	443.89	3.05067	1.9022	434.119	150.398	348.577	443.61	439.4	448.659	3.3955	3.0248	2.7317	1.9757	1.8377	1.8932	Sphk1	Mus musculus sphingosine kinase 1 (Sphk1), transcript variant 2, mRNA [NM_025367]	chr11:116397908-116397967	GO:0005515|GO:0043005|GO:0030424|GO:0005516|GO:0008284|GO:0005886|GO:0048146|GO:0007205|GO:0008481|GO:0005829|GO:0005737|GO:0006954|GO:0017050|GO:0000166|GO:0016301|GO:0004143|GO:0019371|GO:0043066|GO:0030335|GO:0001568|GO:0005624|GO:0005625|GO:0005524|GO:0003677|GO:0008021|GO:0007420|GO:0010976|GO:0001934|GO:0046834|GO:0032651|GO:0001956|GO:0016740	NM_025367	Mm.20944	20698	ENSMUST00000106385	TC1601818
NM_025391	0.00224945	4.35367	up	428.927	1884.65	2.96163	0.8394	620.611	176.546	489.625	1769.78	1964.03	1920.15	3.5671	2.7258	2.592	0.8328	0.8538	0.8316	Nip7	Mus musculus nuclear import 7 homolog (S. cerevisiae) (Nip7), transcript variant 1, mRNA [NM_025391]	chr8:109582751-109582810	GO:0005515|GO:0008150|GO:0003674|GO:0042255|GO:0042254|GO:0003723|GO:0005634|GO:0005575	NM_025391	Mm.334789	66164	ENSMUST00000034392	TC1575274
NM_025401	9.08179e-05	18.4477	up	3569.53	11095.8	6.535	2.32963	5173.54	1545.56	3989.48	11321.7	11124.4	10841.2	6.9705	6.3861	6.2484	2.5981	2.1055	2.2853	Ubl5	Mus musculus ubiquitin-like 5 (Ubl5), mRNA [NM_025401]	chr9:20451072-20451131	GO:0008150|GO:0003674|GO:0005575	NM_025401	Mm.390165	66177		TC1671097
NM_025404	0.000363808	5.29415	up	1819.89	676.782	5.5321	3.1277	2023.94	1091.46	2344.26	818.327	610.764	601.257	5.5699	5.7523	5.2741	3.4547	2.9785	2.9499	Arl4d	Mus musculus ADP-ribosylation factor-like 4D (Arl4d), mRNA [NM_025404]	chr11:101528989-101529048	GO:0005622|GO:0008150|GO:0003674|GO:0000166|GO:0007264|GO:0005634|GO:0005525	NM_025404	Mm.266840	80981	ENSMUST00000039388	TC1583199
NM_025441	0.013857	2.67487	up	985.953	1620.15	4.56113	3.14167	1513.49	305.276	1139.1	1599.15	1447.35	1813.94	5.1972	4.0461	4.4401	3.1368	3.0913	3.1969	Sdccag1	Mus musculus serologically defined colon cancer antigen 1 (Sdccag1), mRNA [NM_025441]	chr12:70412726-70412667	GO:0008150|GO:0003674|GO:0005634|GO:0005575	NM_025441	Mm.46705	66244	ENSMUST00000021368	TC1580232
NM_025447	0.00778791	2.4411	up	246.171	665.81	2.68783	1.4003	287.324	108.78	342.409	640.01	659.92	697.5	2.8001	2.5574	2.706	0.9072	1.5692	1.7245	Dimt1	Mus musculus DIM1 dimethyladenosine transferase 1-like (S. cerevisiae) (Dimt1), mRNA [NM_025447]	chr13:107747251-107748764	GO:0008649|GO:0008150|GO:0003674|GO:0006364|GO:0003723|GO:0008168|GO:0005634|GO:0005575|GO:0000154|GO:0016740|GO:0016433|GO:0000179	NM_025447	Mm.9563	66254	ENSMUST00000022203	TC1578299
NM_025498	0.0185895	2.24192	up	7893.64	6671.07	7.60793	6.4432	12180.3	2813.68	8686.97	6927.51	6627.61	6458.08	8.2041	7.2494	7.3703	6.5363	6.4183	6.375	Psenen	Mus musculus presenilin enhancer 2 homolog (C. elegans) (Psenen), mRNA [NM_025498]	chr7:31346946-31346887	GO:0008150|GO:0005575	NM_025498	Mm.86557	66340	ENSMUST00000043898	TC1576472
NM_025504	0.00102585	13.2058	up	662.763	587.384	3.97723	0.254133	1129.73	214.951	643.613	595.975	565.317	600.861	4.7753	3.54	3.6164	0.0457	0.1202	0.5965	Atp5sl	Mus musculus ATP5S-like (Atp5sl), mRNA [NM_025504]	chr7:26410510-26410569	GO:0005739|GO:0008150|GO:0003674	NM_025504	Mm.159956	66349	ENSMUST00000077338	TC1576633
NM_025516	0.00255307	4.3704	up	3952.31	1725.63	6.6206	4.49283	6288.75	1484.2	4083.97	1714.28	1700.72	1761.89	7.2521	6.3276	6.2821	4.5216	4.4559	4.501	Ergic3	Mus musculus ERGIC and golgi 3 (Ergic3), mRNA [NM_025516]	chr2:155843954-155844013	GO:0008150|GO:0003674|GO:0005794|GO:0016020|GO:0005783|GO:0006810|GO:0016021|GO:0005575|GO:0016192	NM_025516	Mm.141276	66366	ENSMUST00000006035	TC1593500
NM_025546	0.00298102	4.20255	up	1045.45	485.895	4.72903	2.65777	1665.8	430.848	1039.69	426.072	491.252	540.361	5.3356	4.5432	4.3083	2.5131	2.6643	2.7959	Rsl1d1	Mus musculus ribosomal L1 domain containing 1 (Rsl1d1), mRNA [NM_025546]	chr16:11193210-11193151	GO:0032880|GO:0005515|GO:0005730	NM_025546	Mm.28291	66409	ENSMUST00000119953	TC1571873
NM_025553	0.000741793	7.61987	up	1586.9	4631.49	5.36983	2.44007	2463.91	735.005	1561.78	4611.9	4708.42	4574.15	5.9003	5.3138	4.8954	2.4219	2.2436	2.6547	Mrpl11	Mus musculus mitochondrial ribosomal protein L11 (Mrpl11), nuclear gene encoding mitochondrial protein, mRNA [NM_025553]	chr19:4964880-4964939	GO:0005739|GO:0003735|GO:0030529|GO:0003723|GO:0005840|GO:0006412|GO:0005762	NM_025553	Mm.28494	66419	ENSMUST00000025836	TC1646498
NM_025583	0.0235025	2.98053	up	226.192	159.164	2.53533	0.959767	182.575	110.822	385.178	235.576	144.903	97.0122	2.1459	2.5843	2.8758	1.6582	0.9029	0.3182	Ctrb1	Mus musculus chymotrypsinogen B1 (Ctrb1), mRNA [NM_025583]	chr8:114210513-114210454	GO:0043065|GO:0004252|GO:0007586|GO:0005576|GO:0003824|GO:0005764|GO:0030163|GO:0005737|GO:0016787|GO:0006508|GO:0008236|GO:0008233|GO:0034097	NM_025583	Mm.34374	66473	ENSMUST00000034435	TC1573641
NM_025584	0.000172959	4.23638	up	2014.89	3648.28	5.73987	3.65703	2612.46	936.276	2495.94	3939.55	3425.21	3580.08	5.9848	5.663	5.5718	3.8255	3.52	3.6256	Cd99	Mus musculus CD99 antigen (Cd99), mRNA [NM_025584]		GO:0005515|GO:0016020|GO:0016021	NM_025584	Mm.423040	673094		NP477151
NM_025588	0.000120441	3.2091	up	869.116	565.734	4.51587	2.8337	1060.38	390.673	1156.3	493.002	599.208	604.994	4.6839	4.402	4.4617	2.6859	2.895	2.9202	Exoc2	Mus musculus exocyst complex component 2 (Exoc2), mRNA [NM_025588]	chr13:30905906-30905847	GO:0045921|GO:0047485|GO:0000145|GO:0006810|GO:0015031|GO:0006887|GO:0017160	NM_025588	Mm.293510	66482	ENSMUST00000102946	TC1577437
NM_025590	0.00127931	5.42441	up	659.012	890.49	4.124	1.68453	1017.15	332.062	627.828	862.848	915.618	893.003	4.6239	4.1675	3.5806	1.7066	1.665	1.682	Acot11	Mus musculus acyl-CoA thioesterase 11 (Acot11), mRNA [NM_025590]	chr4:106417244-106417185	GO:0009266|GO:0004091|GO:0005737|GO:0016787|GO:0023034|GO:0016291|GO:0009409|GO:0006631	NM_025590	Mm.222956	329910	ENSMUST00000102762
NM_025611	0.00498275	6.82171	up	220.205	368.038	2.4611	-0.309033	396.973	108.31	155.331	370.095	372.034	361.986	3.2665	2.5512	1.5656	-0.2999	-0.2511	-0.3761	Cul7	Mus musculus cullin 7 (Cul7), mRNA [NM_025611]	chr17:46801251-46801309	GO:0005622|GO:0005515|GO:0031461|GO:0006511|GO:0007049|GO:0005680|GO:0006915|GO:0042981|GO:0030071|GO:0001570|GO:0031625|GO:0045601	NM_025611	Mm.329078	66515	ENSMUST00000043464	TC1611224
NM_025626	0.0195072	3.20591	up	1202.55	654.377	4.7689	3.08817	1968.06	309.766	1329.84	582.757	653.318	727.055	5.5761	4.0672	4.6634	2.9649	3.0756	3.224	Fam107b	Mus musculus family with sequence similarity 107, member B (Fam107b), mRNA [NM_025626]	chr2:3699191-3699250	GO:0008150|GO:0003674|GO:0005575	NM_025626	Mm.277864	66540	ENSMUST00000115053	TC1573594
NM_025630	0.00128155	5.65176	up	1375.41	483.439	5.1433	2.6446	2137.03	590.961	1398.25	396.06	528.317	525.94	5.695	4.9991	4.7358	2.4078	2.7692	2.7568	Aggf1	Mus musculus angiogenic factor with G patch and FHA domains 1 (Aggf1), mRNA [NM_025630]	chr13:96120752-96120693	GO:0005622|GO:0008150|GO:0003674|GO:0005737|GO:0007275|GO:0005576|GO:0005575|GO:0001525|GO:0003676|GO:0030154	NM_025630	Mm.36785	66549	ENSMUST00000022189	TC1576684
NM_025666	0.00139525	7.76005	up	784.417	1714.48	4.34107	1.385	1152.47	332.989	867.792	1693.23	1673.26	1776.96	4.8041	4.1715	4.0476	0.8009	1.6533	1.7008	Ubr7	Mus musculus ubiquitin protein ligase E3 component n-recognin 7 (putative) (Ubr7), mRNA [NM_025666]	chr12:104015613-104015672	GO:0005515|GO:0008150|GO:0003674|GO:0004842|GO:0016567|GO:0016874|GO:0008270|GO:0005575|GO:0046872	NM_025666	Mm.34261	66622	ENSMUST00000046404	TC1572125
NM_025669	0.0114242	3.08136	up	406.438	613.461	3.33987	1.7163	606.575	146.985	465.752	547.014	671.95	621.418	3.8781	2.9917	3.1498	1.2307	2.0103	1.9079	Sfrs18	Mus musculus splicing factor, arginine/serine-rich 18 (Sfrs18), mRNA [NM_025669]	chr4:21803257-21803316	GO:0008150|GO:0003674|GO:0005634|GO:0005575	NM_025669	Mm.100117	66625	ENSMUST00000098238	TC1644829
NM_025680	0.00780041	6.54095	up	4874.61	1197.51	6.65787	3.94837	2268.42	1704.84	10650.6	1163.5	1181.83	1247.21	5.781	6.5276	7.665	3.9392	3.9173	3.9886	Ctnnbl1	Mus musculus catenin, beta like 1 (Ctnnbl1), mRNA [NM_025680]	chr2:157716766-157716825	GO:0005515|GO:0005488|GO:0006915|GO:0005634|GO:0006917	NM_025680	Mm.45193	66642	ENSMUST00000029178	TC1574093
NM_025784	0.0253676	1.57196	up	1683.12	1211.97	4.63487	3.9823	1014.53	713.783	3321.05	1155.7	1221.27	1258.94	4.3047	4.6491	4.9508	3.9527	3.9781	4.0161	Bcs1l	Mus musculus BCS1-like (yeast) (Bcs1l), nuclear gene encoding mitochondrial protein, mRNA [NM_025784]	chr1:74638704-74638763	GO:0005739|GO:0008150|GO:0003674|GO:0017111|GO:0016020|GO:0000166|GO:0005743|GO:0016021|GO:0005524	NM_025784	Mm.358700	66821	ENSMUST00000027358	TC1580191
NM_025888	0.0131124	2.15203	up	300.084	707.182	2.91403	1.80833	443.831	112.094	344.327	700.183	718.027	703.337	3.4274	2.6007	2.714	1.7762	1.7928	1.856	Kctd20	Mus musculus potassium channel tetramerisation domain containing 20 (Kctd20), mRNA [NM_025888]	chr17:29104815-29104874	GO:0005515|GO:0008150|GO:0034220|GO:0016020|GO:0008076|GO:0005249|GO:0034765|GO:0005575|GO:0006813|GO:0005216|GO:0042802	NM_025888	Mm.435	66989	ENSMUST00000122163	TC1574077
NM_025963	0.0471019	1.81223	up	52566.3	58157.9	10.4252	9.56743	81926.9	25002.1	50769.7	59910.1	57661.2	56902.5	10.9556	10.4019	9.9181	9.6487	9.5393	9.5143	Rps10	Mus musculus ribosomal protein S10 (Rps10), mRNA [NM_025963]	chr17:27767446-27767387	GO:0005737|GO:0003735|GO:0022627|GO:0030529|GO:0005840|GO:0000028	NM_025963	Mm.275810	67097	ENSMUST00000114882	TC1725038
NM_025974	0.00239267	2.60106	up	20422.2	2198.33	6.22097	4.84187	33152.4	9156.07	18958.1	2166.84	2154.82	2273.33	6.5431	6.2665	5.8533	4.8596	4.7973	4.8687	Rpl14	Mus musculus ribosomal protein L14 (Rpl14), mRNA [NM_025974]	chr9:120483689-120483748	GO:0008150|GO:0003674|GO:0005575	NM_025974	Mm.289810	67115		TC1573826
NM_025996	0.0125785	3.3412	up	977.775	576.016	4.52017	2.7798	1642.72	295.736	994.875	580.886	579.769	567.393	5.3154	4.0003	4.2448	2.801	2.7871	2.7513	Tomm34	Mus musculus translocase of outer mitochondrial membrane 34 (Tomm34), nuclear gene encoding mitochondrial protein, mRNA [NM_025996]	chr2:163879381-163879322	GO:0005739|GO:0008150|GO:0003674|GO:0005737|GO:0016020|GO:0005488|GO:0005741	NM_025996	Mm.23173	67145	ENSMUST00000018466	TC1575529
NM_026039	0.00942755	4.35961	up	1844.14	1418.62	5.48017	3.35597	1017.39	992.914	3522.12	1754.63	1396.47	1104.76	4.6242	5.7477	6.0686	3.576	3.3216	3.1703	Med18	Mus musculus mediator of RNA polymerase II transcription, subunit 18 homolog (yeast) (Med18), mRNA [NM_026039]	chr4:132015167-132015108	GO:0008150|GO:0003674|GO:0006357|GO:0016592|GO:0005634|GO:0016455|GO:0045449|GO:0006350	NM_026039	Mm.45929	67219	ENSMUST00000102567	TC1584555
NM_026064	1.34229e-06	35.3099	up	3592.8	207.477	6.5787	1.4367	4582.46	1692.92	4503.03	202.668	208.134	211.63	6.7955	6.5175	6.4231	1.4412	1.4254	1.4435	2900073G15Rik	Mus musculus RIKEN cDNA 2900073G15 gene (2900073G15Rik), mRNA [NM_026064]	chr17:71343809-71343750		NM_026064	Mm.261329	67268	ENSMUST00000024846	TC1704316
NM_026069	3.24686e-05	40.3249	up	41488.7	42110.2	10.0864	4.75277	62329	19213.7	42923.4	41893	41858.3	42579.3	10.5612	10.022	9.6759	4.7846	4.7533	4.7204	Rpl37	Mus musculus ribosomal protein L37 (Rpl37), mRNA [NM_026069]	chr15:5068594-5068654	GO:0005622|GO:0008150|GO:0003674|GO:0003735|GO:0030529|GO:0003723|GO:0005840|GO:0019843|GO:0005575|GO:0006412|GO:0046872	NM_026069	Mm.10474	67281	ENSMUST00000045356	TC1759301
NM_026071	0.00107079	2.3616	up	1943.37	1597.23	5.6207	4.38093	2230.46	749.699	2849.96	1657.14	1566.32	1568.24	5.7567	5.3423	5.7631	4.4727	4.3371	4.333	Slc25a19	Mus musculus solute carrier family 25 (mitochondrial thiamine pyrophosphate carrier), member 19 (Slc25a19), nuclear gene encoding mitochondrial protein, mRNA [NM_026071]	chr11:115476356-115476297	GO:0005739|GO:0005215|GO:0016020|GO:0005488|GO:0006810|GO:0005743|GO:0016021|GO:0055085	NM_026071	Mm.383426	67283	ENSMUST00000106504	TC1577079
NM_026081	0.00495455	12.6331	up	1065.93	614.825	4.88137	1.22223	1350.5	615.917	1231.39	534.171	678.817	631.487	5.0328	5.0588	4.5525	-0.0337	1.9561	1.7443	Gprasp1	Mus musculus G protein-coupled receptor associated sorting protein 1 (Gprasp1), transcript variant 1, mRNA [NM_026081]	chrX:132337941-132338000	GO:0005737|GO:0005488|GO:0042752	NM_026081	Mm.271980	67298	ENSMUST00000070053	TC1574278
NM_026101	0.00899844	3.0912	up	746.285	2056.89	4.149	2.52083	1112.72	222.046	904.086	2079.86	2054.51	2036.28	4.7534	3.5869	4.1067	2.4218	2.5054	2.6353	Herc4	Mus musculus hect domain and RLD 4 (Herc4), mRNA [NM_026101]	chr10:62780538-62780597	GO:0005622|GO:0005737|GO:0016881|GO:0016874|GO:0006464	NM_026101	Mm.234437	67345	ENSMUST00000092452	TC1575597
NM_026113	0.000125629	14.1441	up	494.617	438.8	3.7259	-0.0962333	710.598	248.511	524.741	395.661	460.472	460.267	4.1065	3.7493	3.3219	-0.2514	-0.1955	0.1582	Gtf3c6	Mus musculus general transcription factor IIIC, polypeptide 6, alpha (Gtf3c6), mRNA [NM_026113]	chr10:39969393-39969334	GO:0008150|GO:0003674|GO:0005634|GO:0005575|GO:0003677|GO:0006350	NM_026113	Mm.64104	67371	ENSMUST00000116248	TC1578149
NM_026126	0.000116536	10.1544	up	1082.38	67.0077	3.14613	-0.1979	1333.3	655.875	1257.97	66.4812	60.973	73.5688	2.9858	3.5617	2.8909	-0.1669	-0.3459	-0.0809	Fundc2	Mus musculus FUN14 domain containing 2 (Fundc2), mRNA [NM_026126]	chrX:72639969-72640028	GO:0008150|GO:0003674|GO:0005575	NM_026126	Mm.126404	67391	ENSMUST00000033541	TC1758132
NM_026148	0.0372193	1.64935	up	434.408	126.34	1.2801	0.5582	518.209	235.703	549.312	97.5135	139.27	142.238	1.4549	1.3859	0.9995	0.1834	0.7376	0.7536	Lims1	Mus musculus LIM and senescent cell antigen-like domains 1 (Lims1), mRNA [NM_026148]	chr10:57884263-57884322	GO:0005515|GO:0030054|GO:0005886|GO:0043009|GO:0051291|GO:0046872|GO:0043234|GO:0016337|GO:0007163|GO:0007160|GO:0016020|GO:0008270|GO:0005925	NM_026148	Mm.57734	110829	ENSMUST00000105468	TC1699293
NM_026167	0.0299395	3.56747	up	321.424	198.055	3.2029	1.368	234.747	363.24	366.286	194.622	211.709	187.833	2.5085	4.297	2.8032	1.3827	1.4499	1.2714	Klhl13	Mus musculus kelch-like 13 (Drosophila) (Klhl13), mRNA [NM_026167]	chrX:22796458-22796399	GO:0005515|GO:0008150|GO:0003674|GO:0005575	NM_026167	Mm.224306	67455	ENSMUST00000115313
NM_026172	0.00159127	2.41848	up	932.712	236.213	2.6269	1.3528	1434.87	441.213	922.055	210.415	247.612	250.612	2.8933	2.6528	2.3346	1.2708	1.3777	1.4099	Decr1	Mus musculus 2,4-dienoyl CoA reductase 1, mitochondrial (Decr1), nuclear gene encoding mitochondrial protein, mRNA [NM_026172]	chr4:15844706-15844647	GO:0005739|GO:0008670|GO:0005488|GO:0008152|GO:0016491|GO:0003824|GO:0055114	NM_026172	Mm.393293	67460	ENSMUST00000029877	TC1576471
NM_026174	0.000142561	3.49688	up	724.316	347.869	3.411	1.60493	1170.19	274.271	728.484	269.5	370.641	403.466	3.4391	3.3361	3.4578	1.3683	1.6764	1.7701	Entpd4	Mus musculus ectonucleoside triphosphate diphosphohydrolase 4 (Entpd4), mRNA [NM_026174]	chr14:69984685-69984744	GO:0008150|GO:0003674|GO:0017110|GO:0005794|GO:0016787|GO:0016020|GO:0031410|GO:0016021|GO:0005575	NM_026174	Mm.477543	67464	ENSMUST00000064831	TC1574072
NM_026177	0.00218063	8.39676	up	593.692	132.122	3.85467	0.784833	1060.91	235.629	484.541	130.23	138.849	127.286	4.6846	3.6725	3.2069	0.8031	0.8414	0.71	1200011I18Rik	Mus musculus RIKEN cDNA 1200011I18 gene (1200011I18Rik), mRNA [NM_026177]	chr14:76486175-76486116	GO:0008150|GO:0003674|GO:0005575	NM_026177	Mm.260767	67467	ENSMUST00000022585	TC1723078
NM_026254	0.00861835	1.71566	up	805.182	1733.53	4.36823	3.58947	1046.89	321.424	1047.23	1702.18	1717.41	1780.99	4.6655	4.1205	4.3187	3.541	3.5828	3.6446	Tbc1d23	Mus musculus TBC1 domain family, member 23 (Tbc1d23), mRNA [NM_026254]	chr16:57169181-57169122	GO:0005622|GO:0008150|GO:0003674|GO:0032313|GO:0005575|GO:0005097	NM_026254	Mm.257819	67581	ENSMUST00000023431	TC1575591
NM_026302	0.00357171	4.70697	up	784.991	757.69	4.35783	2.12303	1259.68	403.47	691.823	670.946	819.225	782.899	4.9209	4.444	3.7086	1.9459	2.246	2.1772	Dctn4	Mus musculus dynactin 4 (Dctn4), mRNA [NM_026302]	chr18:60718357-60718416	GO:0008150|GO:0005737|GO:0005868|GO:0005856	NM_026302	Mm.272801	67665	ENSMUST00000025505	TC1574317
NM_026312	7.60836e-06	9.17325	up	608.972	1895.22	4.0412	0.843767	763.351	310.562	753.003	1817.18	1972.95	1895.51	4.2098	4.0709	3.8429	0.8519	0.8571	0.8223	2610029G23Rik	Mus musculus RIKEN cDNA 2610029G23 gene (2610029G23Rik), mRNA [NM_026312]	chrX:102278690-102278749	GO:0008150|GO:0003674|GO:0005575	NM_026312	Mm.273405	67683	ENSMUST00000033577	TC1579711
NM_026334	0.0166991	2.77144	up	133.103	93.7469	1.74517	0.274533	88.5047	71.008	239.796	108.661	97.0715	75.5085	1.1013	1.9421	2.1921	0.5419	0.325	-0.0433	Lipf	Mus musculus lipase, gastric (Lipf), mRNA [NM_026334]	chr19:34051173-34051232	GO:0016042|GO:0006629|GO:0005739|GO:0004806|GO:0016787|GO:0016615|GO:0006108|GO:0005576	NM_026334	Mm.329816	67717	ENSMUST00000025680	TC1735601
NM_026337	0.0494266	2.15367	up	1141.88	951.396	4.73997	3.63317	1875.31	334.878	1215.46	907.89	960.135	986.164	5.5065	4.1797	4.5337	3.6046	3.6311	3.6638	Sltm	Mus musculus SAFB-like, transcription modulator (Sltm), transcript variant 2, mRNA [NM_026337]	chr9:70439760-70439819	GO:0008150|GO:0003674|GO:0000166|GO:0003723|GO:0006915|GO:0005634|GO:0005575|GO:0003676|GO:0045449|GO:0006350	NM_026337	Mm.22379	66660	ENSMUST00000085386	TC1575547
NM_026388	0.00149892	5.14974	up	7108.94	2862.32	7.571	5.2065	10594.8	3682.58	7049.47	2275.89	3205.39	3105.69	8.0046	7.6387	7.0697	4.9304	5.3703	5.3188	Tprgl	Mus musculus transformation related protein 63 regulated like (Tprgl), mRNA [NM_026388]	chr4:153531656-153531597	GO:0005515|GO:0008150|GO:0030054|GO:0045202|GO:0031410|GO:0042802|GO:0008021	NM_026388	Mm.288737	67808	ENSMUST00000030896	TC1572433
NM_026401	0.0039143	4.42272	up	2505.2	9274.37	5.9814	3.83647	4117.28	1038.3	2360.02	9276.18	9154.89	9392.06	6.641	5.8122	5.491	3.6268	3.9352	3.9474	Mrp63	Mus musculus mitochondrial ribosomal protein 63 (Mrp63), nuclear gene encoding mitochondrial protein, mRNA [NM_026401]	chr14:58445650-58445709	GO:0005739|GO:0003735|GO:0030529|GO:0005761|GO:0005840|GO:0006412	NM_026401	Mm.319530	67840	ENSMUST00000022538	TC1692283
NM_026402	0.0107695	1.5874	up	201.995	1140.17	2.43393	1.76727	266.344	98.1268	241.514	1022.31	1133.46	1264.72	2.6907	2.4087	2.2024	1.739	1.7109	1.8519	Atg3	Mus musculus autophagy-related 3 (yeast) (Atg3), mRNA [NM_026402]	chr16:45183811-45183870	GO:0005737|GO:0019787|GO:0006914|GO:0006810|GO:0015031|GO:0006464|GO:0005829|GO:0000153	NM_026402	Mm.41775	67841	ENSMUST00000023343	TC1643369
NM_026417	0.0256231	1.57062	up	661.843	855.695	4.1233	3.47197	895.341	298.862	791.325	724.758	908.346	933.981	4.4399	4.0155	3.9145	3.2795	3.5511	3.5853	Yipf4	Mus musculus Yip1 domain family, member 4 (Yipf4), mRNA [NM_026417]	chr17:74899057-74899116	GO:0005515|GO:0008150|GO:0016020|GO:0016021|GO:0005575	NM_026417	Mm.41891	67864	ENSMUST00000024873	TC1596373
NM_026421	0.0116735	2.22093	up	613.195	652.042	3.98897	2.8378	927.289	268.08	644.216	629.538	646.501	680.086	4.4904	3.8587	3.6178	2.8614	2.7852	2.8668	Enoph1	Mus musculus enolase-phosphatase 1 (Enoph1), transcript variant 1, mRNA [NM_026421]	chr5:100497720-100497779	GO:0008967|GO:0008652|GO:0009086|GO:0005634|GO:0005575|GO:0046872|GO:0003674|GO:0008150|GO:0005737|GO:0016787|GO:0019509|GO:0016311|GO:0008152|GO:0043874	NM_026421	Mm.11311	67870	ENSMUST00000031268	TC1574170
NM_026457	0.0216951	2.14503	up	159.729	158.479	2.13333	1.03233	131.439	106.575	241.172	190.426	151.816	133.196	1.6718	2.5279	2.2003	1.3513	0.9702	0.7755	Spert	Mus musculus spermatid associated (Spert), transcript variant 2, mRNA [NM_026457]	chr14:75982821-75982762	GO:0008150|GO:0003674|GO:0016023	NM_026457	Mm.23361	67926	ENSMUST00000035243	TC1584066
NM_026493	0.00424874	5.03701	up	190.625	446.959	2.14317	-0.1894	303.484	52.6725	215.718	441.537	449.552	449.787	2.879	1.5111	2.0394	-0.1718	-0.2129	-0.1835	Cspp1	Mus musculus centrosome and spindle pole associated protein 1 (Cspp1), mRNA [NM_026493]	chr1:10126235-10126294	GO:0008150|GO:0003674|GO:0005575	NM_026493	Mm.244046	211660	ENSMUST00000071087	TC1644553
NM_026511	0.000809685	13.7717	up	19210.3	902.856	7.33943	3.5558	29165	10128.5	18337.4	827.114	935.644	945.81	8.1502	7.0769	6.7912	3.4701	3.5938	3.6035	2810002N01Rik	Mus musculus RIKEN cDNA 2810002N01 gene (2810002N01Rik), transcript variant 2, mRNA [NM_026511]	chr12:112972327-112972386	GO:0005739|GO:0003674|GO:0008629	NM_026511	Mm.425762	68020	ENSMUST00000040519	TC1582335
NM_026531	6.12524e-05	10.2454	up	1036.67	633.845	4.81283	1.45593	1403.41	556.736	1149.87	590.388	654.455	656.691	5.0808	4.9088	4.4489	1.51	1.413	1.4448	Aen	Mus musculus apoptosis enhancing nuclease (Aen), transcript variant 1, mRNA [NM_026531]	chr7:86053197-86053256	GO:0005622|GO:0008150|GO:0003674|GO:0004527|GO:0004518|GO:0016787|GO:0006915|GO:0005634|GO:0005575|GO:0003676|GO:0006974	NM_026531	Mm.34109	68048	ENSMUST00000107425	TC1683177
NM_026534	0.00203049	1.84072	up	158.121	330.824	2.0737	1.19343	200.132	74.7533	199.478	306.538	328.325	357.608	2.2784	2.0162	1.9265	1.0917	1.1784	1.3102	Ubxn2b	Mus musculus UBX domain protein 2B (Ubxn2b), mRNA [NM_026534]	chr4:6143542-6143601	GO:0008150|GO:0003674|GO:0005737|GO:0005794|GO:0005783|GO:0005634|GO:0005575	NM_026534	Mm.427021	68053	ENSMUST00000029907	TC1580609
NM_026538	0.00973125	3.94557	up	474.671	1165	3.58557	1.60533	811.793	214.245	397.975	1149.55	1179.92	1165.53	4.2985	3.5353	2.9229	1.714	1.801	1.301	Ddx56	Mus musculus DEAD (Asp-Glu-Ala-Asp) box polypeptide 56 (Ddx56), mRNA [NM_026538]	chr11:6159258-6159199	GO:0008026|GO:0006200|GO:0042254|GO:0003723|GO:0006364|GO:0004386|GO:0005730|GO:0005634|GO:0003676|GO:0005524|GO:0003674|GO:0008150|GO:0000166|GO:0016787	NM_026538	Mm.29810	52513	ENSMUST00000004507	TC1719507
NM_026578	0.0327595	2.17508	up	692.318	625.551	4.14493	3.02387	1133.1	306.881	636.97	554.265	645.224	677.162	4.7796	4.0537	3.6015	2.8926	3.0576	3.1214	Gar1	Mus musculus GAR1 ribonucleoprotein homolog (yeast) (Gar1), mRNA [NM_026578]	chr3:129527914-129527855	GO:0009982|GO:0008150|GO:0030515|GO:0031429|GO:0042254|GO:0030529|GO:0006364|GO:0003723|GO:0001651|GO:0005634	NM_026578	Mm.24873	68147	ENSMUST00000106366	TC1581719
NM_026641	0.000559714	12.0709	up	432.324	402.055	3.315	-0.278467	565.284	112.694	618.993	383.42	398.204	424.542	3.7764	2.6084	3.5602	-0.2742	-0.3009	-0.2603	Ift80	Mus musculus intraflagellar transport 80 homolog (Chlamydomonas) (Ift80), mRNA [NM_026641]	chr3:68696651-68696592	GO:0008150|GO:0005929|GO:0003674|GO:0005813|GO:0005737|GO:0042995|GO:0005856	NM_026641	Mm.479939	68259	ENSMUST00000029347	TC1576385
NM_026767	0.000105896	14.0367	up	2803	385.97	6.14317	2.33203	4104.52	1060.76	3243.73	374.426	387.264	396.221	6.6366	5.8431	5.9498	2.3267	2.3212	2.3482	Dpm3	Mus musculus dolichyl-phosphate mannosyltransferase polypeptide 3 (Dpm3), mRNA [NM_026767]	chr3:89070940-89070999	GO:0008150|GO:0003674|GO:0016020|GO:0005783|GO:0016021|GO:0005575	NM_026767	Mm.272927	68563	ENSMUST00000107462	TC1591928
NM_026769	0.0377076	2.2035	up	329.976	333.859	3.18703	2.04723	316.448	202.954	470.526	493.825	263.97	243.783	2.9394	3.4572	3.1645	2.726	1.7682	1.6475	Caly	Mus musculus calcyon neuron-specific vesicular protein (Caly), transcript variant A, mRNA [NM_026769]	chr7:147255924-147255865	GO:0016020|GO:0005886|GO:0031410|GO:0016021|GO:0007212|GO:0050780|GO:0006897	NM_026769	Mm.44241	68566	ENSMUST00000026541	TC1592329
NM_026815	0.00417931	6.39658	up	607.95	282.391	3.90673	1.22943	1089.82	262.86	471.168	317.858	258.792	270.524	4.7234	3.8303	3.1665	1.3523	1.1546	1.1814	Upk1a	Mus musculus uroplakin 1A (Upk1a), mRNA [NM_026815]	chr7:31388170-31388111	GO:0005515|GO:0007165|GO:0016324|GO:0016020|GO:0016021|GO:0048029|GO:0006897	NM_026815	Mm.25471	109637	ENSMUST00000006476	TC1586520
NM_026822	0.000111723	17.0662	up	764.057	91.881	4.3319	0.238833	618.369	422.158	1251.64	96.7007	72.7937	106.149	3.9059	4.5138	4.576	0.3667	-0.091	0.4408	Lce1b	Mus musculus late cornified envelope 1B (Lce1b), mRNA [NM_026822]	chr3:92459638-92459579		NM_026822	Mm.291769	68720	ENSMUST00000029531	TC1586012
NM_026875	0.0187533	1.88278	up	2247.48	2274.78	5.8037	4.89083	3098.84	787.899	2855.71	2235.77	2377.5	2211.08	6.2311	5.414	5.766	4.9047	4.9392	4.8286	Ypel3	Mus musculus yippee-like 3 (Drosophila) (Ypel3), mRNA [NM_026875]	chr7:133923836-133923895	GO:0008150|GO:0003674|GO:0006915|GO:0005634|GO:0005575	NM_026875	Mm.27114	66090	ENSMUST00000106356	TC1596172
NM_026943	0.0129738	2.14176	up	5635.05	5545.73	7.27547	6.17667	7882.4	3294.82	5727.94	5648.58	5325.37	5663.23	7.578	7.4782	6.7702	6.2419	6.1026	6.1855	Snrpd2	Mus musculus small nuclear ribonucleoprotein D2 (Snrpd2), mRNA [NM_026943]	chr7:19737898-19737957	GO:0008380|GO:0006397|GO:0030529|GO:0005681|GO:0005634|GO:0003676	NM_026943	Mm.29135	107686	ENSMUST00000049294	TC1572728
NM_026988	7.14797e-05	29.3943	up	12550.6	1138.26	8.50037	3.6229	13350.9	9840.82	14460.2	1093.35	1204.94	1116.5	8.3382	9.0567	8.1062	3.6721	3.6407	3.5559	Ptms	Mus musculus parathymosin (Ptms), mRNA [NM_026988]	chr6:124863760-124863701	GO:0008150|GO:0008270|GO:0005625|GO:0005829	NM_026988	Mm.142187	69202	ENSMUST00000112444	TC1575580
NM_026989	0.0216588	2.54624	up	3497.98	4263.05	6.63303	5.28467	4694.23	2623.84	3175.88	3974.28	4390.41	4424.47	6.8302	7.1496	5.9193	5.2583	5.297	5.2987	Sfrs11	Mus musculus splicing factor, arginine/serine-rich 11 (Sfrs11), transcript variant 3, mRNA [NM_026989]	chr3:157675803-157675744	GO:0008150|GO:0003674|GO:0005575	NM_026989	Mm.223946	69207	ENSMUST00000040591	NP1286176
NM_027045	1.87101e-05	16.8518	up	2095.19	261.927	5.84787	1.77303	2723.78	1176.11	2385.69	258.847	264.771	262.164	6.045	5.992	5.5066	1.7941	1.7726	1.7524	Gcap14	Mus musculus granule cell antiserum positive 14 (Gcap14), transcript variant 1, mRNA [NM_027045]	chr14:37688212-37688153	GO:0008150|GO:0003674|GO:0005575	NM_027045	Mm.27621	72972	ENSMUST00000090024	TC1635669
NM_027062	8.24858e-05	5.39566	up	334.811	110.473	2.9592	0.5274	279.062	181.196	544.177	111.53	107.697	112.193	2.6703	3.0681	3.1392	0.5795	0.4748	0.5279	C8g	Mus musculus complement component 8, gamma polypeptide (C8g), mRNA [NM_027062]	chr2:25355674-25355615	GO:0006957|GO:0005215|GO:0005579|GO:0005488|GO:0045087|GO:0019835|GO:0006958|GO:0006810|GO:0005576|GO:0019841	NM_027062	Mm.24596	69379	ENSMUST00000040042	TC1581685
NM_027088	0.00133047	7.16964	up	786.344	1403.95	4.31377	1.47187	1304.09	335.291	719.646	1455.51	1354.59	1401.77	4.9824	4.1814	3.7775	1.54	1.4373	1.4383	Bap1	Mus musculus Brca1 associated protein 1 (Bap1), mRNA [NM_027088]	chr14:32072862-32072921	GO:0005622|GO:0005515|GO:0006511|GO:0016579|GO:0008285|GO:0016787|GO:0008233|GO:0005634|GO:0008234|GO:0004221	NM_027088	Mm.3779	104416	ENSMUST00000022458	TC1573310
NM_027130	0.0479925	3.59618	up	1361.98	1975.05	4.7703	2.92383	2750.51	280.105	1055.32	1971.79	2000.95	1952.43	6.059	3.922	4.3299	2.963	2.8731	2.9354	Afg3l2	Mus musculus AFG3(ATPase family gene 3)-like 2 (yeast) (Afg3l2), mRNA [NM_027130]	chr18:67564478-67564419	GO:0017111|GO:0042552|GO:0016265|GO:0005743|GO:0021675|GO:0007409|GO:0005524|GO:0046872|GO:0048747|GO:0005739|GO:0030163|GO:0016787|GO:0000166|GO:0016020|GO:0007528|GO:0040014|GO:0006508|GO:0008233|GO:0008270|GO:0016021|GO:0004222|GO:0060013|GO:0008237	NM_027130	Mm.426052	69597	ENSMUST00000025408	TC1574228
NM_027144	1.58337e-05	4.71165	up	542.667	241.345	3.8908	1.65457	647.268	293.572	687.162	232.701	244.93	246.404	3.9718	3.9897	3.7109	1.6405	1.6602	1.663	Arhgef12	Mus musculus Rho guanine nucleotide exchange factor (GEF) 12 (Arhgef12), mRNA [NM_027144]	chr9:42772092-42772033	GO:0005622|GO:0005515|GO:0005085|GO:0050790|GO:0005737|GO:0001664|GO:0016020|GO:0007186|GO:0035023|GO:0023034|GO:0005089|GO:0005096	NM_027144	Mm.275266	69632	ENSMUST00000072767	TC1637651
NM_027156	0.00101526	4.40548	up	159.435	480.301	1.99123	-0.148067	228.137	57.0705	193.099	453.719	471.777	515.408	2.4673	1.6268	1.8796	-0.152	-0.1725	-0.1197	Ddx51	Mus musculus DEAD (Asp-Glu-Ala-Asp) box polypeptide 51 (Ddx51), mRNA [NM_027156]	chr5:111086874-111086933	GO:0008026|GO:0006200|GO:0042254|GO:0003723|GO:0006364|GO:0004386|GO:0005634|GO:0005575|GO:0003676|GO:0005524|GO:0003674|GO:0008150|GO:0000166|GO:0016787	NM_027156	Mm.5267	69663	ENSMUST00000031478	TC1582139
NM_027185	2.06961e-06	10.5634	up	3519.58	676.853	6.52677	3.12577	4195.73	1554.28	4808.73	652.754	673.293	704.512	6.6683	6.3942	6.5178	3.1196	3.0895	3.1682	Def6	Mus musculus differentially expressed in FDCP 6 (Def6), mRNA [NM_027185]	chr17:28365474-28365533	GO:0005515|GO:0005737|GO:0016020|GO:0005886|GO:0005634	NM_027185	Mm.204731	23853	ENSMUST00000114811	TC1578800
NM_027257	0.00258319	2.96658	up	4648.3	3195.56	6.94943	5.38063	6750.67	2273.46	4920.77	3051.31	3376.58	3158.8	7.3544	6.9428	6.5511	5.3534	5.4453	5.3432	Obfc2b	Mus musculus oligonucleotide/oligosaccharide-binding fold containing 2B (Obfc2b), mRNA [NM_027257]	chr10:127838511-127838452	GO:0008150|GO:0003674|GO:0006281|GO:0005634|GO:0005575|GO:0003676|GO:0003677|GO:0006974	NM_027257	Mm.46614	69917	ENSMUST00000026439	TC1579043
NM_027260	0.00599783	4.01315	up	313.828	151.809	2.95557	0.950833	491.504	112.618	337.364	107.418	169.844	178.166	3.5746	2.6075	2.6846	0.5253	1.132	1.1952	Vrk2	Mus musculus vaccinia related kinase 2 (Vrk2), mRNA [NM_027260]	chr11:26371519-26371460	GO:0046777|GO:0004672|GO:0016020|GO:0000166|GO:0016301|GO:0005783|GO:0004674|GO:0005624|GO:0006468|GO:0016021|GO:0005524|GO:0016740	NM_027260	Mm.285351	69922	ENSMUST00000078362	TC1584178
NM_027279	0.0300641	3.10745	up	223.075	147.88	2.47703	0.8413	347.56	84.3082	237.357	77.3002	191.215	175.123	3.0724	2.183	2.1757	0.0506	1.303	1.1703	2810422O20Rik	Mus musculus RIKEN cDNA 2810422O20 gene (2810422O20Rik), mRNA [NM_027279]	chr1:165927301-165927360	GO:0008150|GO:0003674|GO:0005737|GO:0006479|GO:0005575|GO:0008276	NM_027279	Mm.27284	69962	ENSMUST00000045694	TC1583456
NM_027355	7.41811e-05	3.80062	up	159.932	411.696	2.10777	0.181533	199.095	80.2792	200.422	381.448	424.371	429.27	2.2709	2.1191	1.9333	0.2565	0.0616	0.2265	Rnf168	Mus musculus ring finger protein 168 (Rnf168), mRNA [NM_027355]	chr16:32300879-32300938	GO:0005515|GO:0008150|GO:0003674|GO:0006281|GO:0005694|GO:0016874|GO:0008270|GO:0005634|GO:0005575|GO:0046872|GO:0006974|GO:0016568	NM_027355	Mm.228263	70238	ENSMUST00000014218	TC1579051
NM_027409	3.01675e-05	5.41089	up	190.448	440.97	2.29687	-0.139	214.674	79.8851	276.785	413.91	444.621	464.38	2.3796	2.112	2.399	-0.0008	-0.2209	-0.1953	Mospd1	Mus musculus motile sperm domain containing 1 (Mospd1), mRNA [NM_027409]	chrX:50698272-50698213	GO:0008150|GO:0003674|GO:0016020|GO:0005198|GO:0016021|GO:0005575	NM_027409	Mm.28236	70380	ENSMUST00000023836	TC1579577
NM_027423	0.0125366	2.57321	up	269.296	732.434	2.79207	1.4285	340.171	108.899	358.817	686.172	753.936	757.195	3.0437	2.559	2.7735	0.9557	1.936	1.3938	Polr3b	Mus musculus polymerase (RNA) III (DNA directed) polypeptide B (Polr3b), mRNA [NM_027423]	chr10:84189547-84189606	GO:0003899|GO:0016779|GO:0032549|GO:0005634|GO:0005575|GO:0009615|GO:0003677|GO:0046872|GO:0006350|GO:0003674|GO:0008150|GO:0045087|GO:0016740	NM_027423	Mm.335007	70428	ENSMUST00000077175	TC1578731
NM_027445	0.00324229	4.42701	up	1686.18	260.904	3.90613	1.7598	2755.92	542.99	1759.63	264.769	226.541	291.403	4.5171	3.4195	3.7818	1.8268	1.5476	1.905	Rnf167	Mus musculus ring finger protein 167 (Rnf167), mRNA [NM_027445]	chr11:70461533-70461592	GO:0005515|GO:0008150|GO:0003674|GO:0016020|GO:0016874|GO:0008270|GO:0016021|GO:0005575|GO:0046872	NM_027445	Mm.261818	70510	ENSMUST00000141537	TC1777153
NM_027470	0.00123361	4.25679	up	4462.79	2251.36	6.96377	4.874	5923.1	2840.15	4625.11	2066.82	2296.81	2390.46	7.1657	7.2639	6.4617	4.7914	4.8894	4.9412	Pak4	Mus musculus p21 protein (Cdc42/Rac)-activated kinase 4 (Pak4), mRNA [NM_027470]	chr7:29344370-29344311	GO:0004672|GO:0000166|GO:0016301|GO:0004674|GO:0006468|GO:0005524|GO:0016740	NM_027470	Mm.21876	70584	ENSMUST00000108283	NP817122
NM_027480	0.00721815	4.19402	up	269.258	568.117	2.84723	0.7789	429.902	157.019	220.853	552.269	590.036	562.045	3.3814	3.087	2.0733	0.9497	0.5937	0.7933	Ankrd24	Mus musculus ankyrin repeat domain 24 (Ankrd24), mRNA [NM_027480]	chr10:81110286-81110345	GO:0005515|GO:0008150|GO:0005575	NM_027480	Mm.304382	70615	ENSMUST00000011420	TC1581975
NM_027487	1.44859e-05	8.76082	up	364.041	82.6317	3.2396	0.108533	456.322	153.013	482.789	82.2137	81.3939	84.2875	3.4675	3.0497	3.2016	0.1395	0.0708	0.1153	Ccdc53	Mus musculus coiled-coil domain containing 53 (Ccdc53), transcript variant 3, mRNA [NM_027487]	chr10:87678759-87678818	GO:0008150|GO:0003674|GO:0005575	NM_027487	Mm.208465	67282	ENSMUST00000048238	TC1659488
NM_027493	0.0430137	1.59137	up	367.844	1012.77	3.2466	2.57633	536.439	154.573	412.521	982.964	1031.67	1023.68	3.7008	3.0643	2.9747	2.6077	2.5658	2.5555	Actr8	Mus musculus ARP8 actin-related protein 8 homolog (S. cerevisiae) (Actr8), mRNA [NM_027493]	chr14:30804800-30804859	GO:0005515|GO:0008150|GO:0003674|GO:0005737|GO:0005575|GO:0005856	NM_027493	Mm.215110	56249	ENSMUST00000016115	TC1576764
NM_027642	0.0171058	2.53274	up	322.608	440.801	2.9997	1.659	445.432	111.965	410.426	496.074	238.369	587.962	3.4326	2.5991	2.9674	1.6866	1.2279	2.0625	Phf6	Mus musculus PHD finger protein 6 (Phf6), mRNA [NM_027642]	chrX:50309896-50309955	GO:0005515|GO:0008270|GO:0005634|GO:0046872|GO:0045449|GO:0006350	NM_027642	Mm.26870	70998	ENSMUST00000101587
NM_027797	0.0023686	2.87109	up	616.765	434.794	4.02533	2.50373	891.766	289.492	669.037	418.434	445.366	440.582	4.4341	3.9696	3.6723	2.487	2.5228	2.5014	Tmem80	Mus musculus transmembrane protein 80 (Tmem80), transcript variant 1, mRNA [NM_027797]	chr7:148522864-148522923	GO:0008150|GO:0003674|GO:0016020|GO:0016021|GO:0005575	NM_027797	Mm.248960	71448	ENSMUST00000071001
NM_027815	0.000806803	1.64684	up	648.293	889.86	3.18203	2.46233	969.057	297.997	677.824	838.09	957.807	873.684	3.1244	3.1675	3.2542	2.488	2.5673	2.3317	9030624J02Rik	Mus musculus RIKEN cDNA 9030624J02 gene (9030624J02Rik), mRNA [NM_027815]	chr7:125903695-125903754	GO:0008150|GO:0003674|GO:0016020|GO:0016021|GO:0005575	NM_027815	Mm.213298	71517	ENSMUST00000106551	TC1746454
NM_027865	0.0438871	1.779	up	123.749	141.913	1.7172	0.886133	186.51	62.232	122.507	147.31	148.809	129.62	2.1767	1.7518	1.2231	0.9809	0.9413	0.7362	Tmem25	Mus musculus transmembrane protein 25 (Tmem25), mRNA [NM_027865]	chr9:44602002-44601943	GO:0008150|GO:0003674|GO:0016020|GO:0005886|GO:0005576|GO:0016021|GO:0005575	NM_027865	Mm.41409	71687	ENSMUST00000114705	NP864237
NM_027884	0.00144802	6.76489	up	7012.07	949.057	6.37137	3.6133	5978.05	5223.65	9834.5	1151.56	897.428	798.183	6.0038	6.9806	6.1297	3.9476	3.5336	3.3587	Tns1	Mus musculus tensin 1 (Tns1), mRNA [NM_027884]	chr1:73956907-73956848	GO:0030055|GO:0016477|GO:0007044|GO:0003779|GO:0005925	NM_027884	Mm.309975	21961		TC1702789
NM_027892	0.000196141	5.95541	up	1984.83	295.763	4.52123	1.94703	2134.56	1737.39	2082.55	284.543	288.869	313.876	4.4084	4.8984	4.2569	1.9307	1.8983	2.0121	Ppp1r12a	Mus musculus protein phosphatase 1, regulatory (inhibitor) subunit 12A (Ppp1r12a), mRNA [NM_027892]	chr10:107714572-107714631	GO:0005737|GO:0006470|GO:0016311|GO:0004721|GO:0046822	NM_027892	Mm.422959	17931	ENSMUST00000070663	TC1624742
NM_027933	0.0362341	1.96796	up	1141.35	1104.34	4.8254	3.8487	1803.46	421.694	1198.9	1138.55	1078.48	1095.99	5.4501	4.5122	4.5139	3.9312	3.7988	3.8161	Ranbp3	Mus musculus RAN binding protein 3 (Ranbp3), mRNA [NM_027933]	chr17:56851111-56851170	GO:0008150|GO:0003674|GO:0005737|GO:0006810|GO:0046907|GO:0005634|GO:0005575|GO:0015031	NM_027933	Mm.29608	71810	ENSMUST00000002445	TC1572091
NM_027949	0.0118338	3.28927	up	557.008	299.718	3.68413	1.96637	847.993	148.546	674.484	284.091	301.377	313.686	4.3615	3.0069	3.684	1.9284	1.9594	2.0113	Phf7	Mus musculus PHD finger protein 7 (Phf7), mRNA [NM_027949]	chr14:32050941-32050882	GO:0005515|GO:0008150|GO:0003674|GO:0008270|GO:0005634|GO:0005575|GO:0046872	NM_027949	Mm.5348	71838	ENSMUST00000022459	TC1580564
NM_027994	0.0037414	1.56251	up	756.041	583.336	3.57213	2.92827	1098.59	310.5	859.033	581.939	582.017	586.052	3.7784	3.5013	3.4367	2.9629	2.9089	2.913	Cand1	Mus musculus cullin associated and neddylation disassociated 1 (Cand1), mRNA [NM_027994]	chr10:118639862-118639803	GO:0045899|GO:0005488|GO:0016563|GO:0017025|GO:0005634|GO:0045449|GO:0006350	NM_027994	Mm.203965	71902	ENSMUST00000020315	TC1666163
NM_028003	0.0452181	2.42273	up	615.705	484.551	3.9281	2.65147	1090.86	261.404	494.85	419.413	552.281	481.959	4.7248	3.8223	3.2372	2.4904	2.8332	2.6308	Rpap3	Mus musculus RNA polymerase II associated protein 3 (Rpap3), mRNA [NM_028003]	chr15:97505595-97505536	GO:0008150|GO:0003674|GO:0005488|GO:0005575	NM_028003	Mm.12255	71919	ENSMUST00000023104	TC1576834
NM_028012	0.0247659	1.56233	up	244.521	318.663	2.59927	1.95557	232.126	94.1571	407.28	301.47	331.659	322.861	2.4923	2.3492	2.9563	1.9327	1.9717	1.9623	Xrcc4	Mus musculus X-ray repair complementing defective repair in Chinese hamster cells 4 (Xrcc4), mRNA [NM_028012]	chr13:89988790-89988731	GO:0005515|GO:0033077|GO:0033151|GO:0033152|GO:0010165|GO:0045190|GO:0005634|GO:0006310|GO:0048146|GO:0006303|GO:0007417|GO:0001701|GO:0003677|GO:0006974|GO:0006302|GO:0043524|GO:0006281|GO:0050769|GO:0010212|GO:0002328|GO:0005958|GO:0010332|GO:0006266	NM_028012	Mm.37531	108138	ENSMUST00000022115	TC1581910
NM_028030	0.0361477	2.48125	up	1603.16	1435.12	5.51837	4.2073	1305.07	1407.73	2096.67	1724.79	1432.22	1148.37	4.9835	6.2513	5.3203	4.5304	4.208	3.8835	Rbpms2	Mus musculus RNA binding protein with multiple splicing 2 (Rbpms2), mRNA [NM_028030]	chr9:65508259-65508318	GO:0008150|GO:0003674|GO:0000166|GO:0005575|GO:0003676	NM_028030	Mm.29148	71973	ENSMUST00000055844	TC1591920
NM_028049	0.00308514	4.20625	up	1018.75	501.599	4.7033	2.63077	1603.36	432.154	1020.72	410.842	533.481	560.475	5.2805	4.5476	4.2818	2.3789	2.7278	2.7856	Fbxo22	Mus musculus F-box protein 22 (Fbxo22), mRNA [NM_028049]	chr9:55072162-55072221		NM_028049	Mm.276429	71999	ENSMUST00000093842	TC1574437
NM_028126	0.00419486	5.41727	up	599.731	743.841	3.81177	1.3742	1024.04	182.575	592.576	733.316	749.804	748.404	4.6336	3.3045	3.4972	1.367	1.3522	1.4034	Strada	Mus musculus STE20-related kinase adaptor alpha (Strada), mRNA [NM_028126]	chr11:106024724-106024665	GO:0032147|GO:0043234|GO:0007049|GO:0005737|GO:0004672|GO:0004674|GO:0006468|GO:0005634|GO:0051291|GO:0005524	NM_028126	Mm.403722	72149	ENSMUST00000007444	NP1287662
NM_028134	0.00108385	3.48615	up	514.504	287.109	3.70383	1.9022	731.225	229.02	583.267	261.543	308.23	291.553	4.1089	3.576	3.4266	1.8091	1.9918	1.9057	Lysmd1	Mus musculus LysM, putative peptidoglycan-binding, domain containing 1 (Lysmd1), transcript variant 2, mRNA [NM_028134]	chr3:94943376-94943435	GO:0008150|GO:0003674|GO:0016998|GO:0005575	NM_028134	Mm.341945	217779	ENSMUST00000066386	TC1579446
NM_028188	0.0115617	2.04798	up	900.558	1559.39	4.5107	3.4765	1279.32	343.288	1079.07	1614.31	1575.08	1488.79	4.9547	4.2154	4.362	3.3942	3.5974	3.4379	Rusc1	Mus musculus RUN and SH3 domain containing 1 (Rusc1), transcript variant 1, mRNA [NM_028188]	chr3:88888054-88887995	GO:0008150|GO:0003674|GO:0005737|GO:0005634|GO:0005575	NM_028188	Mm.27687	72296	ENSMUST00000090929	TC1590134
NM_028195	0.00512925	6.16343	up	1803.99	503.114	5.32893	2.7052	3021.51	441.073	1949.4	475.062	497.617	536.665	6.1946	4.577	5.2152	2.6567	2.676	2.7829	Cyth4	Mus musculus cytohesin 4 (Cyth4), mRNA [NM_028195]	chr15:78452390-78452449	GO:0005622|GO:0005085|GO:0008150|GO:0005086|GO:0003674|GO:0050790|GO:0032012|GO:0005575	NM_028195	Mm.32911	72318	ENSMUST00000043069	TC1620386
NM_028198	0.000129369	21.0556	up	1059.78	882.364	4.72193	0.3258	747.56	512.482	1919.28	1001.43	844.77	800.894	4.1796	4.7935	5.1927	0.4213	0.3566	0.1995	Xpo5	Mus musculus exportin 5 (Xpo5), mRNA [NM_028198]	chr17:46378755-46378814	GO:0005737|GO:0000049|GO:0005488|GO:0003723|GO:0008565|GO:0006611|GO:0006810|GO:0005634|GO:0031047|GO:0005575|GO:0015031	NM_028198	Mm.275039	72322	ENSMUST00000087031	NP626986
NM_028233	0.0359738	2.02459	up	528.799	2107.57	3.7432	2.72557	851.332	218.42	516.647	2034.96	2099.6	2188.14	4.3671	3.5631	3.2994	2.6193	2.7153	2.8421	Lrpprc	Mus musculus leucine-rich PPR-motif containing (Lrpprc), mRNA [NM_028233]	chr17:85104658-85104599	GO:0005515|GO:0003723|GO:0005634|GO:0003677|GO:0006350|GO:0005739|GO:0008150|GO:0005737|GO:0003697|GO:0016020|GO:0006810|GO:0051028|GO:0045449	NM_028233	Mm.217027	72416	ENSMUST00000112308	TC1580134
NM_028245	0.000180479	2.14325	up	1372.85	1297.38	5.18117	4.08137	1675.85	628.396	1814.3	1277.62	1305.55	1308.98	5.3442	5.0877	5.1116	4.0974	4.0744	4.0723	Zfp131	Mus musculus zinc finger protein 131 (Zfp131), mRNA [NM_028245]	chr13_random:57354-57413	GO:0005622|GO:0005515|GO:0008270|GO:0005634|GO:0003677|GO:0046872|GO:0045449|GO:0006350	NM_028245	Mm.139115	72465	ENSMUST00000112133	TC1577337
NM_028266	0.00213075	3.02395	up	190.782	1432.33	2.407	0.810567	244.538	114.328	213.478	1381.75	1424.97	1490.27	2.5675	2.6292	2.0243	1.0439	0.7393	0.6485	Col16a1	Mus musculus collagen, type XVI, alpha 1 (Col16a1), mRNA [NM_028266]	chr4:129776333-129776392	GO:0005198|GO:0005578|GO:0005576|GO:0007155	NM_028266	Mm.41860	107581	ENSMUST00000097866	TC1606947
NM_028283	0.000479527	22.3613	up	890.829	479.665	4.5432	0.0602667	1476.43	478.671	717.389	419.22	513.249	506.527	5.1615	4.6951	3.773	-0.2094	0.1542	0.236	Uaca	Mus musculus uveal autoantigen with coiled-coil domains and ankyrin repeats (Uaca), mRNA [NM_028283]	chr9:60728111-60728170	GO:0005515|GO:0048471|GO:0042347|GO:0043065|GO:0008630|GO:0008631|GO:0005624|GO:0005625|GO:0005634|GO:0005635|GO:0005829|GO:0043280|GO:0005737|GO:0043293|GO:0050728|GO:0042307|GO:0005856|GO:0009411	NM_028283	Mm.68819	72565	ENSMUST00000058974	NP1082598
NM_028291	0.00855546	4.62579	up	1930.13	2753.02	5.4487	3.239	3318.88	512.597	1958.92	2714.35	2838.63	2706.07	6.33	4.7939	5.2222	3.1728	3.2574	3.2868	Pan3	Mus musculus PAN3 polyA specific ribonuclease subunit homolog (S. cerevisiae) (Pan3), mRNA [NM_028291]	chr5:148359992-148360051	GO:0005737|GO:0004672|GO:0000184|GO:0006468|GO:0005524	NM_028291	Mm.320469	72587	ENSMUST00000031651	TC1579734
NM_028298	0.0476439	1.73035	up	745.022	844.77	4.2521	3.46103	1148.4	310.541	776.129	799.169	843.355	891.788	4.799	4.0708	3.8865	3.4205	3.444	3.5186	Zfp655	Mus musculus zinc finger protein 655 (Zfp655), transcript variant 1, mRNA [NM_028298]	chr5:146008104-146008163	GO:0008150|GO:0003674|GO:0005575	NM_028298	Mm.206555	72611	ENSMUST00000031604	NP1258354
NM_028315	0.0118742	2.27085	up	316.784	581.918	3.00767	1.82443	481.318	126.07	342.963	588.657	572.719	584.377	3.5444	2.7703	2.7083	1.8748	1.8001	1.7984	Dis3	Mus musculus DIS3 mitotic control homolog (S. cerevisiae) (Dis3), mRNA [NM_028315]	chr14:99476564-99476505	GO:0008150|GO:0003674|GO:0005737|GO:0004527|GO:0004518|GO:0016787|GO:0006364|GO:0003723|GO:0005634|GO:0004540|GO:0005575|GO:0000178	NM_028315	Mm.163339	72662	ENSMUST00000042471	TC1577931
NM_028349	0.00128232	13.3861	up	872.285	191.175	4.39207	0.6494	462.229	477.731	1676.9	224.689	158.722	190.113	3.486	4.6922	4.998	0.6725	0.5592	0.7165	Sass6	Mus musculus spindle assembly 6 homolog (C. elegans) (Sass6), mRNA [NM_028349]	chr3:116332330-116332389	GO:0008150|GO:0003674|GO:0007049|GO:0005737|GO:0005575|GO:0005856	NM_028349	Mm.440836	72776	ENSMUST00000029571
NM_028385	0.00411596	11.3216	up	625.574	91.7874	3.7417	0.2407	1190.71	150.064	535.95	110.218	91.6517	73.4926	4.8512	3.0216	3.3523	0.5624	0.2421	-0.0824	Setd5	Mus musculus SET domain containing 5 (Setd5), mRNA [NM_028385]	chr6:113103335-113103394	GO:0008150|GO:0003674|GO:0005575	NM_028385	Mm.367159	72895	ENSMUST00000113157	TC1576457
NM_028386	0.0176471	2.4886	up	170.853	152.328	2.28187	0.966533	211.553	120.453	180.553	188.419	119.858	148.707	2.3584	2.7045	1.7827	1.336	0.6292	0.9344	Asphd2	Mus musculus aspartate beta-hydroxylase domain containing 2 (Asphd2), mRNA [NM_028386]	chr5:112814665-112814606	GO:0008150|GO:0003674|GO:0016020|GO:0018193|GO:0004597|GO:0016491|GO:0030176|GO:0016021|GO:0005575|GO:0016702|GO:0055114	NM_028386	Mm.151745	72898	ENSMUST00000031291	TC1582431
NM_028450	0.0022177	4.17825	up	183.361	206.243	2.35187	0.288967	149.327	133.211	267.545	212.729	204.35	201.65	1.8559	2.8497	2.35	0.4258	0.2553	0.1858	Gulp1	Mus musculus GULP, engulfment adaptor PTB domain containing 1 (Gulp1), mRNA [NM_028450]	chr1:44853507-44853565	GO:0006909|GO:0005737|GO:0006869|GO:0006810|GO:0006915|GO:0005575|GO:0006911	NM_028450	Mm.133132	70676	ENSMUST00000074525	TC1579724
NM_028487	0.00170389	4.97777	up	1572.84	620.061	5.31157	2.99607	2373.14	607.534	1737.85	480.239	677.773	702.17	5.8462	5.039	5.0495	2.6858	3.1286	3.1738	Gpbp1	Mus musculus GC-rich promoter binding protein 1 (Gpbp1), transcript variant 2, mRNA [NM_028487]	chr13:112216454-112216395	GO:0005515|GO:0003700|GO:0005634|GO:0045893|GO:0003677|GO:0045449|GO:0006350	NM_028487	Mm.57286	73274	ENSMUST00000116379	TC1582826
NM_028636	0.0123961	4.07528	up	1711.97	2654.28	5.30113	3.27423	3106.02	524.331	1505.58	2522.9	2638.8	2801.14	6.2344	4.8265	4.8425	3.3535	3.2063	3.2629	Man2c1	Mus musculus mannosidase, alpha, class 2C, member 1 (Man2c1), mRNA [NM_028636]	chr9:56989908-56989967	GO:0016787|GO:0005975|GO:0016798|GO:0008152|GO:0008270|GO:0015923|GO:0003824|GO:0046872|GO:0004559|GO:0004553|GO:0006013	NM_028636	Mm.30110	73744	ENSMUST00000034836	TC1573546
NM_028639	0.00712463	4.62761	up	1309.82	2579.73	4.94543	2.73517	2323.88	427.419	1178.16	2630.05	2581.66	2527.48	5.8159	4.5317	4.4887	2.774	2.7114	2.7201	Ttc7	Mus musculus tetratricopeptide repeat domain 7 (Ttc7), mRNA [NM_028639]	chr17:87780947-87781006	GO:0030097|GO:0006879|GO:0005488	NM_028639	Mm.77396	225049	ENSMUST00000041110	TC1578451
NM_028664	0.0037856	12.6582	up	490.949	249.89	3.31873	-0.343267	209.657	174.02	1089.17	288.912	269.879	190.88	2.3455	3.2353	4.3754	-0.0697	-0.5837	-0.3764	Ankrd45	Mus musculus ankyrin repeat domain 45 (Ankrd45), mRNA [NM_028664]	chr1:163093456-163093515	GO:0008150|GO:0003674|GO:0005575	NM_028664	Mm.38830	73844	ENSMUST00000111608	TC1587195
NM_028754	1.27812e-05	2.32818	up	1269.09	1167.67	5.08063	3.86143	1347.25	628.094	1831.94	1078.68	1216.46	1207.87	5.0294	5.087	5.1255	3.7866	3.8978	3.8999	0610037L13Rik	Mus musculus RIKEN cDNA 0610037L13 gene (0610037L13Rik), mRNA [NM_028754]	chr4:107569630-107569689	GO:0008150|GO:0003674|GO:0005575	NM_028754	Mm.274853	74098	ENSMUST00000106727	TC1587926
NM_028761	0.000459672	2.11888	up	211.593	467.552	2.50353	1.42023	261.625	103.354	269.8	444.753	458.683	499.22	2.6649	2.4836	2.3621	1.3971	1.3417	1.5219	Parn	Mus musculus poly(A)-specific ribonuclease (deadenylation nuclease) (Parn), mRNA [NM_028761]	chr16:13538494-13538435	GO:0003723|GO:0005634|GO:0005575|GO:0003676|GO:0006402|GO:0046872|GO:0003674|GO:0004535|GO:0008150|GO:0004518|GO:0004527|GO:0005737|GO:0016787|GO:0000166|GO:0000184	NM_028761	Mm.182350	74108	ENSMUST00000058884	TC1574211
NM_028767	0.00056433	11.8814	up	549.608	106.186	3.8307	0.260067	359.119	336.709	952.996	98.9561	106.049	113.553	3.1219	4.1875	4.1827	0.206	0.2215	0.3527	Foxp4	Mus musculus forkhead box P4 (Foxp4), transcript variant 3, mRNA [NM_028767]	chr17:48004632-48004573	GO:0016564|GO:0006355|GO:0003700|GO:0046982|GO:0005634|GO:0000122|GO:0003677|GO:0046872|GO:0042803|GO:0006350|GO:0005622|GO:0007507|GO:0043565|GO:0048617|GO:0008270|GO:0045449	NM_028767	Mm.240062	74123	ENSMUST00000113265	NP492140
NM_028769	0.0150549	4.66691	up	1551.4	4327.92	5.17597	2.9535	2532.65	445.152	1676.41	4399.69	4329.56	4254.5	5.94	4.5903	4.9976	3.613	2.9121	2.3354	Syvn1	Mus musculus synovial apoptosis inhibitor 1, synoviolin (Syvn1), transcript variant 1, mRNA [NM_028769]	chr19:6053583-6053642	GO:0005515|GO:0006986|GO:0004842|GO:0016567|GO:0005783|GO:0016874|GO:0000151|GO:0006916|GO:0007275|GO:0001701|GO:0046872|GO:0016020|GO:0008270|GO:0016021	NM_028769	Mm.149870	74126	ENSMUST00000067194	TC1572200
NM_028792	0.000246916	9.59002	up	852.841	181.629	4.49577	1.23423	1254.57	409.338	894.614	151.909	190.612	202.366	4.9265	4.4693	4.0915	1.0253	1.2985	1.3789	Josd1	Mus musculus Josephin domain containing 1 (Josd1), mRNA [NM_028792]	chr15:79504759-79504700	GO:0008150|GO:0003674|GO:0005575	NM_028792	Mm.479142	74158	ENSMUST00000023061	TC1572441
NM_028805	0.00542962	5.94619	up	509.393	479.69	3.5942	1.02223	934.439	184.116	409.624	475.202	465.573	498.293	4.5015	3.3166	2.9645	1.1523	0.9141	1.0003	Katnb1	Mus musculus katanin p80 (WD40-containing) subunit B 1 (Katnb1), mRNA [NM_028805]	chr8:97622899-97622958	GO:0005515|GO:0030424|GO:0005813|GO:0005874|GO:0030496|GO:0008352|GO:0030426|GO:0051013|GO:0005737|GO:0007049|GO:0007067|GO:0045502|GO:0010976|GO:0043025|GO:0005856|GO:0010942|GO:0051301	NM_028805	Mm.28382	74187	ENSMUST00000034239	TC1617574
NM_028810	0.00295764	1.56193	up	493.875	644.991	3.71363	3.0703	610.967	231.218	639.441	587.999	675.56	671.412	3.8885	3.6453	3.6071	2.9779	3.1239	3.1091	Rnd3	Mus musculus Rho family GTPase 3 (Rnd3), mRNA [NM_028810]	chr2:50986054-50985995	GO:0005622|GO:0005794|GO:0016020|GO:0000166|GO:0007264|GO:0005525	NM_028810	Mm.46497	74194	ENSMUST00000017288	TC1575622
NM_028833	0.0113196	3.18656	up	275.486	643.306	2.80893	1.13693	456.339	121.195	248.923	662.312	634.611	632.994	3.4675	2.7134	2.2459	1.3241	0.9058	1.1809	Iqce	Mus musculus IQ motif containing E (Iqce), mRNA [NM_028833]	chr5:141139532-141139473	GO:0005739|GO:0008150|GO:0003674	NM_028833	Mm.179704	74239	ENSMUST00000041783	TC1618382
NM_028843	0.000244397	24.9148	up	1671.51	965.502	5.40503	0.7661	1069.18	950.268	2995.07	1124.26	1022.44	749.806	4.6959	5.6844	5.8348	0.9785	0.7257	0.5941	Iqcf1	Mus musculus IQ motif containing F1 (Iqcf1), transcript variant 1, mRNA [NM_028843]	chr9:106404502-106404561	GO:0008150|GO:0003674|GO:0005575	NM_028843	Mm.116682	74267	ENSMUST00000085114	TC1591207
NM_028872	0.0389571	3.06552	up	1491.41	1399.28	5.02367	3.40753	2788.73	377.463	1308.03	1315.04	1444.03	1438.76	6.079	4.3524	4.6396	3.4173	3.3927	3.4126	5730559C18Rik	Mus musculus RIKEN cDNA 5730559C18 gene (5730559C18Rik), mRNA [NM_028872]	chr1:138110227-138110168	GO:0008150|GO:0003674|GO:0005575	NM_028872	Mm.36763	67313	ENSMUST00000048668	TC1581519
NM_028925	0.0026539	3.6227	up	500.968	268.739	3.66397	1.8069	764.953	196.82	541.131	243.732	280.421	282.063	4.2128	3.4129	3.3662	1.7073	1.8554	1.858	Polr3c	Mus musculus polymerase (RNA) III (DNA directed) polypeptide C (Polr3c), mRNA [NM_028925]	chr3:96515877-96515818	GO:0008150|GO:0003674|GO:0003899|GO:0045087|GO:0016779|GO:0005634|GO:0005575|GO:0009615|GO:0003677|GO:0016740|GO:0006350	NM_028925	Mm.276043	74414	ENSMUST00000154679	TC1577445
NM_028932	0.000329896	5.1324	up	590.323	1648.69	3.94823	1.5886	838.88	261.581	670.509	1664.19	1678.9	1602.96	4.3459	3.8233	3.6755	1.5863	1.6438	1.5357	Eaf1	Mus musculus ELL associated factor 1 (Eaf1), mRNA [NM_028932]	chr14:32322562-32322621	GO:0045944|GO:0016563|GO:0005634|GO:0045449|GO:0008134|GO:0006350	NM_028932	Mm.477788	74427	ENSMUST00000022446	TC1667927
NM_028965	0.0317326	1.99096	up	264.635	253.141	2.717	1.72353	414.614	97.2375	282.053	248.787	249.377	261.258	3.3292	2.3956	2.4262	1.737	1.6862	1.7474	Snx11	Mus musculus sorting nexin 11 (Snx11), mRNA [NM_028965]	chr11:96632046-96631987	GO:0005515|GO:0008150|GO:0003674|GO:0007154|GO:0006810|GO:0005575|GO:0035091|GO:0015031	NM_028965	Mm.270781	74479	ENSMUST00000107660	TC1609321
NM_029090	0.0020018	6.48452	up	1043.41	4930.29	4.7056	2.0086	1628.87	394.027	1107.34	5003.38	4887.87	4899.62	5.3032	4.4143	4.3993	1.5831	2.3649	2.0778	Nat15	Mus musculus N-acetyltransferase 15 (GCN5-related, putative) (Nat15), mRNA [NM_029090]	chr16:3904706-3904765	GO:0008150|GO:0003674|GO:0008080|GO:0008152|GO:0005575|GO:0016740|GO:0008415	NM_029090	Mm.28403	74763	ENSMUST00000115860	TC1574721
NM_029098	0.00544587	6.5585	up	1949.19	516.465	5.46373	2.75037	3593.99	567.356	1686.21	544.692	527.529	477.174	6.4449	4.9403	5.006	2.8675	2.7671	2.6165	Lmbr1l	Mus musculus limb region 1 like (Lmbr1l), mRNA [NM_029098]	chr15:98734411-98734352	GO:0008150|GO:0007165|GO:0003674|GO:0016020|GO:0005886|GO:0004872|GO:0016021|GO:0005575|GO:0006897	NM_029098	Mm.385020	74775	ENSMUST00000109127	TC1578049
NM_029274	0.00649206	6.72173	up	951.599	1231.73	4.4082	1.65937	1739.41	256.238	859.15	1304	1202.44	1188.74	5.3979	3.7935	4.0332	1.8983	1.3283	1.7515	Wbp7	Mus musculus WW domain binding protein 7 (Wbp7), mRNA [NM_029274]	chr7:31353965-31353906	GO:0005515|GO:0008168|GO:0005634|GO:0003677|GO:0042800|GO:0046872|GO:0006350|GO:0018024|GO:0008150|GO:0035097|GO:0008270|GO:0016740|GO:0045449|GO:0016568	NM_029274	Mm.168688	75410	ENSMUST00000131002	TC1605268
NM_029282	0.037848	2.12344	up	754.739	655.999	4.1828	3.0964	1217.35	245.717	801.147	618.71	667.582	681.706	4.8831	3.733	3.9323	3.0513	3.1068	3.1311	2610036D13Rik	Mus musculus RIKEN cDNA 2610036D13 gene (2610036D13Rik), mRNA [NM_029282]	chr2:157807607-157807548	GO:0008150|GO:0003674|GO:0005488|GO:0005575	NM_029282	Mm.29068	75425	ENSMUST00000109522	TC1579628
NM_029402	0.00263131	2.1038	up	302.128	294.467	2.94753	1.87453	411.328	149.018	346.036	273.627	298.742	311.033	3.2215	2.9497	2.6714	1.8306	1.8715	1.9215	Cul2	Mus musculus cullin 2 (Cul2), mRNA [NM_029402]	chr18:3436224-3436283	GO:0005515|GO:0031461|GO:0030163|GO:0006511|GO:0030891|GO:0031625	NM_029402	Mm.291707	71745	ENSMUST00000025073	TC1586154
NM_029420	0.0363152	2.40022	up	152.557	212.323	0.799267	-0.4639	99.245	62.3031	296.123	250.785	208.905	177.28	0.4198	0.6887	1.2893	0.153	-0.6484	-0.8963	Giyd2	Mus musculus GIY-YIG domain containing 2 (Giyd2), transcript variant 1, mRNA [NM_029420]	chr7:133833633-133833574	GO:0005622|GO:0008150|GO:0003674|GO:0004518|GO:0006281|GO:0004519|GO:0016787|GO:0006310|GO:0005634|GO:0005575|GO:0046872|GO:0006974	NM_029420	Mm.280573	75764	ENSMUST00000098034	TC1703230
NM_029457	0.0149528	3.64925	up	908.725	465.409	4.42827	2.56067	1520.35	285.239	920.583	318.36	550.288	527.58	5.2038	3.9482	4.1328	2.0927	2.828	2.7613	Senp2	Mus musculus SUMO/sentrin specific peptidase 2 (Senp2), transcript variant 1, mRNA [NM_029457]	chr16:22047889-22047948	GO:0016926|GO:0005634|GO:0031410|GO:0015031|GO:0055085|GO:0006350|GO:0005737|GO:0016020|GO:0016787|GO:0005643|GO:0006508|GO:0006810|GO:0008233|GO:0051028|GO:0008234|GO:0016055|GO:0045449	NM_029457	Mm.297431	75826	ENSMUST00000115380	TC1574782
NM_029510	0.0146974	2.99475	up	615.202	1347.98	3.83453	2.2521	877.717	164.766	803.124	1243.76	1390.66	1409.51	4.4112	3.1565	3.9359	2.0288	2.4374	2.2901	Bcor	Mus musculus BCL6 interacting corepressor (Bcor), transcript variant a, mRNA [NM_029510]	chrX:11614609-11614550	GO:0016564|GO:0005515|GO:0003714|GO:0016481|GO:0010553|GO:0005634|GO:0045449|GO:0016568|GO:0006350	NM_029510	Mm.196328	71458	ENSMUST00000043441	NP955761
NM_029529	0.00231103	1.60852	up	91.3819	119.442	1.32587	0.640133	108.97	50.3763	114.799	117.356	119.808	121.162	1.4014	1.4468	1.1294	0.6529	0.6286	0.6389	Slc35d3	Mus musculus solute carrier family 35, member D3 (Slc35d3), mRNA [NM_029529]	chr10:19567957-19567898	GO:0016020|GO:0006810|GO:0008643|GO:0016021	NM_029529	Mm.477281	76157	ENSMUST00000059805	TC1585073
NM_029545	0.00285415	2.10239	up	90.8161	225.711	1.32693	0.2549	112.927	52.0365	107.485	230.333	214.848	231.951	1.4528	1.4936	1.0344	0.4012	0.1616	0.2019	6530401N04Rik	Mus musculus RIKEN cDNA 6530401N04 gene (6530401N04Rik), mRNA [NM_029545]	chr12:53100672-53100613	GO:0008150|GO:0003674|GO:0005737|GO:0016787|GO:0016788|GO:0005575|GO:0019478	NM_029545	Mm.2821	328092	ENSMUST00000085404	TC1591377
NM_029568	0.0059432	3.28881	up	1526.67	1025.12	5.45903	3.74147	1420.26	1265.77	1893.97	1044.9	1024.57	1005.89	5.1055	6.098	5.1736	3.8073	3.7248	3.6923	Mfap4	Mus musculus microfibrillar-associated protein 4 (Mfap4), mRNA [NM_029568]	chr11:61302147-61302206	GO:0008150|GO:0007165|GO:0003674|GO:0005578|GO:0005102|GO:0005576|GO:0005575|GO:0007155	NM_029568	Mm.272278	76293	ENSMUST00000064783	TC1577075
NM_029600	0.0376861	3.62555	up	2685.77	8024.06	5.76643	3.90823	4116.2	448.855	3492.25	8500	7704.27	7867.9	6.6407	4.6023	6.0563	3.9881	3.8841	3.8525	Abcc3	Mus musculus ATP-binding cassette, sub-family C (CFTR/MRP), member 3 (Abcc3), mRNA [NM_029600]	chr11:94204671-94204612	GO:0005215|GO:0017111|GO:0006200|GO:0042626|GO:0055085|GO:0005524|GO:0016323|GO:0008559|GO:0000166|GO:0016020|GO:0005887|GO:0006855|GO:0015722|GO:0006810|GO:0015432|GO:0016021|GO:0015893|GO:0016887|GO:0015238	NM_029600	Mm.23942	76408	ENSMUST00000107806	TC1581183
NM_029608	0.000419147	5.18173	up	190.188	72.0166	2.2822	-0.0912333	154.022	92.1444	324.397	75.3132	73.2684	67.4681	1.9006	2.318	2.628	0.013	-0.0809	-0.2058	1700029J11Rik	Mus musculus RIKEN cDNA 1700029J11 gene (1700029J11Rik), mRNA [NM_029608]	chr2:172299505-172299564	GO:0008150|GO:0003674|GO:0005575	NM_029608	Mm.46148	76426	ENSMUST00000029007	TC1585964
NM_029614	0.000751405	3.40314	up	793.741	2603.58	4.3822	2.61533	1110.29	357.795	913.136	2487.06	2761.67	2562	4.7503	4.2752	4.1211	2.5791	2.6511	2.6158	Prss23	Mus musculus protease, serine, 23 (Prss23), mRNA [NM_029614]	chr7:96657714-96657655	GO:0008150|GO:0003674|GO:0016787|GO:0004252|GO:0006508|GO:0008236|GO:0008233|GO:0005576|GO:0005575|GO:0003824	NM_029614	Mm.250438	76453	ENSMUST00000041761	TC1574447
NM_029632	4.03141e-07	6.13941	up	3332.78	1112.73	6.47713	3.85903	3860.04	1622.62	4515.7	1063.05	1112.72	1162.42	6.548	6.4563	6.4271	3.8322	3.8439	3.901	Ppp1r11	Mus musculus protein phosphatase 1, regulatory (inhibitor) subunit 11 (Ppp1r11), mRNA [NM_029632]	chr17:37086296-37086237	GO:0050790|GO:0004864	NM_029632	Mm.46176	76497	ENSMUST00000040402	TC1575852
NM_029663	4.64232e-05	38.1612	up	4892.1	252.479	6.97237	1.71833	7522.98	2072.17	5081.15	239.16	249.038	269.238	7.5107	6.8091	6.5973	1.68	1.6842	1.7908	Eef1d	Mus musculus eukaryotic translation elongation factor 1 delta (guanine nucleotide exchange protein) (Eef1d), transcript variant 1, mRNA [NM_029663]	chr15:75725988-75725929	GO:0005853|GO:0003746|GO:0006412|GO:0006414	NM_029663	Mm.258927	66656	ENSMUST00000089681	TC1584291
NM_029669	0.0161056	1.6318	up	136.223	247.77	1.85027	1.1438	187.046	63.3422	158.281	248.487	241.545	253.279	2.1808	1.7773	1.5927	1.1936	1.0846	1.1532	Dnajc18	Mus musculus DnaJ (Hsp40) homolog, subfamily C, member 18 (Dnajc18), mRNA [NM_029669]	chr18:35834762-35834703	GO:0008150|GO:0003674|GO:0016020|GO:0006457|GO:0031072|GO:0051082|GO:0016021|GO:0005575	NM_029669	Mm.108596	76594	ENSMUST00000025208	TC1673610
NM_029688	0.000362856	5.07861	up	2006.69	826.311	5.77363	3.4292	2754.08	1095.81	2170.16	778.662	834.669	865.604	6.0609	5.89	5.37	3.383	3.429	3.4756	Srxn1	Mus musculus sulfiredoxin 1 homolog (S. cerevisiae) (Srxn1), mRNA [NM_029688]	chr2:151937009-151937068	GO:0016667|GO:0032542|GO:0005737|GO:0016209|GO:0000166|GO:0016491|GO:0006979|GO:0005524|GO:0003677|GO:0055114|GO:0005829	NM_029688	Mm.218639	76650	ENSMUST00000041500	TC1576027
NM_029711	0.0028164	4.13733	up	21556.7	10028.2	9.07843	7.02973	34221.6	8362.33	22086.1	9340.48	10675.5	10068.8	9.6962	8.8219	8.7172	6.9675	7.106	7.0157	Arpc2	Mus musculus actin related protein 2/3 complex, subunit 2 (Arpc2), mRNA [NM_029711]	chr1:74314503-74314562	GO:0005515|GO:0005737|GO:0030833|GO:0030838|GO:0005885|GO:0003779|GO:0042995|GO:0005856|GO:0031252|GO:0005925	NM_029711	Mm.337038	76709	ENSMUST00000113820	TC1689062
NM_029742	0.00800334	3.6549	up	906.362	588.939	4.55633	2.6865	1498.68	453.182	767.227	569.655	594.084	603.078	5.183	4.6161	3.8699	2.637	2.716	2.7065	Klhdc10	Mus musculus kelch domain containing 10 (Klhdc10), mRNA [NM_029742]	chr6:30405111-30405170	GO:0005515|GO:0008150|GO:0003674|GO:0005575	NM_029742	Mm.277308	76788	ENSMUST00000068259	TC1672053
NM_029745	0.00871837	1.91746	up	1321.54	1546.05	5.1322	4.193	1853.94	627.671	1483	1486.72	1531.1	1620.33	5.4899	5.086	4.8207	4.1646	4.1722	4.2422	Tbc1d9b	Mus musculus TBC1 domain family, member 9B (Tbc1d9b), mRNA [NM_029745]	chr11:49985460-49985519	GO:0005622|GO:0008150|GO:0003674|GO:0032313|GO:0016020|GO:0005509|GO:0016021|GO:0005575|GO:0005097|GO:0005096	NM_029745	Mm.290975	76795	ENSMUST00000101270	NP1309188
NM_029780	0.0098062	3.58996	up	2086.65	1080.06	5.66093	3.81697	3606.14	757.756	1896.06	1073.3	1089.31	1077.57	6.4498	5.3578	5.1752	3.846	3.8132	3.7917	Raf1	Mus musculus v-raf-leukemia viral oncogene 1 (Raf1), mRNA [NM_029780]	chr6:115568739-115568680	GO:0005515|GO:0005886|GO:0007243|GO:0046872|GO:0005829|GO:0000166|GO:0000165|GO:0016301|GO:0007010|GO:0004709|GO:0001666|GO:0048011|GO:0046982|GO:0023034|GO:0006915|GO:0031434|GO:0005626|GO:0005524|GO:0007165|GO:0016310|GO:0004672|GO:0004674|GO:0006468|GO:0005057|GO:0016740	NM_029780	Mm.184163	110157	ENSMUST00000000451	NP1296793
NM_029801	0.00017612	1.63966	up	559.094	775.019	3.91727	3.20387	615.953	290.635	770.695	737.153	823.818	764.085	3.9002	3.9752	3.8764	3.1535	3.2912	3.1669	1700021C14Rik	Mus musculus RIKEN cDNA 1700021C14 gene (1700021C14Rik), mRNA [NM_029801]	chr3:88086750-88086691	GO:0008150|GO:0003674|GO:0005575	NM_029801	Mm.273330	76927	ENSMUST00000010682	TC1731471
NM_029834	3.49034e-05	6.77678	up	1962.96	1658.56	5.7269	2.9663	1925.04	1064.99	2898.85	1911.54	1549.51	1514.63	5.5442	5.8488	5.7877	3.1648	2.8587	2.8754	Ppp1r12c	Mus musculus protein phosphatase 1, regulatory (inhibitor) subunit 12C (Ppp1r12c), mRNA [NM_029834]	chr7:4433396-4433337	GO:0008150|GO:0003674|GO:0005737|GO:0005575	NM_029834	Mm.360391	232807	ENSMUST00000013886	TC1730333
NM_029836	0.00111725	10.4023	up	634.471	485.728	4.0236	0.644767	937.016	259.985	706.412	557.864	453.101	446.218	4.5055	3.8145	3.7508	-0.0022	0.9472	0.9893	Tspyl2	Mus musculus TSPY-like 2 (Tspyl2), mRNA [NM_029836]	chrX:148771599-148771540	GO:0007049|GO:0005737|GO:0006334|GO:0005634|GO:0045449|GO:0016568|GO:0006350	NM_029836	Mm.9997	52808	ENSMUST00000044509	TC1627298
NM_029861	0.00124528	3.696	up	275.439	243.833	2.96313	1.07717	328.332	184.029	313.957	242.251	249.764	239.485	2.9926	3.316	2.5808	1.2557	1.0299	0.9459	Cnrip1	Mus musculus cannabinoid receptor interacting protein 1 (Cnrip1), mRNA [NM_029861]	chr11:16979270-16979329	GO:0008150|GO:0003674|GO:0005575	NM_029861	Mm.425666	380686	ENSMUST00000058159	TC1578054
NM_029881	0.022856	2.43446	up	214.756	169.679	2.4291	1.1455	137.657	116.313	390.297	176.957	171.726	160.353	1.7385	2.654	2.8948	1.2454	1.1479	1.0432	Tmem200a	Mus musculus transmembrane protein 200A (Tmem200a), mRNA [NM_029881]	chr10:25711152-25711093	GO:0008150|GO:0003674|GO:0016020|GO:0016021|GO:0005575	NM_029881	Mm.266260	77220	ENSMUST00000066049	TC1581925
NM_029886	0.0287061	2.96836	up	439.063	272.876	3.40053	1.83087	804.405	171.697	341.086	271.794	287.857	258.977	4.2853	3.2159	2.7004	1.8646	1.8932	1.7348	9430038I01Rik	Mus musculus RIKEN cDNA 9430038I01 gene (9430038I01Rik), mRNA [NM_029886]	chr7:144567314-144567255	GO:0008150|GO:0003674|GO:0005575	NM_029886	Mm.29184	77252	ENSMUST00000068996	TC1581856
NM_029951	0.00373223	5.99447	up	692.298	254.559	4.24717	1.66353	990.137	407.047	679.71	251.405	349.377	162.897	4.5851	4.4612	3.6952	1.7521	2.1726	1.0659	C330007P06Rik	Mus musculus RIKEN cDNA C330007P06 gene (C330007P06Rik), mRNA [NM_029951]	chrX:34393386-34393327	GO:0008150|GO:0003674|GO:0005575	NM_029951	Mm.290704	77644	ENSMUST00000006591	TC1637038
NM_029965	0.00445291	6.13601	up	319.832	69.2478	2.4462	-0.1711	635.21	91.5404	232.745	52.4875	73.2976	81.9583	3.2806	2.0745	1.9835	-0.5079	-0.0803	0.0749	Rnf170	Mus musculus ring finger protein 170 (Rnf170), mRNA [NM_029965]	chr8:27239568-27239627	GO:0005515|GO:0008150|GO:0003674|GO:0016020|GO:0008270|GO:0016021|GO:0005575|GO:0046872	NM_029965	Mm.291906	77733	ENSMUST00000110575	TC1587704
NM_030037	0.000512227	10.7699	up	1711.33	356.663	5.44637	2.01743	2779.16	738.062	1616.79	370.637	369.303	330.05	6.074	5.3198	4.9453	2.071	2.0505	1.9308	Mospd3	Mus musculus motile sperm domain containing 3 (Mospd3), mRNA [NM_030037]	chr5:138037943-138037884	GO:0007507|GO:0005515|GO:0016020|GO:0005198|GO:0016021	NM_030037	Mm.41355	68929	ENSMUST00000037620	TC1591701
NM_030055	0.0033046	3.4107	up	149.551	96.6114	2.0409	0.270833	130.629	96.2067	221.818	111.272	80.5287	98.0335	1.6629	2.3802	2.0796	0.5751	-0.0813	0.3187	Tmem210	Mus musculus transmembrane protein 210 (Tmem210), mRNA [NM_030055]	chr2:25144644-25144703	GO:0008150|GO:0003674|GO:0016020|GO:0016021|GO:0005575	NM_030055	Mm.160057	78217	ENSMUST00000028340	TC1592062
NM_030081	0.000270544	4.30198	up	123.984	338.705	1.7033	-0.4017	170.39	55.5119	146.051	321.469	342.454	352.192	2.0463	1.5869	1.4767	-0.4022	-0.4069	-0.396	Zfyve20	Mus musculus zinc finger, FYVE domain containing 20 (Zfyve20), mRNA [NM_030081]	chr6:92136968-92136909	GO:0005622|GO:0008150|GO:0003674|GO:0016020|GO:0005886|GO:0006810|GO:0008270|GO:0005575|GO:0015031|GO:0046872|GO:0005768	NM_030081	Mm.290734	78287	ENSMUST00000014694
NM_030087	0.00205306	3.66141	up	6010.27	890.184	5.40693	3.53453	9509	2740.66	5781.16	978.916	849.676	841.96	5.8734	5.3153	5.0321	3.7132	3.4547	3.4357	Ndufv3	Mus musculus NADH dehydrogenase (ubiquinone) flavoprotein 3 (Ndufv3), nuclear gene encoding mitochondrial protein, transcript variant 1, mRNA [NM_030087]	chr17:31668209-31668268	GO:0005739|GO:0008150|GO:0003674|GO:0016020|GO:0070469|GO:0006810|GO:0005743|GO:0022900	NM_030087	Mm.28349	78330	ENSMUST00000046288	TC1579300
NM_030096	0.00357034	4.79279	up	474.146	188.578	3.5566	1.29573	796.058	185.81	440.569	171.614	191.763	202.357	4.2703	3.3299	3.0696	1.2012	1.3072	1.3788	Ddx52	Mus musculus DEAD (Asp-Glu-Ala-Asp) box polypeptide 52 (Ddx52), mRNA [NM_030096]	chr11:83775627-83775686	GO:0008026|GO:0008150|GO:0003674|GO:0016787|GO:0006200|GO:0000166|GO:0003723|GO:0004386|GO:0005634|GO:0005575|GO:0003676|GO:0005524	NM_030096	Mm.280544	78394	ENSMUST00000049257	TC1598352
NM_030152	0.00442078	2.55898	up	173.434	281.257	2.3044	0.948833	172.285	126.137	221.881	274.451	286.609	282.712	2.0622	2.771	2.08	0.9822	0.9465	0.9178	Nol3	Mus musculus nucleolar protein 3 (apoptosis repressor with CARD domain) (Nol3), mRNA [NM_030152]	chr8:107805780-107805839	GO:0008380|GO:0006397|GO:0005739|GO:0005622|GO:0005515|GO:0016528|GO:0042981|GO:0005634	NM_030152	Mm.475715	78688	ENSMUST00000014920	TC1580242
NM_030167	0.0332924	1.54739	up	172.462	221.33	2.15827	1.52843	240.922	72.3538	204.112	211.548	216.026	236.417	2.546	1.9692	1.9596	1.503	1.479	1.6033	Fam122b	Mus musculus family with sequence similarity 122, member B (Fam122b), transcript variant 2, mRNA [NM_030167]	chrX:50596933-50596874	GO:0008150|GO:0003674|GO:0005575	NM_030167	Mm.28559	78755	ENSMUST00000071023
NM_030203	9.99987e-05	8.52441	up	291.366	204.901	3.01693	-0.0746667	266.458	191.198	416.441	194.173	217.497	203.034	2.6913	3.3711	2.9884	-0.042	-0.1326	-0.0494	Tspyl4	Mus musculus TSPY-like 4 (Tspyl4), mRNA [NM_030203]	chr10:34020839-34020898	GO:0008150|GO:0003674|GO:0006334|GO:0005634|GO:0005575	NM_030203	Mm.478268	72480	ENSMUST00000047935	TC1574385
NM_030238	0.000766249	10.0269	up	2357.94	7171.26	5.86487	2.53907	3865.58	879.593	2328.66	6954.55	7176.61	7382.63	6.55	5.5729	5.4717	2.7001	2.3338	2.5833	Dync1h1	Mus musculus dynein cytoplasmic 1 heavy chain 1 (Dync1h1), mRNA [NM_030238]	chr12:111904896-111904955	GO:0005515|GO:0017111|GO:0006200|GO:0005874|GO:0003777|GO:0005524|GO:0003774|GO:0005737|GO:0000166|GO:0030286|GO:0006810|GO:0016887|GO:0007018	NM_030238	Mm.181430	13424	ENSMUST00000018851	TC1573336
NM_030258	0.013929	4.067	up	240.128	127.194	2.65013	0.626167	367.989	111.727	240.669	199.031	95.3237	87.2258	3.1571	2.596	2.1973	1.415	0.2987	0.1648	Gpr146	Mus musculus G protein-coupled receptor 146 (Gpr146), transcript variant 1, mRNA [NM_030258]	chr5:139872290-139872349	GO:0008150|GO:0007165|GO:0003674|GO:0016020|GO:0007186|GO:0005886|GO:0004930|GO:0004872|GO:0016021|GO:0005575|GO:0004871	NM_030258	Mm.474295	80290	ENSMUST00000100514
NM_030554	0.00476867	9.71289	up	288.647	229.809	2.7822	-0.4977	517.257	144.98	203.704	146.26	259.641	283.527	3.592	2.8852	1.8694	-0.9771	-0.5431	0.0271	Rab27b	Mus musculus RAB27b, member RAS oncogene family (Rab27b), transcript variant 1, mRNA [NM_030554]	chr18:70143544-70143485	GO:0042589|GO:0005794|GO:0016020|GO:0000166|GO:0007264|GO:0017157|GO:0015031|GO:0005525	NM_030554	Mm.246753	80718	ENSMUST00000069749	NP748547
NM_030557	0.0407748	2.24161	up	148.651	129.202	1.88157	0.717033	235.06	54.4071	156.487	129.003	94.3346	164.269	2.5105	1.5579	1.5763	0.7894	0.2837	1.078	Mynn	Mus musculus myoneurin (Mynn), mRNA [NM_030557]	chr3:30517218-30517277	GO:0005622|GO:0005515|GO:0008270|GO:0005634|GO:0003676|GO:0003677|GO:0046872|GO:0045449|GO:0006350	NM_030557	Mm.200378	80732	ENSMUST00000047495	TC1595630
NM_030561	0.0243884	3.20598	up	1824.27	2936.54	5.3973	3.71653	3362.05	583.057	1527.71	3117.21	2929.16	2763.24	6.3487	4.9797	4.8635	3.7315	3.7312	3.6869	BC004004	Mus musculus cDNA sequence BC004004 (BC004004), mRNA [NM_030561]	chr17:29439575-29439634	GO:0008150|GO:0003674|GO:0016020|GO:0016021|GO:0005575	NM_030561	Mm.290116	80748	ENSMUST00000064709	TC1574627
NM_030690	0.000535245	8.63762	up	516.229	114.538	3.68597	0.575333	805.534	192.125	551.029	102.231	122.59	118.793	4.2874	3.3781	3.3924	0.4539	0.6617	0.6104	Rai14	Mus musculus retinoic acid induced 14 (Rai14), transcript variant 1, mRNA [NM_030690]	chr15:10498911-10498852	GO:0005739|GO:0005737|GO:0005856	NM_030690	Mm.212395	75646	ENSMUST00000090339	TC1576898
NM_030693	0.0393071	2.62042	up	3391.36	2904.21	6.63163	5.24183	3359.57	3397.45	3417.07	3074.87	2944.18	2693.57	6.3476	7.5224	6.0249	5.3645	5.2476	5.1134	Atf5	Mus musculus activating transcription factor 5 (Atf5), transcript variant 1, mRNA [NM_030693]	chr7:52067686-52067627	GO:0005667|GO:0006355|GO:0003700|GO:0006357|GO:0003702|GO:0005634|GO:0006916|GO:0003677|GO:0006350|GO:0048712|GO:0043565|GO:0005737|GO:0050768|GO:0042127|GO:0051726|GO:0046983|GO:0045449	NM_030693	Mm.389890	107503	ENSMUST00000107893	TC1575371
NM_030725	0.0131716	3.20191	up	274.72	698.008	2.90537	1.22643	420.065	174.225	229.869	633.519	717.861	742.642	3.348	3.237	2.1311	1.2499	1.3386	1.0908	Syt13	Mus musculus synaptotagmin XIII (Syt13), mRNA [NM_030725]	chr2:92795818-92795877	GO:0003674|GO:0016020|GO:0005887|GO:0031410|GO:0016021|GO:0016192	NM_030725	Mm.33490	80976	ENSMUST00000028648	TC1573053
NM_030750	0.0129655	1.70397	up	796.243	965.679	4.4222	3.6533	1082.46	403.339	902.93	891.714	1000.44	1004.88	4.7137	4.448	4.1049	3.5786	3.6904	3.6909	Sgpp1	Mus musculus sphingosine-1-phosphate phosphatase 1 (Sgpp1), mRNA [NM_030750]	chr12:76815401-76815342	GO:0006665|GO:0005794|GO:0005783|GO:0006670|GO:0005624|GO:0006915|GO:0003824|GO:0015629|GO:0042392|GO:0005739|GO:0016787|GO:0016020|GO:0016311|GO:0016021|GO:0006668	NM_030750	Mm.478829	81535	ENSMUST00000021450	TC1572979
NM_030890	0.0070758	4.08811	up	266.625	136.119	2.82497	0.793533	189.425	170.973	439.476	168.157	142.14	98.0618	2.1991	3.2098	3.066	1.1718	0.8751	0.3337	Prrt1	Mus musculus proline-rich transmembrane protein 1 (Prrt1), mRNA [NM_030890]	chr17:34769091-34769150	GO:0009607|GO:0008150|GO:0003674|GO:0016020|GO:0016021|GO:0005575	NM_030890	Mm.390965	260297	ENSMUST00000015620	TC1617334
NM_031159	0.000809712	9.88426	up	6398.49	2604.3	7.2444	3.93927	10055.8	1921.36	7218.36	2577.16	2736.57	2499.18	7.9293	6.7001	7.1038	3.9233	3.8903	4.0042	Apobec1	Mus musculus apolipoprotein B mRNA editing enzyme, catalytic polypeptide 1 (Apobec1), transcript variant 1, mRNA [NM_031159]	chr6:122527967-122527908	GO:0006397|GO:0016814|GO:0016556|GO:0045471|GO:0042493|GO:0016554|GO:0006970|GO:0003824|GO:0046872|GO:0051592|GO:0051607|GO:0042953|GO:0016787|GO:0042127|GO:0042157|GO:0004126|GO:0017091|GO:0008270|GO:0048255|GO:0010332|GO:0042158	NM_031159	Mm.3333	11810	ENSMUST00000112585
NM_031184	0.00371679	3.50845	up	201.876	332.442	2.53967	0.728833	226.858	154.731	224.04	322.192	346.747	328.387	2.4592	3.0658	2.094	0.8867	0.7347	0.5651	Glis2	Mus musculus GLIS family zinc finger 2 (Glis2), mRNA [NM_031184]	chr16:4615736-4615795	GO:0005667|GO:0003700|GO:0006357|GO:0016563|GO:0005634|GO:0007275|GO:0003676|GO:0003677|GO:0046872|GO:0030154|GO:0006350|GO:0007399|GO:0005622|GO:0005737|GO:0045941|GO:0016607|GO:0016481|GO:0008270|GO:0045449	NM_031184	Mm.134072	83396	ENSMUST00000014447	TC1575846
NM_031375	0.0223032	1.80659	up	1026.37	1239.06	4.75957	3.9063	1470.78	478.477	1129.87	992.611	1361.64	1362.92	5.1559	4.6945	4.4283	3.7034	4.0029	4.0126	Ngrn	Mus musculus neugrin, neurite outgrowth associated (Ngrn), transcript variant 2, mRNA [NM_031375]	chr7:87410168-87410227	GO:0008150|GO:0003674|GO:0007275|GO:0005634|GO:0030154|GO:0007399	NM_031375	Mm.21175	83485	ENSMUST00000061677	NP313610
NM_031843	0.0153527	1.66428	up	546.304	1347.97	3.875	3.1401	746.948	273.553	618.41	1367.22	1333.82	1342.87	4.1784	3.8878	3.5588	3.1923	3.1011	3.1269	Dpp7	Mus musculus dipeptidylpeptidase 7 (Dpp7), mRNA [NM_031843]	chr2:25208001-25207942	GO:0016787|GO:0004177|GO:0006508|GO:0008236|GO:0008233|GO:0008239|GO:0005764|GO:0005829	NM_031843	Mm.21440	83768	ENSMUST00000028332	TC1578351
NM_033042	0.00841786	7.92695	up	359.224	232.666	2.87493	-0.111833	649.148	67.3558	361.167	229.896	239.537	228.564	3.976	1.8659	2.7829	0.0084	-0.2881	-0.0558	Tnfrsf25	Mus musculus tumor necrosis factor receptor superfamily, member 25 (Tnfrsf25), mRNA [NM_033042]	chr4:151494160-151494219	GO:0007165|GO:0005886|GO:0004872	NM_033042	Mm.101198	85030	ENSMUST00000025706	NP589879
NM_033217	0.000170197	7.045	up	775.32	403.677	4.42257	1.60597	921.015	447.374	957.572	469.976	367.12	373.936	4.4806	4.5975	4.1896	1.9372	1.389	1.4917	Ngfr	Mus musculus nerve growth factor receptor (TNFR superfamily, member 16) (Ngfr), mRNA [NM_033217]	chr11:95430270-95430211	GO:0005515|GO:0010468|GO:0005886|GO:0005634|GO:0021675|GO:0048146|GO:0030154|GO:0031069|GO:0005737|GO:0007411|GO:0004872|GO:0048406|GO:0043121|GO:0009611|GO:0006915|GO:0007275|GO:0006917|GO:0007417|GO:0007399|GO:0048635|GO:0007165|GO:0005030|GO:0051799|GO:0016020|GO:0040037|GO:0043588|GO:0016048|GO:0016021|GO:0042488|GO:0005035	NM_033217	Mm.283893	18053	ENSMUST00000000122	TC1580542
NM_033370	0.0261746	2.64396	up	1375.32	6263.64	5.04863	3.64593	2259.53	454.66	1411.78	6176.25	6183.97	6430.7	5.7754	4.6208	4.7497	3.2889	3.7861	3.8628	Copb1	Mus musculus coatomer protein complex, subunit beta 1 (Copb1), mRNA [NM_033370]	chr7:121359992-121359408	GO:0005515|GO:0030126|GO:0005794|GO:0005798|GO:0006891|GO:0031410|GO:0015031|GO:0006886|GO:0030117|GO:0005737|GO:0016020|GO:0005198|GO:0005488|GO:0006810|GO:0016192	NM_033370	Mm.277024	70349	ENSMUST00000033012	TC1572799
NM_033475	0.0109385	1.77108	up	423.365	821.758	3.57737	2.75273	487.834	274.978	507.284	790.246	797.883	877.145	3.5638	3.8953	3.273	2.7631	2.6817	2.8134	Rab34	Mus musculus RAB34, member of RAS oncogene family (Rab34), transcript variant 1, mRNA [NM_033475]	chr11:78005615-78005674	GO:0005794|GO:0007264|GO:0003924|GO:0005525|GO:0015031|GO:0001726|GO:0006897|GO:0006184|GO:0005737|GO:0019001|GO:0000166|GO:0006810|GO:0005769	NM_033475	Mm.275864	19376	ENSMUST00000056241	TC1574099
NM_033604	0.0209261	2.73347	up	749.392	1149.99	4.1606	2.70987	1261.82	244.413	741.947	1065.31	1207.01	1177.64	4.9349	3.7253	3.8216	2.6464	2.8279	2.6553	Rnf111	Mus musculus ring finger 111 (Rnf111), mRNA [NM_033604]	chr9:70273310-70273251	GO:0005515|GO:0007389|GO:0005737|GO:0016874|GO:0046332|GO:0008270|GO:0007275|GO:0005634|GO:0046872	NM_033604	Mm.29783	93836	ENSMUST00000113595	TC1588550
NM_053074	0.021545	2.04113	up	1183.6	1136.56	4.91333	3.88397	1803.17	478.294	1269.32	988.264	1195.14	1226.27	5.4499	4.6939	4.5962	3.7269	3.9469	3.9781	Nup62	Mus musculus nucleoporin 62 (Nup62), mRNA [NM_053074]	chr7:52086086-52086145	GO:0008285|GO:0007569|GO:0042059|GO:0051425|GO:0005634|GO:0015031|GO:0055085|GO:0046580|GO:0005737|GO:0016477|GO:0005643|GO:0030529|GO:0043407|GO:0006810|GO:0017056|GO:0051028|GO:0005856	NM_053074	Mm.2565	18226	ENSMUST00000107891	TC1571859
NM_053084	0.000196042	3.62438	up	280.605	532.318	2.9518	1.09407	326.839	159.461	355.515	525.139	514.832	556.985	2.986	3.1092	2.7602	1.2907	0.9939	0.9976	Trim32	Mus musculus tripartite motif-containing 32 (Trim32), transcript variant 1, mRNA [NM_053084]	chr4:65277173-65277232	GO:0005515|GO:0005863|GO:0004842|GO:0045732|GO:0016567|GO:0016874|GO:0005634|GO:0046872|GO:0005622|GO:0005737|GO:0008270|GO:0017022|GO:0031369	NM_053084	Mm.22786	69807	ENSMUST00000050850	TC1575514
NM_053089	0.0177439	1.76215	up	662.702	2581.82	4.0688	3.25147	913.577	251.422	823.107	2459.73	2598.63	2687.08	4.469	3.7661	3.9713	3.2301	3.221	3.3033	Naa15	Mus musculus N(alpha)-acetyltransferase 15, NatA auxiliary subunit (Naa15), mRNA [NM_053089]	chr3:51277661-51277719	GO:0005515|GO:0005737|GO:0008080|GO:0005488|GO:0007275|GO:0005634|GO:0001525|GO:0045449|GO:0030154|GO:0006350	NM_053089	Mm.275281	74838	ENSMUST00000029303	TC1701785
NM_053124	0.0143919	2.29856	up	777.014	682.423	4.3457	3.14497	1193.07	364.25	773.724	604.777	697.981	744.51	4.854	4.301	3.8821	3.0138	3.1662	3.2549	Smarca5	Mus musculus SWI/SNF related, matrix associated, actin dependent regulator of chromatin, subfamily a, member 5 (Smarca5), mRNA [NM_053124]	chr8:83223924-83223865	GO:0005515|GO:0006355|GO:0043044|GO:0016563|GO:0004386|GO:0031491|GO:0005634|GO:0009790|GO:0016818|GO:0003676|GO:0003677|GO:0005524|GO:0006333|GO:0045941|GO:0016787|GO:0000166|GO:0000183|GO:0030528|GO:0016585|GO:0006338|GO:0045449|GO:0016568|GO:0005677	NM_053124	Mm.246803	93762	ENSMUST00000043359	TC1574158
NM_053185	0.0121452	4.696	up	1920.79	285.825	4.12987	1.89843	706.451	513.273	4542.63	278.839	280.51	298.126	3.1597	4.3297	4.9002	1.9015	1.8559	1.9379	Col4a6	Mus musculus collagen, type IV, alpha 6 (Col4a6), mRNA [NM_053185]	chrX:137601491-137601433	GO:0030198|GO:0005198|GO:0005587|GO:0005604	NM_053185	Mm.155586	94216	ENSMUST00000033629	TC1580716
NM_053195	0.00177919	5.42717	up	3821.08	1485.24	6.7136	4.2734	2880.57	2755.04	5827.65	1609.83	1476.64	1369.24	6.1257	7.22	6.7951	4.4309	4.2521	4.1372	Slc24a3	Mus musculus solute carrier family 24 (sodium/potassium/calcium exchanger), member 3 (Slc24a3), mRNA [NM_053195]	chr2:145467614-145467673	GO:0005886|GO:0006874|GO:0055085|GO:0034220|GO:0015297|GO:0016020|GO:0006810|GO:0006816|GO:0016021|GO:0006814|GO:0006813|GO:0006812|GO:0006811|GO:0008273|GO:0015293	NM_053195	Mm.217171	94249	ENSMUST00000081121	TC1580688
NM_053247	0.00039343	3.22649	up	315.219	272.639	3.09587	1.4059	413.034	164.361	368.262	254.938	272.948	290.031	3.3237	3.1529	2.811	1.3466	1.413	1.4581	Lyve1	Mus musculus lymphatic vessel endothelial hyaluronan receptor 1 (Lyve1), mRNA [NM_053247]	chr7:117994230-117994171	GO:0007165|GO:0016020|GO:0005886|GO:0005540|GO:0005488|GO:0006810|GO:0006027|GO:0004872|GO:0016021|GO:0007155|GO:0004888	NM_053247	Mm.396078	114332	ENSMUST00000033050	TC1579373
NM_053257	0.000182085	12.8299	up	9569.12	1516.88	7.9351	4.25367	14634.5	3998.82	10074.1	1375.54	1565.88	1609.21	8.4695	7.7538	7.582	4.1605	4.2907	4.3098	Rpl31	Mus musculus ribosomal protein L31 (Rpl31), mRNA [NM_053257]	chr1:39425070-39426887	GO:0008150|GO:0003674|GO:0005575	NM_053257	Mm.379302	114641	ENSMUST00000085128	TC1761750
NM_054040	0.000180032	13.4655	up	753.267	114.666	4.32223	0.571033	1105.56	368.793	785.452	133.368	110.629	100.001	4.7441	4.3188	3.9038	0.8375	0.5136	0.362	Tulp4	Mus musculus tubby like protein 4 (Tulp4), transcript variant 1, mRNA [NM_054040]	chr17:6240460-6240519	GO:0008150|GO:0003674|GO:0005737|GO:0023034	NM_054040	Mm.28251	68842	ENSMUST00000039655	TC1573015
NM_054043	0.00037413	10.334	up	1902.4	413.211	5.63837	2.26903	2955.83	906.813	1844.54	359.288	433.287	447.057	6.1629	5.6168	5.1354	2.147	2.303	2.3571	Msi2	Mus musculus Musashi homolog 2 (Drosophila) (Msi2), mRNA [NM_054043]	chr11:88152971-88152912	GO:0008266|GO:0005737|GO:0003727|GO:0000166|GO:0003723|GO:0048864|GO:0003676|GO:0005844	NM_054043	Mm.400451	76626	ENSMUST00000107909
NM_054095	0.0165188	2.43941	up	197.46	181.055	2.49017	1.20363	216.609	137.423	238.347	239.03	163.054	141.082	2.3925	2.8947	2.1833	1.6792	1.0732	0.8585	Necab2	Mus musculus N-terminal EF-hand calcium binding protein 2 (Necab2), mRNA [NM_054095]	chr8:121996394-121996453	GO:0005737|GO:0005509|GO:0016491|GO:0017000	NM_054095	Mm.356184	117148	ENSMUST00000098363	TC1583527
NM_078479	0.00697612	1.78584	up	2225.68	2539.17	5.88503	5.04843	3006.52	1046.8	2623.73	2386.96	2694.57	2535.97	6.1874	5.8239	5.6438	4.9991	5.1198	5.0264	Mrps21	Mus musculus mitochondrial ribosomal protein S21 (Mrps21), nuclear gene encoding mitochondrial protein, mRNA [NM_078479]	chr3:95666636-95666577	GO:0005739|GO:0005622|GO:0008150|GO:0003674|GO:0003735|GO:0030529|GO:0005743|GO:0005840|GO:0006412	NM_078479	Mm.24108	66292	ENSMUST00000067298	TC1574825
NM_080636	0.0339153	5.44199	up	480.435	124.39	3.13723	0.6931	1022.03	78.1473	341.127	109.392	134.681	129.098	4.6308	2.0803	2.7006	0.5515	0.7974	0.7304	Hars2	Mus musculus histidyl-tRNA synthetase 2, mitochondrial (putative) (Hars2), nuclear gene encoding mitochondrial protein, mRNA [NM_080636]	chr18:36951466-36951525	GO:0005739|GO:0008150|GO:0003674|GO:0005737|GO:0000166|GO:0016874|GO:0006412|GO:0005524|GO:0004821|GO:0004812|GO:0006427|GO:0006418	NM_080636	Mm.282700	70791	ENSMUST00000152954	TC1577372
NM_080793	9.15085e-07	10.589	up	1520.86	1395.55	5.37723	1.97273	1664.1	837.432	2061.05	1368.19	1438.74	1379.72	5.3341	5.502	5.2956	2.0162	1.9626	1.9394	Setd7	Mus musculus SET domain containing (lysine methyltransferase) 7 (Setd7), mRNA [NM_080793]	chr3:51319391-51319332	GO:0006355|GO:0005694|GO:0008168|GO:0005634|GO:0045449|GO:0016740|GO:0018024|GO:0016568|GO:0006350	NM_080793	Mm.192111	73251	ENSMUST00000037141	TC1576729
NM_080795	0.0417971	1.65542	up	181.529	208.179	2.16737	1.44017	250.519	62.5099	231.557	196.992	206.768	220.776	2.6023	1.7582	2.1416	1.4002	1.4158	1.5045	Lnx2	Mus musculus ligand of numb-protein X 2 (Lnx2), mRNA [NM_080795]	chr5:147828891-147828832	GO:0005515|GO:0051260|GO:0008270|GO:0005575|GO:0030165|GO:0046872	NM_080795	Mm.272203	140887	ENSMUST00000016664	TC1579151
NM_130863	0.00205396	8.8236	up	1543.53	334.879	5.21477	2.0734	2454.52	497.171	1678.89	216.037	406.7	381.899	5.8948	4.7498	4.9997	1.5333	2.3918	2.2951	Adrbk1	Mus musculus adrenergic receptor kinase, beta 1 (Adrbk1), mRNA [NM_130863]	chr19:4286080-4286021	GO:0005515|GO:0014070|GO:0030424|GO:0045202|GO:0007507|GO:0004703|GO:0043197|GO:0000166|GO:0018105|GO:0043198|GO:0016301|GO:0018107|GO:0004872|GO:0004871|GO:0006979|GO:0005624|GO:0005524|GO:0033605|GO:0007165|GO:0016310|GO:0004672|GO:0007186|GO:0016020|GO:0004674|GO:0002026|GO:0005901|GO:0002029|GO:0047696|GO:0006468|GO:0016740	NM_130863	Mm.254144	110355	ENSMUST00000088737	TC1622026
NM_130864	0.00258228	4.43141	up	3422.73	1513.35	6.45113	4.30337	5498.2	1482.42	3287.58	1473.16	1529.59	1537.3	7.0583	6.3259	5.9692	4.3029	4.3029	4.3043	Acaa1a	Mus musculus acetyl-Coenzyme A acyltransferase 1A (Acaa1a), mRNA [NM_130864]	chr9:119259353-119259412	GO:0005739|GO:0007584|GO:0006631|GO:0003985|GO:0048545|GO:0005777	NM_130864	Mm.205266	113868	ENSMUST00000063335	TC1572785
NM_130885	0.00231583	3.49147	up	296.63	206.668	3.0314	1.22757	363.549	167.691	358.651	143.275	233.99	242.737	3.1396	3.1818	2.7728	0.7765	1.409	1.4972	Oxr1	Mus musculus oxidation resistance 1 (Oxr1), transcript variant 1, mRNA [NM_130885]	chr15:41692493-41692552	GO:0005739|GO:0008150|GO:0003674|GO:0016998|GO:0005730|GO:0005634	NM_130885	Mm.254267	170719	ENSMUST00000022918	TC1596940
NM_133189	0.0192473	4.52244	up	238.552	95.4527	2.47663	0.299533	108.709	134.232	472.715	114.067	94.2242	78.0666	1.3979	2.8608	3.1712	0.6119	0.282	0.0047	Cacng7	Mus musculus calcium channel, voltage-dependent, gamma subunit 7 (Cacng7), mRNA [NM_133189]	chr7:3366442-3366501	GO:0005262|GO:0034220|GO:0005244|GO:0016020|GO:0070588|GO:0006810|GO:0034765|GO:0006816|GO:0016021|GO:0005216|GO:0006811	NM_133189	Mm.214994	81904	ENSMUST00000092891	TC1586849
NM_133199	0.00978702	3.20213	up	253.219	157.24	2.67973	1.0007	186.851	126.07	446.737	205.014	147.347	119.358	2.1793	2.7702	3.0897	1.4578	0.9271	0.6172	Scn4a	Mus musculus sodium channel, voltage-gated, type IV, alpha (Scn4a), mRNA [NM_133199]	chr11:106180694-106180635	GO:0005244|GO:0005272|GO:0005248|GO:0005267|GO:0055085|GO:0034220|GO:0016020|GO:0006810|GO:0034765|GO:0001518|GO:0016021|GO:0006814|GO:0005216|GO:0006813|GO:0006811	NM_133199	Mm.432528	110880	ENSMUST00000021056	TC1592373
NM_133216	0.0186303	3.00049	up	2175.77	1340.24	5.71297	4.12777	3812.42	784.461	1930.43	1329.32	1299.97	1391.42	6.5301	5.4077	5.2011	4.1547	4.0682	4.1604	Xpnpep1	Mus musculus X-prolyl aminopeptidase (aminopeptidase P) 1, soluble (Xpnpep1), mRNA [NM_133216]	chr19:53065733-53065674	GO:0005737|GO:0016787|GO:0009987|GO:0004177|GO:0008235|GO:0006508|GO:0008233|GO:0046872|GO:0008237|GO:0005829	NM_133216	Mm.99776	170750	ENSMUST00000111747	TC1571874
NM_133220	0.000165894	2.94235	up	466.323	159.339	2.61013	1.05317	577.843	243.751	577.376	147.134	171.795	159.087	2.7506	2.411	2.6688	0.9792	1.1485	1.0318	Sgk3	Mus musculus serum/glucocorticoid regulated kinase 3 (Sgk3), transcript variant 1, mRNA [NM_133220]	chr1:9892452-9892511	GO:0005515|GO:0006916|GO:0031410|GO:0005524|GO:0016310|GO:0004672|GO:0007154|GO:0000166|GO:0004674|GO:0016301|GO:0016023|GO:0006468|GO:0035091|GO:0016740|GO:0005768	NM_133220	Mm.336410	170755
NM_133225	0.00181987	4.92037	up	356.797	140.983	3.17557	0.8768	567.681	145.525	357.185	129.068	145.843	148.039	3.7825	2.9773	2.7669	0.7902	0.9123	0.9279	Acbd3	Mus musculus acyl-Coenzyme A binding domain containing 3 (Acbd3), mRNA [NM_133225]	chr1:182683805-182683864	GO:0005739|GO:0008610|GO:0006694|GO:0005794|GO:0016020|GO:0005488|GO:0000062	NM_133225	Mm.272981	170760	ENSMUST00000027780	TC1575370
NM_133242	0.0389814	2.2153	up	2978.48	2487.74	6.16073	5.01323	4912.24	979.923	3043.27	2143.31	2711.05	2608.85	6.8957	5.7287	5.8578	4.8438	5.1286	5.0673	Rbm39	Mus musculus RNA binding motif protein 39 (Rbm39), mRNA [NM_133242]	chr2:155973096-155973037	GO:0008380|GO:0006397|GO:0005515|GO:0045941|GO:0000166|GO:0003723|GO:0003713|GO:0005634|GO:0003676|GO:0045449|GO:0006350	NM_133242	Mm.392436	170791	ENSMUST00000142071	TC1585621
NM_133345	0.00770348	2.37419	up	2500.37	3600.8	5.9039	4.65647	2769.77	785.81	3945.53	3610.01	3567.6	3624.8	6.0691	5.4102	6.2324	4.6458	4.6745	4.6491	Ing4	Mus musculus inhibitor of growth family, member 4 (Ing4), mRNA [NM_133345]	chr6:124999223-124999282	GO:0005515|GO:0007049|GO:0008270|GO:0005634|GO:0046872|GO:0016568	NM_133345	Mm.262547	28019	ENSMUST00000032480	TC1574387
NM_133350	1.60567e-07	9.90278	up	1715.64	358.401	5.53327	2.22543	1935.49	880.693	2330.73	362.891	358.51	353.802	5.5521	5.5747	5.473	2.2816	2.2098	2.1849	Mapre3	Mus musculus microtubule-associated protein, RP/EB family, member 3 (Mapre3), mRNA [NM_133350]	chr5:31168373-31168432	GO:0043193|GO:0008017|GO:0005515|GO:0007067|GO:0007049|GO:0005737|GO:0005874|GO:0030496|GO:0005856|GO:0051301	NM_133350	Mm.332295	100732	ENSMUST00000114724	TC1576280
NM_133485	0.00620743	5.04796	up	809.819	346.328	4.2357	1.9	441.725	375.635	1612.1	326.602	374.804	337.578	3.4206	4.3454	4.9411	1.8924	1.9485	1.8591	Ppp1r14c	Mus musculus protein phosphatase 1, regulatory (inhibitor) subunit 14c (Ppp1r14c), mRNA [NM_133485]	chr10:6881881-6881822	GO:0005515|GO:0042325|GO:0007165|GO:0050790|GO:0005737|GO:0016020|GO:0004864|GO:0004865|GO:0005624	NM_133485	Mm.308126	76142	ENSMUST00000043374	TC1579430
NM_133685	0.0186688	2.02619	up	235.855	609.231	2.65687	1.6381	347.298	120.504	239.764	592.09	612.516	623.087	3.0736	2.7051	2.1919	1.4998	1.7539	1.6606	Rab31	Mus musculus RAB31, member RAS oncogene family (Rab31), mRNA [NM_133685]	chr17:66001574-66001515	GO:0005802|GO:0003674|GO:0016020|GO:0005886|GO:0000166|GO:0007264|GO:0005770|GO:0048193|GO:0015031|GO:0005525|GO:0005769	NM_133685	Mm.29274	106572	ENSMUST00000070673
NM_133700	1.3338e-05	2.71904	up	400.83	379.982	3.43573	1.99263	467.018	204.319	531.154	346.263	397.307	396.377	3.5009	3.4669	3.3394	1.9398	2.0147	2.0234	Btbd10	Mus musculus BTB (POZ) domain containing 10 (Btbd10), mRNA [NM_133700]	chr7:120459322-120459263	GO:0005515|GO:0008150|GO:0003674|GO:0005634|GO:0005575	NM_133700	Mm.238034	68815	ENSMUST00000135510	TC1576608
NM_133718	0.00332219	4.2453	up	415.223	1289.2	3.3197	1.23383	629.147	130.119	486.403	1137.51	1381.47	1348.63	3.9308	2.8159	3.2124	1.1548	1.1783	1.3684	Tmem30a	Mus musculus transmembrane protein 30A (Tmem30a), mRNA [NM_133718]	chr9:79618713-79618654	GO:0008150|GO:0003674|GO:0016020|GO:0016021|GO:0005575	NM_133718	Mm.355034	69981	ENSMUST00000034878	TC1573593
NM_133721	0.00397219	2.6364	up	867.859	928.21	4.51923	3.12067	720.616	475.638	1407.32	1077.1	880.742	826.792	4.1267	4.6859	4.7451	3.3636	3.0651	2.9333	Itga9	Mus musculus integrin alpha 9 (Itga9), transcript variant 1, mRNA [NM_133721]	chr9:118807900-118807959	GO:0007165|GO:0016020|GO:0007229|GO:0004872|GO:0016021|GO:0007155	NM_133721	Mm.335520	104099	ENSMUST00000044165	TC1577056
NM_133739	0.0321458	2.59644	up	1002.79	1155.64	4.4646	3.08807	1190.71	227.386	1590.27	1057.62	1203.33	1205.98	4.8512	3.6212	4.9214	2.9675	3.1147	3.182	Tmem123	Mus musculus transmembrane protein 123 (Tmem123), mRNA [NM_133739]	chr9:7793672-7793731	GO:0008150|GO:0007165|GO:0003674|GO:0016020|GO:0004872|GO:0016021|GO:0005575	NM_133739	Mm.283293	71929	ENSMUST00000154371	TC1661991
NM_133752	0.0202291	1.58696	up	1304.05	1628.33	5.05993	4.39367	1299.01	555.479	2057.65	1305.25	1751.65	1828.09	4.9768	4.9098	5.2932	4.1283	4.4985	4.5542	Opa1	Mus musculus optic atrophy 1 homolog (human) (Opa1), nuclear gene encoding mitochondrial protein, mRNA [NM_133752]	chr16:29651875-29651934	GO:0006184|GO:0005739|GO:0016020|GO:0000166|GO:0005743|GO:0003924|GO:0006915|GO:0016021|GO:0005525|GO:0007601|GO:0050896	NM_133752	Mm.274285	74143	ENSMUST00000068650	NP749394
NM_133754	6.10241e-05	23.7091	up	1291.97	266.028	5.14313	0.575767	1826.77	735.902	1313.24	268.585	256.92	272.58	5.4686	5.3155	4.6453	0.6909	0.5251	0.5113	Fblim1	Mus musculus filamin binding LIM protein 1 (Fblim1), transcript variant 2, mRNA [NM_133754]	chr4:141132104-141132045	GO:0008150|GO:0003674|GO:0005737|GO:0030054|GO:0008360|GO:0008270|GO:0005575|GO:0007155|GO:0005856|GO:0046872	NM_133754	Mm.286536	74202	ENSMUST00000105785
NM_133767	0.0141163	4.53793	up	1387.12	861.463	4.99123	2.8092	2659.61	468.277	1033.46	811.009	854.241	919.139	6.0106	4.6634	4.2997	2.715	2.7833	2.9293	Mtif2	Mus musculus mitochondrial translational initiation factor 2 (Mtif2), nuclear gene encoding mitochondrial protein, mRNA [NM_133767]	chr11:29445083-29445142	GO:0006184|GO:0005739|GO:0005622|GO:0008150|GO:0003674|GO:0000166|GO:0003924|GO:0003743|GO:0045948|GO:0005525|GO:0006412|GO:0006413	NM_133767	Mm.285429	76784	ENSMUST00000093239	TC1580690
NM_133770	0.0183465	2.31177	up	758.703	679.839	4.35803	3.14903	1142.45	427.768	705.887	684.934	669.264	685.318	4.7915	4.5329	3.7497	3.198	3.1104	3.1387	Adck4	Mus musculus aarF domain containing kinase 4 (Adck4), mRNA [NM_133770]	chr7:28042903-28042962	GO:0005739|GO:0016310|GO:0008150|GO:0003674|GO:0016020|GO:0016301|GO:0004674|GO:0016021|GO:0005575|GO:0016740	NM_133770	Mm.124728	76889	ENSMUST00000108378	TC1579295
NM_133779	0.00369784	10.6346	up	497.28	83.0835	3.5203	0.1096	969.497	184.476	337.867	92.4194	84.1441	72.6871	4.5547	3.3195	2.6867	0.3083	0.1188	-0.0983	Pigt	Mus musculus phosphatidylinositol glycan anchor biosynthesis, class T (Pigt), mRNA [NM_133779]	chr2:164333740-164333799	GO:0005737|GO:0016020|GO:0005783|GO:0030182|GO:0016255|GO:0042765|GO:0016023|GO:0016021|GO:0003923|GO:0051402|GO:0006506	NM_133779	Mm.28228	78928	ENSMUST00000103101	NP725594
NM_133818	9.35952e-05	8.74242	up	416.45	804.672	3.50267	0.374633	520.39	219.923	509.035	747.308	814.47	852.238	3.657	3.573	3.278	0.2095	0.2176	0.6968	AI597479	Mus musculus expressed sequence AI597479 (AI597479), mRNA [NM_133818]	chr1:43172619-43172678	GO:0008150|GO:0003674|GO:0005575	NM_133818	Mm.28817	98404	ENSMUST00000010434	TC1599657
NM_133825	0.0135255	1.79597	up	985.688	1131.59	4.7244	3.87963	1364.9	492.247	1099.91	1010.11	1164.61	1220.04	5.0482	4.7354	4.3896	3.7585	3.9096	3.9708	D1Ertd622e	Mus musculus DNA segment, Chr 1, ERATO Doi 622, expressed (D1Ertd622e), mRNA [NM_133825]	chr1:99540626-99540567	GO:0008150|GO:0003674|GO:0005575	NM_133825	Mm.12309	52392	ENSMUST00000116550	TC1578015
NM_133839	0.00133415	2.69821	up	2873.67	2142.79	6.2337	4.8017	3927.84	1266.77	3426.41	1937.08	2196.81	2294.47	6.5731	6.0991	6.0289	4.6979	4.8252	4.882	Mmadhc	Mus musculus methylmalonic aciduria (cobalamin deficiency) cblD type, with homocystinuria (Mmadhc), nuclear gene encoding mitochondrial protein, mRNA [NM_133839]	chr2:50135492-50135433	GO:0005739|GO:0008150|GO:0003674|GO:0005575	NM_133839	Mm.29214	109129	ENSMUST00000028104	TC1575478
NM_133858	0.0262902	3.01411	up	1370.22	806.546	4.9872	3.39547	2480.34	428.022	1202.29	821.625	809.626	788.387	5.9099	4.5337	4.518	3.4605	3.3851	3.3408	Fam63a	Mus musculus family with sequence similarity 63, member A (Fam63a), mRNA [NM_133858]	chr3:95099985-95100044	GO:0008150|GO:0003674|GO:0005575	NM_133858	Mm.279287	75007	ENSMUST00000107187	TC1572274
NM_133904	0.000802567	5.63676	up	457.724	204.836	2.0615	-0.433367	613.118	305.751	454.304	217.825	193.738	202.947	2.1707	2.3753	1.6385	-0.2001	-0.7478	-0.3522	Acacb	Mus musculus acetyl-Coenzyme A carboxylase beta (Acacb), mRNA [NM_133904]	chr5:114700702-114700761	GO:0005739|GO:0014070|GO:0009374|GO:0006633|GO:0005625|GO:0006084|GO:0005524|GO:0003989	NM_133904	Mm.81793	100705	ENSMUST00000102582	TC1597671
NM_133906	0.023485	3.84762	up	426.574	499.379	3.3843	1.44033	731.25	160.539	387.932	584.644	171.952	741.54	4.1478	3.119	2.8861	1.5376	0.7327	2.0507	Zkscan1	Mus musculus zinc finger with KRAB and SCAN domains 1 (Zkscan1), transcript variant 1, mRNA [NM_133906]	chr5:138548978-138549037	GO:0006355|GO:0003700|GO:0005634|GO:0005575|GO:0003676|GO:0003677|GO:0046872|GO:0006350|GO:0005622|GO:0003674|GO:0008150|GO:0008270|GO:0045449	NM_133906	Mm.213114	74570	ENSMUST00000019660
NM_133925	0.0145935	3.13457	up	547.165	961.517	3.6892	2.04093	914.539	167.933	559.022	924.221	955.553	1004.78	4.4705	3.1839	3.4132	1.9362	2.1176	2.069	Rbm28	Mus musculus RNA binding motif protein 28 (Rbm28), mRNA [NM_133925]	chr6:29075333-29075274	GO:0008380|GO:0006397|GO:0008150|GO:0003674|GO:0000166|GO:0003723|GO:0005681|GO:0005634|GO:0005575|GO:0003676	NM_133925	Mm.40802	68272	ENSMUST00000007993	TC1596761
NM_133947	0.000298465	26.7685	up	3064.94	4460.34	6.2101	1.46763	5302.78	1094.1	2797.94	4759.09	4477.22	4144.7	7.0061	5.8877	5.7365	1.547	1.4688	1.3871	Numa1	Mus musculus nuclear mitotic apparatus protein 1 (Numa1), mRNA [NM_133947]	chr7:109163380-109163439	GO:0008017|GO:0000922|GO:0015631|GO:0043025|GO:0005876|GO:0005634|GO:0030425|GO:0016363	NM_133947	Mm.27259	101706	ENSMUST00000084852	TC1572764
NM_133968	0.0260867	1.71535	up	1162.48	1415.62	4.9852	4.2067	1617.54	637.725	1232.18	1436.06	1359.98	1450.82	5.2932	5.109	4.5534	4.2661	4.1333	4.2207	Snapc2	Mus musculus small nuclear RNA activating complex, polypeptide 2 (Snapc2), mRNA [NM_133968]	chr8:4256158-4256217	GO:0008150|GO:0003674|GO:0005634|GO:0005575|GO:0045449|GO:0006350	NM_133968	Mm.28452	102209	ENSMUST00000011981	TC1574193
NM_133992	0.0464049	3.24999	up	1181.65	587.677	4.632	2.93157	2289.75	270.498	984.712	508.183	646.672	608.176	5.7945	3.8716	4.2299	2.7674	3.0609	2.9664	Pan2	Mus musculus PAN2 polyA specific ribonuclease subunit homolog (S. cerevisiae) (Pan2), mRNA [NM_133992]	chr10:127758288-127758347	GO:0006511|GO:0000291|GO:0005634|GO:0003676|GO:0005622|GO:0004535|GO:0004518|GO:0004527|GO:0005737|GO:0016787|GO:0000175|GO:0000184|GO:0004221|GO:0000289	NM_133992	Mm.244183	103135	ENSMUST00000105236	TC1602074
NM_134014	0.000108482	5.62726	up	359.875	1515.21	3.1813	0.688867	468.511	147.623	463.491	1320.99	1577.41	1647.23	3.4917	2.9434	3.1088	0.6502	0.6955	0.7209	Xpo1	Mus musculus exportin 1, CRM1 homolog (yeast) (Xpo1), transcript variant 1, mRNA [NM_134014]	chr11:23196643-23196702	GO:0005515|GO:0034504|GO:0042176|GO:0003723|GO:0005634|GO:0010824|GO:0009615|GO:0015031|GO:0006886|GO:0005737|GO:0005488|GO:0030529|GO:0006611|GO:0008565|GO:0006810|GO:0051028	NM_134014	Mm.217547	103573	ENSMUST00000020538	TC1761561
NM_134017	0.00158077	3.3681	up	2892.47	2162.9	6.24633	4.4944	4212.39	1322.03	3143	1988.75	2287.02	2212.92	6.674	6.1607	5.9043	4.4193	4.5433	4.5206	Mat2b	Mus musculus methionine adenosyltransferase II, beta (Mat2b), mRNA [NM_134017]	chr11:40493028-40492969	GO:0005739|GO:0005488|GO:0008152|GO:0008831|GO:0003824|GO:0006730|GO:0045226	NM_134017	Mm.293771	108645	ENSMUST00000101347	TC1572131
NM_134022	0.00436591	2.14602	up	332.728	331.81	3.20753	2.10587	399.915	196.072	402.196	383.506	308.486	303.439	3.2771	3.4074	2.9381	2.3613	1.993	1.9633	6330403K07Rik	Mus musculus RIKEN cDNA 6330403K07 gene (6330403K07Rik), mRNA [NM_134022]	chr11:70845753-70845694	GO:0008150|GO:0003674|GO:0005575	NM_134022	Mm.27768	103712	ENSMUST00000018595	TC1768152
NM_134081	0.0349746	2.17126	up	1286.12	2297.04	4.94663	3.8281	2023.1	405.635	1429.62	2126.85	2305.63	2458.64	5.6159	4.4562	4.7678	3.6694	3.8575	3.9574	Dnajc9	Mus musculus DnaJ (Hsp40) homolog, subfamily C, member 9 (Dnajc9), mRNA [NM_134081]	chr14:21204242-21204183	GO:0008150|GO:0003674|GO:0031072|GO:0005575	NM_134081	Mm.2871	108671	ENSMUST00000022345	TC1576084
NM_134099	0.033134	2.45286	up	534.668	1289.6	3.69867	2.4042	929.31	197.419	477.275	1294.71	1260.87	1313.22	4.4936	3.4173	3.1851	2.3258	2.4093	2.4775	Fbxo4	Mus musculus F-box protein 4 (Fbxo4), mRNA [NM_134099]	chr15:3915620-3915561	GO:0008150|GO:0003674|GO:0005575	NM_134099	Mm.234191	106052	ENSMUST00000022791	TC1582258
NM_134116	0.023378	2.45218	up	2143.89	1576.54	5.65647	4.3624	3281.89	617.789	2531.99	1537.23	1594	1598.39	6.3139	5.0631	5.5924	4.3643	4.3624	4.3605	Gpsm3	Mus musculus G-protein signalling modulator 3 (AGS3-like, C. elegans) (Gpsm3), mRNA [NM_134116]	chr17:34728637-34728696	GO:0007165|GO:0050790|GO:0005737|GO:0005096	NM_134116	Mm.26584	106512	ENSMUST00000038325	TC1581158
NM_134125	0.00337557	3.86768	up	2149.31	2250.1	5.79	3.83853	3418.06	956	2073.88	2412.48	2201.33	2136.5	6.3725	5.693	5.3045	3.8847	3.8322	3.7987	Trip10	Mus musculus thyroid hormone receptor interactor 10 (Trip10), mRNA [NM_134125]	chr17:57402779-57402838	GO:0005515|GO:0005737|GO:0005794|GO:0016020|GO:0005886|GO:0005874|GO:0042538|GO:0005856|GO:0005764|GO:0008289|GO:0006897	NM_134125	Mm.37368	106628	ENSMUST00000077277	TC1578096
NM_134141	0.00124679	8.71862	up	1181.89	4253.31	4.89917	1.77507	1957.72	498.205	1089.74	4269.16	4182.02	4308.74	5.5685	4.7528	4.3762	2.0492	1.5136	1.7624	Ciapin1	Mus musculus cytokine induced apoptosis inhibitor 1 (Ciapin1), mRNA [NM_134141]	chr8:97346663-97346604	GO:0030097|GO:0003674|GO:0005737|GO:0005730|GO:0006915|GO:0006916|GO:0005634	NM_134141	Mm.27582	109006	ENSMUST00000034233	TC1571934
NM_134216	0.0375066	2.90264	up	1284.69	889.761	5.00643	3.46907	798.442	709.092	2346.53	1081.33	538.62	1049.33	4.2746	5.262	5.4827	3.8568	2.7971	3.7533	Vmn1r206	Mus musculus vomeronasal 1 receptor 206 (Vmn1r206), mRNA [NM_134216]	chr13:22712411-22712352	GO:0007165|GO:0005550|GO:0016503|GO:0007186|GO:0005887|GO:0004872|GO:0019236	NM_134216	Mm.377205	171250	ENSMUST00000076012
NM_134448	0.00021961	1.52207	up	451.597	1184.38	3.59857	2.99253	500.055	226.278	628.457	1133.46	1212.46	1207.23	3.5995	3.6141	3.5821	2.8994	3.0455	3.0327	Dst	Mus musculus dystonin (Dst), transcript variant b, mRNA [NM_134448]	chr1:34364644-34364703	GO:0008017|GO:0060053|GO:0030056|GO:0008090|GO:0031110|GO:0005509|GO:0005874|GO:0031122|GO:0003779|GO:0007409|GO:0015629|GO:0005737|GO:0015630|GO:0016023|GO:0007050|GO:0005856|GO:0007155	NM_134448	Mm.478284	13518	ENSMUST00000097789	TC1661495
NM_138601	0.0204541	2.47021	up	2212.88	4417.02	5.8668	4.56217	3263.86	1393.42	1981.36	4406.77	4492	4352.29	6.2469	6.182	5.1715	4.643	4.5368	4.5067	D10Jhu81e	Mus musculus DNA segment, Chr 10, Johns Hopkins University 81 expressed (D10Jhu81e), mRNA [NM_138601]	chr10:77624872-77624813	GO:0005739|GO:0008150|GO:0003674|GO:0005814	NM_138601	Mm.268691	28295		TC1575840
NM_138607	0.00452599	2.15357	up	1212.37	1122.02	4.97847	3.87173	1694.64	520.013	1422.44	1107.34	1107.04	1151.67	5.3603	4.8146	4.7605	3.8911	3.8365	3.8876	Fam50a	Mus musculus family with sequence similarity 50, member A (Fam50a), mRNA [NM_138607]	chrX:71565395-71565454	GO:0005634	NM_138607	Mm.4370	108160	ENSMUST00000002027	TC1585698
NM_138670	0.00118372	10.8679	up	3283.44	504.494	6.16047	2.71847	2154.82	1017.46	6678.03	514.354	508.441	490.688	5.7069	5.7829	6.9916	2.7848	2.7139	2.6567	Mpst	Mus musculus mercaptopyruvate sulfurtransferase (Mpst), nuclear gene encoding mitochondrial protein, transcript variant 1, mRNA [NM_138670]	chr15:78244373-78244432	GO:0005739|GO:0008150|GO:0003674|GO:0005737|GO:0016784|GO:0008272|GO:0005743|GO:0004792|GO:0016740	NM_138670	Mm.294215	246221	ENSMUST00000100475
NM_138672	0.0230615	3.27282	up	344.031	877.752	3.23327	1.52273	530.745	238.373	262.974	836.784	852.758	943.714	3.6854	3.6892	2.3252	1.6978	1.2315	1.6389	Stab1	Mus musculus stabilin 1 (Stab1), mRNA [NM_138672]	chr14:31952347-31952288	GO:0007165|GO:0005737|GO:0006954|GO:0016020|GO:0005540|GO:0005488|GO:0004872|GO:0016021|GO:0007155	NM_138672	Mm.220821	192187	ENSMUST00000036618	TC1611017
NM_138748	0.00926795	2.63372	up	4274.4	3569.16	6.93797	5.54087	5131.29	3197.58	4494.34	3702.69	3546.56	3458.22	6.9587	7.4349	6.4203	5.6325	5.5162	5.4739	Ppp2r4	Mus musculus protein phosphatase 2A, regulatory subunit B (PR 53) (Ppp2r4), mRNA [NM_138748]	chr2:30303266-30303325	GO:0050790|GO:0005737|GO:0000166|GO:0003755|GO:0019211|GO:0005634|GO:0016853|GO:0005524	NM_138748	Mm.275393	110854	ENSMUST00000042055	TC1717037
NM_138749	0.00141015	18.9212	up	4862.39	6600.1	6.7072	2.46527	8365.33	1056.06	5165.77	6499.75	6826.12	6474.42	7.6638	5.8366	6.6212	2.2599	2.5786	2.5573	Plxnb2	Mus musculus plexin B2 (Plxnb2), mRNA [NM_138749]	chr15:88986040-88985981	GO:0005515|GO:0016020|GO:0050772|GO:0016021	NM_138749	Mm.267514	140570	ENSMUST00000109331	TC1572279
NM_138758	0.022987	3.44611	up	836.766	398.533	4.1623	2.37733	433.769	297.576	1778.95	422.116	390.945	382.538	3.3944	4.0093	5.0832	2.4997	2.3348	2.2975	Tmlhe	Mus musculus trimethyllysine hydroxylase, epsilon (Tmlhe), nuclear gene encoding mitochondrial protein, mRNA [NM_138758]	chrX_random:333498-333557	GO:0050353|GO:0005739|GO:0031418|GO:0005506|GO:0045329|GO:0016491|GO:0016702|GO:0055114	NM_138758	Mm.394228	192289	ENSMUST00000115964	TC1585625
NM_138942	0.000548076	5.37314	up	353.717	137.58	3.266	0.840233	494.67	192.52	373.963	144.268	145.045	123.426	3.5839	3.381	2.8331	0.9508	0.9043	0.6656	Dbh	Mus musculus dopamine beta hydroxylase (Dbh), mRNA [NM_138942]	chr2:27038665-27038724	GO:0030424|GO:0006548|GO:0046333|GO:0050900|GO:0003824|GO:0001816|GO:0046872|GO:0042596|GO:0004500|GO:0004497|GO:0045907|GO:0042127|GO:0007626|GO:0007613|GO:0002443|GO:0008306|GO:0042711|GO:0031418|GO:0005507|GO:0009987|GO:0042981|GO:0042593|GO:0031410|GO:0001975|GO:0016020|GO:0048149|GO:0006584|GO:0001974|GO:0008542|GO:0016491|GO:0042421|GO:0042420|GO:0048265|GO:0016021|GO:0042423|GO:0055114|GO:…	NM_138942	Mm.167781	13166
NM_138955	0.00489619	3.00903	up	153.746	103.273	2.0087	0.4194	140.228	110.995	210.016	121.436	91.6224	96.7589	1.6746	2.4824	1.8691	0.7022	0.2416	0.3144	Abcg4	Mus musculus ATP-binding cassette, sub-family G (WHITE), member 4 (Abcg4), mRNA [NM_138955]	chr9:44081345-44081286	GO:0000166|GO:0005524	NM_138955	Mm.101876	192663		TC1581179
NM_139272	0.000334324	3.4018	up	1443.8	2987.66	5.2297	3.4634	1913.86	611.422	1806.12	2940.53	3016.62	3005.82	5.5358	5.0482	5.1051	3.4636	3.487	3.4396	Galnt2	Mus musculus UDP-N-acetyl-alpha-D-galactosamine:polypeptide N-acetylgalactosaminyltransferase 2 (Galnt2), mRNA [NM_139272]	chr8:126869403-126869462	GO:0004653|GO:0005794|GO:0016020|GO:0006493|GO:0016757|GO:0005796|GO:0005529|GO:0005576|GO:0016021|GO:0016740	NM_139272	Mm.33808	108148	ENSMUST00000034458	TC1573471
NM_139311	0.00100944	25.0765	up	3589.63	249.843	6.32727	1.679	6583.21	982.062	3203.61	316.143	231.337	202.048	7.3181	5.7318	5.9319	2.0826	1.5778	1.3766	Mllt6	Mus musculus myeloid/lymphoid or mixed-lineage leukemia (trithorax homolog, Drosophila); translocated to, 6 (Mllt6), mRNA [NM_139311]	chr11:97546691-97546750	GO:0008150|GO:0003674|GO:0005575|GO:0046872	NM_139311	Mm.23685	246198	ENSMUST00000044730	TC1598346
NM_144523	0.014765	2.60563	up	2253.49	1638.1	5.7993	4.41767	3651.03	830.202	2279.22	1675.7	1610.91	1627.7	6.4677	5.4895	5.4407	4.4887	4.3776	4.3867	Zfp622	Mus musculus zinc finger protein 622 (Zfp622), mRNA [NM_144523]	chr15:25927103-25927162	GO:0005622|GO:0008150|GO:0003674|GO:0005737|GO:0008270|GO:0005634|GO:0005575|GO:0003676|GO:0046872	NM_144523	Mm.29145	52521	ENSMUST00000061875	TC1636570
NM_144550	3.087e-05	5.54133	up	362.827	338.313	3.30167	0.831433	377.997	197.989	512.496	285.336	359.678	369.925	3.1958	3.4214	3.2878	0.6602	0.8335	1.0006	Ccdc52	Mus musculus coiled-coil domain containing 52 (Ccdc52), mRNA [NM_144550]	chr16:44387248-44387307	GO:0008150|GO:0003674|GO:0005575	NM_144550	Mm.24035	212514	ENSMUST00000050897	TC1580221
NM_144557	0.047763	2.2323	up	89.304	225.537	1.33133	0.1728	123.505	64.9633	79.444	222.993	214.141	239.476	1.582	1.8137	0.5983	0.5181	-0.0026	0.0029	Myrip	Mus musculus myosin VIIA and Rab interacting protein (Myrip), mRNA [NM_144557]	chr9:120383621-120383680	GO:0005515|GO:0042470|GO:0017137|GO:0045202|GO:0003779|GO:0015629|GO:0006886|GO:0046872|GO:0050790|GO:0005737|GO:0030050|GO:0008270|GO:0017022|GO:0001750	NM_144557	Mm.100936	245049	ENSMUST00000048121	TC1583663
NM_144787	0.0046559	4.16813	up	176.81	534.804	2.1183	0.0589	285.868	63.1329	181.428	526.025	531.229	547.158	2.7928	1.7725	1.7896	-0.0448	-0.0919	0.3134	Kdm4c	Mus musculus lysine (K)-specific demethylase 4C (Kdm4c), transcript variant 1, mRNA [NM_144787]	chr4:74051459-74051518	GO:0005515|GO:0016491|GO:0008270|GO:0005634|GO:0016702|GO:0003676|GO:0046872|GO:0045449|GO:0055114|GO:0016568|GO:0006350	NM_144787	Mm.209059	76804	ENSMUST00000077851	TC1578807
NM_144793	0.00981662	2.30266	up	1028.26	842.681	4.66197	3.45867	1440.49	347.452	1296.85	846.567	821.458	860.018	5.1259	4.2328	4.6272	3.5037	3.406	3.4663	Slc25a38	Mus musculus solute carrier family 25, member 38 (Slc25a38), nuclear gene encoding mitochondrial protein, mRNA [NM_144793]	chr9:120033376-120033435	GO:0005739|GO:0008150|GO:0003674|GO:0016020|GO:0005488|GO:0006810|GO:0005743|GO:0016021|GO:0005575|GO:0055085	NM_144793	Mm.236656	208638	ENSMUST00000035106	TC1689294
NM_144822	0.00122372	3.63142	up	2754.2	1468.05	6.12023	4.2597	3898.81	1038.7	3325.1	1473.34	1449.12	1481.67	6.5624	5.8127	5.9856	4.3031	4.2249	4.2511	Cbara1	Mus musculus calcium binding atopy-related autoantigen 1 (Cbara1), mRNA [NM_144822]	chr10:59326812-59326871	GO:0005739|GO:0008150|GO:0016020|GO:0005509|GO:0016021|GO:0005575	NM_144822	Mm.27199	216001	ENSMUST00000020311	NP1311233
NM_144826	7.45927e-06	13.2872	up	1537.8	264.358	5.325	1.59303	1826.29	664.729	2122.37	238.363	271.594	283.118	5.4683	5.1688	5.3379	1.4374	1.5931	1.7486	Utp6	Mus musculus UTP6, small subunit (SSU) processome component, homolog (yeast) (Utp6), mRNA [NM_144826]	chr11:79747532-79747473	GO:0005622|GO:0005515|GO:0006396|GO:0006364|GO:0005634	NM_144826	Mm.274961	216987	ENSMUST00000043152
NM_144831	0.00119777	3.22106	up	1243.71	733.473	4.9446	3.25707	1517.52	432.141	1781.47	709.508	707.521	783.39	5.2011	4.5475	5.0852	3.2489	3.1906	3.3317	Dhx8	Mus musculus DEAH (Asp-Glu-Ala-His) box polypeptide 8 (Dhx8), mRNA [NM_144831]	chr11:101628605-101628664	GO:0008380|GO:0008026|GO:0006397|GO:0016787|GO:0006200|GO:0000166|GO:0003723|GO:0004386|GO:0005681|GO:0005634|GO:0003676|GO:0005524	NM_144831	Mm.28186	217207	ENSMUST00000107181	TC1602044
NM_144861	0.000233647	5.64367	up	516.927	198.664	3.86463	1.368	524.773	347.054	678.954	176.211	198.377	221.403	3.6691	4.2312	3.6936	1.2393	1.3561	1.5086	Rprd1a	Mus musculus regulation of nuclear pre-mRNA domain containing 1A (Rprd1a), mRNA [NM_144861]	chr18:24643542-24643483	GO:0008150|GO:0003674|GO:0005575	NM_144861	Mm.28427	225283	ENSMUST00000046206	TC1643551
NM_144862	0.0302411	2.35044	up	2647.2	2401.4	6.1776	4.94467	1987.94	1867.92	4085.73	3045.04	2168.65	1990.51	5.5906	6.6594	6.2828	5.3504	4.8066	4.677	Lims2	Mus musculus LIM and senescent cell antigen like domains 2 (Lims2), mRNA [NM_144862]	chr18:32118211-32118270	GO:0008150|GO:0003674|GO:0030054|GO:0016020|GO:0005886|GO:0008270|GO:0005925|GO:0046872	NM_144862	Mm.24551	225341	ENSMUST00000025254	TC1580913
NM_144880	0.00360853	3.26398	up	2246.94	1344.24	5.83853	4.1319	3459.18	916.102	2365.53	1284.15	1378.28	1370.29	6.3898	5.6315	5.4943	4.1048	4.1526	4.1383	Ppp2r5a	Mus musculus protein phosphatase 2, regulatory subunit B (B56), alpha isoform (Ppp2r5a), mRNA [NM_144880]	chr1:193175942-193175883	GO:0008150|GO:0007165|GO:0003674|GO:0050790|GO:0005737|GO:0008601|GO:0000159|GO:0005634|GO:0005575|GO:0000775	NM_144880	Mm.205569	226849	ENSMUST00000110885	TC1685028
NM_144886	8.42452e-06	353.271	up	192421	1204.64	12.4387	3.97407	212858	149976	214430	1201.87	1172.3	1239.75	12.3331	12.9865	11.9965	4.0092	3.9191	3.9939	Exosc2	Mus musculus exosome component 2 (Exosc2), mRNA [NM_144886]	chr2:31536706-31536765	GO:0008150|GO:0003674|GO:0005737|GO:0004527|GO:0004518|GO:0016787|GO:0006364|GO:0003723|GO:0005634|GO:0000178	NM_144886	Mm.150972	227715	ENSMUST00000038474	TC1579585
NM_144913	0.00476998	5.6532	up	1236.6	569.561	4.92197	2.4229	2205.3	506.245	998.273	513.838	597.189	597.657	5.7403	4.7759	4.2497	2.3564	2.5447	2.3676	Mepce	Mus musculus methylphosphate capping enzyme (Mepce), mRNA [NM_144913]	chr5:138223194-138223135	GO:0008150|GO:0003674|GO:0005737|GO:0008168|GO:0006479|GO:0005575|GO:0008276|GO:0016740	NM_144913	Mm.61193	231803	ENSMUST00000110981
NM_144920	0.000114472	2.94602	up	137.953	179.41	1.91903	0.360267	159.432	76.0937	178.332	165.515	185.936	186.779	1.9504	2.0419	1.7648	0.2654	0.3327	0.4827	Plekha5	Mus musculus pleckstrin homology domain containing, family A member 5 (Plekha5), mRNA [NM_144920]	chr6:140540225-140540284	GO:0008150|GO:0003674|GO:0005575	NM_144920	Mm.247670	109135	ENSMUST00000032357	NP427020
NM_144938	0.00222913	1.9133	up	576.636	809.019	3.97267	3.0366	733.958	305.487	690.463	752.279	829.15	845.63	4.1531	4.0471	3.7178	2.9778	3.0688	3.0632	C1s	Mus musculus complement component 1, s subcomponent (C1s), transcript variant 1, mRNA [NM_144938]	chr6:124480834-124480775	GO:0016787|GO:0004252|GO:0045087|GO:0006958|GO:0005509|GO:0006508|GO:0008236|GO:0008233|GO:0005576|GO:0003824|GO:0046872	NM_144938	Mm.219527	50908	ENSMUST00000100963	TC1577081
NM_145123	0.00793279	2.65473	up	109.03	83.8147	1.52287	0.1143	81.8654	63.9752	181.25	92.4419	82.9517	76.0505	0.9888	1.7916	1.7882	0.3086	0.0781	-0.0438	Crtac1	Mus musculus cartilage acidic protein 1 (Crtac1), mRNA [NM_145123]	chr19:42357869-42357810	GO:0008150|GO:0003674|GO:0005509|GO:0005578|GO:0005576|GO:0005575	NM_145123	Mm.313558	72832	ENSMUST00000048630	NP743522
NM_145124	0.0127474	1.97707	up	1597.76	1634.38	5.39707	4.4137	2314.23	746.562	1732.49	1707.53	1563.83	1631.78	5.8099	5.3363	5.045	4.5159	4.3349	4.3903	Mib2	Mus musculus mindbomb homolog 2 (Drosophila) (Mib2), mRNA [NM_145124]	chr4:155028850-155028791	GO:0005515|GO:0005737|GO:0004842|GO:0016567|GO:0007219|GO:0016874|GO:0000151|GO:0008270|GO:0003779|GO:0046872|GO:0005769|GO:0005768	NM_145124	Mm.235738	76580	ENSMUST00000103176	TC1666591
NM_145355	0.000903289	5.62051	up	706.026	403.285	4.17017	1.67947	1077.96	287.843	752.272	342.445	434.103	433.307	4.7077	3.9613	3.8415	1.5257	1.7617	1.751	Rnf185	Mus musculus ring finger protein 185 (Rnf185), mRNA [NM_145355]	chr11:3316048-3315989	GO:0005515|GO:0008150|GO:0003674|GO:0016020|GO:0008270|GO:0016021|GO:0005575|GO:0046872	NM_145355	Mm.136973	193670	ENSMUST00000110026	TC1708785
NM_145360	0.0372062	1.56146	up	1239.35	3510.21	5.08307	4.44017	1670.49	684.104	1363.46	3021.18	3732.49	3776.97	5.3396	5.2102	4.6994	4.2946	4.4833	4.5426	Idi1	Mus musculus isopentenyl-diphosphate delta isomerase (Idi1), mRNA [NM_145360]	chr13:8891524-8891583	GO:0006695|GO:0006694|GO:0008610|GO:0016117|GO:0008299|GO:0004452|GO:0046872|GO:0005739|GO:0003674|GO:0008150|GO:0016787|GO:0016126|GO:0016853|GO:0005777	NM_145360	Mm.29847	319554	ENSMUST00000077950	NP495646
NM_145401	0.000818657	8.45575	up	1185.74	314.586	5.10067	2.02073	1296.69	953.503	1307.03	250.082	340.599	353.078	4.9742	5.6893	4.6385	1.7444	2.1359	2.1819	Prkag2	Mus musculus protein kinase, AMP-activated, gamma 2 non-catalytic subunit (Prkag2), transcript variant 1, mRNA [NM_145401]	chr5:24368650-24368591	GO:0016310|GO:0050790|GO:0008610|GO:0031588|GO:0019901|GO:0016208|GO:0004679|GO:0016301|GO:0006950|GO:0006633	NM_145401	Mm.33649	108099	ENSMUST00000099290	TC1575992
NM_145412	0.000180266	5.31548	up	2305.88	891.616	5.94863	3.53843	3152.95	1137.97	2626.72	837.228	887.657	949.963	6.2561	5.9444	5.6454	3.4877	3.5178	3.6098	Chtf8	Mus musculus CTF8, chromosome transmission fidelity factor 8 homolog (S. cerevisiae) (Chtf8), mRNA [NM_145412]	chr8:109407886-109407827	GO:0006260|GO:0008150|GO:0003674|GO:0007049|GO:0005634|GO:0005575|GO:0003677	NM_145412	Mm.479557	214987	ENSMUST00000057107	NP1304448
NM_145416	0.0264923	3.49131	up	1792.05	859.728	5.29037	3.4866	3288.35	443.405	1644.41	809.772	887.312	882.1	6.3167	4.5847	4.9697	3.4396	3.5173	3.5029	Kri1	Mus musculus KRI1 homolog (S. cerevisiae) (Kri1), mRNA [NM_145416]	chr9:21077983-21077924	GO:0008150|GO:0003674|GO:0005575	NM_145416	Mm.290690	215194	ENSMUST00000038671
NM_145487	0.00686973	3.91135	up	390.416	198.135	3.33647	1.3688	647.174	191.666	332.408	210.466	196.486	187.454	3.9716	3.3746	2.6632	1.4956	1.3423	1.2685	Prr3	Mus musculus proline-rich polypeptide 3 (Prr3), transcript variant 1, mRNA [NM_145487]	chr17:36109594-36109535	GO:0008150|GO:0003674|GO:0008270|GO:0005575|GO:0003676|GO:0046872	NM_145487	Mm.40036	75210	ENSMUST00000055454	TC1577901
NM_145499	0.0333892	1.57233	up	88.0544	119.91	1.29437	0.641467	110.483	53.1289	100.551	131.2	120.195	108.335	1.4213	1.5236	0.9382	0.8138	0.6332	0.4774	Cyp2c70	Mus musculus cytochrome P450, family 2, subfamily c, polypeptide 70 (Cyp2c70), mRNA [NM_145499]	chr19:40228028-40227969	GO:0005792|GO:0070330|GO:0005506|GO:0005783|GO:0009055|GO:0005575|GO:0046872|GO:0003674|GO:0004497|GO:0008150|GO:0016020|GO:0016491|GO:0020037|GO:0055114	NM_145499	Mm.29119	226105	ENSMUST00000051846	TC1576766
NM_145505	0.0162071	3.15462	up	251.355	311.749	2.3978	0.740333	426.337	93.0433	234.683	286.582	333.112	315.553	3.2124	2.0159	1.9651	0.7022	0.6284	0.8904	Fam160b1	Mus musculus family with sequence similarity 160, member B1 (Fam160b1), mRNA [NM_145505]	chr19:57464017-57464076	GO:0008150|GO:0003674|GO:0005575	NM_145505	Mm.358870	226252		TC1611306
NM_145513	0.00162339	5.53558	up	226.841	620.788	2.50493	0.0362	366.196	88.4558	225.871	576.88	638.393	647.091	3.15	2.2591	2.1057	0.0221	0.0413	0.0452	Tiprl	Mus musculus TIP41, TOR signalling pathway regulator-like (S. cerevisiae) (Tiprl), mRNA [NM_145513]	chr1:167145789-167145730	GO:0008150|GO:0003674|GO:0005737|GO:0005575	NM_145513	Mm.21520	226591	ENSMUST00000043235	TC1575574
NM_145531	0.000448049	19.3309	up	588.936	254.635	3.86973	-0.4031	984.291	229.673	552.844	250.575	259	254.329	4.5765	3.6356	3.3971	-0.0456	-0.5309	-0.6328	Spg11	Mus musculus spastic paraplegia 11 (Spg11), mRNA [NM_145531]	chr2:121879622-121879563	GO:0008150|GO:0003674|GO:0005737|GO:0016020|GO:0005634|GO:0016021|GO:0005575	NM_145531	Mm.222303	214585	ENSMUST00000036450	TC1597276
NM_145602	0.000161954	13.7225	up	884.533	391.095	4.64057	0.8621	829.885	623.002	1200.71	438.373	370.726	364.186	4.3303	5.0753	4.5161	1.1783	0.7368	0.6712	Ndrg4	Mus musculus N-myc downstream regulated gene 4 (Ndrg4), mRNA [NM_145602]	chr8:98238734-98238793	GO:0007275	NM_145602	Mm.29846	234593	ENSMUST00000041318	TC1572927
NM_145607	0.025342	3.26806	up	1909.24	1015.41	5.43223	3.7238	3494.53	546.341	1686.86	909.005	1062.62	1074.59	6.4044	4.8858	5.0065	3.6063	3.7774	3.7877	Ttc13	Mus musculus tetratricopeptide repeat domain 13 (Ttc13), mRNA [NM_145607]	chr8:127195295-127195236	GO:0008150|GO:0003674|GO:0005575	NM_145607	Mm.38436	234875	ENSMUST00000118134	TC1576745
NM_145611	0.000194931	9.96636	up	1329.81	1486.35	5.2046	1.88753	1123.94	915.211	1950.27	1619.83	1465.14	1374.09	4.7679	5.6301	5.2158	1.7993	1.9337	1.9296	Kank2	Mus musculus KN motif and ankyrin repeat domains 2 (Kank2), mRNA [NM_145611]	chr9:21571329-21571270	GO:0051497|GO:0003674|GO:0005737	NM_145611	Mm.257371	235041	ENSMUST00000086340	TC1688392
NM_145628	0.000146121	2.92905	up	680.114	456.109	4.1235	2.57307	698.438	287.709	1054.2	451.263	449.372	467.691	4.0816	3.9606	4.3283	2.596	2.5357	2.5875	Usp11	Mus musculus ubiquitin specific peptidase 11 (Usp11), mRNA [NM_145628]	chrX:20297278-20297337	GO:0008150|GO:0006511|GO:0003674|GO:0016787|GO:0008233|GO:0005634|GO:0008234|GO:0005575|GO:0004221	NM_145628	Mm.34489	236733	ENSMUST00000033383	TC1658288
NM_145633	0.00805119	3.35249	up	563.564	1099.62	3.8202	2.07497	937.292	229.683	523.718	1073.17	1123.12	1102.57	4.5059	3.6357	3.319	2.0259	2.0642	2.1348	Ankrd27	Mus musculus ankyrin repeat domain 27 (VPS9 domain) (Ankrd27), transcript variant 1, mRNA [NM_145633]	chr7:36424184-36424243	GO:0005515|GO:0005085|GO:0050790|GO:0005737|GO:0045022|GO:0005769|GO:0005096	NM_145633	Mm.272620	245886	ENSMUST00000040844	TC1576654
NM_145711	0.0195592	3.05788	up	516.074	398.665	3.6861	2.07357	899.581	222.55	426.09	345.602	416.075	434.316	4.4467	3.5902	3.0214	1.8677	2.1375	2.2155	Tox	Mus musculus thymocyte selection-associated high mobility group box (Tox), mRNA [NM_145711]	chr4:6614814-6614755	GO:0005634|GO:0003677	NM_145711	Mm.475139	252838	ENSMUST00000039987	TC1579549
NM_145828	0.000229017	2.96658	up	858.618	569.466	4.23797	2.66917	862.87	499.32	1213.66	603.619	562.173	542.605	4.3726	4.3012	4.0401	2.8113	2.6261	2.5701	Xylt2	Mus musculus xylosyltransferase II (Xylt2), mRNA [NM_145828]	chr11:94526045-94525986	GO:0008375|GO:0005794|GO:0016020|GO:0016757|GO:0005783|GO:0030158|GO:0016021|GO:0016740	NM_145828	Mm.100638	217119	ENSMUST00000116349	TC1575053
NM_145851	0.00366689	2.51699	up	508.166	1262.87	3.6884	2.3567	692.749	194.018	637.729	1200.55	1286.5	1301.57	4.0698	3.3922	3.6032	2.4284	2.1824	2.4593	Cables2	Mus musculus CDK5 and Abl enzyme substrate 2 (Cables2), mRNA [NM_145851]	chr2:179993704-179993645	GO:0005515|GO:0042325|GO:0008150|GO:0050790|GO:0007049|GO:0051726|GO:0016538|GO:0005575|GO:0051302|GO:0051301	NM_145851	Mm.386884	252966	ENSMUST00000108891	TC1600933
NM_145853	0.033604	3.781	up	2578.9	8050.3	5.76817	3.8494	5172.03	655.955	1908.71	8008.91	7964.8	8177.21	6.9701	5.1496	5.1848	3.9636	3.7812	3.8034	Tpcn1	Mus musculus two pore channel 1 (Tpcn1), mRNA [NM_145853]	chr5:120984277-120984218	GO:0005262|GO:0005244|GO:0005575|GO:0055085|GO:0003674|GO:0008150|GO:0034220|GO:0016020|GO:0070588|GO:0006810|GO:0006816|GO:0034765|GO:0016021|GO:0005216|GO:0006811	NM_145853	Mm.114054	252972	ENSMUST00000046426	TC1769248
NM_145941	0.00079201	11.379	up	2049.98	1865.78	5.64507	2.13677	3410.58	732.371	2006.99	1850.28	1869.83	1877.22	6.3694	5.3086	5.2572	1.9349	2.3656	2.1098	Eif4g1	Mus musculus eukaryotic translation initiation factor 4, gamma 1 (Eif4g1), transcript variant 1, mRNA [NM_145941]	chr16:20692815-20692874	GO:0005515|GO:0008150|GO:0016281|GO:0005737|GO:0016070|GO:0005488|GO:0003723|GO:0008190|GO:0003743|GO:0045948|GO:0006412|GO:0006417	NM_145941	Mm.260256	208643	ENSMUST00000115460	TC1573322
NM_145942	0.0140269	2.07307	up	2430.23	6454.63	5.98997	4.9382	3614.7	1105.3	2570.7	6358.75	6095.86	6909.28	6.4532	5.9024	5.6143	4.8556	4.9162	5.0428	Hmgcs1	Mus musculus 3-hydroxy-3-methylglutaryl-Coenzyme A synthase 1 (Hmgcs1), mRNA [NM_145942]	chr13_random:114852-114793	GO:0006695|GO:0006694|GO:0008610|GO:0004421|GO:0010243|GO:0003824|GO:0008299|GO:0042803|GO:0005829|GO:0005737|GO:0008144|GO:0008152|GO:0016126|GO:0016740	NM_145942	Mm.61526	208715	ENSMUST00000100285	TC1573956
NM_145956	0.00131122	1.54721	up	311.342	927.206	3.0812	2.45153	364.156	164.109	405.761	889.855	971.954	919.811	3.142	3.1507	2.9509	2.3689	2.5177	2.468	Brcc3	Mus musculus BRCA1/BRCA2-containing complex, subunit 3 (Brcc3), transcript variant 2, mRNA [NM_145956]	chrX:72693176-72695357	GO:0010165|GO:0000151|GO:0005634|GO:0006974|GO:0046872|GO:0050790|GO:0006281|GO:0016787|GO:0008233|GO:0030234|GO:0004221|GO:0008237|GO:0016568	NM_145956	Mm.226957	210766	ENSMUST00000116565	TC1578222
NM_145958	0.000946452	7.77818	up	1172.6	286.353	4.85867	1.89923	1905.53	435.894	1176.38	265.515	286.975	306.567	5.5295	4.56	4.4865	1.8308	1.8888	1.9781	Kbtbd2	Mus musculus kelch repeat and BTB (POZ) domain containing 2 (Kbtbd2), mRNA [NM_145958]	chr6:56727599-56727540	GO:0008150|GO:0003674|GO:0005575	NM_145958	Mm.57295	210973	ENSMUST00000081115	TC1577819
NM_146014	0.0155302	2.87136	up	2470.61	1564.2	5.87213	4.3504	4009.35	758.272	2644.2	1508.97	1638.61	1545.02	6.6027	5.3587	5.655	4.3375	4.4022	4.3115	Ccm2	Mus musculus cerebral cavernous malformation 2 homolog (human) (Ccm2), transcript variant 1, mRNA [NM_146014]	chr11:6496682-6496741	GO:0008150|GO:0003674|GO:0005737|GO:0005575	NM_146014	Mm.221271	216527	ENSMUST00000109722	TC1575352
NM_146019	2.35089e-05	32.0733	up	3994.78	1694.67	6.6675	1.6642	5670.25	1558.13	4755.97	1703.24	1707.11	1673.65	7.1028	6.3978	6.5019	1.7133	1.5848	1.6945	Chd3	Mus musculus chromodomain helicase DNA binding protein 3 (Chd3), mRNA [NM_146019]	chr11:69156837-69156778	GO:0005515|GO:0016581|GO:0016585|GO:0006333	NM_146019	Mm.178246	216848	ENSMUST00000053025	TC1574151
NM_146034	0.0261852	6.45791	up	1278.48	476.609	4.7459	2.05483	2474.25	292.199	1068.99	154.374	654.815	620.638	5.9063	3.983	4.3484	1.0301	2.5835	2.5509	Ctage5	Mus musculus CTAGE family, member 5 (Ctage5), transcript variant 1, mRNA [NM_146034]	chr12:60291084-60291143	GO:0008150|GO:0003674|GO:0016020|GO:0016021|GO:0005575	NM_146034	Mm.244118	217615	ENSMUST00000069430	TC1576485
NM_146039	0.00289208	3.3058	up	169.781	376.415	2.198	0.473	244.284	90.7651	174.292	373.615	378.617	377.014	2.566	2.2962	1.7318	0.6177	0.5209	0.2804	Wdr60	Mus musculus WD repeat domain 60 (Wdr60), mRNA [NM_146039]	chr12:117446106-117446047	GO:0008150|GO:0003674|GO:0005575	NM_146039	Mm.31382	217935	ENSMUST00000039349	TC1584065
NM_146169	6.065e-05	5.93398	up	251.324	757.315	2.8038	0.2348	299.41	148.766	305.797	720.883	760.615	790.446	2.8595	3.0091	2.5428	0.1835	0.3309	0.19	Paip2b	Mus musculus poly(A) binding protein interacting protein 2B (Paip2b), mRNA [NM_146169]	chr6:83756626-83756567	GO:0017148|GO:0008143|GO:0005575|GO:0000900	NM_146169	Mm.404420	232164	ENSMUST00000058383	TC1690075
NM_146177	0.00059769	12.3331	up	3077.06	628.936	6.27267	2.6482	5140.91	1279.5	2810.78	632.815	613.745	640.25	6.9614	6.1135	5.7431	2.797	2.587	2.5606	Suv420h2	Mus musculus suppressor of variegation 4-20 homolog 2 (Drosophila) (Suv420h2), transcript variant 1, mRNA [NM_146177]	chr7:4699030-4699089	GO:0000780|GO:0042799|GO:0005694|GO:0016571|GO:0008168|GO:0005634|GO:0045449|GO:0016740|GO:0018024|GO:0016568|GO:0006350	NM_146177	Mm.247844	232811	ENSMUST00000076059	TC1576488
NM_146194	0.00214412	5.01819	up	2639.7	2269.68	6.1125	3.78533	3936.38	1217.3	2765.43	2209.99	2338.09	2260.96	6.5762	6.0416	5.7197	3.3525	4.0034	4.0001	Picalm	Mus musculus phosphatidylinositol binding clathrin assembly protein (Picalm), mRNA [NM_146194]	chr7:97357256-97357315	GO:0048471|GO:0017124|GO:0005886|GO:0030136|GO:0045202|GO:0007409|GO:0030118|GO:0005622|GO:0005545|GO:0005543|GO:0030100|GO:0030276|GO:0045211|GO:0016192|GO:0030097|GO:0005794|GO:0014069|GO:0007275|GO:0031410|GO:0006898|GO:0051223|GO:0008021|GO:0006897|GO:0048813|GO:0042734|GO:0005905|GO:0016020|GO:0048268|GO:0005768	NM_146194	Mm.235175	233489	ENSMUST00000049537	TC1588708
NM_146200	0.0472098	1.8864	up	6626.91	5900.95	6.76607	5.85043	10692.3	2508.15	6680.26	5073.64	6381.88	6247.35	7.3205	6.769	6.2087	5.7873	5.9194	5.8446	Eif3c	Mus musculus eukaryotic translation initiation factor 3, subunit C (Eif3c), mRNA [NM_146200]	chr7:133708009-133707950	GO:0005737|GO:0005852|GO:0043022|GO:0003743|GO:0045948|GO:0006412|GO:0006413	NM_146200	Mm.22776	56347	ENSMUST00000081514	TC1775412
NM_146234	0.000266598	2.8135	up	205.006	829.841	2.45023	0.957867	226.304	99.9022	288.812	799.813	821.112	868.597	2.4557	2.4346	2.4604	0.712	1.0854	1.0762	Mmgt1	Mus musculus membrane magnesium transporter 1 (Mmgt1), mRNA [NM_146234]	chrX:53839295-53839236	GO:0015693|GO:0005794|GO:0005886|GO:0005783|GO:0015087|GO:0015674|GO:0015095|GO:0015093|GO:0015684|GO:0015082|GO:0005737|GO:0034220|GO:0016020|GO:0006810|GO:0016021|GO:0005769|GO:0006825|GO:0034755|GO:0005768|GO:0006824	NM_146234	Mm.291824	236792	ENSMUST00000059899
NM_146275	0.000562231	5.58749	up	235.186	84.8247	2.62003	0.137833	189.465	125.641	390.45	92.2372	90.1313	72.1056	2.1994	2.7653	2.8954	0.3055	0.2179	-0.1099	Olfr1402	Mus musculus olfactory receptor 1402 (Olfr1402), mRNA [NM_146275]	chr3:97214280-97214221	GO:0007608|GO:0007165|GO:0004984|GO:0007186|GO:0004930|GO:0004872|GO:0016021|GO:0004871	NM_146275	Mm.377406	258272	ENSMUST00000060912	TC1599806
NM_146381	0.0132351	3.0773	up	116.71	72.2143	1.5238	-0.0978667	74.5196	58.8968	216.714	80.4831	76.5942	59.5655	0.8531	1.6723	2.046	0.1088	-0.0169	-0.3855	Olfr1284	Mus musculus olfactory receptor 1284 (Olfr1284), mRNA [NM_146381]	chr2:111219220-111219279	GO:0007608|GO:0007165|GO:0004984|GO:0007186|GO:0004930|GO:0004872|GO:0016021|GO:0004871	NM_146381	Mm.377467	258379	ENSMUST00000062407	NP646933
NM_146472	0.0114147	4.85184	up	161.328	68.8236	2.114	-0.164533	93.0338	137.762	253.19	59.5328	78.7861	68.1519	1.1733	2.8982	2.2705	-0.3262	0.0238	-0.1912	Olfr1384	Mus musculus olfactory receptor 1384 (Olfr1384), mRNA [NM_146472]	chr11:49327878-49327937	GO:0007608|GO:0007165|GO:0004984|GO:0007186|GO:0004930|GO:0004872|GO:0016021|GO:0004871	NM_146472	Mm.271389	258464	ENSMUST00000060434	TC1709154
NM_146756	0.0090922	2.57892	up	99.3295	84.6566	1.5041	0.137333	94.2111	75.6018	128.175	96.0115	79.6802	78.278	1.1914	2.0325	1.2884	0.3633	0.0401	0.0086	Olfr608	Mus musculus olfactory receptor 608 (Olfr608), mRNA [NM_146756]	chr7:110618601-110618660	GO:0007608|GO:0007165|GO:0004984|GO:0007186|GO:0004930|GO:0004872|GO:0016021|GO:0004871	NM_146756	Mm.377673	258751	ENSMUST00000098199	TC1599816
NM_146776	0.0249622	2.38023	up	86.502	82.0523	1.3005	0.0494	94.5083	60.5928	104.405	99.8501	54.2696	92.0372	1.1959	1.7132	0.9924	0.4199	-0.5139	0.2422	Olfr821	Mus musculus olfactory receptor 821 (Olfr821), mRNA [NM_146776]	chr10:129471243-129471302	GO:0007608|GO:0007165|GO:0004984|GO:0007186|GO:0004930|GO:0004872|GO:0016021|GO:0004871	NM_146776	Mm.391459	258772	ENSMUST00000054364	TC1614655
NM_146833	0.00608707	3.0266	up	102.946	69.8512	1.46023	-0.137467	76.5616	65.1203	167.156	76.6253	68.4682	64.4601	0.8921	1.8172	1.6714	0.0379	-0.1787	-0.2716	Olfr103	Mus musculus olfactory receptor 103 (Olfr103), mRNA [NM_146833]	chr17:37473601-37473542	GO:0007608|GO:0007165|GO:0004984|GO:0007186|GO:0004930|GO:0004872|GO:0016021|GO:0004871	NM_146833	Mm.424090	258830	ENSMUST00000058826	TC1691394
NM_146841	0.0117349	4.92788	up	299.535	106.555	2.74017	0.4392	160.707	120.207	617.691	134.508	107.774	77.3838	1.9619	2.7015	3.5571	0.8497	0.4759	-0.008	Olfr617	Mus musculus olfactory receptor 617 (Olfr617), mRNA [NM_146841]	chr7:110732854-110732913	GO:0007608|GO:0007165|GO:0004984|GO:0007186|GO:0004930|GO:0004872|GO:0016021|GO:0004871	NM_146841	Mm.377715	258838	ENSMUST00000048265	TC1599744
NM_147054	0.0384383	3.62915	up	137.954	115.053	2.00167	0.142033	116.792	140.428	156.642	70.9018	215.891	58.3649	1.5014	2.9259	1.5777	-0.0766	0.9187	-0.416	Olfr584	Mus musculus olfactory receptor 584 (Olfr584), mRNA [NM_147054]	chr7:110234863-110234922	GO:0007608|GO:0007165|GO:0004984|GO:0007186|GO:0004930|GO:0004872|GO:0016021|GO:0004871	NM_147054	Mm.377813	259056	ENSMUST00000098210
NM_147082	0.0293664	2.31429	up	83.6883	80.5901	1.2136	0.00303333	80.2407	52.605	118.219	117.384	59.0768	65.3095	0.9598	1.5093	1.1717	0.6533	-0.3915	-0.2527	Olfr609	Mus musculus olfactory receptor 609 (Olfr609), mRNA [NM_147082]	chr7:110641370-110641311	GO:0007608|GO:0007165|GO:0004984|GO:0007186|GO:0004872|GO:0016021	NM_147082	Mm.377831	259086	ENSMUST00000055787	NP646565
NM_147101	0.0191137	2.84567	up	294.458	224.529	3.0411	1.53233	224.002	234.334	425.038	271.464	218.463	183.661	2.4409	3.6646	3.0178	1.8628	1.4952	1.239	Olfr549	Mus musculus olfactory receptor 549 (Olfr549), mRNA [NM_147101]	chr7:109703382-109703441	GO:0007608|GO:0007165|GO:0004984|GO:0007186|GO:0004930|GO:0004872|GO:0016021|GO:0004871	NM_147101	Mm.424092	259105	ENSMUST00000098227	TC1599782
NM_147107	0.0251512	3.87868	up	729.048	314.759	3.9642	2.00863	358.177	272.907	1556.06	377.643	334.463	232.171	3.1181	3.8844	4.8901	2.3391	2.1097	1.5771	Olfr974	Mus musculus olfactory receptor 974 (Olfr974), mRNA [NM_147107]	chr9:39750385-39750444	GO:0007608|GO:0007165|GO:0004984|GO:0007186|GO:0004872|GO:0016021	NM_147107	Mm.223481	259111	ENSMUST00000062833	TC1628739
NM_147118	0.00211552	3.7336	up	255.973	141.942	2.76817	0.8676	216.902	142.867	408.149	176.733	131.096	117.995	2.3945	2.9507	2.9593	1.2436	0.7585	0.6007	Olfr635	Mus musculus olfactory receptor 635 (Olfr635), mRNA [NM_147118]	chr7:111127983-111128042	GO:0007608|GO:0007165|GO:0004984|GO:0007186|GO:0004930|GO:0004872|GO:0016021|GO:0004871	NM_147118	Mm.377860	259122	ENSMUST00000098185
NM_147201	0.0180973	2.07053	up	727.977	1470.39	4.25377	3.20377	1105.95	340.579	737.4	1429.45	1504.45	1477.28	4.7446	4.204	3.8127	3.1494	3.2102	3.2517	Nrbp1	Mus musculus nuclear receptor binding protein 1 (Nrbp1), mRNA [NM_147201]	chr5:31553682-31553741	GO:0005515|GO:0048471|GO:0007254|GO:0005634|GO:0042995|GO:0005524|GO:0042803|GO:0012505|GO:0042802|GO:0016310|GO:0005737|GO:0004672|GO:0016020|GO:0004674|GO:0006468	NM_147201	Mm.292040	192292	ENSMUST00000078312	TC1770957
NM_148925	0.000114792	4.13571	up	212.122	99.9077	2.4301	0.381967	246.869	82.6644	306.832	96.764	103.894	99.0651	2.5812	2.1614	2.5477	0.3746	0.4229	0.3484	Fyco1	Mus musculus FYVE and coiled-coil domain containing 1 (Fyco1), transcript variant 1, mRNA [NM_148925]	chr9:123699114-123699055	GO:0008270|GO:0046872	NM_148925	Mm.252941	17281	ENSMUST00000084715	TC1711122
NM_152808	0.0327866	2.36362	up	3008.2	2304.03	6.1245	4.8835	4619.72	820.353	3584.54	2140.4	2351.55	2420.16	6.8072	5.4723	6.094	4.8141	4.899	4.9374	Slc44a2	Mus musculus solute carrier family 44, member 2 (Slc44a2), mRNA [NM_152808]	chr9:21159407-21159466	GO:0008150|GO:0003674|GO:0016020|GO:0006810|GO:0016021|GO:0005575	NM_152808	Mm.148425	68682	ENSMUST00000030045	TC1572061
NM_152825	0.00603399	1.72114	up	218.322	353.918	2.49507	1.7117	281.058	89.7453	284.161	305.817	379.124	376.814	2.7683	2.2799	2.437	1.654	1.7642	1.7169	Usp45	Mus musculus ubiquitin specific petidase 45 (Usp45), mRNA [NM_152825]	chr4:21764684-21764743	GO:0008150|GO:0006511|GO:0003674|GO:0016787|GO:0008270|GO:0008233|GO:0008234|GO:0005575|GO:0004221|GO:0046872	NM_152825	Mm.154306	77593	ENSMUST00000040429	TC1603797
NM_152895	0.00121363	4.49909	up	139.243	226.901	1.63517	-0.534467	200.038	54.3971	163.294	224.635	229.093	226.974	2.1101	1.2753	1.5201	-0.5231	-0.7031	-0.3772	Kdm5b	Mus musculus lysine (K)-specific demethylase 5B (Kdm5b), mRNA [NM_152895]	chr1:136528046-136528105	GO:0005622|GO:0005515|GO:0016491|GO:0008270|GO:0005634|GO:0016702|GO:0003677|GO:0046872|GO:0045449|GO:0055114|GO:0016568|GO:0006350	NM_152895	Mm.28995	75605	ENSMUST00000047714	TC1586359
NM_153081	0.0304112	1.85961	up	1110.82	1181.29	4.83897	3.94397	820.097	597.049	1915.32	1132.25	1275.93	1135.68	4.3132	5.0139	5.1898	3.9232	4.0413	3.8674	Slc16a11	Mus musculus solute carrier family 16 (monocarboxylic acid transporters), member 11 (Slc16a11), transcript variant 3, mRNA [NM_153081]	chr11:70029853-70029912	GO:0008150|GO:0003674|GO:0016020|GO:0005886|GO:0006810|GO:0016021|GO:0005575|GO:0055085|GO:0015293	NM_153081	Mm.289238	216867	ENSMUST00000069008	TC1587858
NM_153117	6.0816e-05	5.78066	up	3505.48	2085.5	6.59223	4.061	4392.01	1968.77	4155.65	2024.23	2098.56	2133.7	6.7342	6.7352	6.3073	4.0966	4.04	4.0464	9530068E07Rik	Mus musculus RIKEN cDNA 9530068E07 gene (9530068E07Rik), mRNA [NM_153117]	chr11:52222103-52222162	GO:0008150|GO:0003674|GO:0016020|GO:0016021|GO:0005575	NM_153117	Mm.291979	213673	ENSMUST00000109057	TC1573123
NM_153128	0.00118674	5.28829	up	404.998	202.495	3.34693	0.944133	624.92	154.978	435.098	188.654	202.052	216.778	3.9211	3.0681	3.0516	0.9727	0.8427	1.017	Klhl12	Mus musculus kelch-like 12 (Drosophila) (Klhl12), mRNA [NM_153128]	chr1:136387353-136387412	GO:0005515|GO:0008150|GO:0003674|GO:0005575|GO:0016055	NM_153128	Mm.478061	240756	ENSMUST00000027725	TC1594318
NM_153175	0.0189815	6.19555	up	2691.85	646.658	5.70413	3.0729	4799.45	412.425	2863.67	584.677	702.08	653.216	6.8622	4.4802	5.77	2.9697	3.1795	3.0695	Gimap6	Mus musculus GTPase, IMAP family member 6 (Gimap6), mRNA [NM_153175]	chr6:48651725-48651666	GO:0008150|GO:0003674|GO:0000166|GO:0005575|GO:0005525	NM_153175	Mm.321047	231931	ENSMUST00000119315	TC1577427
NM_153288	0.00303397	4.91367	up	668.311	242.927	3.961	1.6642	955.737	182.385	866.812	237.262	242.523	248.996	4.534	3.303	4.046	1.6685	1.646	1.6781	Npb	Mus musculus neuropeptide B (Npb), mRNA [NM_153288]	chr11:120470348-120470407	GO:0001664|GO:0007218|GO:0005576|GO:0007193|GO:0005615	NM_153288	Mm.29444	208990	ENSMUST00000106194	TC1644242
NM_153319	0.0102332	2.43131	up	92.9213	508.007	1.34233	0.0606	128.361	51.2343	99.1689	486.575	503.49	533.955	1.6376	1.4712	0.9182	-0.1013	-0.1307	0.4138	Amot	Mus musculus angiomotin (Amot), mRNA [NM_153319]	chrX:141881095-141881036	GO:0030334|GO:0030054|GO:0030139|GO:0001701|GO:0001726|GO:0001702|GO:0030027|GO:0007165|GO:0042074|GO:0006935|GO:0016525|GO:0040019|GO:0004872|GO:0005923|GO:0001570|GO:0009897	NM_153319	Mm.100068	27494	ENSMUST00000112835	TC1598293
NM_153412	0.0126416	1.71384	up	159.619	376.03	2.1398	1.36257	150.927	99.1776	228.753	323.337	392.424	412.328	1.8713	2.4241	2.124	1.2039	1.3916	1.4922	Phldb2	Mus musculus pleckstrin homology-like domain, family B, member 2 (Phldb2), mRNA [NM_153412]	chr16:45746452-45746393	GO:0008150|GO:0003674|GO:0005737|GO:0016020|GO:0005575	NM_153412	Mm.211477	208177	ENSMUST00000077934	TC1576790
NM_153457	0.00723538	4.88593	up	1314.94	711.894	5.2482	2.95957	1605.35	1177.34	1162.11	824.125	672.417	639.139	5.2822	5.9935	4.4689	3.1715	2.8802	2.827	Rtn1	Mus musculus reticulon 1 (Rtn1), transcript variant 1, mRNA [NM_153457]	chr12:73313335-73313276	GO:0008150|GO:0003674|GO:0016020|GO:0005783|GO:0016021	NM_153457	Mm.221275	104001	ENSMUST00000101331	TC1599734
NM_153489	0.0068806	3.20924	up	347.016	272.782	2.9877	1.30547	281.938	108.916	650.195	266.407	269.901	282.037	2.7728	2.5592	3.6311	1.3532	1.2705	1.2927	Ubap2l	Mus musculus ubiquitin associated protein 2-like (Ubap2l), transcript variant 2, mRNA [NM_153489]	chr3:89806377-89806318	GO:0008150|GO:0003674|GO:0005575	NM_153489	Mm.25610	74383	ENSMUST00000029553	TC1629420
NM_153506	4.09931e-05	6.61619	up	522.778	191.846	3.82	1.094	484.987	294.597	788.749	173.756	205.509	196.272	3.5554	3.9948	3.9098	1.0331	1.1655	1.0834	Clec2e	Mus musculus C-type lectin domain family 2, member e (Clec2e), mRNA [NM_153506]	chr6:129042312-129042253	GO:0008150|GO:0007165|GO:0003674|GO:0016020|GO:0005886|GO:0005488|GO:0005529|GO:0004872|GO:0016021|GO:0005575	NM_153506	Mm.30870	232409	ENSMUST00000032258	TC1590641
NM_153529	0.00314431	3.11889	up	224.619	142.484	2.5255	0.884467	320.949	90.7515	262.157	165.65	137.388	124.413	2.9598	2.296	2.3207	1.1502	0.8261	0.6771	Nrn1	Mus musculus neuritin 1 (Nrn1), mRNA [NM_153529]	chr13:36818000-36817941	GO:0016020|GO:0005886|GO:0031225|GO:0007409|GO:0007399	NM_153529	Mm.232930	68404	ENSMUST00000037623	TC1577672
NM_153538	0.0177819	3.47545	up	1729.45	987.049	5.29677	3.49957	3046.17	479.769	1662.41	949.397	990.544	1021.21	6.2064	4.6984	4.9855	3.4844	3.4756	3.5387	Zcchc6	Mus musculus zinc finger, CCHC domain containing 6 (Zcchc6), mRNA [NM_153538]	chr13:59873321-59873262	GO:0005622|GO:0008150|GO:0003674|GO:0016779|GO:0008270|GO:0005575|GO:0003676|GO:0050265|GO:0046872|GO:0016740	NM_153538	Mm.233082	214290	ENSMUST00000079643	TC1576163
NM_153548	0.0117282	2.64634	up	1476.58	1589.65	5.2193	3.8153	2365.1	595.024	1469.63	1429.08	1711.66	1628.19	5.8413	5.009	4.8076	3.7283	3.8652	3.8524	E430025E21Rik	Mus musculus RIKEN cDNA E430025E21 gene (E430025E21Rik), mRNA [NM_153548]	chr15:59163612-59163553	GO:0008150|GO:0003674|GO:0005575	NM_153548	Mm.218665	223593	ENSMUST00000022976	TC1574295
NM_153555	0.00203308	6.01126	up	1893.82	2253.07	5.5811	2.99343	3139.32	841.723	1700.43	2227	2378.67	2153.55	6.229	5.5073	5.007	2.8569	3.1111	3.0123	Dcaf8	Mus musculus DDB1 and CUL4 associated factor 8 (Dcaf8), mRNA [NM_153555]	chr1:174125519-174125578	GO:0008150|GO:0003674|GO:0005575	NM_153555	Mm.159915	98193	ENSMUST00000085918	TC1575300
NM_153573	0.0249332	1.91946	up	235.284	198.069	1.2513	0.3106	200.921	138.99	365.941	189.366	211.588	193.253	1.0912	1.7477	0.915	0.1307	0.4091	0.392	Fkbp14	Mus musculus FK506 binding protein 14 (Fkbp14), mRNA [NM_153573]	chr6:54529142-54529083	GO:0008150|GO:0003674|GO:0006457|GO:0005783|GO:0005509|GO:0003755|GO:0005575|GO:0016853	NM_153573	Mm.274693	231997	ENSMUST00000117375	TC1606334
NM_153583	0.0032073	8.03594	up	2990.26	766.323	6.1821	3.17563	5465.37	1233.22	2272.18	773.967	727.505	797.499	7.0497	6.0604	5.4362	3.2927	3.0351	3.1991	Atg4d	Mus musculus autophagy-related 4D (yeast) (Atg4d), mRNA [NM_153583]	chr9:21078130-21078189	GO:0004197|GO:0005737|GO:0016787|GO:0006914|GO:0006810|GO:0008233|GO:0008234|GO:0015031	NM_153583	Mm.440165	235040	ENSMUST00000065005	NP715194
NM_153792	0.032179	1.82117	up	1418.52	1506.56	5.16103	4.29617	2122.78	542.89	1589.9	1579.2	1495.18	1445.29	5.6853	4.8767	4.9211	4.4032	4.2701	4.2152	Traf7	Mus musculus TNF receptor-associated factor 7 (Traf7), transcript variant 3, mRNA [NM_153792]	chr17:24645887-24645828	GO:0005515|GO:0016874|GO:0006915|GO:0008270|GO:0031410|GO:0043410|GO:0046872|GO:0045449|GO:0006350	NM_153792	Mm.275150	224619	ENSMUST00000070777	TC1625491
NM_170669	0.000244294	12.1249	up	10609.6	28207.9	8.08563	4.48573	16543.5	4491.37	10794	27438.3	28859.3	28326.2	8.6475	7.9251	7.6843	4.4342	4.5256	4.4974	Rps15a	Mus musculus ribosomal protein S15A (Rps15a), mRNA [NM_170669]	chr7:125248381-125248322	GO:0005739|GO:0005622|GO:0008150|GO:0003674|GO:0003735|GO:0022627|GO:0030529|GO:0005840|GO:0006412	NM_170669	Mm.288212	267019		TC1655101
NM_170759	0.00118626	3.16843	up	4210.23	1831.15	6.2418	4.57803	4087.86	3291.37	5251.46	1877.52	1856.91	1759.03	5.8581	6.5118	6.3555	4.6528	4.5827	4.4986	Zfp628	Mus musculus zinc finger protein 628 (Zfp628), mRNA [NM_170759]	chr7:4871046-4871105	GO:0005622|GO:0006355|GO:0003700|GO:0008270|GO:0005634|GO:0003676|GO:0003677|GO:0046872|GO:0045449|GO:0006350	NM_170759	Mm.27442	232816	ENSMUST00000098850	TC1591885
NM_172132	0.00523026	3.17627	up	940.068	563.159	4.54457	2.87723	1457.82	341.713	1020.67	569.216	549.341	570.919	5.1432	4.2088	4.2817	2.931	2.8255	2.8752	Kdm4b	Mus musculus lysine (K)-specific demethylase 4B (Kdm4b), mRNA [NM_172132]	chr17:56542216-56542275	GO:0005515|GO:0016491|GO:0008270|GO:0005634|GO:0016702|GO:0003676|GO:0046872|GO:0045449|GO:0055114|GO:0016568|GO:0006350	NM_172132	Mm.45047	193796	ENSMUST00000086835	TC1604906
NM_172148	0.0436779	1.63278	up	969.853	1225.24	4.70497	3.99763	1393.69	502.595	1013.27	1299.83	1185.35	1190.55	5.0783	4.7654	4.2712	4.1223	3.9351	3.9355	B9d2	Mus musculus B9 protein domain 2 (B9d2), mRNA [NM_172148]	chr7:26471500-26471559	GO:0005929|GO:0005737|GO:0030030|GO:0005634|GO:0042995|GO:0005856	NM_172148	Mm.22849	232987	ENSMUST00000108403	TC1583635
NM_172150	0.00966085	2.95017	up	464.945	1436.96	3.5638	2.003	740.262	194.028	460.545	1312.18	1506.3	1492.39	4.1655	3.3923	3.1336	1.746	2.145	2.118	Ift52	Mus musculus intraflagellar transport 52 homolog (Chlamydomonas) (Ift52), mRNA [NM_172150]	chr2:162871613-162871672	GO:0019861|GO:0001947|GO:0003674|GO:0007368|GO:0009953|GO:0005575|GO:0045862|GO:0042733|GO:0007224|GO:0001841	NM_172150	Mm.34034	245866	ENSMUST00000018002	TC1576815
NM_172205	0.00667939	4.6856	up	157.392	157.561	1.98653	-0.2417	234.128	59.588	178.459	174.954	143.918	153.81	2.5047	1.6891	1.7658	0.4199	-0.4069	-0.7381	Sbsn	Mus musculus suprabasin (Sbsn), transcript variant 1, mRNA [NM_172205]	chr7:31540994-31541053	GO:0008150|GO:0003674|GO:0005737|GO:0005576	NM_172205	Mm.250717	282619	ENSMUST00000080518	TC1617060
NM_172261	0.00600026	2.85232	up	1683.86	1155.24	5.42527	3.91313	2606.98	696.494	1748.11	1117.8	1134.73	1213.19	5.9817	5.2361	5.058	3.9046	3.8721	3.9627	Ppp1r9b	Mus musculus protein phosphatase 1, regulatory subunit 9B (Ppp1r9b), mRNA [NM_172261]	chr11:94868125-94868184	GO:0005515|GO:0030036|GO:0030054|GO:0045202|GO:0003779|GO:0005634|GO:0007275|GO:0042995|GO:0030175|GO:0016358|GO:0030154|GO:0007399|GO:0005737|GO:0001932|GO:0007015|GO:0030864|GO:0005856	NM_172261	Mm.476821	217124	ENSMUST00000038696	TC1575930
NM_172277	0.00185559	5.10343	up	673.439	619.266	4.04477	1.6933	1056.96	232.944	730.413	613.015	643.134	601.65	4.6793	3.656	3.799	1.752	1.6752	1.6527	Snx8	Mus musculus sorting nexin 8 (Snx8), mRNA [NM_172277]	chr5:140816431-140816372	GO:0005515|GO:0007154|GO:0006810|GO:0035091|GO:0015031	NM_172277	Mm.27098	231834	ENSMUST00000031539	TC1575390
NM_172293	0.000192908	15.2485	up	2280.01	274.254	5.7687	1.8381	3032.76	684.525	3122.74	288.107	275.588	259.067	6.2	5.2111	5.895	1.9486	1.8304	1.7353	Fam113b	Mus musculus family with sequence similarity 113, member B (Fam113b), mRNA [NM_172293]	chr15:97216042-97216101	GO:0008150|GO:0003674|GO:0005575	NM_172293	Mm.130036	239647	ENSMUST00000059433	TC1585824
NM_172415	0.00614955	6.28204	up	1290.16	901.074	4.95067	2.29943	2412.45	526.429	931.593	915.728	885.658	901.837	5.8698	4.8323	4.1499	2.2713	2.3796	2.2474	Arhgef10l	Mus musculus Rho guanine nucleotide exchange factor (GEF) 10-like (Arhgef10l), transcript variant 1, mRNA [NM_172415]	chr4:140070459-140070400	GO:0005622|GO:0005085|GO:0008150|GO:0050790|GO:0005737|GO:0000118|GO:0035023|GO:0015630|GO:0005634|GO:0004407|GO:0005089|GO:0008134	NM_172415	Mm.29329	72754	ENSMUST00000105799	TC1579509
NM_172473	0.00448401	1.91428	up	174.045	487.109	2.03977	1.10297	170.584	67.3843	284.166	462.029	485.182	514.115	2.0163	1.8441	2.2589	0.9266	1.0799	1.3024	Hace1	Mus musculus HECT domain and ankyrin repeat containing, E3 ubiquitin protein ligase 1 (Hace1), mRNA [NM_172473]	chr10:45431984-45432043	GO:0005622|GO:0008150|GO:0003674|GO:0005737|GO:0016881|GO:0005783|GO:0016874|GO:0005575|GO:0006464	NM_172473	Mm.458633	209462	ENSMUST00000059925	TC1579445
NM_172498	0.00927947	3.96082	up	881.291	1450.35	4.32487	2.33907	1379.46	224.448	1039.96	1410	1456.11	1484.96	5.0635	3.6024	4.3087	2.3231	2.3247	2.3694	Ptk2b	Mus musculus PTK2 protein tyrosine kinase 2 beta (Ptk2b), transcript variant 3, mRNA [NM_172498]	chr14:66772468-66772409	GO:0005515|GO:0042542|GO:0030424|GO:0048471|GO:0042976|GO:0005886|GO:0030307|GO:0006800|GO:0043149|GO:0005634|GO:0001556|GO:0032403|GO:0007204|GO:0031175|GO:0030426|GO:0030279|GO:0005737|GO:0007172|GO:0000166|GO:0007173|GO:0016301|GO:0000165|GO:0048041|GO:0007015|GO:0043507|GO:0004871|GO:0005856|GO:0007155|GO:0005938|GO:0030335|GO:0014069|GO:0045727|GO:0018108|GO:0043423|GO:0001525|GO:0045768|GO:…	NM_172498	Mm.21613	19229	ENSMUST00000089250	TC1576336
NM_172550	0.0154883	2.38938	up	507.383	411.271	3.6788	2.42217	350.828	263.956	907.364	404.315	439.892	389.605	3.0882	3.8363	4.1119	2.4375	2.505	2.324	A130042E20Rik	Mus musculus RIKEN cDNA A130042E20 gene (A130042E20Rik), mRNA [NM_172550]	chr10:75923026-75922967	GO:0005739|GO:0008150|GO:0003674|GO:0016787|GO:0008270|GO:0008233|GO:0046872|GO:0008237	NM_172550	Mm.344778	216119	ENSMUST00000049185
NM_172557	0.00502586	2.32603	up	490.688	1237.58	3.68523	2.46737	708.36	221.864	541.84	1224.52	1268.62	1219.6	4.1019	3.5857	3.3681	2.4724	2.4836	2.4461	Rufy1	Mus musculus RUN and FYVE domain containing 1 (Rufy1), mRNA [NM_172557]	chr11:50203014-50202955	GO:0005515|GO:0005770|GO:0015031|GO:0046872|GO:0005829|GO:0006897|GO:0008289|GO:0005737|GO:0016020|GO:0030100|GO:0008565|GO:0006810|GO:0008270|GO:0005768	NM_172557	Mm.390400	216724	ENSMUST00000020643	TC1579372
NM_172561	0.000152703	14.0429	up	6279.63	958.864	7.45643	3.64467	8440.11	4036.18	6362.6	998.316	940.445	937.832	7.6766	7.7709	6.9218	3.7415	3.6012	3.5913	Spag7	Mus musculus sperm associated antigen 7 (Spag7), transcript variant 1, mRNA [NM_172561]	chr11:70477419-70477360	GO:0008150|GO:0003674|GO:0005634|GO:0005575|GO:0003676	NM_172561	Mm.432524	216873	ENSMUST00000018431	TC1583796
NM_172582	0.00119221	4.3943	up	1037.84	464.108	4.73327	2.59763	1559.17	429.1	1125.26	477.137	443.442	471.746	5.2401	4.5373	4.4224	2.6764	2.5166	2.5999	Coq6	Mus musculus coenzyme Q6 homolog (yeast) (Coq6), nuclear gene encoding mitochondrial protein, mRNA [NM_172582]	chr12:85714679-85714738	GO:0005739|GO:0008150|GO:0006744|GO:0004497|GO:0003674|GO:0050660|GO:0016709|GO:0008152|GO:0016491|GO:0055114	NM_172582	Mm.280062	217707	ENSMUST00000021661	TC1620311
NM_172585	0.0042339	10.3836	up	2900.59	1150	5.97857	2.60233	5731.9	810.175	2159.69	985.623	1192.64	1271.75	7.1184	5.4543	5.363	2.4436	2.6573	2.7061	Larp4b	Mus musculus La ribonucleoprotein domain family, member 4B (Larp4b), mRNA [NM_172585]	chr13:9172273-9172332	GO:0008150|GO:0003674|GO:0003723|GO:0005575|GO:0003676	NM_172585	Mm.479947	217980	ENSMUST00000091828	TC1574418
[truncated: 3,826 more rows]
