# Supplementary material for: Folic Acid supplementary reduce the incidence of adenocarcinoma in a mouse model of colorectal cancer: microarray gene expression profile
Source: J Exp Clin Cancer Res. 2011 Dec 29;30(1):116. doi: 10.1186/1756-9966-30-116 (PMC3259116; doi:10.1186/1756-9966-30-116)
Supplement: Additional file 3 — Table S3. Complete list of genes whose changes due to DMH treatment could be reversed by folic acid. the file contains all genes that could be reserved by folic acid when treated with DMH [file 1756-9966-30-116-S3.XLS]

## Sheet: Sheet1
Table S3.The complete list of differentially expressed genes whose chenges due to DMH treatment could be reversed by folate acid.
# Fold-Change cut-off : 1.5
# P-value cut-off: 0.05
	FA3 vs DMH			Control vs DMH
	P-value Fold change and Regulation			P-value Fold change and Regulation			Group--Raw Intensity		Group--Normalized Intensity		Raw Intensity						Normalized Intensity							Group--Raw Intensity		Group--Normalized Intensity		Raw Intensity						Normalized Intensity						Annotations
GenbankAccession	p-value	FCAbsolute	regulation	p-value	FCAbsolute	regulation	[FA3](raw)	[DMH](raw)	[FA3](normalized)	[DMH](normalized)	[FA3-1](raw)	[FA3-2](raw)	[FA3-3](raw)	[DMH-1](raw)	[DMH-2](raw)	[DMH-3](raw)	[FA3-1](normalized)	[FA3-2](normalized)	[FA3-3](normalized)	[DMH-1](normalized)	[DMH-2](normalized)	[DMH-3](normalized)	GenbankAccession	[Group(Control)](raw)	[Group(DMH)](raw)	[Group(Control)](normalized)	[Group(DMH)](normalized)	[FA3-1, Group(Control)](raw)	[FA3-2, Group(Control)](raw)	[FA3-3, Group(Control)](raw)	[DMH-1, Group(DMH)](raw)	[DMH-2, Group(DMH)](raw)	[DMH-3, Group(DMH)](raw)	[FA3-1, Group(Control)](normalized)	[FA3-2, Group(Control)](normalized)	[FA3-3, Group(Control)](normalized)	[DMH-1, Group(DMH)](normalized)	[DMH-2, Group(DMH)](normalized)	[DMH-3, Group(DMH)](normalized)	GenbankAccession	GenomicCoordinates	GeneSymbol	Description	Go	RefSeqAccession	UniGeneID	EntrezGeneID	EnsemblID	TIGRID
AF004109	0.0075321	3.13703	up	7.92818e-05	5.09965	up	120.875	73.3389	1.58263	-0.0667667	81.8368	59.306	221.484	80.5262	70.1335	69.357	0.9882	1.6823	2.0774	0.1096	-0.144	-0.1659	AF004109	180.353	73.3389	2.28361	-0.0667877	166.111	196.109	178.838	80.5262	70.1335	69.357	2.07532	2.31707	2.45844	0.109572	-0.143988	-0.165947	AF004109	chr11:116457407-116457466		arylalkylamine N-acetyltransferase Gene [Source:MGI Symbol;Acc:MGI:1328365] [ENSMUST00000021159]			Mm.42233		ENSMUST00000021159	TC1776634
AK007051	0.00440518	3.16813	up	0.00328959	2.58465	up	250.035	157.025	2.68133	1.0177	196.393	125.572	428.138	192.365	138.364	140.346	2.2512	2.7645	3.0283	1.3659	0.8363	0.8509	AK007051	196.048	157.025	2.38768	1.01771	177.485	242.819	167.839	192.365	138.364	140.346	2.17087	2.6253	2.36686	1.36589	0.836309	0.850924	AK007051	chr16:96310602-96310661		RIKEN cDNA 1700093J21 gene Gene [Source:MGI Symbol;Acc:MGI:1921546] [ENSMUST00000023632]			Mm.391818		ENSMUST00000023632	TC1592261
AK013346	0.00413655	3.81804	up	0.00775108	2.06957	up	213.009	107.919	2.4078	0.474967	327.788	78.2905	232.948	84.8863	113.984	124.888	2.9902	2.0829	2.1503	0.1856	0.5567	0.6826	AK013346	106.487	107.919	1.52429	0.474961	100.209	104.083	115.17	84.8863	113.984	124.888	1.34619	1.40315	1.82354	0.185646	0.556663	0.682575	AK013346	chrX:148730100-148730037	2810454L23Rik	Mus musculus 10, 11 days embryo whole body cDNA, RIKEN full-length enriched library, clone:2810454L23 product:weakly similar to KINETOPLAST MITOCHONDRIAL MURF2 PROTEIN [Leishmania tarentolae], full insert sequence. [AK013346]	GO:0008150|GO:0003674|GO:0005575		Mm.355094	72803
AK014609	0.00168333	2.47541	up	0.00952611	1.67362	up	246.934	198.365	2.67907	1.3714	334.528	103.877	302.398	196.417	206.787	191.89	3.0196	2.4909	2.5267	1.396	1.416	1.3022	AK014609	160.444	198.365	2.11436	1.37139	163.632	144.96	172.74	196.417	206.787	191.89	2.05363	1.88107	2.40838	1.39596	1.41598	1.30222	AK014609	chr3:121491047-121490988	4633401B06Rik	Mus musculus 0 day neonate skin cDNA, RIKEN full-length enriched library, clone:4633401B06 product:unclassifiable, full insert sequence. [AK014609]	GO:0008150|GO:0003674|GO:0005575		Mm.412365	70828		TC1624122
AK034570	0.00175664	4.4118	up	0.0041211	2.45653	up	516.81	243.951	3.7415	1.60013	390.132	278.137	882.16	262.201	201.812	267.841	3.2414	3.9118	4.0713	1.7593	1.3292	1.7119	AK034570	207.766	175.509	2.48307	1.18645	177.813	219.719	225.764	192.16	148.751	185.615	2.17354	2.48107	2.7946	1.36435	0.940736	1.25426	AK034570	chr12:102321367-102321426		RIKEN cDNA D130020L05 gene Gene [Source:MGI Symbol;Acc:MGI:2450270] [ENSMUST00000055270]			Mm.87077		ENSMUST00000055270	TC1610910
AK051059	0.0104524	2.56229	up	0.00483143	1.51992	up	320.724	252.391	3.06953	1.7121	494.119	151.154	316.898	219.781	255.461	281.93	3.5823	3.032	2.5943	1.5581	1.7209	1.8573	AK051059	184.11	252.391	2.3161	1.71211	188.578	186.988	176.765	219.781	255.461	281.93	2.25834	2.24836	2.44162	1.55811	1.72094	1.85728	AK051059	chr15:38923177-38923118	D030063E12	Mus musculus 9 days embryo whole body cDNA, RIKEN full-length enriched library, clone:D030063E12 product:unclassifiable, full insert sequence. [AK051059]			Mm.102877	328530		TC1615065
AK079356	0.00213525	4.45863	up	0.000249499	2.44396	up	113.691	55.1647	1.67867	-0.477933	95.8451	85.998	159.231	60.734	53.2746	51.4854	1.2162	2.2184	1.6014	-0.2974	-0.5406	-0.5958	AK079356	65.1321	55.1646	0.811272	-0.477951	72.8391	64.6035	57.9538	60.734	53.2746	51.4854	0.885959	0.715099	0.832758	-0.297383	-0.540646	-0.595824	AK079356	chr4:56970242-56970183	6430704M03Rik	RIKEN cDNA 6430704M03 gene Gene [Source:MGI Symbol;Acc:MGI:2442704] [ENSMUST00000053681]	GO:0008150|GO:0003674|GO:0005575		Mm.40637	230235	ENSMUST00000053681	TC1602536
AK085710	0.046859	2.16245	up	0.00226322	2.15659	up	114.806	97.7797	1.45227	0.3396	72.6749	51.1156	220.628	113.642	96.7844	82.9123	0.817	1.4679	2.0719	0.6065	0.3207	0.0916	AK085710	101.008	97.7797	1.44836	0.339607	99.9447	108.392	94.6871	113.642	96.7844	82.9123	1.34238	1.46167	1.54102	0.606542	0.320682	0.091598	AK085710	chr5:88361449-88361508	Csn3	casein kappa Gene [Source:MGI Symbol;Acc:MGI:107461] [ENSMUST00000001667]	GO:0005576		Mm.296303	12994	ENSMUST00000001667	TC1612147
AK135410	0.000635557	1.71701	up	0.0030354	2.58111	up	226.841	274.906	2.62277	1.84287	231.001	124.515	325.007	276.263	272.446	276.009	2.4853	2.7523	2.6307	1.8881	1.8138	1.8267	AK135410	344.616	274.906	3.21084	1.84285	314.57	315.067	404.212	276.263	272.446	276.009	2.99656	3.00107	3.63489	1.88809	1.81381	1.82666	AK135410	chr11:102397713-102397654	Gpatch8	Mus musculus 12 days embryo female mullerian duct includes surrounding region cDNA, RIKEN full-length enriched library, clone:6820415O06 product:hypothetical protein, full insert sequence. [AK135410]	GO:0003676|GO:0005515|GO:0046872|GO:0008150|GO:0008270|GO:0005575|GO:0005622		Mm.260282	237943
AK143982	0.00171397	3.92493	up	1.34363e-05	10.4849	up	173.206	92.403	2.24077	0.2681	139.488	113.627	266.503	98.8816	90.6145	87.7129	1.7576	2.6203	2.3444	0.4058	0.2257	0.1728	AK143982	472.268	92.403	3.65833	0.268089	443.344	574.818	398.642	98.8816	90.6145	87.7129	3.4916	3.86852	3.61488	0.405817	0.22565	0.172801	AK143982	chr9:56905332-56905273		Putative uncharacterized protein [Source:UniProtKB/TrEMBL;Acc:Q3UNV3] [ENSMUST00000098697]			Mm.361900		ENSMUST00000098697	TC1614450
AK162966	0.00400499	2.89695	up	0.00802366	3.1327	up	269.382	186.574	2.8034	1.26887	221.534	136.468	450.143	219.83	185.215	154.676	2.425	2.8846	3.1006	1.5584	1.257	0.9912	AK162966	292.092	186.574	2.91629	1.26888	418.789	206.935	250.552	219.83	185.215	154.676	3.4094	2.39459	2.94489	1.55843	1.25704	0.991188	AK162966	chr11:61705399-61705340		A kinase (PRKA) anchor protein 10 Gene [Source:MGI Symbol;Acc:MGI:1890218] [ENSMUST00000108710]			Mm.405315		ENSMUST00000108710	TC1610210
AW049736	0.0327082	1.98885	up	0.01797	1.56646	up	447.172	449.016	3.529	2.53707	331.171	241.748	768.597	535.714	422.946	388.387	3.005	3.7095	3.8725	2.8435	2.4483	2.3194	AW049736	338.772	449.016	3.18459	2.53708	387.1	345.995	283.221	535.714	422.946	388.387	3.29588	3.13617	3.12171	2.8435	2.44831	2.31943	AW049736	chr11:53362951-53363010		septin 8 Gene [Source:MGI Symbol;Acc:MGI:894310] [ENSMUST00000121334]			Mm.397763		ENSMUST00000121334	TC1644482
BC012020	0.0174737	3.65718	up	0.00512848	1.54254	up	264203	176519	12.9066	11.0359	225821	272675	294113	159446	190901	179209	12.4184	13.849	12.4524	10.8757	11.171	11.0609	BC012020	183278	246521	12.2757	11.6504	182089	179963	187784	235312	258093	246157	12.1736	12.1589	12.4946	11.6224	11.7015	11.6273	BC012020	chr1:24621452-24621393		mitochondrially encoded ATP synthase 6 Gene [Source:MGI Symbol;Acc:MGI:99927] [ENSMUST00000105091]			Mm.441437		ENSMUST00000105091	TC1576231
BC109180	0.00475118	1.8489	up	0.000426259	3.06848	up	464.028	492.857	3.5671	2.68043	463.967	196.127	731.99	542.994	489.8	445.779	3.4914	3.4078	3.8021	2.863	2.66	2.5183	BC109180	739.795	492.857	4.29795	2.68042	759.894	894.113	565.377	542.994	489.8	445.779	4.26897	4.50587	4.119	2.86298	2.66003	2.51827	BC109180	chr5:109158476-109158417	Rnf212	ring finger protein 212 Gene [Source:MGI Symbol;Acc:MGI:3645767] [ENSMUST00000068946]	GO:0008150|GO:0003674|GO:0005575		Mm.244849	671564	ENSMUST00000068946	TC1734567
NM_001001182	0.00470638	4.5541	up	0.00878046	2.27961	up	622.707	583.469	3.91563	1.72847	1043.34	216.711	608.066	482.496	637.351	630.561	4.6606	3.5518	3.5345	1.5577	1.8832	1.7445	NM_001001182	1217.69	1107.91	5.03041	3.84163	1110.98	1098.68	1443.41	912.06	1206.99	1204.69	4.81693	4.80311	5.47119	3.61117	3.96118	3.95253	NM_001001182	chr2:59737644-59737585	Baz2b	Mus musculus bromodomain adjacent to zinc finger domain, 2B (Baz2b), mRNA [NM_001001182]	GO:0046872|GO:0008150|GO:0003674|GO:0005575	NM_001001182	Mm.228071	407823	ENSMUST00000112550	TC1603314
NM_001001326	0.0233313	1.50943	up	0.029791	1.70776	up	141.86	429.922	1.90247	1.30847	187.076	64.0553	174.448	407.897	439.685	442.187	2.181	1.7934	1.733	1.457	1.3197	1.1487	NM_001001326	37.055	45.0271	-0.0197064	-0.791808	37.4643	44.9021	28.7985	55.1995	44.8366	35.0451	-0.0732379	0.190269	-0.17615	-0.435231	-0.789417	-1.15078	NM_001001326	chr7:116700856-116700797	St5	Mus musculus suppression of tumorigenicity 5 (St5), transcript variant 1, mRNA [NM_001001326]	GO:0003674|GO:0005575|GO:0070374	NM_001001326	Mm.252009	76954	ENSMUST00000077909	TC1603566
NM_001003950	0.00675497	1.71761	up	0.00241898	1.57856	up	700.535	1197.03	4.2858	3.5054	699.681	442	959.925	1187.96	1178.89	1224.24	4.0841	4.5801	4.1932	3.4966	3.4789	3.5407	NM_001003950	285.709	375.874	2.95066	2.29205	286.609	286.093	284.427	350.39	376.871	400.362	2.86226	2.8619	3.12784	2.231	2.28191	2.36324	NM_001003950	chr10:116343380-116343321	Rab3ip	Mus musculus RAB3A interacting protein (Rab3ip), mRNA [NM_001003950]	GO:0005634|GO:0005515|GO:0008150|GO:0015031|GO:0005737|GO:0005085|GO:0051020|GO:0006810	NM_001003950	Mm.336394	216363		TC1577222
NM_001004191	0.00988246	3.05866	up	0.0043573	2.37715	up	1683.52	1079.25	5.42823	3.81533	2759.96	752.12	1538.47	1118.58	1072.17	1047.01	6.064	5.347	4.8737	3.9056	3.7903	3.7501	NM_001004191	1287.58	1079.25	5.06459	3.81536	1544.35	1503.95	814.431	1118.58	1072.17	1047.01	5.2921	5.2561	4.64557	3.90564	3.79029	3.75014	NM_001004191	chr9:48303756-48303815	Gm5617	Mus musculus predicted gene 5617 (Gm5617), mRNA [NM_001004191]	GO:0008150|GO:0003674|GO:0005575	NM_001004191	Mm.386950	434402	ENSMUST00000048824	TC1710541
NM_001004436	0.000135205	2.87621	up	0.000876838	2.09103	up	391.248	1029.25	3.35367	1.8295	475.748	170.182	527.814	933.345	1054.24	1100.15	3.5276	3.2031	3.3303	1.7389	1.8479	1.9017	NM_001004436	2034.79	2021.64	5.78214	4.71792	2098.3	1941.98	2064.08	1832.83	2070.91	2161.18	5.73432	5.62487	5.98721	4.61804	4.74003	4.79569	NM_001004436	chr14:35558978-35559037	Wapal	Mus musculus wings apart-like homolog (Drosophila) (Wapal), mRNA [NM_001004436]	GO:0009636|GO:0003674|GO:0000795	NM_001004436	Mm.27957	218914	ENSMUST00000090027	TC1614136
NM_001011814	0.00914783	3.06071	up	0.00121039	6.49341	up	114.419	84.0662	1.70233	0.0884667	122.758	79.8584	140.641	112.886	61.9007	77.4123	1.5732	2.1115	1.4223	0.5969	-0.3241	-0.0074	NM_001011814	260.834	84.0662	2.78742	0.0884468	341.079	216.493	224.929	112.886	61.9007	77.4123	3.11328	2.45974	2.78926	0.596904	-0.324138	-0.00742626	NM_001011814	chr7:147388089-147388030	Olfr524	Mus musculus olfactory receptor 524 (Olfr524), mRNA [NM_001011814]	GO:0004872|GO:0004984|GO:0004930|GO:0007608|GO:0007186|GO:0004871|GO:0016021|GO:0007165	NM_001011814	Mm.377339	258055	ENSMUST00000051943	NP1398945
NM_001024560	0.000452233	2.6125	up	0.00356964	2.31583	up	231.364	187.013	2.66723	1.2818	258.002	129.705	306.384	210.052	176.084	174.903	2.6448	2.8113	2.5456	1.4928	1.1841	1.1685	NM_001024560	210.345	187.013	2.49332	1.28179	251.277	175.901	203.856	210.052	176.084	174.903	2.67245	2.16018	2.64733	1.49279	1.1841	1.1685	NM_001024560	chr19:5495399-5495340	Snx32	Mus musculus sorting nexin 32 (Snx32), mRNA [NM_001024560]	GO:0005515|GO:0008150|GO:0003674|GO:0015031|GO:0035091|GO:0007154|GO:0005575|GO:0006810	NM_001024560	Mm.20071	225861	ENSMUST00000070172	TC1606435
NM_001024602	0.0224054	2.30149	up	0.0300607	1.62393	up	3290.97	3145.34	6.52787	5.3253	4349.83	2129.14	3393.95	2241.83	3588.98	3605.21	6.7203	6.8482	6.0151	4.9086	5.5333	5.534	NM_001024602	2425.71	3145.34	6.0248	5.32531	2666.94	2604.72	2005.46	2241.83	3588.98	3605.21	6.08029	6.04847	5.94564	4.90865	5.53334	5.53395	NM_001024602	chr12:113984712-113984771	AW555464	Mus musculus expressed sequence AW555464 (AW555464), mRNA [NM_001024602]	GO:0008150|GO:0003674|GO:0005874|GO:0005856|GO:0005737|GO:0005575	NM_001024602	Mm.23689	217882	ENSMUST00000101018	NP661018
NM_001024856	0.000148783	1.74735	up	0.000905974	2.24156	up	155.327	181.252	2.0447	1.23953	178.197	73.6277	214.158	170.86	177.15	195.745	2.1109	1.9943	2.0289	1.1949	1.1928	1.3309	NM_001024856	551.88	511.031	3.89941	2.7349	555.102	524.51	576.027	469.803	527.582	535.707	3.81593	3.73639	4.14592	2.6541	2.76723	2.78338	NM_001024856	chr2:120558834-120558775	Ttbk2	Mus musculus tau tubulin kinase 2 (Ttbk2), transcript variant 2, mRNA [NM_001024856]	GO:0004674|GO:0018105|GO:0005575	NM_001024856	Mm.275698	140810	ENSMUST00000085840
NM_001025067	0.00787636	2.29331	up	5.47144e-05	3.1569	up	568.112	606.849	3.9039	2.70647	445.812	321.03	937.493	546.131	666.338	608.078	3.4339	4.1187	4.1591	2.5998	2.8089	2.7107	NM_001025067	1445.4	948.212	5.28227	3.62376	1630.41	1429.93	1275.87	851.998	1052.48	940.158	5.37034	5.18329	5.29319	3.51289	3.76356	3.59484	NM_001025067	chr3:104257983-104257924	Lrig2	Mus musculus leucine-rich repeats and immunoglobulin-like domains 2 (Lrig2), mRNA [NM_001025067]	GO:0005515|GO:0016020|GO:0008150|GO:0003674|GO:0005886|GO:0005737|GO:0016021|GO:0005575	NM_001025067	Mm.34855	269473	ENSMUST00000046316	TC1601687
NM_001025192	0.00535234	13.2183	up	0.000331531	2.03281	up	664.292	75.4251	3.6971	-0.0273667	1152.6	102.668	737.608	67.9186	76.1409	82.2157	4.8042	2.474	3.8131	-0.1361	-0.0254	0.0794	NM_001025192	74.515	75.4251	0.996116	-0.0273582	79.3964	84.3229	59.8257	67.9186	76.1409	82.2157	1.01032	1.09941	0.878621	-0.136079	-0.0254216	0.0794263	NM_001025192	chr16:78337927-78337986	Cxadr	Mus musculus coxsackie virus and adenovirus receptor (Cxadr), transcript variant 1, mRNA [NM_001025192]	GO:0048739|GO:0005923|GO:0004872|GO:0005515|GO:0005576|GO:0005886|GO:0007005|GO:0007507|GO:0005911|GO:0007155|GO:0016020|GO:0030054|GO:0060044|GO:0045216|GO:0016021	NM_001025192	Mm.66222	13052	ENSMUST00000023572	TC1577885
NM_001025599	0.00104545	2.95386	up	0.0017137	2.14674	up	2798.81	1855.86	6.15687	4.59427	3679.52	1088.35	3628.55	1693.42	2016.1	1858.04	6.4789	5.8801	6.1116	4.5039	4.7013	4.5776	NM_001025599	8214.3	7925.96	7.79406	6.69191	7732.61	8096.41	8813.88	7773.76	8235.16	7768.95	7.61606	7.68463	8.08149	6.70258	6.73156	6.64159	NM_001025599	chr17:36996235-36996294	Trim26	Mus musculus tripartite motif-containing 26 (Trim26), transcript variant 1, mRNA [NM_001025599]	GO:0005515|GO:0046872|GO:0008150|GO:0003674|GO:0005737|GO:0008270|GO:0005622	NM_001025599	Mm.34587	22670	ENSMUST00000053434	TC1596651
NM_001029934	0.00531942	3.3338	up	0.000115809	2.78252	up	755.609	428.488	4.22017	2.483	1189	269.452	808.376	421.644	438.366	425.454	4.8491	3.8661	3.9453	2.4981	2.5	2.4509	NM_001029934	575.177	428.488	3.95939	2.48299	552.893	598.137	574.502	421.644	438.366	425.454	3.81017	3.92589	4.14209	2.49807	2.49997	2.45094	NM_001029934	chr11:84798664-84798605	Usp32	Mus musculus ubiquitin specific peptidase 32 (Usp32), mRNA [NM_001029934]	GO:0008150|GO:0003674|GO:0005575	NM_001029934	Mm.178524	237898	ENSMUST00000108075	TC1660113
NM_001031808	0.0034083	1.95929	up	0.00413746	1.61794	up	624.761	3375.46	2.26213	1.2918	889.004	311.532	673.748	3421.74	3339.51	3365.12	2.5226	1.9911	2.2727	1.3089	1.3298	1.2367	NM_001031808	5264.91	6745.69	7.15391	6.45976	5306.87	5071.03	5416.82	6838.48	6673.33	6725.25	7.07296	7.00962	7.37916	6.51765	6.42817	6.43346	NM_001031808	chr2:24829755-24829696	Mrpl41	Mus musculus mitochondrial ribosomal protein L41 (Mrpl41), nuclear gene encoding mitochondrial protein, mRNA [NM_001031808]	GO:0005840|GO:0008150|GO:0003674|GO:0005739|GO:0030529|GO:0007049|GO:0006915	NM_001031808	Mm.23010	107733	ENSMUST00000045604	TC1575625
NM_001033364	0.000749154	38.9774	up	0.0021512	2.04225	up	17935.4	3461.81	8.52537	3.2408	24460.6	3119.49	26226	3729.2	3229.16	3427.09	9.2117	7.3993	8.9651	3.2553	3.1568	3.3103	NM_001033364	76.1849	77.2065	1.03319	0.00302458	68.9318	89.4938	70.1291	68.7342	74.8258	88.0594	0.806416	1.18527	1.10787	-0.118858	-0.0505562	0.178488	NM_001033364	chr13:54815548-54816994	Cdhr2	Mus musculus cadherin-related family member 2 (Cdhr2), mRNA [NM_001033364]	GO:0005515|GO:0016020|GO:0008150|GO:0007155|GO:0003674|GO:0016021|GO:0005575	NM_001033364	Mm.315382	268663	ENSMUST00000037145	TC1584965
NM_001033379	0.00185934	10.1095	up	0.000622492	1.92596	up	563.016	923.383	3.70187	0.364233	1024.25	211.838	452.962	836.555	995.482	938.113	4.5881	3.444	3.0735	0.4027	0.3628	0.3272	NM_001033379	1728.44	1841.46	5.52853	4.58295	1875.48	1958.4	1351.44	1667.27	1985.97	1871.13	5.57236	5.63702	5.37621	4.48146	4.6796	4.58778	NM_001033379	chr6:119167996-119170078	Dcp1b	Mus musculus DCP1 decapping enzyme homolog b (S. cerevisiae) (Dcp1b), mRNA [NM_001033379]	GO:0005634|GO:0016787|GO:0000184|GO:0008150|GO:0003674|GO:0005737|GO:0005575	NM_001033379	Mm.250197	319618	ENSMUST00000073909	NP727229
NM_001033439	0.00530374	4.13045	up	0.000121999	2.47056	up	326.411	146.169	2.97367	0.927367	537.669	108.181	333.383	130.801	152.198	155.509	3.7041	2.5495	2.6674	0.8094	0.9738	0.9989	NM_001033439	173.763	146.169	2.23222	0.927377	182.361	172.487	166.439	130.801	152.198	155.509	2.20997	2.1319	2.35478	0.809416	0.973782	0.998934	NM_001033439	chr14:75154821-75154762	Lrch1	Mus musculus leucine-rich repeats and calponin homology (CH) domain containing 1 (Lrch1), mRNA [NM_001033439]	GO:0005515|GO:0008150|GO:0003674|GO:0005575	NM_001033439	Mm.288868	380916	ENSMUST00000088970	TC1680278
NM_001033472	0.00341157	5.76625	up	0.0288649	1.5551	up	206.389	120.09	2.24927	-0.278367	307.449	54.3265	257.391	102.172	127.384	130.713	2.8978	1.5558	2.2942	-0.4955	-0.2653	-0.0743	NM_001033472	165.947	221.776	2.162	1.52499	148.957	166.797	182.088	189.558	237.244	238.526	1.91807	2.08351	2.48442	1.34469	1.61421	1.61609	NM_001033472	chrX:156030066-156030125	A830080D01Rik	Mus musculus RIKEN cDNA A830080D01 gene (A830080D01Rik), mRNA [NM_001033472]	GO:0008150|GO:0003674|GO:0005739|GO:0005575	NM_001033472	Mm.296254	382252	ENSMUST00000057180	TC1654961
NM_001033988	0.000632079	6.78681	up	2.34063e-05	2.76201	up	1922.59	556.442	5.6162	2.85347	2943.48	787.455	2036.84	487.458	565.52	616.347	6.1569	5.4132	5.2785	2.7073	2.8674	2.9857	NM_001033988	13320.2	10009	8.4919	7.02618	13954.1	13563.3	12443.3	9149.56	10631.1	10246.3	8.46772	8.42898	8.57901	6.93767	7.09998	7.0409	NM_001033988	chr14:32992124-32992183	Ncoa4	Mus musculus nuclear receptor coactivator 4 (Ncoa4), transcript variant 2, mRNA [NM_001033988]	GO:0004872|GO:0008150|GO:0003674|GO:0005739|GO:0005575	NM_001033988	Mm.371598	27057	ENSMUST00000022467	TC1573906
NM_001037725	0.00131658	8.93644	up	0.00313071	2.19038	up	1089.37	272.258	4.77787	1.61817	1843.6	468.721	955.793	217.747	311.208	287.82	5.4819	4.6648	4.1869	1.3975	1.764	1.693	NM_001037725	5436.5	5129.59	7.1955	6.06432	5153.83	5055.69	6099.97	4964.87	5241.81	5182.1	7.03075	7.00525	7.55051	6.05573	6.07983	6.0574	NM_001037725	chr1:60042129-60042188	Fam117b	Mus musculus family with sequence similarity 117, member B (Fam117b), transcript variant 1, mRNA [NM_001037725]	GO:0008150|GO:0003674|GO:0005575	NM_001037725	Mm.479189	72750	ENSMUST00000036540	TC1698172
NM_001039493	0.000450001	56.2494	up	3.40127e-06	4.6386	up	2734.57	94.8231	5.7985	-0.0152667	1303.75	878.551	6021.42	96.9553	97.3557	90.1583	4.982	5.5712	6.8423	-0.0013	-0.0114	-0.0331	NM_001039493	85.3062	38.1189	1.20242	-1.01127	88.5252	91.2334	76.16	34.9928	37.6315	41.7324	1.16733	1.21305	1.22689	-1.09283	-1.04215	-0.89882	NM_001039493	chr1:64929712-64907775	Plekhm3	Mus musculus pleckstrin homology domain containing, family M, member 3 (Plekhm3), mRNA [NM_001039493]	GO:0046872|GO:0008150|GO:0003674|GO:0005575	NM_001039493	Mm.239534	241075	ENSMUST00000097713	TC1582905
NM_001039676	0.0111315	4.00379	up	0.00287002	3.89188	up	179.416	87.0169	2.13733	0.135967	114.313	88.9647	334.969	118.95	76.3675	65.7328	1.4704	2.2673	2.6743	0.6724	-0.0211	-0.2434	NM_001039676	161.287	87.0169	2.09643	0.135964	176.689	188.907	118.266	118.95	76.3675	65.7328	2.16439	2.26309	1.86182	0.6724	-0.0211334	-0.243375	NM_001039676	chr14:52515743-52515802	Slc39a2	Mus musculus solute carrier family 39 (zinc transporter), member 2 (Slc39a2), mRNA [NM_001039676]	GO:0005385|GO:0005575|GO:0006829	NM_001039676	Mm.281343	214922	ENSMUST00000047726	TC1586716
NM_001040691	0.000775562	5.47351	up	0.0297568	1.63047	up	2223.2	877.903	5.95857	3.5061	2920.87	1405.93	2342.79	724.932	935.505	973.272	6.1458	6.2495	5.4804	3.2799	3.5936	3.6448	NM_001040691	687.22	877.903	4.21137	3.50608	645.788	642.006	773.867	724.932	935.505	973.272	4.03424	4.028	4.57187	3.27989	3.59358	3.64478	NM_001040691	chr5:114589208-114589267	Ung	Mus musculus uracil DNA glycosylase (Ung), transcript variant 1, mRNA [NM_001040691]	GO:0006284|GO:0043066|GO:0005739|GO:0006281|GO:0006974|GO:0005634|GO:0016446|GO:0016787|GO:0008152|GO:0016798|GO:0004844|GO:0016447|GO:0045437|GO:0016799	NM_001040691	Mm.1393	22256	ENSMUST00000112275	TC1591987
NM_001077712	0.00480278	1.9406	up	8.52307e-05	3.29427	up	854.304	944.038	4.45807	3.50157	1131.67	345.783	1085.46	856.238	994.836	981.039	4.7778	4.2259	4.3705	3.4316	3.5467	3.5264	NM_001077712	2077.61	1311.03	5.81058	4.09062	2248.59	2003.59	1980.64	1147.17	1406.66	1379.27	5.83412	5.66993	5.92768	3.94205	4.18204	4.14777	NM_001077712	chrX:39629158-39629217	Stag2	Mus musculus stromal antigen 2 (Stag2), transcript variant 2, mRNA [NM_001077712]	GO:0005634|GO:0007059|GO:0007126|GO:0007067|GO:0005488|GO:0051301|GO:0007049	NM_001077712	Mm.290422	20843	ENSMUST00000115072	TC1578836
NM_001081133	0.000749178	4.57129	up	0.000352184	2.84211	up	154.785	378.067	2.06473	-0.127867	212.875	80.4591	171.022	373.047	337.121	424.032	2.3674	2.1224	1.7044	0.1429	-0.2653	-0.2612	NM_001081133	1024.35	749.32	4.78989	3.28292	965.055	1115.61	992.395	736.878	668.018	843.065	4.61379	4.82518	4.9307	3.30347	3.10772	3.43758	NM_001081133	chr2:142444772-142444713	Kif16b	Mus musculus kinesin family member 16B (Kif16b), mRNA [NM_001081133]	GO:0005524|GO:0005874|GO:0003774|GO:0000166	NM_001081133	Mm.251934	16558	ENSMUST00000077077	TC1605583
NM_001081164	0.0066151	4.25365	up	0.00630674	1.63518	up	484.108	207.493	3.51743	1.42873	809.384	150.815	492.125	181.12	205.945	235.413	4.2942	3.0288	3.2293	1.279	1.4101	1.5971	NM_001081164	683.118	866.546	4.20669	3.49724	692.905	640.449	715.999	806.109	879.566	913.962	4.13583	4.0245	4.45974	3.43302	3.50463	3.55407	NM_001081164	chr8:82200213-82200272	Otud4	Mus musculus OTU domain containing 4 (Otud4), mRNA [NM_001081164]	GO:0008150|GO:0003674|GO:0005575	NM_001081164	Mm.34348	73945	ENSMUST00000048457	TC1661440
NM_001081213	0.034363	2.22777	up	0.000979593	1.96366	up	345.595	274.166	2.99347	1.83787	470.422	90.2015	476.162	259.118	279.44	283.94	3.5114	2.2873	3.1817	1.7957	1.8504	1.8675	NM_001081213	3902.49	4120.17	6.72135	5.7478	3693.61	4046.84	3967.02	3951.81	4128.54	4280.15	6.55013	6.68414	6.92977	5.72649	5.7354	5.78153	NM_001081213	chr19:29685049-29684990	Ermp1	Mus musculus endoplasmic reticulum metallopeptidase 1 (Ermp1), mRNA [NM_001081213]	GO:0006508|GO:0016787|GO:0046872|GO:0016020|GO:0003674|GO:0001541|GO:0008233|GO:0008237|GO:0016021|GO:0005783	NM_001081213	Mm.267131	226090	ENSMUST00000054083	TC1574797
NM_001081222	0.0338274	2.74969	up	0.0006101	2.46969	up	227.04	123.707	2.0776	0.618333	410.997	65.9485	204.173	73.5676	146.67	150.885	2.7332	1.6703	1.8293	-0.0208	0.9204	0.9554	NM_001081222	959.954	811.487	4.69879	3.39446	945.35	987.799	946.714	680.346	882.711	871.404	4.58402	4.64963	4.86271	3.18831	3.50978	3.48528	NM_001081222	chr18:10567233-10567174	Esco1	Mus musculus establishment of cohesion 1 homolog 1 (S. cerevisiae) (Esco1), mRNA [NM_001081222]	GO:0005634|GO:0046872|GO:0008150|GO:0003674|GO:0008415|GO:0016740|GO:0007049|GO:0005575|GO:0006281|GO:0003887|GO:0003684	NM_001081222	Mm.210996	77805	ENSMUST00000025142	TC1623322
NM_001081268	0.00640192	2.64812	up	0.0167934	1.54345	up	354.25	289.525	3.32	1.91503	313.662	259.416	489.672	296.004	265.872	306.699	2.9266	3.8113	3.2221	1.9877	1.7786	1.9788	NM_001081268	216.295	289.525	2.54116	1.915	244.125	188.653	216.108	296.004	265.872	306.699	2.63079	2.26115	2.73154	1.98766	1.77857	1.97877	NM_001081268	chr7:135029564-135029505	Prss53	Mus musculus cDNA sequence BC039632 (BC039632), mRNA [NM_001081268]	GO:0006508|GO:0005576|GO:0004252|GO:0016787|GO:0008150|GO:0003674|GO:0008236|GO:0008233|GO:0005575|GO:0003824	NM_001081268	Mm.479622	330657	ENSMUST00000121394	TC1603025
NM_001081326	0.00223257	1.99977	up	0.00913094	1.75287	up	528.701	557.047	3.8614	2.86157	662.48	294.881	628.741	567.71	557.19	546.241	4.0053	3.9962	3.5827	2.9272	2.846	2.8115	NM_001081326	485.042	557.047	3.67128	2.86156	604.222	516.47	334.433	567.71	557.19	546.241	3.93825	3.7141	3.3615	2.9272	2.84601	2.81148	NM_001081326	chr3:116446156-116446097	Agl	Mus musculus amylo-1,6-glucosidase, 4-alpha-glucanotransferase (Agl), mRNA [NM_001081326]	GO:0005515|GO:0005529|GO:0051384|GO:0031593|GO:0005977|GO:0016529|GO:0004133|GO:0009725|GO:0005634|GO:0004134|GO:0016234|GO:0030247|GO:0005737|GO:0004135|GO:0007584|GO:0005625|GO:0005980	NM_001081326	Mm.237099	77559	ENSMUST00000040603	TC1599515
NM_001081357	0.00155149	6.59878	up	0.000359222	2.29179	up	1275.6	390.253	5.04447	2.32227	2012.97	577.952	1235.88	294.358	465.976	410.426	5.6087	4.967	4.5577	1.9796	2.5881	2.3991	NM_001081357	1594.28	1443.05	5.43079	4.23431	1594.2	1564.09	1624.57	1384.37	1453.9	1490.89	5.33793	5.31266	5.64177	4.21319	4.2297	4.26004	NM_001081357	chr17:80980434-80980375	Map4k3	Mus musculus mitogen-activated protein kinase kinase kinase kinase 3 (Map4k3), mRNA [NM_001081357]	GO:0004672|GO:0005083|GO:0008150|GO:0004674|GO:0003674|GO:0005524|GO:0016740|GO:0016301|GO:0006468|GO:0000166|GO:0005575	NM_001081357	Mm.458168	225028	ENSMUST00000112389	TC1602787
NM_001081359	0.00139327	9.79039	up	0.00929741	1.88595	up	2194.02	604.21	5.70793	2.41657	3820.5	739.547	2022.02	558.243	640.699	613.688	6.5331	5.3227	5.268	2.3	2.4792	2.4705	NM_001081359	146.018	160.935	1.97766	1.06237	137.483	137.764	162.807	138.073	167.647	177.084	1.80243	1.80762	2.32294	0.887477	1.11326	1.18637	NM_001081359	chr15:37897542-37897483	Ubr5	Mus musculus ubiquitin protein ligase E3 component n-recognin 5 (Ubr5), transcript variant 1, mRNA [NM_001081359]	GO:0005634|GO:0006464|GO:0046872|GO:0004842|GO:0008270|GO:0003723|GO:0016881|GO:0016874|GO:0005622	NM_001081359	Mm.275426	70790	ENSMUST00000110336	TC1588239
NM_001081383	0.00179813	8.5635	up	0.000478445	2.37095	up	1226.45	263.398	4.86407	1.76587	2076.31	393.382	1209.66	235.283	319.282	235.628	5.6534	4.412	4.5268	1.6564	2.0427	1.5985	NM_001081383	2935.32	2564.98	6.31018	5.06471	2757.76	3053.07	2995.13	2605.23	2559.03	2530.68	6.1286	6.2776	6.52433	5.12538	5.04536	5.02339	NM_001081383	chr5:24777952-24777893	Mll3	Mus musculus myeloid/lymphoid or mixed-lineage leukemia 3 (Mll3), mRNA [NM_001081383]	GO:0035097|GO:0005515|GO:0006350|GO:0016740|GO:0042800|GO:0008168|GO:0006355|GO:0045449|GO:0005634|GO:0046872|GO:0016568|GO:0016571|GO:0003677|GO:0008270|GO:0018024	NM_001081383	Mm.332268	231051	ENSMUST00000088250	TC1597950
NM_001081419	0.00524755	8.32471	up	0.00146817	2.45734	up	387.216	509.469	3.18313	0.125733	748.447	155.278	257.921	433.8	565.575	529.031	4.1813	3.0709	2.2972	0.202	-0.0465	0.2217	NM_001081419	1206.74	1011.8	5.01058	3.71349	1488.84	1078.12	1053.27	859.019	1126.15	1050.22	5.23929	4.77587	5.01659	3.52473	3.86116	3.75456	NM_001081419	chr10:75726115-75726056	Dip2a	Mus musculus DIP2 disco-interacting protein 2 homolog A (Drosophila) (Dip2a), mRNA [NM_001081419]	GO:0008134|GO:0005634|GO:0008150|GO:0003674|GO:0008152|GO:0007275|GO:0005575|GO:0003824	NM_001081419	Mm.33183	64451	ENSMUST00000036033	TC1597026
NM_001081426	0.00153795	4.3334	up	0.00381556	1.75455	up	526.346	545.845	3.8445	1.729	419.889	348.329	810.822	569.994	535.502	532.039	3.3474	4.2365	3.9496	1.8936	1.6186	1.6748	NM_001081426	53.2892	63.118	0.523125	-0.287978	58.957	52.7109	48.1996	72.0105	55.782	61.5614	0.580909	0.421588	0.566877	-0.0516787	-0.474294	-0.337961	NM_001081426	chr13:9665710-9665769	Dip2c	Mus musculus DIP2 disco-interacting protein 2 homolog C (Drosophila) (Dip2c), mRNA [NM_001081426]	GO:0008150|GO:0003674|GO:0005575	NM_001081426	Mm.217326	208440	ENSMUST00000062376	TC1582894
NM_001081433	0.00255583	10.5388	up	0.027363	1.69999	up	382.216	368.882	3.05187	-0.345767	619.627	82.9068	444.114	315.358	424.925	366.361	3.9088	2.1656	3.0812	-0.4162	-0.2538	-0.3673	NM_001081433	599.505	732.763	4.012	3.24647	541.673	568.289	688.555	625.717	844.85	727.722	3.7806	3.85204	4.40335	3.06755	3.44653	3.22533	NM_001081433	chr1:54702297-54702238	Ankrd44	Mus musculus ankyrin repeat domain 44 (Ankrd44), transcript variant 1, mRNA [NM_001081433]	GO:0008150|GO:0003674|GO:0005575	NM_001081433	Mm.397910	329154	ENSMUST00000044359	TC1627052
NM_001105058	0.0303805	2.76728	up	0.00199188	3.0424	up	169.111	111.649	1.98567	0.5172	101.098	73.9822	332.252	132.471	84.2145	118.26	1.2932	2.0013	2.6625	0.8277	0.12	0.6039	NM_001105058	163.097	111.649	2.12241	0.517202	183.843	178.429	127.019	132.471	84.2145	118.26	2.22165	2.18077	1.96483	0.827721	0.119977	0.603908	NM_001105058	chr7:49555654-49555713	Vmn2r61	Mus musculus vomeronasal 2, receptor 61 (Vmn2r61), mRNA [NM_001105058]	GO:0004872|GO:0016020|GO:0004930|GO:0007186|GO:0004871|GO:0016021|GO:0007165	NM_001105058	Mm.469899	637873
NM_001110778	0.0261331	2.59938	up	0.00364087	3.11817	up	135.741	134.199	1.9793	0.601133	139.231	115.556	152.435	182.192	108.03	112.375	1.7549	2.6446	1.5384	1.0236	0.3441	0.4357	NM_001110778	111.604	72.5678	1.55455	-0.0861462	84.2536	147.9	102.658	81.3471	63.3736	72.9827	1.09598	1.91004	1.65764	0.124204	-0.290209	-0.0924335	NM_001110778	chr11:102641033-102641092	Adam11	Mus musculus a disintegrin and metallopeptidase domain 11 (Adam11), transcript variant 1, mRNA [NM_001110778]	GO:0006508|GO:0016020|GO:0007229|GO:0004222|GO:0008270|GO:0008233|GO:0008237|GO:0016021	NM_001110778	Mm.89854	11488	ENSMUST00000068150	TC1640472
NM_001110796	0.00768153	3.36359	up	0.00191246	2.27494	up	596.51	112.925	2.2997	0.5497	255.482	199.855	1334.19	104.788	102.282	131.704	1.6427	2.5093	2.7471	0.4895	0.4004	0.7592	NM_001110796	125.077	112.925	1.73555	0.549718	155.508	119.042	100.682	104.788	102.282	131.705	1.98017	1.59689	1.62958	0.489513	0.400395	0.759245	NM_001110796	chr5:14795835-14795894	Pclo	Mus musculus piccolo (presynaptic cytomatrix protein) (Pclo), transcript variant 2, mRNA [NM_001110796]	GO:0005544|GO:0005515|GO:0046872|GO:0030054|GO:0017157|GO:0007010|GO:0030073|GO:0019933|GO:0005522|GO:0045202|GO:0016080|GO:0008270	NM_001110796	Mm.146275	26875	ENSMUST00000030691	TC1620148
NM_001113424	0.00183531	13.1595	up	0.00470806	3.00539	up	1176.43	177.27	4.87417	1.15613	669.565	696.819	2162.91	114.325	208.141	209.345	4.0206	5.2368	5.3651	0.6152	1.4254	1.4278	NM_001113424	248.007	177.27	2.74368	1.15613	241.043	269.726	233.253	114.325	208.141	209.345	2.61246	2.77691	2.84168	0.615178	1.42539	1.42782	NM_001113424	chr6:149117976-149115387	Amn1	Mus musculus antagonist of mitotic exit network 1 homolog (S. cerevisiae) (Amn1), mRNA [NM_001113424]	GO:0008150|GO:0003674|GO:0005575	NM_001113424	Mm.209147	232566	ENSMUST00000095319	TC1709743
NM_001127189	0.00139796	3.84869	up	0.000600267	2.57025	up	125.054	70.5172	1.7905	-0.153867	136.484	73.4245	165.253	71.1484	51.9138	88.4893	1.7262	1.9904	1.6549	-0.0691	-0.578	0.1855	NM_001127189	249.263	202.302	2.74642	1.38451	258.589	273.733	215.467	163.345	234.102	209.459	2.71383	2.79818	2.72725	1.12996	1.59497	1.42861	NM_001127189	chr4:147128667-147128608	Gm13157	Mus musculus predicted gene 13157 (Gm13157), mRNA [NM_001127189]	GO:0008150|GO:0003674|GO:0005575	NM_001127189	Mm.440977	100041677	ENSMUST00000122309	TC1583681
NM_001135577	0.000103441	10.6745	up	0.000118698	1.67751	up	620.677	216.994	4.1122	0.6961	809.962	380.26	671.809	206.286	217.026	227.671	4.2953	4.363	3.6783	0.6659	0.6451	0.7773	NM_001135577	319.716	394.819	3.11038	2.36406	342.033	321.261	295.853	375.2	397.064	412.194	3.11731	3.02916	3.18466	2.3297	2.35721	2.40526	NM_001135577	chr13:41368187-41368246	BC024659	Mus musculus cDNA sequence BC024659 (BC024659), mRNA [NM_001135577]	GO:0008150|GO:0003674|GO:0005575	NM_001135577	Mm.38578	108934		TC1635606
NM_001161765	0.0156953	4.71634	up	0.00426513	2.90437	up	222.684	75.4294	2.20657	-0.0311	103.695	78.0045	486.352	65.4831	75.7136	85.0915	1.3298	2.0777	3.2122	-0.1888	-0.0335	0.129	NM_001161765	106.39	75.4294	1.50713	-0.0310918	105.154	86.3257	127.691	65.4831	75.7136	85.0915	1.41567	1.13328	1.97244	-0.188763	-0.0335393	0.129027	NM_001161765	chr3:97457388-97457447	Fmo5	Mus musculus flavin containing monooxygenase 5 (Fmo5), transcript variant 1, mRNA [NM_001161765]	GO:0005792|GO:0016020|GO:0031227|GO:0050661|GO:0016491|GO:0004497|GO:0004499|GO:0016021|GO:0005783|GO:0055114|GO:0050660	NM_001161765	Mm.385180	14263	ENSMUST00000107050	TC1662855
NM_001161822	0.018277	3.51965	up	1.72301e-05	5.83547	up	280.339	161.559	2.88963	1.0742	465.107	170.012	205.899	171.693	151.992	160.993	3.495	3.2017	1.9722	1.2019	0.9718	1.0489	NM_001161822	459.793	161.559	3.61906	1.07421	478.546	535.451	365.381	171.693	151.992	160.993	3.60183	3.76617	3.48919	1.20187	0.971832	1.04893	NM_001161822	chr10:4520139-4520198	Rgs17	Mus musculus regulator of G-protein signaling 17 (Rgs17), transcript variant 1, mRNA [NM_001161822]	GO:0005634|GO:0009968|GO:0016020|GO:0007186|GO:0005737|GO:0004871|GO:0005096	NM_001161822	Mm.44606	56533	ENSMUST00000131996	TC1635810
NM_001163754	0.00523114	5.25188	up	0.000948368	1.68873	up	674.364	230.447	3.9742	1.58137	1162.15	203.138	657.798	204.536	226.659	260.146	4.8162	3.4585	3.6479	1.4544	1.5484	1.7413	NM_001163754	187.224	230.447	2.33728	1.58134	197.003	195.825	168.843	204.536	226.659	260.146	2.32139	2.31498	2.37547	1.4544	1.54836	1.74126	NM_001163754	chr1:187109854-187109913	Rab3gap2	Mus musculus RAB3 GTPase activating protein subunit 2 (Rab3gap2), mRNA [NM_001163754]	GO:0008150|GO:0003674|GO:0005737|GO:0005096|GO:0005575	NM_001163754	Mm.275841	98732		TC1602534
NM_001164361	0.00225436	4.71242	up	0.00134856	2.19753	up	1098.3	360.284	2.78347	0.547	1562.44	460.224	1272.23	287.241	397.597	396.014	3.3175	2.5864	2.4465	0.2006	0.6748	0.7656	NM_001164361	737.385	702.038	4.31567	3.17978	737.088	794.493	680.574	561.377	775.457	769.28	4.22501	4.33545	4.38653	2.91101	3.32288	3.30545	NM_001164361	chr6:54595274-54595333	Plekha8	Mus musculus pleckstrin homology domain containing, family A (phosphoinositide binding specific) member 8 (Plekha8), transcript variant 1, mRNA [NM_001164361]	GO:0008150|GO:0003674|GO:0015031|GO:0051861|GO:0046836|GO:0017089|GO:0005737|GO:0005575|GO:0006810	NM_001164361	Mm.35416	231999	ENSMUST00000119706	TC1647922
NM_001164497	0.000602627	12.9134	up	0.0010386	3.06594	up	770.039	377.609	4.2094	0.5186	1271.69	253.827	784.601	366.903	386.99	378.935	4.9461	3.7799	3.9022	0.4243	0.4869	0.6446	NM_001164497	1097.02	738.704	4.88494	3.26861	1016.73	1024.78	1249.54	719.87	758.43	737.813	4.68904	4.70266	5.26311	3.26978	3.29085	3.2452	NM_001164497	chr8:90783278-90783337	Papd5	Mus musculus PAP associated domain containing 5 (Papd5), transcript variant 1, mRNA [NM_001164497]	GO:0008150|GO:0007067|GO:0016740|GO:0007049|GO:0051301|GO:0005634|GO:0003674|GO:0003677|GO:0016779|GO:0005737|GO:0006260|GO:0005575|GO:0003887	NM_001164497	Mm.37825	214627	ENSMUST00000066748	TC1597099
NM_001165980	0.00189716	4.01101	up	0.00116359	2.10025	up	129.143	213.835	1.76867	-0.2353	188.064	60.6809	138.686	213.978	209.537	217.989	2.1886	1.7153	1.4021	-0.5053	-0.2276	0.027	NM_001165980	431.416	416.931	3.51416	2.44359	485.002	496.9	312.347	421.395	408.347	421.049	3.62116	3.65837	3.26293	2.49722	2.39763	2.43593	NM_001165980	chr2:70928103-70928162	Dcaf17	Mus musculus DDB1 and CUL4 associated factor 17 (Dcaf17), transcript variant 1, mRNA [NM_001165980]	GO:0005634|GO:0016020|GO:0008150|GO:0003674|GO:0016021|GO:0005575	NM_001165980	Mm.440766	75763	ENSMUST00000112167	TC1600999
NM_001167983	0.0237924	1.8703	up	0.000214228	1.61319	up	401.846	415.632	3.34163	2.43837	622.831	187.008	395.7	410.979	400.581	435.335	3.7799	3.3381	2.9069	2.4611	2.3699	2.4841	NM_001167983	324.248	415.632	3.12829	2.43837	325.718	356.176	290.85	410.979	400.581	435.335	3.0468	3.17801	3.16006	2.46111	2.36993	2.48407	NM_001167983	chr12:83552476-83552535	Sipa1l1	Mus musculus signal-induced proliferation-associated 1 like 1 (Sipa1l1), transcript variant 2, mRNA [NM_001167983]	GO:0005515|GO:0048167|GO:0043234|GO:0051056|GO:0043197|GO:0005096|GO:0048814|GO:0005622	NM_001167983	Mm.261333	217692	ENSMUST00000110321	TC1641443
NM_001171004	0.000727552	1.50198	up	0.00652865	1.56308	up	1789.4	2432.74	5.57523	4.98837	2136.5	853.122	2378.57	2414.18	2470.74	2413.32	5.6946	5.5288	5.5023	5.0155	4.9947	4.9549	NM_001171004	1839.35	2432.74	5.63275	4.98836	2018.13	1663.08	1836.84	2414.18	2470.74	2413.32	5.67812	5.4012	5.81894	5.0155	4.9947	4.95489	NM_001171004	chr17:79348982-79348923	Prkd3	Mus musculus protein kinase D3 (Prkd3), transcript variant 1, mRNA [NM_001171004]	GO:0004672|GO:0046872|GO:0016020|GO:0004674|GO:0005524|GO:0016740|GO:0016301|GO:0006468|GO:0005737|GO:0000166|GO:0004697	NM_001171004	Mm.252776	75292	ENSMUST00000003191
NM_007442	0.000156402	18.0634	up	0.00809789	3.92718	up	247.242	77.82	2.6664	-1.5086	185.502	129.217	427.007	106.231	71.0261	56.2026	2.1689	2.8058	3.0245	-1.2125	-1.5658	-1.7475	NM_007442	291.325	150.64	2.89431	0.920819	413.027	284.284	176.662	207.462	137.052	107.405	3.38941	2.85275	2.44078	1.47489	0.822562	0.465004	NM_007442	chr2:93518001-93518060	Alx4	Mus musculus aristaless-like homeobox 4 (Alx4), mRNA [NM_007442]	GO:0006350|GO:0046982|GO:0035116|GO:0045449|GO:0005667|GO:0005634|GO:0035115|GO:0003677|GO:0007389|GO:0005515|GO:0003700|GO:0007517|GO:0007275|GO:0042733|GO:0060021|GO:0045944|GO:0048705|GO:0042981|GO:0006355|GO:0035108|GO:0030528|GO:0009791|GO:0043565|GO:0048704|GO:0006357|GO:0048565|GO:0009952	NM_007442	Mm.389389	11695	ENSMUST00000111254	TC1595674
NM_007460	0.00283859	3.62522	up	0.0183943	1.67978	up	546.349	1613.85	3.7879	1.92983	838.749	214.586	585.712	1630.14	1600.91	1610.51	4.3457	3.5376	3.4804	2.0268	1.8419	1.9208	NM_007460	22.2761	26.6962	-0.776441	-1.52471	25.8014	26.1317	14.8951	28.624	24.2885	27.1761	-0.611304	-0.590711	-1.12731	-1.38266	-1.67382	-1.51765	NM_007460	chr10:80180610-80180551	Ap3d1	Mus musculus adaptor-related protein complex 3, delta 1 subunit (Ap3d1), mRNA [NM_007460]	GO:0019882|GO:0006886|GO:0008565|GO:0005515|GO:0016192|GO:0015031|GO:0005488|GO:0006810|GO:0006829|GO:0051138|GO:0030117|GO:0016020|GO:0005737|GO:0005802|GO:0048007|GO:0032119|GO:0005794	NM_007460	Mm.209294	11776	ENSMUST00000020420	TC1611998
NM_007493	0.00438281	3.03746	up	0.000438095	3.87689	up	403.111	273.127	3.42583	1.82297	318.904	239.025	651.403	305.102	285.176	229.104	2.9505	3.6932	3.6338	2.0313	1.8797	1.5579	NM_007493	517.178	273.127	3.77789	1.82299	605.514	565.794	380.224	305.102	285.176	229.104	3.94134	3.84569	3.54663	2.03133	1.87969	1.55794	NM_007493	chr11:69919568-69919627	Asgr2	Mus musculus asialoglycoprotein receptor 2 (Asgr2), mRNA [NM_007493]	GO:0006897|GO:0004872|GO:0016020|GO:0005529|GO:0031647|GO:0005488|GO:0055088|GO:0009100|GO:0016021	NM_007493	Mm.1357	11890	ENSMUST00000102572	TC1587285
NM_007520	0.00516243	2.90372	up	0.0177163	2.67735	up	296.998	208.33	2.97723	1.43933	445.515	146.797	298.682	207.953	226.216	190.821	3.4329	2.9899	2.5089	1.4783	1.5455	1.2942	NM_007520	278.115	208.33	2.86014	1.43933	197.047	259.596	377.702	207.953	226.216	190.821	2.32171	2.72168	3.53703	1.4783	1.54554	1.29416	NM_007520	chr16:87730879-87730938	Bach1	Mus musculus BTB and CNC homology 1 (Bach1), mRNA [NM_007520]	GO:0005634|GO:0005515|GO:0043565|GO:0003700|GO:0006350|GO:0003677|GO:0046983|GO:0006355|GO:0045449	NM_007520	Mm.26147	12013	ENSMUST00000026703	TC1584234
NM_007523	0.0159653	2.63841	up	0.00720642	2.22024	up	925.439	2436.38	4.56217	3.1625	1509.1	405.631	861.592	2426.52	2441.27	2441.35	5.193	4.4562	4.0373	3.3366	3.0764	3.0745	NM_007523	106.192	99.6362	1.51498	0.364266	91.3677	116.868	110.339	120.119	89.1467	89.6434	1.21293	1.57029	1.76173	0.686502	0.202088	0.204209	NM_007523	chr17:27158291-27158232	Bak1	Mus musculus BCL2-antagonist/killer 1 (Bak1), mRNA [NM_007523]	GO:0008053|GO:0009620|GO:0051726|GO:0046982|GO:0002262|GO:0010332|GO:0031072|GO:0010046|GO:0001776|GO:0090200|GO:0046872|GO:0016020|GO:0005829|GO:0006919|GO:0070059|GO:0048872|GO:0016021|GO:0005622|GO:0008285|GO:0032471|GO:0005515|GO:0048597|GO:0001782|GO:0010524|GO:0051087|GO:0008283|GO:0005739|GO:0042981|GO:0001836|GO:0042803|GO:0035108|GO:0060068|GO:0002352|GO:0001783|GO:0010629|GO:0043065|GO:…	NM_007523	Mm.2443	12018	ENSMUST00000025034	TC1629085
NM_007552	0.0411179	1.61918	up	0.00339625	2.36029	up	298.911	403.41	2.84463	2.14937	424.087	128.745	343.901	348.761	418.815	442.654	3.2521	2.7264	2.5554	1.962	2.1645	2.3216	NM_007552	701.831	615.996	4.24028	3.00131	696.537	620.102	788.854	541.327	652.729	653.933	4.14337	3.97792	4.59954	2.85854	3.07432	3.07108	NM_007552	chr2:18607987-18608046	Bmi1	Mus musculus Bmi1 polycomb ring finger oncogene (Bmi1), mRNA [NM_007552]	GO:0006350|GO:0009987|GO:0043066|GO:0016604|GO:0016573|GO:0048103|GO:0045449|GO:0001501|GO:0016574|GO:0005634|GO:0046872|GO:0016568|GO:0004842|GO:0021903|GO:0031519|GO:0008270|GO:0005515|GO:0001701|GO:0007420|GO:0048704|GO:0005737|GO:0003682|GO:0048706|GO:0006959|GO:0000151|GO:0000122|GO:0016564	NM_007552	Mm.289584	12151	ENSMUST00000028071	TC1574389
NM_007648	0.0230511	14.2722	up	0.00273394	2.3144	up	3825.97	311.488	5.8556	2.02047	6475.32	252.516	4750.08	337.654	304.336	292.475	7.2943	3.7724	6.5001	2.1776	1.9735	1.9103	NM_007648	347.987	311.488	3.23108	2.02045	318.504	343.14	382.318	337.654	304.336	292.475	3.01449	3.12421	3.55455	2.17759	1.9735	1.91026	NM_007648	chr9:44807313-44807254	Cd3e	Mus musculus CD3 antigen, epsilon polypeptide (Cd3e), mRNA [NM_007648]	GO:0045060|GO:0050731|GO:0004888|GO:0005886|GO:0042101|GO:0042105|GO:0045086|GO:0046649|GO:0016020|GO:0007166|GO:0007584|GO:0016021|GO:0050852|GO:0005515|GO:0004872|GO:0002669|GO:0042102|GO:0045879|GO:0001772|GO:0008624|GO:0032729|GO:0004871|GO:0032753|GO:0046641|GO:0050870|GO:0009897|GO:0050850	NM_007648	Mm.210361	12501	ENSMUST00000102832	TC1588586
NM_007688	0.00684913	2.27595	up	0.000438621	2.61648	up	861.548	567.906	4.07537	2.8889	673.139	507.76	1403.75	543.791	583.989	575.936	3.6143	4.2818	4.33	2.8651	2.9138	2.8878	NM_007688	717.303	567.906	4.27654	2.88891	744.597	662.405	744.908	543.791	583.989	575.936	4.23963	4.07313	4.51684	2.8651	2.91378	2.88785	NM_007688	chr12:55960436-55960377	Cfl2	Mus musculus cofilin 2, muscle (Cfl2), mRNA [NM_007688]	GO:0005634|GO:0008150|GO:0003674|GO:0005856|GO:0005737|GO:0003779|GO:0005575|GO:0005622	NM_007688	Mm.276826	12632		TC1574361
NM_007700	0.00109701	5.95706	up	0.0128236	2.11697	up	2283.02	1081.02	5.82303	3.24843	3515.47	822.07	2511.52	935.882	1165.23	1141.95	6.4131	5.4753	5.5807	3.0952	3.3285	3.3216	NM_007700	1927.04	1876.98	5.68912	4.60712	1735.74	1709.94	2335.43	1620.78	2032.24	1977.92	5.46066	5.44129	6.1654	4.44066	4.71283	4.66785	NM_007700	chr19:44148571-44148512	Chuk	Mus musculus conserved helix-loop-helix ubiquitous kinase (Chuk), transcript variant 1, mRNA [NM_007700]	GO:0060749|GO:0004702|GO:0004672|GO:0008385|GO:0010033|GO:0046982|GO:0005524|GO:0000166|GO:0005634|GO:0005829|GO:0007252|GO:0006468|GO:0016301|GO:0030316|GO:0005792|GO:0005515|GO:0007266|GO:0051146|GO:0016740|GO:0008384|GO:0002011|GO:0043123|GO:0004674|GO:0042475|GO:0007595|GO:0005737|GO:0033598|GO:0032496	NM_007700	Mm.3996	12675	ENSMUST00000119591	TC1575438
NM_007714	0.0114264	3.41922	up	0.00237308	2.04778	up	1201.73	596.152	4.7323	2.95863	1966.99	357.479	1280.7	581.154	627.776	579.527	5.503	4.1685	4.5254	2.961	3.0181	2.8968	NM_007714	4162.68	4210.5	6.8131	5.77904	3896.81	4104.3	4486.94	4057.06	4400.2	4174.25	6.62739	6.70448	7.10744	5.76441	5.82733	5.74538	NM_007714	chr11:51094929-51094988	Clk4	Mus musculus CDC like kinase 4 (Clk4), mRNA [NM_007714]	GO:0004672|GO:0005634|GO:0004713|GO:0046777|GO:0004674|GO:0005524|GO:0016740|GO:0016301|GO:0006468|GO:0000166|GO:0018108	NM_007714	Mm.239354	12750	ENSMUST00000020652	TC1578005
NM_007765	0.00934915	3.12394	up	0.00690301	1.77295	up	116.68	81.6576	1.72127	0.0779	156.462	82.5571	111.021	66.3064	89.429	89.2373	1.9232	2.1595	1.0811	-0.1707	0.2067	0.1977	NM_007765	69.8409	81.6576	0.904007	0.0778573	83.7498	65.3129	60.4599	66.3064	89.429	89.2373	1.08733	0.730854	0.893834	-0.170737	0.20665	0.197659	NM_007765	chr5:37683242-37683301	Crmp1	Mus musculus collapsin response mediator protein 1 (Crmp1), transcript variant 2, mRNA [NM_007765]	GO:0016787|GO:0016810|GO:0043025|GO:0005856|GO:0005737|GO:0030425	NM_007765	Mm.290995	12933	ENSMUST00000114158	TC1586043
NM_007798	0.00140761	4.93494	up	7.66235e-05	1.84439	up	10789.9	27849.1	8.0448	5.74177	15975.6	3605.59	12788.6	26595.7	29328.9	27622.7	8.5972	7.6082	7.929	5.7632	5.774	5.6881	NM_007798	49285.2	55394.3	10.3795	9.49634	51330.2	50496.5	46028.9	52880.7	58349.6	54952.5	10.3468	10.3255	10.4662	9.46864	9.55642	9.46398	NM_007798	chr14:63761906-63761965	Ctsb	Mus musculus cathepsin B (Ctsb), mRNA [NM_007798]	GO:0005515|GO:0005576|GO:0042383|GO:0042277|GO:0005615|GO:0005901|GO:0016324|GO:0009986|GO:0005739|GO:0008233|GO:0004175|GO:0004197|GO:0005764|GO:0006508|GO:0016787|GO:0060548|GO:0048471|GO:0030984|GO:0005737|GO:0009897|GO:0050790|GO:0032403|GO:0005625|GO:0008234	NM_007798	Mm.236553	13030	ENSMUST00000006235	TC1573692
NM_007813	0.0024943	3.39027	up	3.47725e-06	7.55676	up	288.691	162.843	2.83217	1.07077	225.141	124.18	516.753	142.424	177.444	168.662	2.4483	2.7485	3.2997	0.9251	1.1775	1.1097	NM_007813	526.961	143.643	3.81984	0.902072	578.675	575.115	427.093	128.249	149.81	152.872	3.87593	3.86926	3.71433	0.780985	0.950966	0.974265	NM_007813	chr7:26880905-26880964	Cyp2b13	Mus musculus cytochrome P450, family 2, subfamily b, polypeptide 13 (Cyp2b13), mRNA [NM_007813]	GO:0046872|GO:0016491|GO:0004497|GO:0055114	NM_007813	Mm.14413	13089	ENSMUST00000005669	TC1586783
NM_007986	0.0333733	3.36296	up	0.00437264	1.5931	up	194.682	102.115	2.1618	0.412067	379.842	70.6657	133.539	98.1147	98.2844	109.946	3.2028	1.9351	1.3475	0.3946	0.3429	0.4987	NM_007986	79.4615	102.115	1.0839	0.412064	96.804	77.5064	64.074	98.1147	98.2844	109.946	1.29631	0.977801	0.977593	0.394583	0.342869	0.498741	NM_007986	chr2:62340560-62340501	Fap	Mus musculus fibroblast activation protein (Fap), mRNA [NM_007986]	GO:0006508|GO:0004252|GO:0016787|GO:0016020|GO:0042995|GO:0008236|GO:0005886|GO:0008233|GO:0016021	NM_007986	Mm.41816	14089	ENSMUST00000000402	TC1582653
NM_007998	0.0124955	3.74717	up	8.17731e-06	4.0277	up	1786.5	956.615	5.49223	3.58643	3131.99	838.91	1388.61	873.497	1022.57	973.777	6.2464	5.5045	4.7258	3.5021	3.6696	3.5876	NM_007998	2348.12	1209.89	5.987	3.97704	2501.95	2376.92	2165.48	1092.38	1293.05	1244.24	5.98815	5.91644	6.0564	3.87144	4.06054	3.99914	NM_007998	chr18:64616267-64616208	Fech	Mus musculus ferrochelatase (Fech), nuclear gene encoding mitochondrial protein, mRNA [NM_007998]	GO:0004325|GO:0034379|GO:0008203|GO:0051536|GO:0046984|GO:0030350|GO:0005739|GO:0046906|GO:0005743|GO:0005506|GO:0016829|GO:0046872|GO:0009416|GO:0016020|GO:0030218|GO:0046501|GO:0006779|GO:0010999|GO:0020037|GO:0051537|GO:0006783|GO:0055072|GO:0009589	NM_007998	Mm.1070	14151		TC1574692
NM_008055	0.00544221	3.09134	up	0.00702584	2.33717	up	425.294	254.279	3.35147	1.72323	331.266	164.63	779.984	279.723	220.719	262.395	3.0054	3.1553	3.8937	1.906	1.51	1.7537	NM_008055	296.76	254.279	2.94802	1.72326	395.097	298.554	196.63	279.723	220.719	262.395	3.32538	2.92341	2.59527	1.90604	1.51005	1.75368	NM_008055	chr7:96557478-96557537	Fzd4	Mus musculus frizzled homolog 4 (Drosophila) (Fzd4), mRNA [NM_008055]	GO:0004872|GO:0005515|GO:0004888|GO:0004930|GO:0007275|GO:0007186|GO:0004926|GO:0007165|GO:0016055|GO:0016020|GO:0007166|GO:0004871|GO:0017147|GO:0016021	NM_008055	Mm.86755	14366	ENSMUST00000058755	TC1581042
NM_008112	0.0105332	2.66315	up	0.000147066	1.9763	up	7299.73	5377.03	7.54373	6.1306	11603.5	3122.3	7173.36	5066.59	5297.94	5766.55	8.1358	7.4006	7.0948	6.085	6.0952	6.2116	NM_008112	4282.52	4497.68	6.85559	5.87279	4329.76	4440.92	4076.88	4148.8	4706.84	4637.41	6.77939	6.8182	6.96918	5.79666	5.92452	5.89719	NM_008112	chr13:3565242-3565301	Gdi2	Mus musculus guanosine diphosphate (GDP) dissociation inhibitor 2 (Gdi2), mRNA [NM_008112]	GO:0005097|GO:0016020|GO:0015031|GO:0007264|GO:0005093|GO:0043087|GO:0031267|GO:0005737|GO:0005096|GO:0005794	NM_008112	Mm.153226	14569		TC1573758
NM_008185	4.30978e-05	10.9904	up	0.00232967	2.59734	up	1452.92	276.018	5.30327	1.8451	1324.17	852.288	2182.29	303.718	258.876	265.46	5.0044	5.5274	5.378	2.0248	1.7401	1.7704	NM_008185	356.261	276.018	3.22214	1.8451	435.484	394.669	238.63	303.718	258.876	265.46	3.46579	3.32606	2.87456	2.02477	1.7401	1.77043	NM_008185	chr10:75256857-75249693	Gstt1	Mus musculus glutathione S-transferase, theta 1 (Gstt1), mRNA [NM_008185]	GO:0005634|GO:0005829|GO:0016740|GO:0004364|GO:0005737|GO:0004602|GO:0006749	NM_008185	Mm.2746	14871	ENSMUST00000139724	TC1701372
NM_008222	0.000130923	39.3402	up	0.00122249	2.58612	up	19632.4	1074.09	9.10167	3.80373	27683.2	13615.7	17598.4	959.852	1079.18	1183.25	9.3903	9.5252	8.3895	3.6849	3.7997	3.9266	NM_008222	1337.12	1074.09	5.17452	3.80373	1301.06	1259.47	1450.83	959.852	1079.18	1183.25	5.04479	5.00016	5.47859	3.68485	3.79971	3.92662	NM_008222	chrX:165749915-165749856	Hccs	Mus musculus holocytochrome c synthetase (Hccs), mRNA [NM_008222]	GO:0016829|GO:0046872|GO:0016020|GO:0005739|GO:0004408|GO:0005743	NM_008222	Mm.284033	15159	ENSMUST00000112115	TC1579184
NM_008261	0.000234502	28.6699	up	3.28529e-05	5.37647	up	8466.33	552.49	7.691	2.84953	14463.5	3124.7	7810.78	564.226	535.819	557.423	8.4537	7.4017	7.2176	2.9183	2.7896	2.8407	NM_008261	1457.46	552.49	5.2762	2.84954	1760.8	1498.07	1113.5	564.226	535.819	557.423	5.48133	5.25045	5.09681	2.91832	2.78958	2.84071	NM_008261	chr2:163396065-163396124	Hnf4a	Mus musculus hepatic nuclear factor 4, alpha (Hnf4a), mRNA [NM_008261]	GO:0032534|GO:0005504|GO:0045723|GO:0006350|GO:0003707|GO:0030154|GO:0043433|GO:0045449|GO:0050796|GO:0006629|GO:0005667|GO:0005634|GO:0050732|GO:0046872|GO:0042593|GO:0010843|GO:0004879|GO:0003677|GO:0016290|GO:0008270|GO:0008285|GO:0033159|GO:0005515|GO:0004872|GO:0003700|GO:0042524|GO:0045930|GO:0003705|GO:0045944|GO:0000062|GO:0042803|GO:0006355|GO:0007164|GO:0010470|GO:0010552|GO:0060395|GO:…	NM_008261	Mm.202383	15378	ENSMUST00000018094	TC1577944
NM_008309	0.0174418	2.53772	up	0.00202242	3.64467	up	80.0762	70.5297	1.20997	-0.133567	79.6309	65.1807	95.4169	84.7283	63.6154	63.2455	0.9488	1.8185	0.8626	0.183	-0.2847	-0.299	NM_008309	123.666	70.5297	1.73219	-0.133595	105.965	122.824	142.21	84.7283	63.6154	63.2455	1.42676	1.64201	2.12781	0.182958	-0.284717	-0.299026	NM_008309	chr4:135998963-135999022	Htr1d	Mus musculus 5-hydroxytryptamine (serotonin) receptor 1D (Htr1d), mRNA [NM_008309]	GO:0004993|GO:0004872|GO:0016020|GO:0009636|GO:0004930|GO:0005886|GO:0007186|GO:0004871|GO:0051378|GO:0016021|GO:0007165	NM_008309	Mm.40573	15552	ENSMUST00000121571	TC1586892
NM_008390	0.00402591	4.06268	up	7.57166e-05	2.19832	up	6883.53	8658.31	7.36993	5.3475	10740.9	2181.1	7728.58	8441.11	8993.58	8540.23	8.0244	6.883	7.2024	5.3187	5.3792	5.3446	NM_008390	17810.2	16733.9	8.90642	7.77002	17353.9	20050.9	16025.8	16339.1	17388.9	16473.7	8.78229	8.99294	8.94403	7.77423	7.80986	7.72596	NM_008390	chr11:53590715-53590774	Irf1	Mus musculus interferon regulatory factor 1 (Irf1), transcript variant 1, mRNA [NM_008390]	GO:0010468|GO:0045084|GO:0005634|GO:0043565|GO:0003700|GO:0006350|GO:0003677|GO:0045893|GO:0045944|GO:0043374|GO:0006355|GO:0045449	NM_008390	Mm.105218	16362	ENSMUST00000108920	TC1572848
NM_008413	0.000361644	10.3283	up	0.000899574	2.32648	up	2010.41	1170.55	5.6359	2.26737	3094.46	715.6	2221.18	1223.24	1181.58	1106.82	6.229	5.2752	5.4035	2.2219	2.2477	2.3325	NM_008413	2557.79	2280.73	6.11197	4.89382	2587.8	2430.85	2654.72	2395.88	2304.39	2141.93	6.03683	5.94881	6.35027	5.00453	4.89415	4.78278	NM_008413	chr19:29386361-29386420	Jak2	Mus musculus Janus kinase 2 (Jak2), transcript variant 1, mRNA [NM_008413]	GO:0004672|GO:0004713|GO:0005143|GO:0033160|GO:0030099|GO:0030335|GO:0050729|GO:0045429|GO:0045597|GO:0007204|GO:0042523|GO:0050867|GO:0033130|GO:0031103|GO:0005634|GO:0016020|GO:0043560|GO:0005829|GO:0042503|GO:0006468|GO:0016301|GO:0042508|GO:0008284|GO:0008285|GO:0007243|GO:0016740|GO:0031959|GO:0042517|GO:0043065|GO:0007262|GO:0043526|GO:0009755|GO:0005737|GO:0032731|GO:0006915|GO:0043392|GO:…	NM_008413	Mm.275839	16452	ENSMUST00000065796	TC1580801
NM_008449	0.00232741	3.04899	up	0.000293652	1.60816	up	130.191	340.035	1.87383	0.2655	163.108	84.3895	143.075	348.058	339.132	332.914	1.9833	2.1912	1.447	0.121	0.3174	0.3581	NM_008449	520.174	667.094	3.80688	3.12147	582.521	529.027	448.974	686.519	664.226	650.538	3.88548	3.74876	3.78641	3.20134	3.09951	3.06357	NM_008449	chr2:49630116-49630175	Kif5c	Mus musculus kinesin family member 5C (Kif5c), mRNA [NM_008449]	GO:0005515|GO:0043005|GO:0005871|GO:0005524|GO:0008045|GO:0005874|GO:0005737|GO:0007018|GO:0003774|GO:0000166|GO:0035253|GO:0003777	NM_008449	Mm.256342	16574	ENSMUST00000112714	TC1604170
NM_008451	0.0087327	3.48124	up	0.00507554	2.77446	up	826.105	495.975	4.45593	2.65633	1250.68	417.174	810.461	541.434	598.503	347.988	4.9221	4.4967	3.949	2.8588	2.9492	2.161	NM_008451	652.066	495.975	4.12854	2.65633	770.475	623.611	562.11	541.434	598.503	347.988	4.28892	3.98606	4.11064	2.85883	2.94919	2.16098	NM_008451	chr19:5108511-5108452	Klc2	Mus musculus kinesin light chain 2 (Klc2), mRNA [NM_008451]	GO:0005515|GO:0043005|GO:0005871|GO:0005829|GO:0005874|GO:0005737|GO:0008088|GO:0007018|GO:0005488|GO:0003774|GO:0035253|GO:0003777	NM_008451	Mm.271648	16594	ENSMUST00000113731	TC1579352
NM_008468	0.00502327	1.83668	up	3.62469e-05	1.60781	up	656.177	2205.63	3.93877	3.06167	711.176	267.552	989.803	2058.48	2243.49	2314.93	3.8618	3.7255	4.229	3.0177	3.016	3.1513	NM_008468	3352.38	4316.02	6.4989	5.81381	3542.77	3522.02	2992.35	4026.21	4397.62	4524.23	6.48998	6.48375	6.52299	5.75339	5.82649	5.86154	NM_008468	chr4:129321412-129321353	Kpna6	Mus musculus karyopherin (importin) alpha 6 (Kpna6), mRNA [NM_008468]	GO:0008565|GO:0006886|GO:0005643|GO:0005634|GO:0005515|GO:0015031|GO:0005737|GO:0005488|GO:0006606|GO:0006810	NM_008468	Mm.202358	16650	ENSMUST00000102590	TC1714145
NM_008507	2.23233e-05	5.65424	up	0.00521183	1.89061	up	330.388	118.258	3.12277	0.623433	399.615	149.763	441.786	127.363	116.706	110.704	3.276	3.0187	3.0736	0.771	0.5907	0.5086	NM_008507	110.407	118.258	1.5423	0.623451	120.494	132.781	77.9449	127.363	116.706	110.704	1.61213	1.75447	1.26031	0.770986	0.590719	0.508647	NM_008507	chr5:122268315-122268256	Sh2b3	Mus musculus SH2B adaptor protein 3 (Sh2b3), mRNA [NM_008507]	GO:0005515|GO:0042301|GO:0030097|GO:0035162|GO:0030154|GO:0004871|GO:0032403	NM_008507	Mm.65493	16923	ENSMUST00000118580	TC1630474
NM_008569	0.0109388	3.62739	up	0.000919516	1.65319	up	1824.93	904.343	5.41673	3.5578	3095.78	550.988	1828.03	825.938	923.012	964.078	6.2297	4.898	5.1225	3.4681	3.5742	3.6311	NM_008569	7819.03	9809.34	7.72434	6.99909	8165.49	7659.07	7632.53	9367.11	10230.3	9830.64	7.69464	7.60451	7.87387	6.97157	7.04454	6.98115	NM_008569	chr2:128438556-128438497	Anapc1	Mus musculus anaphase promoting complex subunit 1 (Anapc1), mRNA [NM_008569]	GO:0005634|GO:0005515|GO:0007067|GO:0051301|GO:0007049	NM_008569	Mm.277408	17222	ENSMUST00000014499	TC1572975
NM_008586	0.0253402	2.62061	up	0.00192497	1.97818	up	2141.18	1396.8	5.57437	4.18447	2433.26	511.271	3479	1285.06	1523.39	1381.96	5.8822	4.7901	6.0508	4.1058	4.297	4.1506	NM_008586	1344.17	1396.8	5.16865	4.18448	1219.52	1635.36	1177.62	1285.06	1523.39	1381.96	4.95141	5.37695	5.17758	4.10581	4.29705	4.15059	NM_008586	chr18:21253554-21254638	Mep1b	Mus musculus meprin 1 beta (Mep1b), mRNA [NM_008586]	GO:0006508|GO:0016787|GO:0046872|GO:0016020|GO:0005624|GO:0004222|GO:0008270|GO:0008233|GO:0008237|GO:0016021	NM_008586	Mm.2682	17288	ENSMUST00000082235	TC1581159
NM_008682	0.014499	2.17518	up	0.015488	1.86775	up	161.271	553.376	2.05833	0.9372	241.308	69.0624	173.443	517.889	567.093	575.146	2.5483	1.902	1.7247	0.8056	0.8608	1.1452	NM_008682	985.74	1086.49	4.72542	3.82411	881.284	907.146	1168.79	1019.08	1116.45	1123.94	4.48278	4.52675	5.16672	3.77123	3.84868	3.85243	NM_008682	chr10:92147811-92147752	Nedd1	Mus musculus neural precursor cell expressed, developmentally down-regulated gene 1 (Nedd1), mRNA [NM_008682]	GO:0070201|GO:0007067|GO:0051301|GO:0007049|GO:0007019|GO:0000242|GO:0031109|GO:0005932|GO:0005814|GO:0000924|GO:0000922|GO:0005737|GO:0005856|GO:0005813|GO:0045177	NM_008682	Mm.2998	17997	ENSMUST00000020163	TC1572621
NM_008852	0.0381074	2.27258	up	0.00451535	1.80065	up	390.19	317.121	3.22623	2.0419	242.188	181.158	747.225	356.193	279.509	315.661	2.5536	3.2933	3.8318	2.2547	1.8507	2.0203	NM_008852	277.784	317.121	2.89043	2.04191	328.51	285.298	219.545	356.193	279.509	315.661	3.05911	2.85788	2.7543	2.2547	1.85073	2.02031	NM_008852	chr19:46210238-46210179	Pitx3	Mus musculus paired-like homeodomain transcription factor 3 (Pitx3), mRNA [NM_008852]	GO:0030528|GO:0005634|GO:0043565|GO:0003700|GO:0030901|GO:0007275|GO:0003677|GO:0048666|GO:0007626|GO:0006355|GO:0045449	NM_008852	Mm.6255	18742	ENSMUST00000026259	TC1592550
NM_008857	0.000426679	2.8705	up	0.000705465	1.97383	up	1559.55	1104.14	5.3664	3.8451	2025.83	715.616	1937.2	1027.1	1213.94	1071.37	5.6179	5.2752	5.2061	3.7825	3.9695	3.7833	NM_008857	1049.46	1104.14	4.82611	3.84511	1010.05	1119.63	1018.69	1027.1	1213.94	1071.37	4.67953	4.83037	4.96842	3.78254	3.96947	3.78332	NM_008857	chr3:30950958-30951017	Prkci	Mus musculus protein kinase C, iota (Prkci), mRNA [NM_008857]	GO:0004672|GO:0048194|GO:0005524|GO:0000166|GO:0004697|GO:0070555|GO:0005634|GO:0016020|GO:0046872|GO:0006468|GO:0016301|GO:0046326|GO:0090004|GO:0042462|GO:0008270|GO:0035089|GO:0045177|GO:0007015|GO:0005923|GO:0016324|GO:0016740|GO:0043434|GO:0005768|GO:0032869|GO:0004674|GO:0005624|GO:0005737|GO:0005625	NM_008857	Mm.291554	18759	ENSMUST00000046401	TC1574247
NM_008861	0.000341738	2.59158	up	0.00661232	1.89939	up	603.269	671.789	4.0555	2.68167	606.848	359.096	843.863	639.334	700.282	675.749	3.8788	4.2804	4.0073	2.6872	2.7207	2.6371	NM_008861	1038.6	1129.12	4.80517	3.87963	1093.85	893.588	1128.37	1060.83	1179.27	1147.28	4.79452	4.50502	5.11595	3.82916	3.92765	3.88208	NM_008861	chr5:104934662-104934721	Pkd2	Mus musculus polycystic kidney disease 2 (Pkd2), mRNA [NM_008861]	GO:0006816|GO:0031513|GO:0051209|GO:0005886|GO:0031512|GO:0006874|GO:0006810|GO:0001892|GO:0005932|GO:0016020|GO:0007368|GO:0006811|GO:0007259|GO:0030814|GO:0016021|GO:0005515|GO:0002133|GO:0015267|GO:0005216|GO:0005267|GO:0051117|GO:0005262|GO:0050982|GO:0007507|GO:0060315|GO:0005509|GO:0005929|GO:0001822|GO:0005102|GO:0007050|GO:0005783	NM_008861	Mm.6442	18764	ENSMUST00000086831	TC1577481
NM_008865	0.00991217	2.26723	up	0.00836815	2.13708	up	120.881	113.823	1.7251	0.544167	113.762	71.7301	177.151	144.73	104.267	92.4711	1.4634	1.9567	1.7552	0.9554	0.4281	0.249	NM_008865	115.812	113.823	1.63982	0.544178	133.028	110.499	103.909	144.73	104.267	92.4711	1.7549	1.48945	1.67511	0.955404	0.428116	0.249015	NM_008865	chr13:27341385-27341444	Prl3b1	Mus musculus prolactin family 3, subfamily b, member 1 (Prl3b1), mRNA [NM_008865]	GO:0005179|GO:0005576|GO:0005615	NM_008865	Mm.37203	18776	ENSMUST00000035273	TC1572212
NM_008970	0.00373057	2.04765	up	0.000260258	3.75919	up	408.621	406.607	3.43387	2.3999	352.928	218.64	654.296	404.268	407.01	408.542	3.0968	3.5646	3.6402	2.4265	2.3851	2.3881	NM_008970	833.133	447.653	4.45663	2.54621	1036.56	871.133	591.709	453.745	449.128	440.088	4.7169	4.46831	4.18467	2.60392	2.53496	2.49973	NM_008970	chr6:147200985-147200926	Pthlh	Mus musculus parathyroid hormone-like peptide (Pthlh), mRNA [NM_008970]	GO:0010468|GO:0005576|GO:0060659|GO:0007492|GO:0005615|GO:0030855|GO:0001958|GO:0030282|GO:0007189|GO:0002076|GO:0043433|GO:0032331|GO:0030819|GO:0001501|GO:0005179|GO:0005634|GO:0060649|GO:0048286|GO:0016485|GO:0005737|GO:0043129|GO:0005622|GO:0008284	NM_008970	Mm.28440	19227	ENSMUST00000052296	TC1583824
NM_008971	0.00267569	2.88732	up	0.00378575	1.94222	up	1779.4	1962.37	5.52973	4	2520.06	863.993	1954.15	1648.28	2113.94	2124.9	5.9033	5.508	5.1779	3.8088	4.0863	4.1049	NM_008971	9985.31	10682.8	8.07592	7.11821	9552.59	9680.79	10722.5	9475.1	11149.5	11423.8	7.92099	7.94247	8.36428	6.98811	7.16867	7.19783	NM_008971	chr15:94408573-94408514	Twf1	Mus musculus twinfilin, actin-binding protein, homolog 1 (Drosophila) (Twf1), mRNA [NM_008971]	GO:0004713|GO:0005856|GO:0005737|GO:0003779|GO:0015629|GO:0005622	NM_008971	Mm.309867	19230	ENSMUST00000023087	TC1574306
NM_008991	0.00121306	7.18904	up	0.000731854	2.76766	up	1701.7	423.275	5.3079	2.4621	2272.28	461.473	2371.35	395.575	409.914	464.337	5.7835	4.6423	5.4979	2.406	2.4032	2.5771	NM_008991	21078.9	15771.7	9.15324	7.68457	20732	19738.7	22766.2	16375.3	15611.1	15328.7	9.03889	8.97029	9.45053	7.77742	7.65426	7.62203	NM_008991	chr3:121461951-121461892	Abcd3	Mus musculus ATP-binding cassette, sub-family D (ALD), member 3 (Abcd3), mRNA [NM_008991]	GO:0005777|GO:0005515|GO:0005524|GO:0005778|GO:0055085|GO:0005739|GO:0016887|GO:0000166|GO:0043621|GO:0005743|GO:0006810|GO:0016020|GO:0042626|GO:0017111|GO:0016021	NM_008991	Mm.399042	19299	ENSMUST00000029770	TC1572115
NM_008997	0.00123807	5.95816	up	0.000619168	1.59572	up	1468.01	736.701	5.2571	2.68223	2321.07	694.002	1388.95	718.189	707.489	784.424	5.8141	5.231	4.7262	2.6629	2.634	2.7498	NM_008997	8283.08	10680.2	7.79422	7.12001	8984.63	9150.41	6714.22	9767.47	11123.1	11150	7.83256	7.86118	7.68893	7.03195	7.16525	7.16284	NM_008997	chr17:33883748-33883689	Rab11b	Mus musculus RAB11B, member RAS oncogene family (Rab11b), mRNA [NM_008997]	GO:0016020|GO:0015031|GO:0007264|GO:0005886|GO:0005525|GO:0005739|GO:0007049|GO:0000166|GO:0016023|GO:0006810	NM_008997	Mm.387587	19326	ENSMUST00000057373	NP1289669
NM_009029	0.000794769	5.48136	up	0.00111421	3.72469	up	716.608	1521.59	4.1724	1.71787	1057.31	269.522	822.997	1517.52	1540.95	1506.29	4.6797	3.8664	3.9711	1.5755	1.716	1.8621	NM_009029	5475.51	3021.72	7.19828	5.30116	4977.16	4916.78	6532.6	3018.65	3060.73	2985.78	6.98042	6.96506	7.64937	5.33787	5.30364	5.26198	NM_009029	chr14:73595467-73595408	Rb1	Mus musculus retinoblastoma 1 (Rb1), mRNA [NM_009029]	GO:0045786|GO:0005819|GO:0005515|GO:0051726|GO:0006350|GO:0051146|GO:0045944|GO:0043353|GO:0051301|GO:0007049|GO:0045892|GO:0045449|GO:0045651|GO:0005634|GO:0005667|GO:0008134|GO:0016568|GO:0003677|GO:0000082|GO:0007050|GO:0000122|GO:0008285|GO:0016564	NM_009029	Mm.273862	19645	ENSMUST00000022701	TC1577332
NM_009097	0.00831307	5.52523	up	0.020117	2.5332	up	5314.03	3108.9	6.9145	4.44847	9809.25	1568.71	4564.12	3081.96	3188.57	3056.16	7.8935	6.4075	6.4425	4.7192	4.3226	4.3036	NM_009097	623.025	508.426	4.01971	2.67875	865.232	556.651	447.193	708.444	402.43	414.404	4.45626	3.82219	3.78068	3.2467	2.37657	2.41298	NM_009097	chr4:133421700-133421310	Rps6ka1	Mus musculus ribosomal protein S6 kinase polypeptide 1 (Rps6ka1), mRNA [NM_009097]	GO:0004672|GO:0005819|GO:0005840|GO:0000287|GO:0007243|GO:0005524|GO:0016740|GO:0000166|GO:0008134|GO:0004674|GO:0045941|GO:0006468|GO:0016301	NM_009097	Mm.301827	20111	ENSMUST00000105894	TC1575059
NM_009154	0.0188928	2.04453	up	0.000211049	2.82225	up	342.209	1711.29	3.11497	2.0832	511.717	133.168	381.742	1751.79	1664.37	1717.7	3.6328	2.8493	2.8628	2.0607	1.9598	2.2291	NM_009154	4615.27	3391.04	6.96412	5.46727	4480.86	4640.48	4724.46	3475.69	3301.2	3396.22	6.82888	6.88162	7.18186	5.54127	5.41276	5.4478	NM_009154	chr15:32625859-32625918	Sema5a	Mus musculus sema domain, seven thrombospondin repeats (type 1 and type 1-like), transmembrane domain (TM) and short cytoplasmic domain, (semaphorin) 5A (Sema5a), mRNA [NM_009154]	GO:0007399|GO:0004872|GO:0016020|GO:0007275|GO:0030154|GO:0048754|GO:0007411|GO:0001569|GO:0016021|GO:0008046	NM_009154	Mm.260374	20356	ENSMUST00000067458	TC1656058
NM_009162	0.000196014	4.50689	up	0.00786495	2.21484	up	860.557	393.335	4.53143	2.3593	760.178	488.131	1333.36	384.492	406.299	389.214	4.2038	4.7233	4.6672	2.365	2.3904	2.3225	NM_009162	439.697	393.335	3.5065	2.35929	584.993	456.95	277.149	384.492	406.299	389.214	3.89159	3.53745	3.09045	2.36499	2.39038	2.3225	NM_009162	chr2:113616670-113616611	Scg5	Mus musculus secretogranin V (Scg5), mRNA [NM_009162]	GO:0046883|GO:0006886|GO:0005576|GO:0005515|GO:0016486|GO:0007218|GO:0004857|GO:0030141|GO:0006810	NM_009162	Mm.4836	20394	ENSMUST00000024005	TC1574793
NM_009386	0.00109486	6.64837	up	6.01865e-05	3.21342	up	793.838	693.307	4.3531	1.6201	1263.43	353.492	764.592	611.257	753.671	714.992	4.9367	4.2577	3.8649	1.7901	1.5701	1.5001	NM_009386	2083.71	1343.99	5.80946	4.12535	2100.43	2337.43	1813.29	1165.34	1471.36	1395.26	5.73579	5.89226	5.80032	3.96472	4.24691	4.16441	NM_009386	chr7:72441762-72441703	Tjp1	Mus musculus tight junction protein 1 (Tjp1), transcript variant 1, mRNA [NM_009386]	GO:0005923|GO:0001825|GO:0005515|GO:0005912|GO:0046581|GO:0005886|GO:0005911|GO:0019904|GO:0005634|GO:0016020|GO:0043296|GO:0030054|GO:0008022|GO:0005737|GO:0005913|GO:0016323	NM_009386	Mm.4342	21872	ENSMUST00000032729	TC1603444
NM_009388	0.019072	2.87182	up	0.000324709	2.11475	up	2061.09	13543.3	5.62533	4.10337	3542.28	699.717	1941.26	13623.4	13519.7	13486.8	6.424	5.2428	5.2092	4.0509	4.1271	4.1321	NM_009388	65.5293	64.487	0.825349	-0.255138	67.7028	66.7068	62.1783	56.285	67.9835	69.1925	0.780461	0.76132	0.934265	-0.407136	-0.188907	-0.169372	NM_009388	chr14:31387724-31387783	Tkt	Mus musculus transketolase (Tkt), mRNA [NM_009388]	GO:0005792|GO:0005777|GO:0006098|GO:0000287|GO:0005529|GO:0005789|GO:0016740|GO:0003824|GO:0048029|GO:0004802|GO:0009052|GO:0046872|GO:0008152|GO:0046390|GO:0040008|GO:0030976|GO:0005625	NM_009388	Mm.290692	21881		TC1573822
NM_009513	0.00675449	3.52079	up	0.000560153	3.42473	up	668.18	368.233	4.06407	2.24817	459.803	337.179	1207.56	443.44	352.775	308.484	3.4784	4.1895	4.5243	2.5708	2.1866	1.9871	NM_009513	606.291	368.233	4.02416	2.24817	639.89	677.696	501.286	443.44	352.775	308.484	4.021	4.10605	3.94542	2.57078	2.18659	1.98713	NM_009513	chr13:25344023-25343964	Nrsn1	Mus musculus neurensin 1 (Nrsn1), mRNA [NM_009513]	GO:0007399|GO:0043005|GO:0016020|GO:0043025|GO:0030426|GO:0016023|GO:0016021	NM_009513	Mm.4766	22360	ENSMUST00000057866	TC1572112
NM_009536	0.00680942	2.70039	up	0.00113119	2.85749	up	3034.69	5099.34	6.3623	4.92913	4358.8	1652.43	3092.85	4354.6	5514.79	5428.62	6.7233	6.4825	5.8811	4.6922	5.1052	4.99	NM_009536	785.215	578.226	4.40866	2.89391	768.941	816.145	770.56	450.799	687.991	595.887	4.28605	4.37424	4.56569	2.59453	3.15023	2.93698	NM_009536	chr11:75579171-75579230	Ywhae	Mus musculus tyrosine 3-monooxygenase/tryptophan 5-monooxygenase activation protein, epsilon polypeptide (Ywhae), mRNA [NM_009536]	GO:0021766|GO:0005515|GO:0035308|GO:0006605|GO:0001764|GO:0005737|GO:0005739|GO:0004497|GO:0021987|GO:0019904|GO:0019899	NM_009536	Mm.234700	22627	ENSMUST00000067664	TC1573674
NM_009546	0.0131917	3.80923	up	0.00368743	1.57222	up	3598.4	3699.08	6.32297	4.39347	5566.07	840.286	4388.83	3596.96	3851.47	3648.79	7.076	5.5069	6.386	4.3614	4.4128	4.4062	NM_009546	5327.49	7028.31	7.17118	6.51838	5410.98	5167.86	5403.63	6850.34	7331.28	6903.3	7.10099	7.03691	7.37564	6.52015	6.56383	6.47115	NM_009546	chr11:88881205-88881264	Trim25	Mus musculus tripartite motif-containing 25 (Trim25), mRNA [NM_009546]	GO:0005515|GO:0046872|GO:0004842|GO:0005737|GO:0008270|GO:0045087|GO:0016874|GO:0009615	NM_009546	Mm.248445	217069	ENSMUST00000107896	TC1579678
NM_009598	0.00132608	3.16331	up	4.8871e-05	4.36817	up	200.073	228.711	2.5013	0.839867	224.468	133.579	242.171	235.707	212.766	237.661	2.4439	2.8537	2.2063	1.0111	0.7381	0.7704	NM_009598	879.075	411.246	4.54886	2.42183	1012.22	956.397	668.606	417.169	381.765	434.805	4.68263	4.60302	4.36094	2.48267	2.30052	2.48231	NM_009598	chr11:105850398-105850457	Ace	Mus musculus angiotensin I converting enzyme (peptidyl-dipeptidase A) 1 (Ace), transcript variant 2, mRNA [NM_009598]	GO:0004180|GO:0005576|GO:0005886|GO:0042277|GO:0008233|GO:0006518|GO:0006508|GO:0016787|GO:0046872|GO:0016020|GO:0008217|GO:0008241|GO:0042447|GO:0008237|GO:0016021	NM_009598	Mm.754	11421	ENSMUST00000001964	TC1578619
NM_009630	0.00250122	1.9243	up	0.00194318	3.59032	up	309.524	787.386	3.0421	2.09777	356.899	147.786	423.885	1020.07	701.027	641.067	3.1129	2.9995	3.0139	2.3643	2.0032	1.9258	NM_009630	2584.67	1501.44	6.10339	4.25928	3020.02	2780.28	1953.71	1964.97	1329.46	1209.89	6.25966	6.14257	5.90793	4.71848	4.10061	3.95874	NM_009630	chr10:74795972-74796031	Adora2a	Mus musculus adenosine A2a receptor (Adora2a), mRNA [NM_009630]	GO:0006469|GO:0048812|GO:0004930|GO:0005886|GO:0040013|GO:0030147|GO:0043025|GO:0050728|GO:0042311|GO:0035249|GO:0032230|GO:0001963|GO:0031802|GO:0016020|GO:0014069|GO:0007205|GO:0031558|GO:0051925|GO:0043154|GO:0008285|GO:0004872|GO:0005882|GO:0051881|GO:0030424|GO:0043116|GO:0014049|GO:0007165|GO:0030819|GO:0060134|GO:0043279|GO:0051372|GO:0004871|GO:0007271|GO:0045211|GO:0046982|GO:0046636|GO:…	NM_009630	Mm.333734	11540	ENSMUST00000020395	TC1582793
NM_009758	0.0171334	1.83507	up	8.43808e-05	2.08953	up	356.847	1149.15	3.2486	2.37277	357.024	180.488	533.028	1033.64	1185.17	1228.63	3.1134	3.2879	3.3445	1.9538	2.5275	2.637	NM_009758	2242.98	2222.26	5.91805	4.85487	2483.03	2238.21	2007.69	2026.01	2282.89	2357.89	5.9772	5.82969	5.94725	4.76261	4.88062	4.92137	NM_009758	chr14:35224398-35224339	Bmpr1a	Mus musculus bone morphogenetic protein receptor, type 1A (Bmpr1a), mRNA [NM_009758]	GO:0004672|GO:0051216|GO:0050679|GO:0001880|GO:0050768|GO:0016020|GO:0016301|GO:0006468|GO:0048368|GO:0004872|GO:0030509|GO:0048378|GO:0060896|GO:0016740|GO:0060021|GO:0007507|GO:0001707|GO:0019827|GO:0007399|GO:0007492|GO:0005524|GO:0030154|GO:0009953|GO:0030324|GO:0048339|GO:0048589|GO:0060914|GO:0000166|GO:0003007|GO:0046872|GO:0021983|GO:0048382|GO:0048352|GO:0005024|GO:0016021|GO:0009950|GO:…	NM_009758	Mm.237825	12166	ENSMUST00000049005	TC1669064
NM_009790	0.000315521	2.3771	up	0.0035385	1.5585	up	12221.4	2661.96	6.3662	5.117	16148.7	5885.68	14629.7	2502.62	2715.54	2767.73	6.4725	6.4691	6.157	5.0674	5.131	5.1526	NM_009790	12397.4	16542.1	8.38996	7.74981	12364.3	12539.6	12288.2	14806.5	17448.2	17371.4	8.29321	8.31577	8.56091	7.63213	7.81477	7.80251	NM_009790	chr12:101445079-101445138	Calm1	Mus musculus calmodulin 1 (Calm1), mRNA [NM_009790]	GO:0005515|GO:0043388|GO:0005856|GO:0005737|GO:0007049|GO:0005509	NM_009790	Mm.285993	12313	ENSMUST00000110082	TC1573669
NM_009805	0.0064869	4.47824	up	0.000317758	2.44175	up	273.325	109.862	2.66923	0.5063	455.012	79.1764	285.787	97.9232	111.398	120.266	3.4633	2.0992	2.4452	0.3776	0.5209	0.6204	NM_009805	115.885	98.9261	1.64782	0.359905	121.16	115.895	110.602	84.2911	104.699	107.788	1.62008	1.55823	1.76515	0.175495	0.434088	0.470132	NM_009805	chr1:58788074-58789098	Cflar	Mus musculus CASP8 and FADD-like apoptosis regulator (Cflar), transcript variant 2, mRNA [NM_009805]	GO:0006508|GO:0005515|GO:0006916|GO:0043066|GO:0043154|GO:0005737|GO:0042981|GO:0006915|GO:0008234|GO:0004197	NM_009805	Mm.336848	12633	ENSMUST00000097722	NP377025
NM_009822	0.03407	1.8221	up	0.00467904	1.71268	up	177.215	214.156	2.34677	1.48117	203.714	131.77	196.161	210.147	227.414	204.907	2.304	2.834	1.9023	1.4934	1.5532	1.3969	NM_009822	178.836	214.156	2.25742	1.48117	219.14	160.808	156.559	210.147	227.414	204.907	2.47502	2.03076	2.26649	1.49344	1.55316	1.39691	NM_009822	chr4:13818189-13818248	Runx1t1	Mus musculus runt-related transcription factor 1; translocated to, 1 (cyclin D-related) (Runx1t1), transcript variant 3, mRNA [NM_009822]	GO:0005515|GO:0003700|GO:0006350|GO:0051101|GO:0006355|GO:0042803|GO:0045449|GO:0005634|GO:0045444|GO:0046872|GO:0003677|GO:0008270|GO:0016564	NM_009822	Mm.4909	12395	ENSMUST00000098256	TC1591329
NM_009875	0.00364805	7.99298	up	0.0323561	1.57397	up	739.818	1101.54	4.08567	1.08693	1359.21	227.792	632.451	1045.14	1094.36	1165.13	5.0421	3.6237	3.5912	0.9411	1.0113	1.3084	NM_009875	1672.23	2190.71	5.4903	4.83589	1437.26	1674.05	1905.38	2080.41	2177.51	2314.21	5.18843	5.41068	5.87179	4.80084	4.81244	4.89439	NM_009875	chr6:134875215-134875274	Cdkn1b	Mus musculus cyclin-dependent kinase inhibitor 1B (Cdkn1b), mRNA [NM_009875]	GO:0004861|GO:0031116|GO:0005515|GO:0050680|GO:0008219|GO:0043066|GO:0007605|GO:0060770|GO:0048839|GO:0007049|GO:0051271|GO:0005634|GO:0005829|GO:0004860|GO:0005737|GO:0045736|GO:0007050|GO:0032403|GO:0006813|GO:0008284|GO:0008285	NM_009875	Mm.2958	12576	ENSMUST00000067327
NM_009913	0.0081635	2.10555	up	0.000281616	4.10359	up	145.325	138.013	1.9105	0.8363	127.767	69.7712	238.438	163.735	129.408	120.895	1.6309	1.9167	2.1839	1.1334	0.7398	0.6357	NM_009913	274.258	138.013	2.87317	0.836286	292.189	314.695	215.889	163.735	129.408	120.895	2.89007	2.99937	2.73007	1.13341	0.739758	0.635696	NM_009913	chr9:123690334-123690393	Ccr9	Mus musculus chemokine (C-C motif) receptor 9 (Ccr9), transcript variant 2, mRNA [NM_009913]	GO:0005515|GO:0004872|GO:0016020|GO:0004930|GO:0005886|GO:0007186|GO:0006935|GO:0004871|GO:0016021|GO:0007165|GO:0016493	NM_009913	Mm.440604	12769	ENSMUST00000111454	TC1582304
NM_009920	0.000535233	5.39641	up	0.0212939	4.55287	up	668.241	266.876	4.2202	1.7882	636.94	443.058	924.727	316.534	245.108	238.987	3.9478	4.5825	4.1303	2.0844	1.6613	1.6189	NM_009920	650.262	266.876	3.97495	1.78818	309.617	621.738	1019.43	316.534	245.108	238.987	2.97366	3.98172	4.96948	2.0844	1.66125	1.61887	NM_009920	chr19:5092978-5092919	Cnih2	Mus musculus cornichon homolog 2 (Drosophila) (Cnih2), mRNA [NM_009920]	GO:0016020|GO:0016021	NM_009920	Mm.299737	12794	ENSMUST00000025805	TC1580174
NM_009938	0.0008372	2.96761	up	0.00352361	1.76745	up	1166.66	5090.83	4.87887	3.30957	1513.81	472.902	1513.26	4596.56	5384.15	5291.79	5.1868	4.6383	4.8115	3.1821	3.3792	3.3674	NM_009938	8613.63	10124.3	7.86373	7.04207	8201.53	8693.2	8946.16	9142.92	10707.6	10522.3	7.70099	7.78723	8.10298	6.93663	7.11032	7.07925	NM_009938	chr1:174052258-174052317	Copa	Mus musculus coatomer protein complex subunit alpha (Copa), mRNA [NM_009938]	GO:0005792|GO:0006886|GO:0005515|GO:0005576|GO:0016192|GO:0015031|GO:0005615|GO:0030126|GO:0005198|GO:0006810|GO:0005179|GO:0031410|GO:0030117|GO:0016020|GO:0030157|GO:0005737|GO:0005625|GO:0005794	NM_009938	Mm.30041	12847	ENSMUST00000135192	TC1629677
NM_009939	7.14261e-06	4.73829	up	1.26307e-06	2.11182	up	420.329	2340.98	3.2409	0.996533	479.686	211.192	570.11	2278.97	2344.91	2399.05	3.3826	3.2046	3.1355	1.0154	0.9818	0.9924	NM_009939	4788.2	4676.95	7.00961	5.93112	5229.49	5029.75	4105.35	4552.94	4684.81	4793.1	7.05177	6.99783	6.97921	5.93077	5.91775	5.94483	NM_009939	chr2:125657745-125657686	Cops2	Mus musculus COP9 (constitutive photomorphogenic) homolog, subunit 2 (Arabidopsis thaliana) (Cops2), mRNA [NM_009939]	GO:0005634|GO:0005515|GO:0008180|GO:0030182|GO:0016481|GO:0008283|GO:0005737|GO:0003714|GO:0016564	NM_009939	Mm.3596	12848	ENSMUST00000028635	TC1583359
NM_009946	0.000155322	1109.79	up	0.0019682	2.51383	up	28222.4	87.5216	9.51343	-0.602633	29271.4	35965.7	19430.1	104.689	83.0595	74.8164	9.3649	10.8297	8.3457	-0.4184	-0.7608	-0.6287	NM_009946	190.686	158.603	2.36005	1.03016	206.826	200.726	164.505	193.238	152.394	130.177	2.39159	2.35064	2.33791	1.37242	0.975642	0.742419	NM_009946	chr13:54481163-54481222	Cplx2	Mus musculus complexin 2 (Cplx2), mRNA [NM_009946]	GO:0031201|GO:0043025|GO:0017075|GO:0000149|GO:0016079|GO:0030425|GO:0006810|GO:0043303|GO:0019905|GO:0006836|GO:0005737|GO:0006887|GO:0045202	NM_009946	Mm.268902	12890	ENSMUST00000026985	TC1760766
NM_009955	0.00105686	5.44563	up	0.00336398	1.72025	up	1337.09	2068.69	5.25363	2.80853	1638.53	958.708	1414.04	1966.89	2135.24	2103.95	5.3118	5.6971	4.752	2.9286	2.8597	2.6373	NM_009955	3373.37	4065.47	6.51086	5.72824	3454.87	3167.94	3497.31	3849.91	4195.05	4151.45	6.45373	6.33089	6.74796	5.68879	5.75845	5.73748	NM_009955	chr14:67421786-67421727	Dpysl2	Mus musculus dihydropyrimidinase-like 2 (Dpysl2), mRNA [NM_009955]	GO:0007399|GO:0005515|GO:0016810|GO:0007275|GO:0030154|GO:0043025|GO:0043234|GO:0005739|GO:0030425|GO:0030424|GO:0048489|GO:0030426|GO:0014049|GO:0043195|GO:0016787|GO:0005737|GO:0019717|GO:0045664|GO:0005625	NM_009955	Mm.475100	12934	ENSMUST00000022629	TC1577619
NM_010010	0.0486056	2.21658	up	0.000148452	4.07049	up	307.912	245.202	2.82077	1.67243	187.588	122.588	613.56	265.515	253.79	216.302	2.185	2.7298	3.5475	1.8308	1.7115	1.475	NM_010010	487.197	245.202	3.69763	1.67243	515.207	572.861	373.522	265.515	253.79	216.302	3.70833	3.8636	3.52098	1.83084	1.71147	1.47499	NM_010010	chr12:109596310-109598708	Cyp46a1	Mus musculus cytochrome P450, family 46, subfamily a, polypeptide 1 (Cyp46a1), mRNA [NM_010010]	GO:0005792|GO:0008203|GO:0016491|GO:0005506|GO:0006629|GO:0009055|GO:0046872|GO:0016020|GO:0008202|GO:0033781|GO:0020037|GO:0004497|GO:0016021|GO:0005783|GO:0055114	NM_010010	Mm.41911	13116	ENSMUST00000021684	TC1581035
NM_010028	0.00358048	3.07311	up	0.0125167	1.69128	up	1687.3	1061.84	4.22073	2.60103	2592.88	737.869	1731.16	808.178	1140.1	1237.23	4.6199	4.0964	3.9459	2.2789	2.6834	2.8408	NM_010028	1618.58	2012.72	5.44952	4.6914	1753.32	1615.19	1487.22	1530.64	2165.78	2341.76	5.47519	5.35905	5.51433	4.3581	4.80465	4.91146	NM_010028	chrX:12868968-12869027	Ddx3x	Mus musculus DEAD/H (Asp-Glu-Ala-Asp/His) box polypeptide 3, X-linked (Ddx3x), mRNA [NM_010028]	GO:0004386|GO:0003676|GO:0008026|GO:0005634|GO:0016787|GO:0005524|GO:0003677|GO:0005737|GO:0003723|GO:0000166	NM_010028	Mm.289662	13205	ENSMUST00000000804	TC1630847
NM_010064	0.0362525	1.63747	up	0.00710513	2.04956	up	3163.42	7866.24	6.4063	5.69483	4521.52	1604.99	3363.75	7667.9	7462.59	8468.22	6.7762	6.4405	6.0022	5.6181	5.678	5.7884	NM_010064	14534.7	14649.7	8.61171	7.57639	13360.3	13531.5	16712.2	14402.7	13783.2	15763	8.40498	8.42559	9.00454	7.59224	7.4746	7.66234	NM_010064	chr2:71101166-71101225	Dync1i2	Mus musculus dynein cytoplasmic 1 intermediate chain 2 (Dync1i2), mRNA [NM_010064]	GO:0005868|GO:0030286|GO:0005874|GO:0005869|GO:0003774	NM_010064	Mm.249479	13427	ENSMUST00000112138	TC1571858
NM_010101	0.000386063	12.7896	up	0.00325029	2.39493	up	499.116	216.344	3.77063	0.0937333	446.353	305.735	745.261	271.558	198.246	179.229	3.4356	4.0483	3.828	0.6077	-0.3628	0.0363	NM_010101	474.606	414.991	3.67407	2.41408	506.777	514.284	402.757	518.15	387.11	339.714	3.68453	3.70798	3.62969	2.79541	2.32058	2.12626	NM_010101	chr13:51517079-51517138	S1pr3	Mus musculus sphingosine-1-phosphate receptor 3 (S1pr3), mRNA [NM_010101]	GO:0004872|GO:0004930|GO:0005886|GO:0006954|GO:0032651|GO:0007186|GO:0007165|GO:0007193|GO:0001619|GO:0001816|GO:0005887|GO:0016020|GO:0004871|GO:0016021	NM_010101	Mm.136736	13610	ENSMUST00000087978	TC1572407
NM_010112	0.00193678	5.38358	up	0.00687273	3.45334	up	828.324	344.896	4.42647	1.9979	604.034	465.092	1415.84	456.519	292.617	285.552	3.8721	4.6535	4.7538	2.3719	1.8225	1.7993	NM_010112	806.859	490.282	4.40521	2.61721	922.655	950.393	547.529	699.726	395.063	376.057	4.54896	4.59394	4.07272	3.22883	2.34992	2.27289	NM_010112	chr14:55535588-55535529	Efs	Mus musculus embryonal Fyn-associated substrate (Efs), mRNA [NM_010112]	GO:0005515|GO:0007155|GO:0017124	NM_010112	Mm.236438	13644	ENSMUST00000022813	TC1702514
NM_010137	0.000892565	9.73985	up	2.114e-06	2.57278	up	2834.99	6551.98	6.13407	2.85017	4782.72	1108.69	2613.55	6414.98	6472.95	6768.03	6.8572	5.9068	5.6382	2.8233	2.8415	2.8857	NM_010137	29.1018	23.379	-0.351238	-1.71456	31.2498	30.7693	25.2864	21.7864	23.8752	24.4755	-0.334908	-0.355022	-0.363784	-1.77646	-1.69858	-1.66865	NM_010137	chr17:87230808-87230867	Epas1	Mus musculus endothelial PAS domain protein 1 (Epas1), mRNA [NM_010137]	GO:0046982|GO:0006350|GO:0003704|GO:0030097|GO:0030154|GO:0002027|GO:0042415|GO:0030324|GO:0048469|GO:0001525|GO:0045449|GO:0001892|GO:0005667|GO:0005634|GO:0003677|GO:0043129|GO:0005515|GO:0003700|GO:0007005|GO:0007275|GO:0045944|GO:0007601|GO:0043619|GO:0006355|GO:0007165|GO:0030528|GO:0006979|GO:0008134|GO:0043565|GO:0030218|GO:0001974|GO:0001666|GO:0005737|GO:0004871	NM_010137	Mm.1415	13819	ENSMUST00000112273	TC1583230
NM_010147	0.000318291	21.7493	up	0.000156311	2.43555	up	8203.09	4677.5	7.6602	3.2173	14000.8	3185.89	7422.6	5091.09	4619.77	4321.65	8.4068	7.4297	7.1441	3.2827	3.1655	3.2037	NM_010147	10918.3	9300.15	8.20402	6.91977	11460.1	11303.8	9990.95	10130.1	9186.91	8583.42	8.18365	8.16608	8.26233	7.08455	6.88934	6.78542	NM_010147	chr7:5049616-5049675	Epn1	Mus musculus epsin 1 (Epn1), mRNA [NM_010147]	GO:0008289|GO:0008134|GO:0006897|GO:0005634|GO:0016020|GO:0005886|GO:0005737|GO:0005905	NM_010147	Mm.3091	13854	ENSMUST00000045277	TC1578538
NM_010213	0.00174546	4.80799	up	0.00965217	3.08349	up	448.084	96.0238	2.55193	0.2865	310.863	259.304	774.085	113.53	66.6966	107.845	2.2291	2.7904	2.6363	0.6051	-0.2165	0.4709	NM_010213	140.924	96.0238	1.91107	0.286511	109.425	153.442	159.904	113.53	66.6966	107.845	1.47312	1.96311	2.29699	0.605112	-0.21648	0.470901	NM_010213	chr4:124383226-124383285	Fhl3	Mus musculus four and a half LIM domains 3 (Fhl3), mRNA [NM_010213]	GO:0005634|GO:0046872|GO:0030018|GO:0030036|GO:0008270|GO:0003779|GO:0001725	NM_010213	Mm.331856	14201	ENSMUST00000145942	TC1589948
NM_010418	0.0034322	29.3475	up	0.043705	1.70664	up	2043.39	345.596	5.82667	0.9515	1903.8	2903.21	1323.15	333.963	350.73	352.094	5.5282	7.2956	4.6562	1.187	0.8792	0.7883	NM_010418	27.6555	34.463	-0.424036	-1.19519	27.7387	30.6354	24.5923	46.4648	30.2718	26.6524	-0.506853	-0.361313	-0.403941	-0.683748	-1.35612	-1.54572	NM_010418	chr7:63353727-63353786	Herc2	Mus musculus hect (homologous to the E6-AP (UBE3A) carboxyl terminus) domain and RCC1 (CHC1)-like domain (RLD) 2 (Herc2), mRNA [NM_010418]	GO:0005515|GO:0030071|GO:0007283|GO:0005743|GO:0005680|GO:0016567|GO:0006464|GO:0046872|GO:0004842|GO:0008270|GO:0020037|GO:0016881|GO:0005622|GO:0016874	NM_010418	Mm.20929	15204	ENSMUST00000041015	NP048571
NM_010434	0.00897454	2.07278	up	0.000100179	1.81377	up	656.614	184.755	2.30963	1.25807	811.136	356.209	802.497	153.008	197.895	203.363	2.6118	2.3615	1.9556	1.0356	1.3526	1.386	NM_010434	3388.07	3846.89	6.5066	5.64762	3705.72	3664.79	2793.7	3582.88	4060.48	3897.3	6.55485	6.54107	6.42389	5.58509	5.71141	5.64634	NM_010434	chr2:104266820-104266761	Hipk3	Mus musculus homeodomain interacting protein kinase 3 (Hipk3), transcript variant 1, mRNA [NM_010434]	GO:0004672|GO:0005515|GO:0006350|GO:0018107|GO:0005524|GO:0016740|GO:0000166|GO:0045449|GO:0016605|GO:0043508|GO:0005634|GO:0004674|GO:0018105|GO:0003677|GO:0016301|GO:0006468|GO:0043388|GO:0005737|GO:0006915|GO:0003714|GO:0000122	NM_010434	Mm.257925	15259	ENSMUST00000028600	TC1610522
NM_010439	0.0368114	3.03276	up	0.000676698	2.70909	up	1145.29	2002.25	4.90017	3.29953	1849.69	734.336	851.841	1844.84	2076.07	2085.85	5.4267	5.2565	4.0173	2.7621	3.5666	3.5699	NM_010439	5017.44	3837.58	7.08267	5.64487	4855.73	4774.04	5422.55	3618.83	3938.06	3955.86	6.94479	6.92255	7.38068	5.59949	5.66725	5.66786	NM_010439	chr5:149858810-149858786	Hmgb1	Mus musculus high mobility group box 1 (Hmgb1), mRNA [NM_010439]	GO:0000401|GO:0030335|GO:0005634|GO:0001654|GO:0034341|GO:0045639|GO:0008284|GO:0008097|GO:0051384|GO:0003690|GO:0046983|GO:0051450|GO:0010552|GO:0043065|GO:0003681|GO:0010858|GO:0005737|GO:0008201|GO:0045931|GO:0050786|GO:0045663|GO:0007399|GO:0050831|GO:0030324|GO:0010942|GO:0005694|GO:0001934|GO:0003677|GO:0051861|GO:0014911|GO:0045819|GO:0050727|GO:0005515|GO:0008301|GO:0005125|GO:0005615|GO:…	NM_010439	Mm.207047	15289	ENSMUST00000085546	TC1573739
NM_010513	0.00314973	3.50173	up	0.000470536	1.99739	up	868.191	475.826	4.43373	2.62567	1283.57	311.7	1009.31	404.327	503.835	519.316	4.9595	4.0762	4.2655	2.4376	2.7008	2.7386	NM_010513	457.824	475.826	3.62375	2.62564	488.42	490.1	394.952	404.327	503.835	519.316	3.6313	3.63849	3.60146	2.43756	2.70079	2.73855	NM_010513	chr7:75376998-75377057	Igf1r	Mus musculus insulin-like growth factor I receptor (Igf1r), mRNA [NM_010513]	GO:0004672|GO:0004713|GO:0032467|GO:0005886|GO:0009887|GO:0005524|GO:0051897|GO:0030238|GO:0000166|GO:0051054|GO:0048009|GO:0046872|GO:0046777|GO:0016020|GO:0043560|GO:0031017|GO:0006468|GO:0016301|GO:0031175|GO:0016021|GO:0045768|GO:0007409|GO:0043409|GO:0005515|GO:0004872|GO:0005520|GO:0005901|GO:0016740|GO:0007420|GO:0060740|GO:0051291|GO:0030010|GO:0043005|GO:0004714|GO:0043410|GO:0051898|GO:…	NM_010513	Mm.275742	16001	ENSMUST00000005671	TC1597440
NM_010585	0.00937399	1.55577	up	0.000168625	1.95508	up	1598.54	2663.93	5.44683	4.8092	2031.51	856.604	1907.5	2521.47	2744.59	2725.75	5.6219	5.5347	5.1839	4.7646	4.8455	4.8175	NM_010585	1033.97	1091.49	4.79789	3.83066	1181.4	1010.45	910.065	1024.22	1141.9	1108.36	4.90559	4.68234	4.80575	3.7785	3.8812	3.8323	NM_010585	chr6:108500698-108500757	Itpr1	Mus musculus inositol 1,4,5-triphosphate receptor 1 (Itpr1), mRNA [NM_010585]	GO:0006816|GO:0005789|GO:0005886|GO:0030667|GO:0007204|GO:0005730|GO:0016529|GO:0006810|GO:0032469|GO:0008095|GO:0005635|GO:0016020|GO:0005220|GO:0005955|GO:0006811|GO:0014069|GO:0035091|GO:0016021|GO:0005792|GO:0005515|GO:0004872|GO:0045121|GO:0055085|GO:0005637|GO:0043234|GO:0005216|GO:0050882|GO:0005262|GO:0009791|GO:0001666|GO:0005737|GO:0005783	NM_010585	Mm.227912	16438	ENSMUST00000032192	TC1576173
NM_010684	0.0328861	2.38899	up	0.000967841	2.48442	up	16108.8	12545.3	8.59513	7.33873	26477.2	5271	16578.4	9999.75	13991.4	13644.8	9.326	8.156	8.3034	7.0659	7.4962	7.4541	NM_010684	14975.4	12545.3	8.65166	7.33875	17273.9	14875.7	12776.5	9999.75	13991.4	13644.8	8.77562	8.56223	8.61713	7.06586	7.49624	7.45415	NM_010684	chr8:13175136-13175195	Lamp1	Mus musculus lysosomal-associated membrane protein 1 (Lamp1), mRNA [NM_010684]	GO:0005764|GO:0042470|GO:0016020|GO:0042383|GO:0005886|GO:0005771|GO:0005768|GO:0009897|GO:0016021|GO:0005770	NM_010684	Mm.16716	16783	ENSMUST00000110847	TC1655738
NM_010832	0.00496255	2.0275	up	3.07512e-05	2.03397	up	501.247	1459.42	3.7455	2.7258	641.102	242.945	619.693	1336.5	1502.17	1539.6	3.958	3.7167	3.5618	2.4447	2.8625	2.8702	NM_010832	2771.41	2824.86	6.22611	5.20182	2894.33	2878.23	2541.68	2609.73	2894.61	2970.24	6.19833	6.19252	6.28749	5.12787	5.22313	5.25445	NM_010832	chrX:165092270-165092211	Msl3	Mus musculus male-specific lethal 3 homolog (Drosophila) (Msl3), mRNA [NM_010832]	GO:0005634|GO:0006350|GO:0016568|GO:0006333|GO:0000785|GO:0003682|GO:0045449	NM_010832	Mm.479271	17692	ENSMUST00000112135	TC1576464
NM_010848	0.0195439	4.67381	up	8.34461e-05	3.18958	up	436.651	367.91	3.26973	1.04513	875.656	138.624	295.672	328.977	378.589	396.164	4.4078	2.9072	2.4942	0.8728	1.052	1.2106	NM_010848	1073.01	699.549	4.85967	3.1863	1082.81	1073.74	1062.47	628.221	721.39	749.034	4.77989	4.76999	5.02913	3.07331	3.21862	3.26697	NM_010848	chr10:20845022-20844963	Myb	Mus musculus myeloblastosis oncogene (Myb), mRNA [NM_010848]	GO:0006816|GO:0010468|GO:0005515|GO:0003700|GO:0006350|GO:0001701|GO:0006355|GO:0045449|GO:0030528|GO:0048566|GO:0005634|GO:0003677|GO:0000082	NM_010848	Mm.52109	17863	ENSMUST00000020156	TC1596978
NM_010919	0.0164985	2.60443	up	0.00109986	1.64829	up	139.312	113.866	1.9494	0.568433	104.376	106.776	206.782	105.471	113.088	123.039	1.3392	2.5306	1.9784	0.4989	0.5453	0.6611	NM_010919	91.3478	113.866	1.28938	0.568408	105.457	95.0916	73.4946	105.471	113.088	123.039	1.41983	1.2728	1.17549	0.498887	0.545279	0.661058	NM_010919	chr2:147008912-147008888	Nkx2-2	Mus musculus NK2 transcription factor related, locus 2 (Drosophila) (Nkx2-2), transcript variant 1, mRNA [NM_010919]	GO:0007399|GO:0044424|GO:0030154|GO:0060580|GO:0045666|GO:0003323|GO:0045597|GO:0045449|GO:0005634|GO:0003329|GO:0003677|GO:0021529|GO:0014003|GO:0045595|GO:0048708|GO:0021530|GO:0031018|GO:0005515|GO:0003700|GO:0048468|GO:0021522|GO:0003327|GO:0007275|GO:0045944|GO:0006355|GO:0048665|GO:0030528|GO:0008134|GO:0043565|GO:0045665|GO:0048714|GO:0048565|GO:0007224|GO:0003326	NM_010919	Mm.330639	18088	ENSMUST00000109969	TC1586353
NM_011059	0.0465857	3.57002	up	0.027575	3.76893	up	356.717	235.863	3.25943	1.4235	255.475	238.738	575.939	397.693	201.504	108.392	2.6306	3.6915	3.4562	2.4137	1.3786	0.4782	NM_011059	378.745	235.863	3.33767	1.42351	418.935	423.02	294.279	397.693	201.504	108.392	3.4099	3.42614	3.17697	2.4137	1.37864	0.478204	NM_011059	chr4:140369221-140369162	Padi1	Mus musculus peptidyl arginine deiminase, type I (Padi1), mRNA [NM_011059]	GO:0016787|GO:0006464|GO:0005737|GO:0004668|GO:0018101|GO:0005509	NM_011059	Mm.479276	18599	ENSMUST00000026378	TC1622065
NM_011100	0.00081129	6.01723	up	0.00901649	1.57864	up	2152.74	361.878	4.51967	1.93057	3378.34	1133.74	1946.13	295.489	394.512	395.635	4.9657	4.4484	4.1449	1.6243	2.058	2.1094	NM_011100	437.05	569.083	3.54198	2.88329	519.799	451.517	339.833	480.882	621.478	604.89	3.72113	3.5202	3.38461	2.68773	3.00354	2.95861	NM_011100	chr3:146393393-146393334	Prkacb	Mus musculus protein kinase, cAMP dependent, catalytic, beta (Prkacb), transcript variant 1, mRNA [NM_011100]	GO:0004672|GO:0051447|GO:0000287|GO:0005524|GO:0005626|GO:0016740|GO:0004691|GO:0000166|GO:0005952|GO:0007188|GO:0005634|GO:0004674|GO:0005829|GO:0048471|GO:0016301|GO:0006468|GO:0005737|GO:0005625	NM_011100	Mm.16766	18749	ENSMUST00000005164	TC1614194
NM_011101	0.0134545	1.77727	up	0.000949392	2.86294	up	448.058	485.111	3.47867	2.649	631.134	210.45	502.592	398.09	507.569	549.673	3.7671	3.4316	3.2373	2.4151	2.7114	2.8205	NM_011101	665.458	485.111	4.16653	2.64903	603.29	722.836	670.247	398.09	507.569	549.673	3.93602	4.19908	4.36448	2.41514	2.71144	2.82051	NM_011101	chr11:107800094-107800035	Prkca	Mus musculus protein kinase C, alpha (Prkca), mRNA [NM_011101]	GO:0004672|GO:0032355|GO:0006469|GO:0030593|GO:0045471|GO:0005886|GO:0050729|GO:0004697|GO:0048259|GO:0046627|GO:0005634|GO:0016020|GO:0005829|GO:0017148|GO:0004698|GO:0006468|GO:0016301|GO:0008270|GO:0008285|GO:0016740|GO:0043234|GO:0002062|GO:0007611|GO:0006937|GO:0046325|GO:0018105|GO:0008629|GO:0005737|GO:0019717|GO:0021955|GO:0018107|GO:0005524|GO:0050730|GO:0001933|GO:0006874|GO:0000166|GO:…	NM_011101	Mm.222178	18750	ENSMUST00000100302	TC1591923
NM_011144	0.0082805	2.03444	up	3.3764e-05	2.17971	up	217.863	233.428	2.63147	1.60683	233.706	152.08	267.804	235.194	230.102	234.986	2.5021	3.0409	2.3514	1.6559	1.5701	1.5945	NM_011144	247.449	233.428	2.73098	1.60684	278.116	259.895	204.336	235.194	230.102	234.986	2.81886	2.72335	2.65072	1.65589	1.57011	1.59451	NM_011144	chr15:85631955-85632014	Ppara	Mus musculus peroxisome proliferator activated receptor alpha (Ppara), transcript variant 1, mRNA [NM_011144]	GO:0046982|GO:0006350|GO:0003707|GO:0032868|GO:0019904|GO:0042157|GO:0045449|GO:0003706|GO:0006629|GO:0005634|GO:0046872|GO:0006631|GO:0004879|GO:0003677|GO:0008270|GO:0045776|GO:0019217|GO:0005515|GO:0004872|GO:0046321|GO:0003700|GO:0032099|GO:0045944|GO:0006355|GO:0008544|GO:0008289|GO:0006006|GO:0042060|GO:0016563|GO:0043565|GO:0045941	NM_011144	Mm.212789	19013	ENSMUST00000057979	TC1582677
NM_011151	0.00254066	5.00649	up	0.000127799	2.05812	up	3190.2	1813.74	6.36703	4.04323	5125.22	1480.38	2965	1662.77	1862.53	1915.92	6.957	6.3239	5.8202	3.8346	4.122	4.1731	NM_011151	3078.01	3102.06	6.37935	5.33802	3066.41	3200.73	2966.9	2939.85	3146.38	3219.94	6.28165	6.34574	6.51067	5.29971	5.34346	5.3709	NM_011151	chr17:85416151-85416210	Ppm1b	Mus musculus protein phosphatase 1B, magnesium dependent, beta isoform (Ppm1b), transcript variant 2, mRNA [NM_011151]	GO:0030145|GO:0004722|GO:0016787|GO:0000287|GO:0046872|GO:0004721|GO:0008287|GO:0003824|GO:0006470	NM_011151	Mm.249695	19043	ENSMUST00000112304	TC1574469
NM_011204	0.0107641	2.75356	up	2.19459e-05	2.30017	up	176.91	737.596	1.99777	0.536467	274.739	54.1484	201.842	704.397	751.036	757.353	2.5913	1.4981	1.9039	0.4214	0.6012	0.5868	NM_011204	1630.08	1466.71	5.45946	4.25772	1777.17	1615.11	1497.97	1401.67	1492.81	1505.63	5.49468	5.35898	5.52472	4.23111	4.2678	4.27424	NM_011204	chr5:104027290-104027349	Ptpn13	Mus musculus protein tyrosine phosphatase, non-receptor type 13 (Ptpn13), mRNA [NM_011204]	GO:0016311|GO:0005634|GO:0005515|GO:0016787|GO:0004721|GO:0005856|GO:0005737|GO:0005488|GO:0016791|GO:0004725|GO:0006470	NM_011204	Mm.3414	19249	ENSMUST00000048957	TC1576755
NM_011264	0.00245139	3.7218	up	0.00375716	2.5838	up	477.716	861.474	3.60663	1.71063	731.747	195.238	506.162	840.739	857.562	886.122	4.1488	3.4013	3.2698	1.7823	1.7456	1.604	NM_011264	2118.25	1685.41	5.82803	4.45854	1965.06	1865.39	2524.31	1641.32	1674.8	1740.09	5.63967	5.56682	6.2776	4.45883	4.43376	4.48303	NM_011264	chr10:39594632-39594691	Rev3l	Mus musculus REV3-like, catalytic subunit of DNA polymerase zeta RAD54 like (S. cerevisiae) (Rev3l), mRNA [NM_011264]	GO:0006974|GO:0003676|GO:0005634|GO:0046872|GO:0003677|GO:0016779|GO:0016740|GO:0006260|GO:0006139|GO:0000166|GO:0006281|GO:0003887	NM_011264	Mm.439723	19714	ENSMUST00000131186	TC1637227
NM_011317	0.015087	2.77361	up	0.00108273	1.7727	up	1190.88	847.4	4.91507	3.4433	1911.34	491.292	1170.02	641.418	940.031	960.752	5.5339	4.7326	4.4787	3.1033	3.6005	3.6261	NM_011317	5974.46	7014.16	7.33594	6.51	6222.58	5997.66	5703.14	6140.67	7630.53	7271.28	7.30261	7.25174	7.45347	6.36237	6.62155	6.54608	NM_011317	chr4:129392221-129392162	Khdrbs1	Mus musculus KH domain containing, RNA binding, signal transduction associated 1 (Khdrbs1), mRNA [NM_011317]	GO:0005515|GO:0005070|GO:0006350|GO:0046831|GO:0017124|GO:0003723|GO:0007049|GO:0045449|GO:0005634|GO:0016020|GO:0007166|GO:0016481|GO:0005737|GO:0016564	NM_011317	Mm.8256	20218	ENSMUST00000066257	TC1600806
NM_011403	0.00399493	3.24368	up	0.0299641	2.18919	up	138.664	91.2136	1.9133	0.215667	127.711	80.6107	207.67	113.561	65.8871	94.193	1.6303	2.1251	1.9845	0.6055	-0.2341	0.2756	NM_011403	95.48	91.2136	1.34608	0.215681	72.54	109.556	104.344	113.561	65.8871	94.193	0.880023	1.47708	1.68113	0.605507	-0.234096	0.275631	NM_011403	chr11:102210315-102210256	Slc4a1	Mus musculus solute carrier family 4 (anion exchanger), member 1 (Slc4a1), mRNA [NM_011403]	GO:0005515|GO:0005215|GO:0030018|GO:0030863|GO:0006820|GO:0006810|GO:0008509|GO:0006821|GO:0016020|GO:0008022|GO:0006811|GO:0003779|GO:0015380|GO:0016021|GO:0015108|GO:0016323|GO:0005452	NM_011403	Mm.7248	20533	ENSMUST00000006749	TC1573723
NM_011508	0.00739305	6.97987	up	5.59094e-05	1.98122	up	13653.4	32943.1	8.43213	5.62893	23104.3	6037.02	11818.8	30010.1	34140.6	34678.5	9.1294	8.3518	7.8152	4.8131	6.0508	6.0229	NM_011508	62681.6	65608.4	10.7253	9.73887	66237.8	64431.5	57375.4	59946.7	67892.4	68985.9	10.7147	10.677	10.7841	9.64958	9.77494	9.7921	NM_011508	chr11:100182689-100182749	Eif1	Mus musculus eukaryotic translation initiation factor 1 (Eif1), mRNA [NM_011508]	GO:0003743|GO:0006412|GO:0006413	NM_011508	Mm.13886	20918	ENSMUST00000088313	TC1602687
NM_011520	0.0311753	1.81722	up	0.00271883	2.54825	up	484.966	633.427	3.77603	2.9143	450.56	347.596	656.742	691.234	630.378	578.669	3.4491	4.2334	3.6456	3.1254	2.9091	2.7084	NM_011520	465.409	383.589	3.65206	2.30255	452.04	504.472	439.717	459.781	388.407	302.579	3.51962	3.68019	3.75636	2.62299	2.32541	1.95925	NM_011520	chr4:130378900-130378959	Sdc3	Mus musculus syndecan 3 (Sdc3), mRNA [NM_011520]	GO:0005515|GO:0016020|GO:0008092|GO:0007155|GO:0043234|GO:0019717|GO:0030424|GO:0016021	NM_011520	Mm.206536	20970	ENSMUST00000070478	TC1575482
NM_011522	0.0282905	4.56696	up	0.0468742	2.96115	up	250.865	120.305	2.67877	0.487533	148.494	158.838	445.262	198.034	100.653	62.227	1.8478	3.1036	3.0849	1.4078	0.3772	-0.3224	NM_011522	160.459	120.305	2.05368	0.487523	203.807	178.033	99.5386	198.034	100.653	62.227	2.37037	2.17756	1.61311	1.40779	0.377224	-0.322447	NM_011522	chr17:24823024-24822965	Syngr3	Mus musculus synaptogyrin 3 (Syngr3), mRNA [NM_011522]	GO:0031594|GO:0031410|GO:0005515|GO:0042169|GO:0016020|GO:0032411|GO:0030054|GO:0045202|GO:0016021|GO:0008021|GO:0047485	NM_011522	Mm.26032	20974	ENSMUST00000007236	TC1574956
NM_011597	0.0495771	3.1238	up	0.00341231	1.61317	up	343.814	183.345	2.89623	1.25293	685.202	96.4404	249.799	206.572	172.138	171.327	4.054	2.3837	2.251	1.4687	1.1514	1.1387	NM_011597	142.585	183.345	1.94283	1.25292	146.271	154.876	126.607	206.572	172.138	171.327	1.89181	1.97652	1.96014	1.46868	1.1514	1.13869	NM_011597	chr19:24209398-24207198	Tjp2	Mus musculus tight junction protein 2 (Tjp2), mRNA [NM_011597]	GO:0005923|GO:0005634|GO:0005515|GO:0016020|GO:0030054|GO:0008022|GO:0005886|GO:0005921	NM_011597	Mm.104744	21873	ENSMUST00000099558	TC1633832
NM_011603	0.000949683	4.02466	up	0.0104064	1.56136	up	493.078	239.522	3.64903	1.64017	703.257	192.458	583.519	215.014	253.772	249.78	4.0915	3.3806	3.475	1.5265	1.7114	1.6826	NM_011603	1641.84	2177.72	5.47131	4.82851	1664.59	1525.78	1735.16	2209.89	2191.73	2131.53	5.40027	5.27689	5.73678	4.88794	4.82184	4.77576	NM_011603	chr10:22425371-22425312	Tbpl1	Mus musculus TATA box binding protein-like 1 (Tbpl1), mRNA [NM_011603]	GO:0005634|GO:0003702|GO:0003677|GO:0006235|GO:0006367|GO:0005737|GO:0005488|GO:0007289|GO:0007283|GO:0006355|GO:0001675	NM_011603	Mm.86670	237336	ENSMUST00000095794	TC1596186
NM_011719	0.0078771	2.55372	up	0.000615271	3.60609	up	83.4381	70.8397	1.22203	-0.130567	76.5479	56.6397	117.127	83.7447	71.3947	57.3796	0.8919	1.6159	1.1583	0.1661	-0.1183	-0.4395	NM_011719	122.721	70.8397	1.7199	-0.130538	142.934	120.343	104.887	83.7447	71.3947	57.3796	1.85852	1.61256	1.68861	0.166111	-0.118275	-0.43945	NM_011719	chr11:103588941-103588882	Wnt9b	Mus musculus wingless-type MMTV integration site 9B (Wnt9b), mRNA [NM_011719]	GO:0005576|GO:0009887|GO:0007275|GO:0007223|GO:0007267|GO:0004871|GO:0016055|GO:0007165|GO:0005578|GO:0005102	NM_011719	Mm.215161	22412	ENSMUST00000018630	TC1642958
NM_011805	0.00172575	1.61384	up	0.000680248	2.02024	up	329.972	1119.83	1.73957	1.04907	520.436	116.386	353.095	1170.52	1120.38	1068.6	1.6994	1.6185	1.9008	1.1126	0.978	1.0566	NM_011805	2169.8	2228.35	5.87535	4.86082	2225.52	2124.05	2159.84	2329.86	2230.31	2124.87	5.81925	5.75416	6.05263	4.96421	4.84701	4.77124	NM_011805	chr2:180415920-180415861	Dido1	Mus musculus death inducer-obliterator 1 (Dido1), transcript variant 1, mRNA [NM_011805]	GO:0005634|GO:0005515|GO:0046872|GO:0006350|GO:0005737|GO:0008270|GO:0006915	NM_011805	Mm.479229	23856	ENSMUST00000130986	TC1582359
NM_011916	0.0031815	2.10701	up	4.21978e-07	2.90854	up	104.658	118.687	1.52963	0.454433	97.5168	65.3227	151.135	117.83	120.367	117.864	1.2411	1.8217	1.5261	0.4723	0.4895	0.4015	NM_011916	244.635	173.824	2.7218	1.18151	255.294	261.823	216.789	174.061	171.851	175.56	2.69533	2.734	2.73607	1.22163	1.14899	1.17391	NM_011916	chr9:95946013-95946072	Xrn1	Mus musculus 5'-3' exoribonuclease 1 (Xrn1), mRNA [NM_011916]	GO:0006396|GO:0008409|GO:0003676|GO:0004534|GO:0003723|GO:0000723|GO:0004518|GO:0007569|GO:0006139|GO:0016787|GO:0007126|GO:0003677|GO:0005737|GO:0004527|GO:0005622	NM_011916	Mm.291179	24127	ENSMUST00000034981	NP051715
NM_011986	8.46844e-06	3.0773	up	0.0209	2.79245	up	643.196	440.621	3.66743	2.04577	887.537	316.625	725.425	449.606	422.047	450.211	3.6093	3.7267	3.6663	2.1014	1.9576	2.0783	NM_011986	1115.05	746.997	4.76601	3.28448	1668.57	1143.95	532.64	765.141	717.89	757.962	5.40371	4.86137	4.03294	3.35777	3.2116	3.28406	NM_011986	chr4:126421462-126421403	Ncdn	Mus musculus neurochondrin (Ncdn), mRNA [NM_011986]	GO:0045453|GO:0005515|GO:0042995|GO:0048168|GO:0005737|GO:0005575	NM_011986	Mm.456184	26562	ENSMUST00000030637	TC1727511
NM_013479	0.00332084	4.54076	up	6.15729e-05	6.47759	up	127.242	54.6598	1.69443	-0.4885	83.0727	72.0475	226.606	55.9988	56.1762	51.8044	1.0099	1.963	2.1104	-0.4145	-0.4641	-0.5869	NM_013479	174.981	54.6598	2.20694	-0.488512	198.925	203.021	122.995	55.9988	56.1762	51.8044	2.3354	2.36705	1.91839	-0.41449	-0.464133	-0.586912	NM_013479	chr9:75199356-75199415	Bcl2l10	Mus musculus Bcl2-like 10 (Bcl2l10), mRNA [NM_013479]	GO:0005634|GO:0016020|GO:0006916|GO:0005624|GO:0008625|GO:0005739|GO:0042981|GO:0006915|GO:0016021	NM_013479	Mm.25988	12049	ENSMUST00000034709	TC1575348
NM_013663	0.000592458	3.64049	up	0.00923232	1.89352	up	514.072	303.995	3.84017	1.97603	616.578	309.214	616.424	251.321	321.131	339.534	3.9017	4.0646	3.5542	1.7516	2.051	2.1255	NM_013663	275.909	303.995	2.89709	1.97602	267.637	258.342	301.748	251.321	321.131	339.534	2.76345	2.71469	3.21313	1.75157	2.051	2.1255	NM_013663	chr17:29180193-29180252	Sfrs3	Mus musculus splicing factor, arginine/serine-rich 3 (SRp20) (Sfrs3), mRNA [NM_013663]	GO:0003676|GO:0005634|GO:0008380|GO:0003723|GO:0006397|GO:0000166	NM_013663	Mm.6787	20383	ENSMUST00000130216	TC1573764
NM_013681	0.00020584	3.77567	up	0.000360179	3.64678	up	227.643	161.625	2.66767	0.750933	234.081	143.658	305.188	165.631	149.244	169.999	2.5044	2.9587	2.5399	0.7483	0.7076	0.7969	NM_013681	463.22	258.43	3.61523	1.74861	566.724	485.051	337.885	273.867	228.352	273.07	3.84582	3.62355	3.37632	1.87552	1.5591	1.81121	NM_013681	chr6:115226390-115226449	Syn2	Mus musculus synapsin II (Syn2), transcript variant IIb, mRNA [NM_013681]	GO:0030672|GO:0030054|GO:0005524|GO:0045202|GO:0007269|GO:0046983|GO:0008021|GO:0003824	NM_013681	Mm.441431	20965		TC1578866
NM_013705	0.000548223	2.11956	up	0.048403	1.51201	up	166.634	161.688	2.16073	1.07697	210.331	81.8558	207.716	160.929	159.075	165.059	2.3501	2.1472	1.9849	1.1085	1.0375	1.0849	NM_013705	122.71	161.688	1.67345	1.07698	161.475	126.397	80.2565	160.929	159.075	165.059	2.03448	1.68338	1.30247	1.10847	1.03754	1.08493	NM_013705	chr7:30578935-30578994	Zfp30	Mus musculus zinc finger protein 30 (Zfp30), mRNA [NM_013705]	GO:0003676|GO:0005634|GO:0046872|GO:0006350|GO:0003677|GO:0008270|GO:0006355|GO:0045449|GO:0005622	NM_013705	Mm.292690	22693	ENSMUST00000032803	TC1585613
NM_013791	1.37883e-05	3.34143	up	0.000693321	1.57426	up	114.141	486.413	1.60023	-0.140233	137.277	53.592	151.555	464.388	483.597	511.255	1.7345	1.5361	1.5301	-0.1352	-0.16	-0.1255	NM_013791	734.863	967.826	4.31223	3.65755	777.855	726.4	700.334	923.775	962.193	1017.51	4.30267	4.20618	4.42783	3.62958	3.63416	3.70891	NM_013791	chr6:31442653-31442712	Mkln1	Mus musculus muskelin 1, intracellular mediator containing kelch motifs (Mkln1), mRNA [NM_013791]	GO:0005737	NM_013791	Mm.238038	27418	ENSMUST00000130108	TC1574518
NM_013813	7.17374e-05	2.77252	up	6.65248e-05	4.4784	up	993.514	753.538	4.76757	3.29637	1150.2	548.17	1282.18	716.97	749.579	794.065	4.8012	4.8907	4.6108	3.264	3.2739	3.3512	NM_013813	1626.7	753.538	5.45934	3.29636	1598.41	1585.32	1696.38	716.97	749.579	794.065	5.34174	5.33212	5.70417	3.26395	3.27392	3.3512	NM_013813	chr17:69638582-69638641	Epb4.1l3	Mus musculus erythrocyte protein band 4.1-like 3 (Epb4.1l3), mRNA [NM_013813]	GO:0008092|GO:0019898|GO:0005856|GO:0005737|GO:0030866|GO:0005488|GO:0005198|GO:0003779|GO:0033270|GO:0044224	NM_013813	Mm.131135	13823	ENSMUST00000024843	NP1082494
NM_013834	0.0206969	2.20401	up	0.00166118	1.81973	up	138.277	391.048	1.88143	0.7413	105.485	84.2759	225.071	385.676	389.779	397.688	1.3545	2.1892	2.1006	0.4328	0.9414	0.8497	NM_013834	678.017	759.274	4.1722	3.30848	822.786	691.314	519.952	757.961	750.027	769.835	4.38369	4.13476	3.99816	3.34416	3.27478	3.30649	NM_013834	chr8:24558112-24558171	Sfrp1	Mus musculus secreted frizzled-related protein 1 (Sfrp1), mRNA [NM_013834]	GO:0001657|GO:0060071|GO:0005515|GO:0005576|GO:0090090|GO:0090175|GO:0007275|GO:0030154|GO:0030278|GO:0016055|GO:0060687|GO:0030178|GO:0043508|GO:0048547|GO:0017147|GO:0060527|GO:0001756|GO:0009952	NM_013834	Mm.281691	20377	ENSMUST00000033952	TC1576903
NM_013866	0.000834659	9.65538	up	0.00723279	2.40789	up	195.296	157.307	2.49627	-0.775067	182.652	165.453	237.784	189.116	149.571	133.234	2.1465	3.1624	2.1799	-0.7889	-1.0149	-0.5214	NM_013866	363.521	307.439	3.25396	1.98619	471.491	363.142	255.93	373.232	294.143	254.941	3.5804	3.20595	2.97553	2.32212	1.92435	1.7121	NM_013866	chr15:103145063-103145004	Zfp385a	Mus musculus zinc finger protein 385A (Zfp385a), mRNA [NM_013866]	GO:0008150	NM_013866	Mm.14099	29813	ENSMUST00000087898	TC1580418
NM_013892	0.00133807	8.21902	up	2.16007e-05	5.05306	up	2662.79	724.991	6.27627	3.2373	2898.6	2321.03	2768.76	798.758	656.986	719.229	6.1347	6.9727	5.7214	3.4198	3.0837	3.2084	NM_013892	10843.9	4439.07	8.18896	5.85181	11208.5	11987.5	9335.68	4932.6	4177.1	4207.51	8.15163	8.2508	8.16447	6.04632	5.75226	5.75684	NM_013892	chrX:7500267-7500326	Pcsk1n	Mus musculus proprotein convertase subtilisin/kexin type 1 inhibitor (Pcsk1n), mRNA [NM_013892]	GO:0005576|GO:0016486|GO:0007218|GO:0002021|GO:0009409|GO:0005615|GO:0004866|GO:0030141|GO:0005802|GO:0004867|GO:0005794	NM_013892	Mm.4881	30052	ENSMUST00000041096	TC1578078
NM_013923	0.000867297	8.42903	up	4.79308e-05	2.02146	up	937.008	213	4.52843	1.45307	1443.14	327.472	1040.41	163.515	231.866	243.62	5.1286	4.1474	4.3093	1.1315	1.5811	1.6466	NM_013923	2704.79	2770.22	6.19083	5.17544	2761.44	2872.16	2480.77	2835.68	2797.38	2677.59	6.13052	6.18948	6.2525	5.24766	5.17384	5.1048	NM_013923	chr15:36169980-36169921	Rnf19a	Mus musculus ring finger protein 19A (Rnf19a), mRNA [NM_013923]	GO:0005515|GO:0046872|GO:0016020|GO:0005856|GO:0005737|GO:0008270|GO:0016021|GO:0016874	NM_013923	Mm.5181	30945	ENSMUST00000022890	TC1576479
NM_015729	0.0110235	3.31873	up	0.000947721	1.85102	up	3875.14	10675.2	6.5216	4.79097	6397.34	1205.66	4022.43	10301.7	11155.2	10568.7	7.2768	6.0278	6.2602	4.6935	4.8503	4.8291	NM_015729	18878.9	21136.1	8.99505	8.10672	17860.8	20094	18681.9	20420.7	22084.2	20903.4	8.82382	8.99604	9.16528	8.09593	8.15471	8.06953	NM_015729	chr11:116033440-116033381	Acox1	Mus musculus acyl-Coenzyme A oxidase 1, palmitoyl (Acox1), mRNA [NM_015729]	GO:0003997|GO:0005777|GO:0005504|GO:0005778|GO:0033540|GO:0005739|GO:0016491|GO:0007283|GO:0016401|GO:0003995|GO:0006629|GO:0006631|GO:0008152|GO:0005737|GO:0006635|GO:0016627|GO:0055114|GO:0050660	NM_015729	Mm.356689	11430	ENSMUST00000021129	NP583856
NM_015804	0.0202709	2.14058	up	0.000345786	2.12109	up	1060.4	2379.74	4.3592	3.2612	1316.42	313.82	1550.95	2260.59	2016.84	2861.78	4.6734	3.7883	4.6159	3.2433	3.1508	3.3895	NM_015804	120.52	117.677	1.70303	0.618223	113.729	130.11	117.723	113.326	121.069	118.637	1.52877	1.72514	1.85517	0.602517	0.643665	0.608488	NM_015804	chr8:12847865-12848841	Atp11a	Mus musculus ATPase, class VI, type 11A (Atp11a), mRNA [NM_015804]	GO:0000287|GO:0015914|GO:0005524|GO:0000166|GO:0003824|GO:0015662|GO:0016820|GO:0006754|GO:0016787|GO:0046872|GO:0016020|GO:0008152|GO:0004012|GO:0016021	NM_015804	Mm.257837	50770	ENSMUST00000152273	TC1706210
NM_015809	0.00691005	2.49084	up	0.00459113	1.77274	up	133.918	117.092	1.92797	0.611333	124.407	99.7668	177.581	114.807	120.201	116.268	1.5925	2.4327	1.7587	0.6213	0.6333	0.5794	NM_015809	100.229	117.092	1.43729	0.611313	99.709	93.8273	107.15	114.807	120.201	116.268	1.33897	1.25349	1.71942	0.621258	0.633281	0.579399	NM_015809	chr7:149489728-149489787	Krtap5-4	Mus musculus keratin associated protein 5-4 (Krtap5-4), mRNA [NM_015809]	GO:0045095|GO:0005882|GO:0008150|GO:0003674|GO:0005575	NM_015809	Mm.389990	50775	ENSMUST00000061403	TC1713312
NM_016759	0.00303133	3.03585	up	0.00703619	1.64435	up	214.559	249.533	2.50237	0.900267	317.941	102.558	223.176	270.62	235.759	242.219	2.9462	2.4725	2.0884	0.9566	0.874	0.8702	NM_016759	364.401	453.809	3.27991	2.56239	444.563	358.249	290.393	499.209	423.937	438.281	3.49556	3.18638	3.15779	2.74168	2.45168	2.4938	NM_016759	chr11:102263672-102263731	Rundc3a	Mus musculus RUN domain containing 3A (Rundc3a), mRNA [NM_016759]		NM_016759	Mm.2560	51799	ENSMUST00000006750	TC1606924
NM_018744	1.58379e-05	5.07626	up	0.000399701	2.92034	up	141.01	123.903	1.8934	-0.450367	172.576	63.6183	186.835	102.816	133.605	135.29	2.0647	1.7835	1.832	-0.5177	-0.4471	-0.3863	NM_018744	331.151	234.242	3.14511	1.59898	369.728	364.266	259.46	191.435	254.515	256.776	3.22964	3.21041	2.9953	1.3589	1.71558	1.72245	NM_018744	chr18:47405114-47405055	Sema6a	Mus musculus sema domain, transmembrane domain (TM), and cytoplasmic domain, (semaphorin) 6A (Sema6a), mRNA [NM_018744]	GO:0007399|GO:0004872|GO:0005515|GO:0007275|GO:0030154|GO:0030424|GO:0030215|GO:0016020|GO:0007166|GO:0051642|GO:0007411|GO:0006915|GO:0016021	NM_018744	Mm.40909	20358	ENSMUST00000115449	TC1601836
NM_018776	0.00663615	7.6065	up	0.00191506	2.52447	up	3258.75	896.945	6.08803	3.1608	5249.8	612.997	3913.44	828.536	961.506	900.793	6.9916	5.0519	6.2206	3.072	3.2325	3.1779	NM_018776	1797.48	1473.72	5.59862	4.26264	1742.78	1637.99	2011.68	1369.41	1589.18	1462.55	5.46649	5.37927	5.95011	4.19753	4.35805	4.23236	NM_018776	chr11:79860151-79860092	Crlf3	Mus musculus cytokine receptor-like factor 3 (Crlf3), mRNA [NM_018776]	GO:0008150|GO:0003674|GO:0005575	NM_018776	Mm.272093	54394	ENSMUST00000061283	TC1591866
NM_018780	0.0058536	2.73353	up	6.59025e-05	25.7641	up	97.9277	78.9915	1.4909	0.0401333	106.944	72.8903	113.949	86.5416	77.2592	73.1736	1.3743	1.9798	1.1186	0.2135	-0.0044	-0.0887	NM_018780	1032.15	78.9915	4.72744	0.0401527	1409.28	1057.65	629.536	86.5416	77.2592	73.1736	5.16006	4.7482	4.27407	0.213508	-0.00438547	-0.0886645	NM_018780	chr19:42273270-42273211	Sfrp5	Mus musculus secreted frizzled-related sequence protein 5 (Sfrp5), mRNA [NM_018780]	GO:0043508|GO:0005576|GO:0005515|GO:0048547|GO:0090175|GO:0007275|GO:0030154|GO:0016055	NM_018780	Mm.470071	54612	ENSMUST00000018966	TC1584667
NM_018822	0.000367125	8.23461	up	0.000150837	2.06503	up	1508.18	851.209	4.85547	1.81377	1933.14	892.495	1698.92	800.927	876.219	876.482	5.2897	4.9219	4.3548	1.8504	1.7861	1.8048	NM_018822	43.7759	43.8531	0.239347	-0.806819	44.1877	47.98	39.1598	46.5776	41.7572	43.2245	0.164891	0.28592	0.267229	-0.680251	-0.892067	-0.848138	NM_018822	chr11:119207937-119207878	Sgsh	Mus musculus N-sulfoglucosamine sulfohydrolase (sulfamidase) (Sgsh), mRNA [NM_018822]	GO:0005764|GO:0005515|GO:0016787|GO:0008484|GO:0016250|GO:0030201	NM_018822	Mm.103788	27029	ENSMUST00000100172	NP850295
NM_019635	0.00823176	1.94553	up	0.00769989	2.80738	up	262.574	696.011	2.8908	1.93063	287.105	174.113	326.502	624.867	731.385	731.783	2.799	3.2361	2.6373	1.7707	1.971	2.0502	NM_019635	1829.39	1326.98	5.59956	4.11034	1567.59	1545.27	2375.31	1195.48	1396.68	1388.78	5.31365	5.2952	6.18982	4.00156	4.17177	4.15769	NM_019635	chr15:34805622-34805563	Stk3	Mus musculus serine/threonine kinase 3 (Ste20, yeast homolog) (Stk3), mRNA [NM_019635]	GO:0004672|GO:0005515|GO:0005524|GO:0016740|GO:0000166|GO:0007165|GO:0005634|GO:0004674|GO:0046872|GO:0006468|GO:0016301|GO:0005737|GO:0006915	NM_019635	Mm.262330	56274	ENSMUST00000067033	TC1586073
NM_019710	0.000732659	2.79071	up	0.00416674	1.62244	up	2484.08	4661.81	6.0068	4.52617	3292.87	1033.27	3126.09	4795.46	4675.26	4514.71	6.3187	5.8052	5.8965	4.5465	4.5256	4.5064	NM_019710	7022.27	8975.86	7.56955	6.87139	7104.05	6783.23	7179.53	9262.51	8996.42	8668.65	7.49374	7.42931	7.7856	6.95537	6.85911	6.79967	NM_019710	chrX:148496427-148496486	Smc1a	Mus musculus structural maintenance of chromosomes 1A (Smc1a), mRNA [NM_019710]	GO:0006974|GO:0005634|GO:0005515|GO:0007126|GO:0007067|GO:0051276|GO:0005524|GO:0051301|GO:0007049|GO:0005694|GO:0000166|GO:0006281	NM_019710	Mm.6994	24061	ENSMUST00000045312	TC1575253
NM_019743	0.015642	2.04122	up	1.91564e-05	3.14266	up	667.941	1670.93	4.11103	3.0816	984.975	285.903	732.946	1542.65	1727.76	1742.37	4.5775	3.9516	3.804	2.9003	3.1301	3.2144	NM_019743	4858.9	3208.63	7.03795	5.38597	5023.95	4899.75	4653.02	2981.14	3316.74	3328.01	6.99392	6.96005	7.15988	5.31984	5.41953	5.41853	NM_019743	chr6:100179086-100179027	Rybp	Mus musculus RING1 and YY1 binding protein (Rybp), mRNA [NM_019743]	GO:0005654|GO:0005515|GO:0006350|GO:0045449|GO:0005634|GO:0046872|GO:0003677|GO:0005737|GO:0008270|GO:0006915|GO:0003714|GO:0000122|GO:0005622	NM_019743	Mm.321633	56353	ENSMUST00000101118	TC1601605
NM_019769	0.000899324	2.2083	up	0.000226443	3.77277	up	4680.28	1420.95	5.3517	4.20877	6218.66	2088.55	5733.61	1292.57	1420.14	1550.14	5.2376	5.5817	5.2358	4.1142	4.1958	4.3163	NM_019769	60603.1	33261.8	10.677	8.7614	56779.2	59845.1	65184.9	33890.9	33498.1	32396.5	10.4924	10.5705	10.9682	8.8268	8.75577	8.70163	NM_019769	chr2:119412657-119412716	1500003O03Rik	Mus musculus RIKEN cDNA 1500003O03 gene (1500003O03Rik), mRNA [NM_019769]	GO:0046872|GO:0005829|GO:0005737|GO:0045056|GO:0017156|GO:0005509	NM_019769	Mm.214765	56398	ENSMUST00000119172	TC1716786
NM_019788	0.000983664	6.24038	up	0.000423794	1.97121	up	668.175	420.3	4.0916	1.44997	1037.39	276.822	690.313	367.852	447.395	445.652	4.6523	3.905	3.7175	1.2332	1.5702	1.5465	NM_019788	743.139	783.737	4.32813	3.34905	738.072	788.795	702.551	691.157	831.072	828.984	4.22694	4.32506	4.43239	3.21105	3.42281	3.41328	NM_019788	chr2:122573387-122573446	Pldn	Mus musculus pallidin (Pldn), mRNA [NM_019788]	GO:0007596|GO:0005515|GO:0032816|GO:0016020|GO:0043473|GO:0005737|GO:0005768|GO:0006904|GO:0030318|GO:0006944|GO:0006906|GO:0033299	NM_019788	Mm.479614	18457	ENSMUST00000005954	TC1575682
NM_019793	0.0342419	3.03655	up	1.4306e-07	2.16657	up	3897.44	9760.6	6.56557	4.96313	5247.34	1246.24	5198.75	9218.63	10083.9	9979.21	6.9909	6.0755	6.6303	4.0999	5.3665	5.423	NM_019793	20054.7	19126.4	9.07814	7.96273	21180.2	21406.4	17577.5	18348	19647.6	19383.5	9.06974	9.08731	9.07737	7.94152	7.98605	7.96063	NM_019793	chr9:55983908-55983849	Tspan3	Mus musculus tetraspanin 3 (Tspan3), mRNA [NM_019793]	GO:0016020|GO:0016021	NM_019793	Mm.28484	56434	ENSMUST00000034876	TC1573354
NM_019806	0.000287909	6.79497	up	0.000996351	2.71631	up	924.488	170.94	3.9152	1.15073	1390.88	512.559	870.028	150.211	172.479	190.129	4.1966	4.0636	3.4854	1.009	1.1543	1.2889	NM_019806	5342.05	4104.21	7.1749	5.73325	5325.83	5170.13	5530.19	3996.51	4738.82	3577.28	7.07811	7.03754	7.40904	5.74271	5.93429	5.52273	NM_019806	chr2:173604740-173604799	Vapb	Mus musculus vesicle-associated membrane protein, associated protein B and C (Vapb), mRNA [NM_019806]	GO:0016020|GO:0008150|GO:0003674|GO:0005886|GO:0005624|GO:0005198|GO:0016021	NM_019806	Mm.260456	56491	ENSMUST00000067530	TC1576620
NM_019812	5.7406e-07	13.1598	up	0.00089574	2.97294	up	1139.9	351.599	4.92363	1.20557	1331.63	543.919	1544.15	314.632	362.387	377.777	5.0125	4.8794	4.879	1.1101	1.2624	1.2442	NM_019812	939.34	655.291	4.66334	3.09145	849.577	938.958	1029.48	584.887	673.453	707.533	4.42992	4.57648	4.98363	2.9702	3.11941	3.18474	NM_019812	chr10:62782309-62782250	Sirt1	Mus musculus sirtuin 1 (silent mating type information regulation 2, homolog) 1 (S. cerevisiae) (Sirt1), transcript variant 1, mRNA [NM_019812]	GO:0006350|GO:0045599|GO:0030154|GO:0050872|GO:0001542|GO:0007283|GO:0019904|GO:0070403|GO:0045449|GO:0005634|GO:0046872|GO:0016481|GO:0006642|GO:0008270|GO:0070932|GO:0009267|GO:0033558|GO:0003714|GO:0006476|GO:0019899|GO:0005515|GO:0007517|GO:0034339|GO:0007275|GO:0042981|GO:0016811|GO:0016787|GO:0002039|GO:0006342|GO:0006915|GO:0016575|GO:0006364|GO:0017136|GO:0034979|GO:0016564	NM_019812	Mm.351459	93759	ENSMUST00000105442	TC1578732
NM_019880	0.00491288	4.40243	up	4.84897e-05	1.52079	up	17038	26109.2	8.80053	6.66223	27897.1	8844.83	14371.9	25826.7	26560.9	25939.9	9.4014	8.9028	8.0974	6.674	6.6339	6.6788	NM_019880	37559.9	51036.7	9.98403	9.37921	40912.5	38389	33378.2	50503.3	51982.5	50624.4	10.0196	9.92996	10.0025	9.40228	9.38972	9.34563	NM_019880	chr17:29469114-29469055	Mtch1	Mus musculus mitochondrial carrier homolog 1 (C. elegans) (Mtch1), nuclear gene encoding mitochondrial protein, mRNA [NM_019880]	GO:0016020|GO:0055085|GO:0005739|GO:0005488|GO:0006915|GO:0016021|GO:0006810|GO:0005743	NM_019880	Mm.285322	56462	ENSMUST00000114693	NP1291994
NM_019923	0.00104129	26.1251	up	0.00669597	1.62746	up	1915.98	554.542	5.3273	0.619933	2889.24	358.403	2500.31	546.215	578.445	538.968	6.13	4.2776	5.5743	0.7033	0.6621	0.4944	NM_019923	2473.69	3120.83	6.04528	5.34265	2559.17	2909.53	1952.36	3459.95	3087.12	2815.41	6.02078	6.20813	5.90693	5.53472	5.31603	5.17721	NM_019923	chr6:146060089-146060030	Itpr2	Mus musculus inositol 1,4,5-triphosphate receptor 2 (Itpr2), transcript variant 1, mRNA [NM_019923]	GO:0005792|GO:0006816|GO:0004872|GO:0015278|GO:0055085|GO:0005216|GO:0030424|GO:0005262|GO:0005938|GO:0016529|GO:0006810|GO:0008095|GO:0016020|GO:0043209|GO:0005220|GO:0006811|GO:0005737|GO:0035091|GO:0016021|GO:0005783	NM_019923	Mm.7800	16439	ENSMUST00000111674	TC1580246
NM_020046	0.00417374	2.28427	up	0.000463215	1.92194	up	423.873	380.204	3.4987	2.30697	592.906	206.246	472.468	343.265	390.497	406.85	3.8452	3.4804	3.1705	2.2014	2.3331	2.3864	NM_020046	351.55	380.204	3.24955	2.30698	357.395	355.872	341.382	343.265	390.497	406.85	3.1807	3.17677	3.39117	2.20136	2.33315	2.38644	NM_020046	chr8:112117524-112117465	Dhodh	Mus musculus dihydroorotate dehydrogenase (Dhodh), nuclear gene encoding mitochondrial protein, mRNA [NM_020046]	GO:0004158|GO:0006221|GO:0005739|GO:0016491|GO:0003824|GO:0005743|GO:0043065|GO:0090140|GO:0006207|GO:0006222|GO:0016020|GO:0008152|GO:0004152|GO:0016021|GO:0055114	NM_020046	Mm.23894	56749	ENSMUST00000034166	TC1578747
NM_020253	0.000793965	6.96344	up	0.000894997	4.70492	up	238.637	107.728	2.51267	-0.287133	270.949	186.377	258.584	100.764	105.24	117.18	2.4205	3.0479	2.0696	-0.0923	-0.2999	-0.4692	NM_020253	454.167	194.271	3.56911	1.33494	358.579	630.894	373.028	173.235	189.577	220	3.18546	4.00281	3.51906	1.21477	1.29062	1.49944	NM_020253	chr19:6532047-6532106	Nrxn2	Mus musculus neurexin II (Nrxn2), mRNA [NM_020253]	GO:0007268|GO:0007416|GO:0016020|GO:0005246|GO:0042734|GO:0007269|GO:0016021	NM_020253	Mm.329616	18190	ENSMUST00000113461	TC1582533
NM_020256	0.0043381	2.76095	up	0.000426883	3.76164	up	109.978	424.734	1.5531	0.0879333	150.683	53.2398	126.012	374.664	445.819	453.721	1.8689	1.5266	1.2638	-0.2716	0.2349	0.3005	NM_020256	1524.82	841.202	5.36271	3.45135	1490.17	1405.44	1678.87	744.19	882.21	897.206	5.24058	5.15836	5.6892	3.31771	3.50896	3.52738	NM_020256	chrX:35549874-35549933	Zbtb33	Mus musculus zinc finger and BTB domain containing 33 (Zbtb33), transcript variant 1, mRNA [NM_020256]	GO:0005634|GO:0005515|GO:0046872|GO:0006350|GO:0003677|GO:0008270|GO:0016055|GO:0045449|GO:0005622	NM_020256	Mm.391248	56805	ENSMUST00000049740	TC1603458
NM_020257	0.00208481	3.14284	up	0.0239529	1.56845	up	170.532	107.265	2.12127	0.4692	218.44	66.5629	226.593	122.671	112.969	86.1553	2.4047	1.8488	2.1103	0.7168	0.5438	0.147	NM_020257	80.3964	107.265	1.11852	0.469186	77.7935	87.489	75.9066	122.671	112.969	86.1553	0.980896	1.15259	1.22208	0.71684	0.543767	0.146952	NM_020257	chr6:128846546-128846605	Clec2i	Mus musculus C-type lectin domain family 2, member i (Clec2i), mRNA [NM_020257]	GO:0050852|GO:0004872|GO:0005515|GO:0042129|GO:0004888|GO:0005529|GO:0005886|GO:0009986|GO:0005488|GO:0030833|GO:0046703|GO:0016020|GO:0043113|GO:0009897|GO:0045076|GO:0016021	NM_020257	Mm.391513	93675	ENSMUST00000032519	TC1590346
NM_020289	0.0138793	3.15965	up	0.00720427	4.13809	up	261.525	184.37	2.8288	1.16903	267.992	143.506	373.078	278.479	159.241	115.391	2.6996	2.9571	2.8297	1.8996	1.039	0.5685	NM_020289	345.32	184.37	3.21801	1.16904	314.609	389.61	331.742	278.479	159.241	115.391	2.99673	3.30745	3.34985	1.89961	1.03905	0.568472	NM_020289	chr7:109633001-109632942	Olfr544	Mus musculus olfactory receptor 544 (Olfr544), mRNA [NM_020289]	GO:0004872|GO:0004984|GO:0004930|GO:0007608|GO:0007186|GO:0004871|GO:0016021|GO:0007165	NM_020289	Mm.103733	257926	ENSMUST00000051201	TC1599519
NM_020589	0.0100861	2.50342	up	0.00324848	1.70558	up	435.071	288.966	3.23373	1.90983	748.422	159.19	397.6	255.688	307.131	304.078	3.7918	3.0021	2.9073	1.7764	1.9867	1.9664	NM_020589	240.79	288.966	2.68009	1.90983	284.872	253.534	183.962	255.688	307.131	304.078	2.85349	2.6876	2.49919	1.77643	1.98669	1.96638	NM_020589	chr6:48387801-48387742	Zfp467	Mus musculus zinc finger protein 467 (Zfp467), transcript variant 1, mRNA [NM_020589]	GO:0003676|GO:0005634|GO:0005515|GO:0046872|GO:0006350|GO:0003677|GO:0008270|GO:0045449|GO:0005622	NM_020589	Mm.2464	68910	ENSMUST00000114556	TC1583371
NM_020590	0.000577824	2.79491	up	0.00648005	1.65149	up	3042.31	4226.28	6.3998	4.917	3717.88	1789.69	3619.37	4289.77	4126.24	4262.83	6.4938	6.5977	6.1079	4.9368	4.903	4.9112	NM_020590	6323.31	7761.41	7.38564	6.66187	6972.22	7459.9	4537.8	7919.64	7539.47	7825.13	7.46672	7.5665	7.1237	6.72941	6.60423	6.65198	NM_020590	chr6:129492254-129492313	Gabarapl1	Mus musculus gamma-aminobutyric acid (GABA) A receptor-associated protein-like 1 (Gabarapl1), mRNA [NM_020590]	GO:0016020|GO:0008092|GO:0005874|GO:0005737|GO:0005783|GO:0005776|GO:0005794	NM_020590	Mm.14638	57436	ENSMUST00000032264	TC1688165
NM_021412	0.00808618	2.73739	up	0.000362239	2.87155	up	81.2801	61.7452	1.13733	-0.315467	62.1275	53.4297	128.283	68.1743	58.8924	58.1689	0.5907	1.5317	1.2896	-0.1307	-0.396	-0.4197	NM_021412	85.7268	61.7452	1.20636	-0.31547	98.4212	79.1585	79.6007	68.1743	58.8924	58.1689	1.32022	1.00823	1.29064	-0.130657	-0.396011	-0.419741	NM_021412	chr10:128236221-128236280	Mmp19	Mus musculus matrix metallopeptidase 19 (Mmp19), transcript variant 1, mRNA [NM_021412]	GO:0005576|GO:0005886|GO:0007275|GO:0030154|GO:0004222|GO:0008233|GO:0001525|GO:0005578|GO:0005509|GO:0006508|GO:0016787|GO:0046872|GO:0016020|GO:0008152|GO:0031012|GO:0008270|GO:0030574|GO:0008237|GO:0031225	NM_021412	Mm.131266	58223	ENSMUST00000026411	TC1584109
NM_021426	0.0092666	3.40605	up	0.00732125	2.83727	up	172.058	111.088	2.2386	0.4705	122.15	130.754	263.271	120.67	108.342	104.253	1.5661	2.8229	2.3268	0.6444	0.3915	0.3756	NM_021426	207.273	142.534	2.39683	0.89233	294.084	206.101	121.635	151.494	145.817	130.293	2.8994	2.38876	1.90234	1.0213	0.911992	0.743696	NM_021426	chr2:180669584-180669525	Nkain4	Mus musculus Na+/K+ transporting ATPase interacting 4 (Nkain4), transcript variant 1, mRNA [NM_021426]	GO:0016020|GO:0005886|GO:0016021	NM_021426	Mm.40361	58237	ENSMUST00000103053	TC1584659
NM_021544	0.00622302	6.9072	up	0.0271618	5.03266	up	268.907	83.9833	2.76183	-0.0262667	164.764	155.851	486.107	130.572	62.4551	58.9225	1.9978	3.0762	3.2115	0.7013	-0.3568	-0.4233	NM_021544	187.287	91.4807	2.28534	-0.0459847	242.406	197.049	122.405	178.76	47.0015	48.6809	2.6206	2.32397	1.91145	1.26006	-0.721385	-0.676633	NM_021544	chr9:119394766-119394707	Scn5a	Mus musculus sodium channel, voltage-gated, type V, alpha (Scn5a), mRNA [NM_021544]	GO:0014704|GO:0005244|GO:0005248|GO:0005886|GO:0055085|GO:0005216|GO:0001518|GO:0006810|GO:0005272|GO:0016020|GO:0006814|GO:0006811|GO:0030315|GO:0016021	NM_021544	Mm.103584	20271	ENSMUST00000120420	TC1766271
NM_021876	0.00323577	3.76113	up	0.00244659	2.04292	up	1511.39	761.996	5.21993	3.30877	2300.58	527.693	1705.9	678.638	778.315	829.035	5.8014	4.8357	5.0227	3.1847	3.3282	3.4134	NM_021876	748.892	761.996	4.33938	3.30875	740.608	711.594	794.475	678.638	778.315	829.035	4.23188	4.17647	4.60978	3.18468	3.32819	3.41337	NM_021876	chr7:97116230-97113321	Eed	Mus musculus embryonic ectoderm development (Eed), mRNA [NM_021876]	GO:0005634|GO:0005515|GO:0006350|GO:0001739|GO:0045120|GO:0016571|GO:0016568|GO:0006349|GO:0035098|GO:0003682|GO:0045449|GO:0042054	NM_021876	Mm.380914	13626	ENSMUST00000032850	TC1639261
NM_022018	0.00456118	1.8264	up	0.00862033	1.84867	up	701.148	814.08	4.2697	3.4007	698.26	415.404	989.781	696.426	898.965	846.849	4.0812	4.4905	4.2374	3.222	3.5361	3.444	NM_022018	723.494	814.08	4.28721	3.40072	656.131	729.091	785.261	696.426	898.965	846.849	4.05716	4.21151	4.59296	3.22201	3.5361	3.44405	NM_022018	chr1:153566094-153566153	Fam129a	Mus musculus family with sequence similarity 129, member A (Fam129a), mRNA [NM_022018]	GO:0001934|GO:0006417|GO:0003674|GO:0045727|GO:0034976|GO:0006950|GO:0001933|GO:0005737|GO:0005575	NM_022018	Mm.157700	63913	ENSMUST00000097541	TC1579652
NM_022328	0.00727031	3.22903	up	0.0326477	1.58501	up	166.644	105.866	2.14557	0.454467	256	85.3596	158.572	125.403	96.8421	95.3526	2.6336	2.2077	1.5954	0.7486	0.3215	0.2933	NM_022328	80.7146	105.866	1.11897	0.454478	70.2546	91.0451	80.8441	125.403	96.8421	95.3526	0.833839	1.21007	1.313	0.748608	0.321542	0.293284	NM_022328	chr17:57033584-57033525	Mllt1	Mus musculus myeloid/lymphoid or mixed-lineage leukemia (trithorax homolog, Drosophila); translocated to, 1 (Mllt1), mRNA [NM_022328]	GO:0006469|GO:0005634|GO:0005515	NM_022328	Mm.148748	64144	ENSMUST00000025053	TC1575282
NM_022432	5.78485e-05	3.667	up	0.0450885	1.51165	up	1253.95	709.985	5.0862	3.2116	1557.71	646.168	1557.98	712.084	698.513	719.357	5.2388	5.1279	4.8919	3.2541	3.1721	3.2086	NM_022432	4284.05	5651.95	6.80057	6.20445	5148.75	4972.58	2730.83	5674.52	5744.57	5536.76	7.02932	6.98134	6.39105	6.24847	6.21196	6.15291	NM_022432	chr7:29573375-29573434	Sirt2	Mus musculus sirtuin 2 (silent mating type information regulation 2, homolog) 2 (S. cerevisiae) (Sirt2), transcript variant 1, mRNA [NM_022432]	GO:0007067|GO:0005874|GO:0051301|GO:0007049|GO:0016811|GO:0070403|GO:0045449|GO:0016787|GO:0046872|GO:0005737|GO:0005856|GO:0006342|GO:0008270|GO:0051287|GO:0006476	NM_022432	Mm.272443	64383	ENSMUST00000072965	TC1587002
NM_022989	0.000231786	3.33673	up	0.000384981	3.97547	up	595.414	370.423	4.00407	2.26563	570.386	325.328	890.529	319.156	387.614	404.499	3.7894	4.1379	4.0849	2.0963	2.3225	2.3781	NM_022989	1761.86	917.064	5.56976	3.57864	1588.16	1737.2	1960.22	856.703	910.437	984.051	5.33246	5.4641	5.91272	3.52084	3.5544	3.66067	NM_022989	chr2:53076941-53077000	Arl6ip6	Mus musculus ADP-ribosylation factor-like 6 interacting protein 6 (Arl6ip6), mRNA [NM_022989]	GO:0005515|GO:0016020|GO:0008150|GO:0016021|GO:0005575	NM_022989	Mm.37623	65103	ENSMUST00000028336	TC1576205
NM_023179	0.0251169	3.23567	up	0.00085617	2.85317	up	262.894	146.707	2.59543	0.901367	133.076	125.093	530.512	150.031	154.115	135.975	1.6897	2.759	3.3376	0.9318	0.9704	0.8019	NM_023179	163.224	119.04	2.14079	0.628229	159.856	154.213	175.602	102.719	127.744	126.655	2.01995	1.97034	2.43209	0.460748	0.721092	0.702847	NM_023179	chr17:35374679-35374738	Atp6v1g2	Mus musculus ATPase, H+ transporting, lysosomal V1 subunit G2 (Atp6v1g2), mRNA [NM_023179]	GO:0005515|GO:0030285|GO:0008150|GO:0006811|GO:0016887|GO:0015992|GO:0008553|GO:0006810|GO:0016820|GO:0016471	NM_023179	Mm.396107	66237	ENSMUST00000118384	TC1650105
NM_023537	0.00233588	10.7943	up	0.000518704	2.69663	up	1141.52	662.159	4.88663	1.45443	1967.34	661.572	795.664	609.327	691.378	685.772	5.5756	5.1619	3.9224	1.3651	1.5051	1.4931	NM_023537	45.5313	34.3232	0.26912	-1.16204	49.3112	54.2888	32.994	31.1269	35.9244	35.9184	0.323161	0.464141	0.0200577	-1.26173	-1.10913	-1.11527	NM_023537	chr4:108615760-108615819	Rab3b	Mus musculus RAB3B, member RAS oncogene family (Rab3b), mRNA [NM_023537]	GO:0005515|GO:0005886|GO:0007264|GO:0015031|GO:0017157|GO:0005525|GO:0030141|GO:0000166|GO:0006810|GO:0016020|GO:0005829|GO:0008021|GO:0018125	NM_023537	Mm.41580	69908	ENSMUST00000106650	TC1581170
NM_023566	0.0215902	30.6327	up	0.00074677	7.18661	up	4316.09	110.535	5.45847	0.521467	11694.9	307.406	945.964	115.256	95.7904	120.559	8.1472	4.0562	4.172	0.6269	0.3058	0.6317	NM_023566	111.515	30.2777	1.50151	-1.3438	123.513	148.624	62.4096	33.3479	27.8463	29.6388	1.64784	1.91708	0.939621	-1.16229	-1.47661	-1.3925	NM_023566	chr7:148879101-148879252	Muc2	Mus musculus mucin 2 (Muc2), mRNA [NM_023566]	GO:0005576|GO:0030336|GO:0006917|GO:0006915|GO:0046983|GO:0005578|GO:0008285	NM_023566	Mm.461296	17831	ENSMUST00000026590	TC1600324
NM_023716	0.000547858	3.14727	up	0.000907754	2.84882	up	572.465	218.855	3.16713	1.51303	612.751	330.163	774.481	221.726	226.346	208.493	2.8555	3.3653	3.2806	1.5708	1.5464	1.4219	NM_023716	301.633	218.855	3.02341	1.51304	265.685	313.932	325.282	221.726	226.346	208.493	2.75289	2.99586	3.32147	1.57082	1.54637	1.42194	NM_023716	chr13:34219120-34219061	Tubb2b	Mus musculus tubulin, beta 2B (Tubb2b), mRNA [NM_023716]	GO:0008150|GO:0003674|GO:0005525|GO:0005874|GO:0043234|GO:0007018|GO:0005198|GO:0007017|GO:0000166|GO:0051258|GO:0005575|GO:0003924	NM_023716	Mm.379227	73710		TC1573221
NM_023750	0.020132	1.66674	up	7.56648e-05	3.02964	up	320.119	121.01	1.39127	0.654233	299.445	147.972	512.941	119.111	109.866	134.052	1.4583	1.0526	1.6629	0.6744	0.5036	0.7847	NM_023750	2582.42	1769.88	6.1261	4.52696	2694.1	2515.37	2537.81	1636.9	1894.07	1778.68	6.0949	5.99811	6.28529	4.45494	4.61125	4.51468	NM_023750	chr7:30566378-30566437	Zfp84	Mus musculus zinc finger protein 84 (Zfp84), mRNA [NM_023750]	GO:0046872|GO:0008150|GO:0003674|GO:0005575	NM_023750	Mm.251083	74352		TC1603139
NM_024188	0.0308082	1.88444	up	0.000398602	2.0035	up	3524.36	3737.37	6.5217	5.60757	5401.78	1615.4	3555.88	3839.78	3727.26	3645.07	7.0328	6.4499	6.0824	5.685	5.5879	5.5498	NM_024188	21181.1	21942.6	9.16202	8.1595	22141	20680.6	20721.6	20687.4	23505.3	21635	9.13375	9.03755	9.31477	8.11465	8.24468	8.11916	NM_024188	chr15:4103898-4103957	Oxct1	Mus musculus 3-oxoacid CoA transferase 1 (Oxct1), nuclear gene encoding mitochondrial protein, mRNA [NM_024188]	GO:0008260|GO:0046950|GO:0008152|GO:0016740|GO:0046952|GO:0005739|GO:0008410	NM_024188	Mm.13445	67041	ENSMUST00000138927	TC1725848
NM_024272	2.06403e-05	54.2155	up	0.00471812	2.42118	up	912.292	106.43	4.51797	-1.24267	715.468	419.878	1601.53	121.912	84.5236	112.854	4.1163	4.506	4.9316	-1.1109	-1.3891	-1.228	NM_024272	242.675	207.744	2.69603	1.42032	216.64	300.211	211.175	238.825	163.699	220.708	2.45847	2.93139	2.69822	1.67799	1.07888	1.50408	NM_024272	chr13:91841845-91841904	Ssbp2	Mus musculus single-stranded DNA binding protein 2 (Ssbp2), transcript variant 2, mRNA [NM_024272]	GO:0030528|GO:0005634|GO:0005515|GO:0008150|GO:0006350|GO:0003677|GO:0003697|GO:0005575|GO:0045449	NM_024272	Mm.343095	66970	ENSMUST00000004094	TC1617902
NM_024457	0.00344546	4.2188	up	0.0054813	2.45551	up	2121.91	1047.23	5.8065	3.72967	3113.84	1000.23	2251.67	713.99	1172.11	1255.6	6.238	5.7583	5.4232	3.2579	3.9189	4.0122	NM_024457	1209.33	1047.23	5.02571	3.72969	1287.69	1289.95	1050.35	713.991	1172.11	1255.6	5.02989	5.03466	5.01259	3.25795	3.91887	4.01224	NM_024457	chr10:117252186-117252127	Rap1b	Mus musculus RAS related protein 1b (Rap1b), mRNA [NM_024457]	GO:0005515|GO:0016020|GO:0007264|GO:0005886|GO:0008283|GO:0005525|GO:0005737|GO:0000166|GO:0007165|GO:0003924|GO:0005622	NM_024457	Mm.233009	215449	ENSMUST00000064667	TC1765349
NM_024459	0.000270625	9.05303	up	0.000326694	2.06259	up	695.951	153.766	4.18027	1.00187	1049.3	313.176	725.379	144.155	150.069	167.073	4.6688	4.083	3.789	0.9497	0.9535	1.1024	NM_024459	154.259	153.766	2.0463	1.00185	180.739	155.429	126.608	144.155	150.069	167.073	2.19708	1.98167	1.96015	0.949658	0.953464	1.10242	NM_024459	chr11:17093001-17093060	Ppp3r1	Mus musculus protein phosphatase 3, regulatory subunit B, alpha isoform (calcineurin B, type I) (Ppp3r1), mRNA [NM_024459]	GO:0005515|GO:0060487|GO:0004721|GO:0001837|GO:0034504|GO:0007507|GO:0006470|GO:0005509	NM_024459	Mm.41840	19058	ENSMUST00000102880	TC1742915
NM_025301	0.0334504	1.84063	up	0.00247808	1.64543	up	359.415	1562.44	3.275	2.3948	529.407	192.137	356.699	1471.2	1629.54	1586.58	3.6818	3.3782	2.765	2.2738	2.4363	2.4743	NM_025301	42.1838	53.3093	0.184504	-0.533961	45.7582	44.0078	36.7856	44.9627	54.908	60.0573	0.215275	0.161244	0.176994	-0.731157	-0.497076	-0.37365	NM_025301	chr7:112955178-112955119	Mrpl17	Mus musculus mitochondrial ribosomal protein L17 (Mrpl17), nuclear gene encoding mitochondrial protein, mRNA [NM_025301]	GO:0005840|GO:0003735|GO:0006412|GO:0005762|GO:0005739|GO:0030529|GO:0005743|GO:0005622	NM_025301	Mm.44225	27397		TC1649100
NM_025401	9.08179e-05	18.4477	up	0.000201988	2.28884	up	3569.53	11095.8	6.535	2.32963	5173.54	1545.56	3989.48	11321.7	11124.4	10841.2	6.9705	6.3861	6.2484	2.5981	2.1055	2.2853	NM_025401	24492.3	22184.6	9.37174	8.17713	25462.2	23909	24105.7	22634.3	22243.9	21675.7	9.33539	9.24682	9.53302	8.24441	8.1651	8.12187	NM_025401	chr9:20451072-20451131	Ubl5	Mus musculus ubiquitin-like 5 (Ubl5), mRNA [NM_025401]	GO:0008150|GO:0003674|GO:0005737|GO:0005575	NM_025401	Mm.390165	66177		TC1671097
NM_025404	0.000363808	5.29415	up	0.0215925	1.57191	up	1819.89	676.782	5.5321	3.1277	2023.94	1091.46	2344.26	818.327	610.764	601.257	5.5699	5.7523	5.2741	3.4547	2.9785	2.9499	NM_025404	513.651	676.782	3.78022	3.1277	588.753	541.992	410.207	818.327	610.764	601.257	3.90084	3.78369	3.65613	3.45472	2.97845	2.94992	NM_025404	chr11:101528917-101528976	Arl4d	Mus musculus ADP-ribosylation factor-like 4D (Arl4d), mRNA [NM_025404]	GO:0005634|GO:0008150|GO:0003674|GO:0007264|GO:0005525|GO:0000166|GO:0005622	NM_025404	Mm.266840	80981	ENSMUST00000039388	TC1583199
NM_025498	0.0185895	2.24192	up	1.03644e-05	2.63572	up	7893.64	6671.07	7.60793	6.4432	12180.3	2813.68	8686.97	6927.51	6627.61	6458.08	8.2041	7.2494	7.3703	6.5363	6.4183	6.375	NM_025498	8499.42	6671.07	7.84138	6.44318	9005	8873.46	7619.8	6927.51	6627.61	6458.08	7.83583	7.81684	7.87146	6.53631	6.41825	6.37497	NM_025498	chr7:31347356-31347108	Psenen	Mus musculus presenilin enhancer 2 homolog (C. elegans) (Psenen), mRNA [NM_025498]	GO:0005515|GO:0016020|GO:0008150|GO:0007219|GO:0016021|GO:0005575|GO:0005783|GO:0005794	NM_025498	Mm.86557	66340	ENSMUST00000043898	TC1695997
NM_025588	0.000120441	3.2091	up	0.00417334	1.61809	up	869.116	565.734	4.51587	2.8337	1060.38	390.673	1156.3	493.002	599.208	604.994	4.6839	4.402	4.4617	2.6859	2.895	2.9202	NM_025588	546.032	703.409	3.88496	3.19067	555.571	546.29	536.236	604.291	762.758	743.178	3.81715	3.79508	4.04265	3.01729	3.29906	3.25565	NM_025588	chr13:30906118-30906059	Exoc2	Mus musculus exocyst complex component 2 (Exoc2), mRNA [NM_025588]	GO:0045921|GO:0015031|GO:0017160|GO:0000145|GO:0006887|GO:0006810	NM_025588	Mm.293510	66482	ENSMUST00000102946	TC1577437
NM_025626	0.0195072	3.20591	up	6.37093e-06	2.84368	up	1202.55	654.377	4.7689	3.08817	1968.06	309.766	1329.84	582.757	653.318	727.055	5.5761	4.0672	4.6634	2.9649	3.0756	3.224	NM_025626	7208.64	5223.95	7.59838	6.09062	8133.27	7335.45	6157.18	5109.81	5169.96	5392.08	7.68894	7.54223	7.56398	6.09724	6.05992	6.11471	NM_025626	chr2:3699181-3699240	Fam107b	Mus musculus family with sequence similarity 107, member B (Fam107b), mRNA [NM_025626]	GO:0008150|GO:0003674|GO:0005575	NM_025626	Mm.277864	66540	ENSMUST00000115053	TC1573594
NM_025669	0.0114242	3.08136	up	0.0119308	1.90168	up	406.438	613.461	3.33987	1.7163	606.575	146.985	465.752	547.014	671.95	621.418	3.8781	2.9917	3.1498	1.2307	2.0103	1.9079	NM_025669	1074.54	1167.39	4.85281	3.92553	986.475	989.314	1247.82	1065.23	1266.97	1169.96	4.64546	4.65184	5.26112	3.83513	4.03115	3.91033	NM_025669	chr4:21803139-21803198	Sfrs18	Mus musculus splicing factor, arginine/serine-rich 18 (Sfrs18), mRNA [NM_025669]	GO:0005634|GO:0008150|GO:0003674|GO:0005575	NM_025669	Mm.100117	66625	ENSMUST00000098238	TC1644829
NM_025996	0.0125785	3.3412	up	0.0010994	1.50594	up	977.775	576.016	4.52017	2.7798	1642.72	295.736	994.875	580.886	579.769	567.393	5.3154	4.0003	4.2448	2.801	2.7871	2.7513	NM_025996	588.507	809.352	3.99082	3.40015	631.192	585.682	548.647	839.467	803.415	785.174	4.00125	3.89553	4.07566	3.49152	3.37398	3.33495	NM_025996	chr2:163879551-163879492	Tomm34	Mus musculus translocase of outer mitochondrial membrane 34 (Tomm34), nuclear gene encoding mitochondrial protein, mRNA [NM_025996]	GO:0005741|GO:0016020|GO:0008150|GO:0003674|GO:0005737|GO:0005739|GO:0005488	NM_025996	Mm.23173	67145	ENSMUST00000018466	TC1575529
NM_026101	0.00899844	3.0912	up	0.000250476	2.35356	up	746.285	2056.89	4.149	2.52083	1112.72	222.046	904.086	2079.86	2054.51	2036.28	4.7534	3.5869	4.1067	2.4218	2.5054	2.6353	NM_026101	4614.44	4065.53	6.96408	5.72923	4531.45	4678.38	4633.47	4120.91	4061.35	4014.34	6.84507	6.89335	7.15381	5.78693	5.71172	5.68903	NM_026101	chr10:62780253-62780312	Herc4	Mus musculus hect domain and RLD 4 (Herc4), mRNA [NM_026101]	GO:0006464|GO:0005737|GO:0016881|GO:0016874|GO:0005622	NM_026101	Mm.234437	67345	ENSMUST00000092452	NP864306
NM_026126	0.000116536	10.1544	up	0.000103329	4.36583	up	1082.38	67.0077	3.14613	-0.1979	1333.3	655.875	1257.97	66.4812	60.973	73.5688	2.9858	3.5617	2.8909	-0.1669	-0.3459	-0.0809	NM_026126	140.766	67.0077	1.92834	-0.197918	145.264	133.179	143.853	66.4812	60.973	73.5688	1.88186	1.75878	2.14438	-0.166939	-0.345922	-0.080893	NM_026126	chrX:72640924-72640983	Fundc2	Mus musculus FUN14 domain containing 2 (Fundc2), mRNA [NM_026126]	GO:0008150|GO:0003674|GO:0005575	NM_026126	Mm.126404	67391	ENSMUST00000033541	TC1577947
NM_026167	0.0299395	3.56747	up	0.00706975	2.23983	up	321.424	198.055	3.2029	1.368	234.747	363.24	366.286	194.622	211.709	187.833	2.5085	4.297	2.8032	1.3827	1.4499	1.2714	NM_026167	223.183	198.055	2.5314	1.36801	284.248	245.6	139.702	194.622	211.709	187.833	2.85032	2.64173	2.10214	1.38272	1.44992	1.27139	NM_026167	chrX:22796746-22796687	Klhl13	Mus musculus kelch-like 13 (Drosophila) (Klhl13), mRNA [NM_026167]	GO:0005515|GO:0008150|GO:0003674|GO:0005575	NM_026167	Mm.224306	67455	ENSMUST00000115317	TC1574239
NM_026172	0.00159127	2.41848	up	1.62253e-05	3.63079	up	932.712	236.213	2.6269	1.3528	1434.87	441.213	922.055	210.415	247.612	250.612	2.8933	2.6528	2.3346	1.2708	1.3777	1.4099	NM_026172	183.309	104.708	2.30995	0.449672	182.597	189.214	178.115	101.607	103.519	108.998	2.21184	2.26543	2.45259	0.445047	0.417727	0.48624	NM_026172	chr4:15845157-15845098	Decr1	Mus musculus 2,4-dienoyl CoA reductase 1, mitochondrial (Decr1), nuclear gene encoding mitochondrial protein, mRNA [NM_026172]	GO:0008152|GO:0005739|GO:0005488|GO:0016491|GO:0008670|GO:0003824|GO:0055114	NM_026172	Mm.393293	67460	ENSMUST00000029877	TC1576471
NM_026174	0.000142561	3.49688	up	0.000416317	4.11361	up	724.316	347.869	3.411	1.60493	1170.19	274.271	728.484	269.5	370.641	403.466	3.4391	3.3361	3.4578	1.3683	1.6764	1.7701	NM_026174	187.263	91.861	2.2964	0.255996	195.422	237.416	128.95	81.0781	94.9228	99.5822	2.30977	2.59283	1.9866	0.119426	0.292662	0.355899	NM_026174	chr14:69967249-69967308	Entpd4	Mus musculus ectonucleoside triphosphate diphosphohydrolase 4 (Entpd4), mRNA [NM_026174]	GO:0031410|GO:0016787|GO:0016020|GO:0008150|GO:0003674|GO:0016021|GO:0005575|GO:0017110|GO:0005794	NM_026174	Mm.477543	67464	ENSMUST00000064846	TC1596607
NM_026177	0.00218063	8.39676	up	0.00203623	1.97842	up	593.692	132.122	3.85467	0.784833	1060.91	235.629	484.541	130.23	138.849	127.286	4.6846	3.6725	3.2069	0.8031	0.8414	0.71	NM_026177	126.068	132.122	1.76917	0.784823	122.012	122.974	133.217	130.23	138.849	127.286	1.63019	1.64376	2.03356	0.803101	0.841356	0.710012	NM_026177	chr14:76488526-76488467	1200011I18Rik	Mus musculus RIKEN cDNA 1200011I18 gene (1200011I18Rik), mRNA [NM_026177]	GO:0008150|GO:0003674|GO:0005575	NM_026177	Mm.260767	67467	ENSMUST00000022585	TC1579890
NM_026254	0.00861835	1.71566	up	0.000252926	3.76174	up	805.182	1733.53	4.36823	3.58947	1046.89	321.424	1047.23	1702.18	1717.41	1780.99	4.6655	4.1205	4.3187	3.541	3.5828	3.6446	NM_026254	5816.2	3200.24	7.29526	5.38386	5459.31	5662.48	6326.81	3165.96	3162.18	3272.58	7.11382	7.16878	7.60319	5.40661	5.35068	5.39429	NM_026254	chr16:57169181-57169122	Tbc1d23	Mus musculus TBC1 domain family, member 23 (Tbc1d23), mRNA [NM_026254]	GO:0005097|GO:0008150|GO:0003674|GO:0032313|GO:0005575|GO:0005622	NM_026254	Mm.257819	67581	ENSMUST00000023431	TC1575591
NM_026302	0.00357171	4.70697	up	0.0054085	2.11268	up	784.991	757.69	4.35783	2.12303	1259.68	403.47	691.823	670.946	819.225	782.899	4.9209	4.444	3.7086	1.9459	2.246	2.1772	NM_026302	1465.27	1436.91	5.30301	4.22394	1351.65	1383.94	1660.23	1277.14	1551.34	1482.24	5.09982	5.13612	5.6731	4.09689	4.32328	4.25165	NM_026302	chr18:60718171-60718230	Dctn4	Mus musculus dynactin 4 (Dctn4), mRNA [NM_026302]	GO:0005868|GO:0005515|GO:0008150|GO:0005856|GO:0005737	NM_026302	Mm.272801	67665	ENSMUST00000115326	TC1574317
NM_026334	0.0166991	2.77144	up	0.000177771	6.51586	up	133.103	93.7469	1.74517	0.274533	88.5047	71.008	239.796	108.661	97.0715	75.5085	1.1013	1.9421	2.1921	0.5419	0.325	-0.0433	NM_026334	296.128	93.7469	2.97845	0.274493	356.159	304.049	228.177	108.661	97.0715	75.5085	3.17569	2.94972	2.80993	0.541873	0.324955	-0.0433488	NM_026334	chr19:34051173-34051232	Lipf	Mus musculus lipase, gastric (Lipf), mRNA [NM_026334]	GO:0004806|GO:0016042|GO:0006629|GO:0005576|GO:0016787|GO:0008150|GO:0003674|GO:0005575	NM_026334	Mm.329816	67717	ENSMUST00000025680	TC1735601
NM_026337	0.0494266	2.15367	up	0.00255993	1.68733	up	1141.88	951.396	4.73997	3.63317	1875.31	334.878	1215.46	907.89	960.135	986.164	5.5065	4.1797	4.5337	3.6046	3.6311	3.6638	NM_026337	1808.34	2224.27	5.61242	4.85767	1826.2	1756.92	1841.91	2115.68	2362.51	2194.63	5.53395	5.48039	5.82291	4.82509	4.93009	4.81784	NM_026337	chr9:70427131-70427190	Sltm	Mus musculus SAFB-like, transcription modulator (Sltm), transcript variant 2, mRNA [NM_026337]	GO:0003676|GO:0005634|GO:0008150|GO:0006350|GO:0003674|GO:0003723|GO:0006915|GO:0000166|GO:0005575|GO:0045449	NM_026337	Mm.22379	66660	ENSMUST00000085386	TC1600796
NM_026388	0.00149892	5.14974	up	0.0104604	1.82122	up	7108.94	2862.32	7.571	5.2065	10594.8	3682.58	7049.47	2275.89	3205.39	3105.69	8.0046	7.6387	7.0697	4.9304	5.3703	5.3188	NM_026388	2541	2862.32	6.07139	5.20648	2817.69	2973.27	1832.04	2275.89	3205.39	3105.69	6.15962	6.23939	5.81516	4.9304	5.37026	5.31878	NM_026388	chr4:153532020-153531961	Tprgl	Mus musculus transformation related protein 63 regulated like (Tprgl), mRNA [NM_026388]	GO:0031410|GO:0005515|GO:0008150|GO:0030054|GO:0045202|GO:0042802|GO:0008021	NM_026388	Mm.288737	67808	ENSMUST00000030896	TC1761733
NM_026401	0.0039143	4.42272	up	0.000578121	1.80117	up	2505.2	9274.37	5.9814	3.83647	4117.28	1038.3	2360.02	9276.18	9154.89	9392.06	6.641	5.8122	5.491	3.6268	3.9352	3.9474	NM_026401	16053.4	18482.1	8.76278	7.91384	16055.2	16260.3	15844.8	18506.4	18232.7	18707.1	8.67007	8.69062	8.92764	7.95392	7.87822	7.90938	NM_026401	chr14:58445650-58445709	Mrp63	Mus musculus mitochondrial ribosomal protein 63 (Mrp63), nuclear gene encoding mitochondrial protein, mRNA [NM_026401]	GO:0005840|GO:0005761|GO:0003735|GO:0006412|GO:0005739|GO:0030529	NM_026401	Mm.319530	67840	ENSMUST00000022538	TC1692283
NM_026417	0.0256231	1.57062	up	0.000984572	3.14225	up	661.843	855.695	4.1233	3.47197	895.341	298.862	791.325	724.758	908.346	933.981	4.4399	4.0155	3.9145	3.2795	3.5511	3.5853	NM_026417	1295.62	855.695	5.12378	3.47198	1111.56	1417.93	1357.38	724.758	908.346	933.98	4.81768	5.17113	5.38254	3.27954	3.55108	3.58533	NM_026417	chr17:74897728-74898334	Yipf4	Mus musculus Yip1 domain family, member 4 (Yipf4), mRNA [NM_026417]	GO:0016020|GO:0008150|GO:0003674|GO:0016021|GO:0005575	NM_026417	Mm.41891	67864	ENSMUST00000024873	TC1596373
NM_026457	0.0216951	2.14503	up	0.00691043	2.06093	up	159.729	158.479	2.13333	1.03233	131.439	106.575	241.172	190.426	151.816	133.196	1.6718	2.5279	2.2003	1.3513	0.9702	0.7755	NM_026457	155.829	158.479	2.0756	1.03231	150.624	156.475	160.387	190.426	151.816	133.196	1.93413	1.99135	2.30134	1.35127	0.970157	0.775493	NM_026457	chr14:75982821-75982762	Spert	Mus musculus spermatid associated (Spert), transcript variant 2, mRNA [NM_026457]	GO:0008150|GO:0003674|GO:0016023	NM_026457	Mm.23361	67926	ENSMUST00000035243	TC1584066
NM_026493	0.00424874	5.03701	up	0.0108599	1.86151	up	190.625	446.959	2.14317	-0.1894	303.484	52.6725	215.718	441.537	449.552	449.787	2.879	1.5111	2.0394	-0.1718	-0.2129	-0.1835	NM_026493	802.422	888.834	4.43227	3.5358	751.517	730.308	925.439	878.074	894.104	894.324	4.25298	4.21392	4.82992	3.55639	3.52828	3.52274	NM_026493	chr1:10126235-10126294	Cspp1	Mus musculus centrosome and spindle pole associated protein 1 (Cspp1), mRNA [NM_026493]	GO:0008150|GO:0003674|GO:0005575	NM_026493	Mm.244046	211660	ENSMUST00000071087	TC1644553
NM_026534	0.00203049	1.84072	up	0.00115297	2.32817	up	158.121	330.824	2.0737	1.19343	200.132	74.7533	199.478	306.538	328.325	357.608	2.2784	2.0162	1.9265	1.0917	1.1784	1.3102	NM_026534	686.195	611.047	4.2118	2.9926	712.241	625.346	720.999	568.576	605.877	658.689	4.17554	3.99007	4.46978	2.92939	2.96686	3.08154	NM_026534	chr4:6143542-6143601	Ubxn2b	Mus musculus UBX domain protein 2B (Ubxn2b), mRNA [NM_026534]	GO:0005634|GO:0008150|GO:0003674|GO:0005737|GO:0005575|GO:0005783|GO:0005794	NM_026534	Mm.427021	68053	ENSMUST00000029907	TC1580609
NM_026769	0.0377076	2.2035	up	0.0174096	4.92046	up	329.976	333.859	3.18703	2.04723	316.448	202.954	470.526	493.825	263.97	243.783	2.9394	3.4572	3.1645	2.726	1.7682	1.6475	NM_026769	858.537	333.859	4.34606	2.04726	1204.6	1028.25	342.759	493.825	263.97	243.783	4.93366	4.70753	3.39698	2.72604	1.76821	1.64754	NM_026769	chr7:147255924-147255865	Caly	Mus musculus calcyon neuron-specific vesicular protein (Caly), mRNA [NM_026769]	GO:0031410|GO:0006897|GO:0016020|GO:0005886|GO:0007212|GO:0050780|GO:0016021	NM_026769	Mm.44241	68566	ENSMUST00000026541	TC1592329
NM_026815	0.00417931	6.39658	up	0.0125568	1.67943	up	607.95	282.391	3.90673	1.22943	1089.82	262.86	471.168	317.858	258.792	270.524	4.7234	3.8303	3.1665	1.3523	1.1546	1.1814	NM_026815	410.941	499.837	3.44578	2.69782	434.517	494.257	304.049	572.257	451.691	475.562	3.46259	3.65068	3.22409	2.93871	2.54317	2.61157	NM_026815	chr7:31388487-31388428	Upk1a	Mus musculus uroplakin 1A (Upk1a), mRNA [NM_026815]	GO:0048029|GO:0006897|GO:0005515|GO:0016020|GO:0016021|GO:0007165	NM_026815	Mm.25471	109637	ENSMUST00000006476	TC1586520
NM_026822	0.000111723	17.0662	up	0.00412188	3.49095	up	764.057	91.881	4.3319	0.238833	618.369	422.158	1251.64	96.7007	72.7937	106.149	3.9059	4.5138	4.576	0.3667	-0.091	0.4408	NM_026822	162.103	97.8001	2.12265	0.319027	136.956	166.046	183.308	106.145	70.5057	116.75	1.79689	2.077	2.49405	0.508072	-0.136353	0.585363	NM_026822	chr3:92459701-92459642	Lce1b	Mus musculus late cornified envelope 1B (Lce1b), mRNA [NM_026822]		NM_026822	Mm.291769	68720	ENSMUST00000029531	TC1586012
NM_026989	0.0216588	2.54624	up	0.00135552	2.17643	up	3497.98	4263.05	6.63303	5.28467	4694.23	2623.84	3175.88	3974.28	4390.41	4424.47	6.8302	7.1496	5.9193	5.2583	5.297	5.2987	NM_026989	7661.95	7302.15	7.69392	6.57196	7734.73	7158.53	8092.59	6737.28	7551.67	7617.5	7.61645	7.50701	7.95831	6.49614	6.60656	6.61319	NM_026989	chr3:157674065-157674006	Sfrs11	Mus musculus splicing factor, arginine/serine-rich 11 (Sfrs11), transcript variant 3, mRNA [NM_026989]	GO:0008150|GO:0003674|GO:0005575	NM_026989	Mm.223946	69207	ENSMUST00000069025	TC1628700
NM_027045	1.87101e-05	16.8518	up	0.000105944	2.04879	up	2095.19	261.927	5.84787	1.77303	2723.78	1176.11	2385.69	258.847	264.771	262.164	6.045	5.992	5.5066	1.7941	1.7726	1.7524	NM_027045	259.029	261.927	2.80781	1.77304	274.812	254.999	247.277	258.847	264.771	262.164	2.80162	2.69591	2.92591	1.79414	1.77258	1.75241	NM_027045	chr14:37692143-37692084	Gcap14	Mus musculus granule cell antiserum positive 14 (Gcap14), transcript variant 1, mRNA [NM_027045]	GO:0008150|GO:0003674|GO:0005575	NM_027045	Mm.27621	72972	ENSMUST00000090024	TC1581755
NM_027062	8.24858e-05	5.39566	up	0.00404634	1.88347	up	334.811	110.473	2.9592	0.5274	279.062	181.196	544.177	111.53	107.697	112.193	2.6703	3.0681	3.1392	0.5795	0.4748	0.5279	NM_027062	103.013	110.473	1.44079	0.527401	123.062	113.999	71.9767	111.53	107.697	112.193	1.64256	1.53444	1.14539	0.579472	0.474811	0.52792	NM_027062	chr2:25354569-25354440	C8g	Mus musculus complement component 8, gamma polypeptide (C8g), mRNA [NM_027062]	GO:0006958|GO:0005576|GO:0005215|GO:0006957|GO:0005579|GO:0005488|GO:0019841|GO:0045087|GO:0019835|GO:0006810	NM_027062	Mm.24596	69379	ENSMUST00000040042	NP358055
NM_027355	7.41811e-05	3.80062	up	0.000689031	2.02797	up	159.932	411.696	2.10777	0.181533	199.095	80.2792	200.422	381.448	424.371	429.27	2.2709	2.1191	1.9333	0.2565	0.0616	0.2265	NM_027355	794.938	814.023	4.42691	3.40687	791.244	788.461	805.11	752.329	840.965	848.775	4.3273	4.32445	4.62897	3.33341	3.43988	3.44732	NM_027355	chr16:32300879-32300938	Rnf168	Mus musculus ring finger protein 168 (Rnf168), mRNA [NM_027355]	GO:0006974|GO:0005634|GO:0005515|GO:0046872|GO:0008150|GO:0003674|GO:0016568|GO:0008270|GO:0005694|GO:0005575|GO:0006281|GO:0016874	NM_027355	Mm.228263	70238	ENSMUST00000014218	TC1579051
NM_027409	3.01675e-05	5.41089	up	0.000260605	2.11639	up	190.448	440.97	2.29687	-0.139	214.674	79.8851	276.785	413.91	444.621	464.38	2.3796	2.112	2.399	-0.0008	-0.2209	-0.1953	NM_027409	894.08	876.348	4.59535	3.51374	865.294	945.509	871.437	821.043	884.242	923.76	4.45636	4.5865	4.74318	3.4595	3.51228	3.56946	NM_027409	chrX:50698468-50698409	Mospd1	Mus musculus motile sperm domain containing 1 (Mospd1), mRNA [NM_027409]	GO:0016020|GO:0008150|GO:0003674|GO:0005198|GO:0016021|GO:0005575	NM_027409	Mm.476015	70380	ENSMUST00000023836	TC1579577
NM_027480	0.00721815	4.19402	up	0.000439385	1.54412	up	269.258	568.117	2.84723	0.7789	429.902	157.019	220.853	552.269	590.036	562.045	3.3814	3.087	2.0733	0.9497	0.5937	0.7933	NM_027480	841.716	1120.48	4.49607	3.86928	948.392	888.419	688.336	1085.39	1168.37	1107.67	4.58866	4.49665	4.4029	3.86218	3.91426	3.8314	NM_027480	chr10:81110269-81110328	Ankrd24	Mus musculus ankyrin repeat domain 24 (Ankrd24), mRNA [NM_027480]	GO:0005515|GO:0008150|GO:0005575	NM_027480	Mm.304382	70615	ENSMUST00000011420	TC1581975
NM_027815	0.000806803	1.64684	up	0.00107974	1.95632	up	648.293	889.86	3.18203	2.46233	969.057	297.997	677.824	838.09	957.807	873.684	3.1244	3.1675	3.2542	2.488	2.5673	2.3317	NM_027815	101.362	107.38	1.44748	0.479343	109.43	108.094	86.5609	112.098	117.314	92.7274	1.47318	1.4577	1.41157	0.586805	0.598216	0.253008	NM_027815	chr7:125903695-125903754	9030624J02Rik	Mus musculus RIKEN cDNA 9030624J02 gene (9030624J02Rik), mRNA [NM_027815]	GO:0016020|GO:0008150|GO:0003674|GO:0016021|GO:0005575	NM_027815	Mm.213298	71517	ENSMUST00000106551	TC1746454
NM_027865	0.0438871	1.779	up	5.86485e-05	3.24617	up	123.749	141.913	1.7172	0.886133	186.51	62.232	122.507	147.31	148.809	129.62	2.1767	1.7518	1.2231	0.9809	0.9413	0.7362	NM_027865	221.85	141.913	2.58488	0.886139	225.396	228.694	211.46	147.31	148.809	129.62	2.51564	2.53883	2.70017	0.980894	0.941299	0.736224	NM_027865	chr9:44602022-44601963	Tmem25	Mus musculus transmembrane protein 25 (Tmem25), mRNA [NM_027865]	GO:0005576|GO:0016020|GO:0008150|GO:0003674|GO:0005886|GO:0016021|GO:0005575	NM_027865	Mm.41409	71687	ENSMUST00000085951	NP864237
NM_027994	0.0037414	1.56251	up	0.000115281	1.64988	up	756.041	583.336	3.57213	2.92827	1098.59	310.5	859.033	581.939	582.017	586.052	3.7784	3.5013	3.4367	2.9629	2.9089	2.913	NM_027994	129.766	162.838	1.80873	1.08638	133.156	138.259	117.881	161.509	156.14	170.864	1.75629	1.81279	1.85712	1.11366	1.01068	1.13479	NM_027994	chr10:118639544-118639485	Cand1	Mus musculus cullin associated and neddylation disassociated 1 (Cand1), mRNA [NM_027994]	GO:0017025|GO:0005634|GO:0008150|GO:0006350|GO:0005488|GO:0045449	NM_027994	Mm.203965	71902	ENSMUST00000020315	TC1666163
NM_028012	0.0247659	1.56233	up	0.00055632	2.02604	up	244.521	318.663	2.59927	1.95557	232.126	94.1571	407.28	301.47	331.659	322.861	2.4923	2.3492	2.9563	1.9327	1.9717	1.9623	NM_028012	428.378	432.67	3.51319	2.49452	474.356	482.666	328.113	399.9	464.347	433.762	3.58914	3.61644	3.33397	2.42168	2.58304	2.47884	NM_028012	chr13:89988863-89988804	Xrcc4	Mus musculus X-ray repair complementing defective repair in Chinese hamster cells 4 (Xrcc4), mRNA [NM_028012]	GO:0033077|GO:0006310|GO:0005515|GO:0045190|GO:0043524|GO:0001701|GO:0033152|GO:0048146|GO:0010332|GO:0050769|GO:0006281|GO:0010165|GO:0033151|GO:0006974|GO:0005634|GO:0002328|GO:0006303|GO:0010212|GO:0007417|GO:0003677|GO:0005958|GO:0006266|GO:0006302	NM_028012	Mm.37531	108138	ENSMUST00000022115	TC1581910
NM_028134	0.00108385	3.48615	up	0.00178081	1.52798	up	514.504	287.109	3.70383	1.9022	731.225	229.02	583.267	261.543	308.23	291.553	4.1089	3.576	3.4266	1.8091	1.9918	1.9057	NM_028134	476.357	638.074	3.66858	3.05695	538.267	520.125	370.68	613.021	662.102	639.099	3.7715	3.72427	3.50996	3.03798	3.09489	3.03798	NM_028134	chr3:94943240-94943299	Lysmd1	Mus musculus LysM, putative peptidoglycan-binding, domain containing 1 (Lysmd1), transcript variant 2, mRNA [NM_028134]	GO:0008150|GO:0003674|GO:0016998|GO:0005575	NM_028134	Mm.341945	217779	ENSMUST00000066386	TC1579446
NM_028245	0.000180479	2.14325	up	0.00882202	1.81358	up	1372.85	1297.38	5.18117	4.08137	1675.85	628.396	1814.3	1277.62	1305.55	1308.98	5.3442	5.0877	5.1116	4.0974	4.0744	4.0723	NM_028245	1139.36	1297.38	4.94023	4.08139	1016.33	1130.13	1271.63	1277.62	1305.55	1308.98	4.68847	4.84383	5.28839	4.09743	4.07442	4.07231	NM_028245	chr13_random:56885-56944	Zfp131	Mus musculus zinc finger protein 131 (Zfp131), mRNA [NM_028245]	GO:0005634|GO:0005515|GO:0046872|GO:0006350|GO:0003677|GO:0008270|GO:0045449|GO:0005622	NM_028245	Mm.139115	72465	ENSMUST00000112133	TC1588032
NM_028291	0.00855546	4.62579	up	0.00617548	2.33692	up	1930.13	2753.02	5.4487	3.239	3318.88	512.597	1958.92	2714.35	2838.63	2706.07	6.33	4.7939	5.2222	3.1728	3.2574	3.2868	NM_028291	6154.55	5408.72	7.3654	6.14079	5206.94	5938.85	7317.88	5343.91	5578.83	5303.4	7.04554	7.23752	7.81314	6.16187	6.16973	6.09079	NM_028291	chr5:148359947-148360006	Pan3	Mus musculus PAN3 polyA specific ribonuclease subunit homolog (S. cerevisiae) (Pan3), mRNA [NM_028291]	GO:0004672|GO:0000184|GO:0005524|GO:0006468|GO:0005737	NM_028291	Mm.320469	72587	ENSMUST00000085571	TC1695447
NM_028298	0.0476439	1.73035	up	9.46602e-06	2.35738	up	745.022	844.77	4.2521	3.46103	1148.4	310.541	776.129	799.169	843.355	891.788	4.799	4.0708	3.8865	3.4205	3.444	3.5186	NM_028298	964.385	844.77	4.69823	3.46105	991.186	1067.09	834.879	799.169	843.355	891.788	4.65233	4.76102	4.68135	3.42054	3.44398	3.51864	NM_028298	chr5:146007760-146007819	Zfp655	Mus musculus zinc finger protein 655 (Zfp655), transcript variant 1, mRNA [NM_028298]	GO:0008150|GO:0003674|GO:0005575	NM_028298	Mm.206555	72611	ENSMUST00000031604	NP1258354
NM_028385	0.00411596	11.3216	up	0.00278881	1.71732	up	625.574	91.7874	3.7417	0.2407	1190.71	150.064	535.95	110.218	91.6517	73.4926	4.8512	3.0216	3.3523	0.5624	0.2421	-0.0824	NM_028385	2577.65	3103.95	6.11994	5.33978	2833.1	2354.7	2545.14	3152.13	3125.64	3034.08	6.16748	5.90289	6.28946	5.4003	5.33392	5.28513	NM_028385	chr6:113103332-113103391	Setd5	Mus musculus SET domain containing 5 (Setd5), mRNA [NM_028385]	GO:0008150|GO:0003674|GO:0005575	NM_028385	Mm.367159	72895	ENSMUST00000113157	TC1576457
NM_028386	0.0176471	2.4886	up	0.00777212	2.48741	up	170.853	152.328	2.28187	0.966533	211.553	120.453	180.553	188.419	119.858	148.707	2.3584	2.7045	1.7827	1.336	0.6292	0.9344	NM_028386	184.068	152.328	2.28116	0.966519	241.835	165.885	144.483	188.419	119.858	148.707	2.6172	2.0756	2.15069	1.33598	0.629158	0.934415	NM_028386	chr5:112814665-112814606	Asphd2	Mus musculus aspartate beta-hydroxylase domain containing 2 (Asphd2), mRNA [NM_028386]	GO:0018193|GO:0030176|GO:0016020|GO:0008150|GO:0003674|GO:0004597|GO:0016702|GO:0016491|GO:0016021|GO:0005575|GO:0055114	NM_028386	Mm.151745	72898	ENSMUST00000031291	TC1582431
NM_028450	0.0022177	4.17825	up	0.000323327	1.83055	up	183.361	206.243	2.35187	0.288967	149.327	133.211	267.545	212.729	204.35	201.65	1.8559	2.8497	2.35	0.4258	0.2553	0.1858	NM_028450	346.191	389.917	3.21911	2.34684	396.14	338.373	304.058	400.348	386.567	382.837	3.32918	3.10403	3.22413	2.4233	2.31856	2.29867	NM_028450	chr1:44853507-44853565	Gulp1	Mus musculus GULP, engulfment adaptor PTB domain containing 1 (Gulp1), mRNA [NM_028450]	GO:0006911|GO:0005515|GO:0006869|GO:0006909|GO:0005737|GO:0006915|GO:0005575|GO:0006810	NM_028450	Mm.133132	70676	ENSMUST00000074525	TC1579724
NM_028487	0.00170389	4.97777	up	0.00487043	2.23079	up	1572.84	620.061	5.31157	2.99607	2373.14	607.534	1737.85	480.239	677.773	702.17	5.8462	5.039	5.0495	2.6858	3.1286	3.1738	NM_028487	4777.62	4416.2	7.00503	5.84747	4609.04	4204.96	5518.85	4164.47	4552.23	4531.9	6.86957	6.73943	7.40608	5.8021	5.87634	5.86398	NM_028487	chr13:112216590-112216531	Gpbp1	Mus musculus GC-rich promoter binding protein 1 (Gpbp1), transcript variant 2, mRNA [NM_028487]	GO:0005634|GO:0005515|GO:0003700|GO:0006350|GO:0003677|GO:0045893|GO:0045449	NM_028487	Mm.57286	73274	ENSMUST00000116379	TC1582826
NM_028636	0.0123961	4.07528	up	2.51106e-05	1.69285	up	1711.97	2654.28	5.30113	3.27423	3106.02	524.331	1505.58	2522.9	2638.8	2801.14	6.2344	4.8265	4.8425	3.3535	3.2063	3.2629	NM_028636	4254.71	5202.45	6.84305	6.0836	4513.02	4437.22	3813.87	4927.69	5178.81	5500.85	6.8392	6.817	6.87297	6.04488	6.06238	6.14352	NM_028636	chr9:56989908-56989967	Man2c1	Mus musculus mannosidase, alpha, class 2C, member 1 (Man2c1), mRNA [NM_028636]	GO:0004559|GO:0016787|GO:0015923|GO:0046872|GO:0016798|GO:0008152|GO:0006013|GO:0004553|GO:0005975|GO:0008270|GO:0003824	NM_028636	Mm.30110	73744	ENSMUST00000034836	TC1573546
NM_028664	0.0037856	12.6582	up	0.0119258	2.25837	up	490.949	249.89	3.31873	-0.343267	209.657	174.02	1089.17	288.912	269.879	190.88	2.3455	3.2353	4.3754	-0.0697	-0.5837	-0.3764	NM_028664	540.766	491.932	3.83351	2.65822	714.902	489.61	417.787	568.934	534.758	372.103	4.18092	3.63705	3.68255	2.9303	2.78672	2.25764	NM_028664	chr1:163093456-163093515	Ankrd45	Mus musculus ankyrin repeat domain 45 (Ankrd45), mRNA [NM_028664]	GO:0008150|GO:0003674|GO:0005575	NM_028664	Mm.38830	73844	ENSMUST00000111608	TC1587195
NM_028805	0.00542962	5.94619	up	0.0350472	1.5684	up	509.393	479.69	3.5942	1.02223	934.439	184.116	409.624	475.202	465.573	498.293	4.5015	3.3166	2.9645	1.1523	0.9141	1.0003	NM_028805	20.2024	26.109	-0.911854	-1.56115	20.1483	25.9835	14.4753	29.898	23.4948	24.9341	-0.968098	-0.598918	-1.16855	-1.31984	-1.72175	-1.64187	NM_028805	chr8:97622934-97622993	Katnb1	Mus musculus katanin p80 (WD40-containing) subunit B 1 (Katnb1), mRNA [NM_028805]	GO:0005515|GO:0007067|GO:0043025|GO:0005874|GO:0010942|GO:0030424|GO:0051301|GO:0007049|GO:0030426|GO:0008352|GO:0045502|GO:0005737|GO:0005856|GO:0030496|GO:0005813|GO:0051013|GO:0010976	NM_028805	Mm.28382	74187		TC1617574
NM_028810	0.00295764	1.56193	up	0.000336066	2.28467	up	493.875	644.991	3.71363	3.0703	610.967	231.218	639.441	587.999	675.56	671.412	3.8885	3.6453	3.6071	2.9779	3.1239	3.1091	NM_028810	3139.85	2839.32	6.40214	5.21015	2909.51	3573.1	2936.93	2734.3	3006.79	2776.88	6.20588	6.50452	6.49602	5.19514	5.27799	5.15733	NM_028810	chr2:50986054-50985995	Rnd3	Mus musculus Rho family GTPase 3 (Rnd3), mRNA [NM_028810]	GO:0016020|GO:0007264|GO:0005525|GO:0000166|GO:0005794|GO:0005622	NM_028810	Mm.46497	74194	ENSMUST00000017288	TC1575622
NM_029090	0.0020018	6.48452	up	1.87976e-05	2.49259	up	1043.41	4930.29	4.7056	2.0086	1628.87	394.027	1107.34	5003.38	4887.87	4899.62	5.3032	4.4143	4.3993	1.5831	2.3649	2.0778	NM_029090	11877.7	9849.8	8.32352	7.00587	13082.7	11817.7	10732.6	10001.8	9759.41	9788.22	8.37469	8.23023	8.36564	7.06615	6.97656	6.97492	NM_029090	chr16:3904663-3904722	Nat15	Mus musculus N-acetyltransferase 15 (GCN5-related, putative) (Nat15), mRNA [NM_029090]	GO:0008150|GO:0003674|GO:0008415|GO:0008152|GO:0016740|GO:0005575|GO:0008080	NM_029090	Mm.479546	74763	ENSMUST00000115860	TC1574721
NM_029402	0.00263131	2.1038	up	0.00126311	2.67951	up	302.128	294.467	2.94753	1.87453	411.328	149.018	346.036	273.627	298.742	311.033	3.2215	2.9497	2.6714	1.8306	1.8715	1.9215	NM_029402	269.716	207.943	2.86196	1.43999	240.158	270.925	298.065	207.312	204.743	211.774	2.60715	2.78331	3.19541	1.47385	1.40165	1.44446	NM_029402	chr18:3435965-3436024	Cul2	Mus musculus cullin 2 (Cul2), mRNA [NM_029402]	GO:0030891|GO:0005515|GO:0006511|GO:0031461|GO:0031625|GO:0030163	NM_029402	Mm.291707	71745	ENSMUST00000025073	TC1586154
NM_029420	0.0363152	2.40022	up	0.00385189	2.19594	up	152.557	212.323	0.799267	-0.4639	99.245	62.3031	296.123	250.785	208.905	177.28	0.4198	0.6887	1.2893	0.153	-0.6484	-0.8963	NM_029420	438.112	416.291	3.5631	2.42826	403.799	484.942	425.593	487.441	411.874	349.56	3.35681	3.62323	3.70926	2.70727	2.41004	2.16748	NM_029420	chr7:133835161-133835102	Giyd2	Mus musculus GIY-YIG domain containing 2 (Giyd2), transcript variant 1, mRNA [NM_029420]	GO:0004519|GO:0006974|GO:0006310|GO:0005634|GO:0016787|GO:0046872|GO:0008150|GO:0003674|GO:0004518|GO:0005575|GO:0006281|GO:0005622	NM_029420	Mm.280573	75764	ENSMUST00000142337	NP585670
NM_029529	0.00231103	1.60852	up	0.0013423	1.90739	up	91.3819	119.442	1.32587	0.640133	108.97	50.3763	114.799	117.356	119.808	121.162	1.4014	1.4468	1.1294	0.6529	0.6286	0.6389	NM_029529	111.546	119.442	1.57172	0.640122	137.67	106.8	90.1662	117.356	119.807	121.162	1.80439	1.44033	1.47044	0.65294	0.628554	0.638873	NM_029529	chr10:19567957-19567898	Slc35d3	Mus musculus solute carrier family 35, member D3 (Slc35d3), mRNA [NM_029529]	GO:0016020|GO:0016021|GO:0006810|GO:0008643	NM_029529	Mm.477281	76157	ENSMUST00000059805	TC1585073
NM_029545	0.00285415	2.10239	up	0.00128833	2.50722	up	90.8161	225.711	1.32693	0.2549	112.927	52.0365	107.485	230.333	214.848	231.951	1.4528	1.4936	1.0344	0.4012	0.1616	0.2019	NM_029545	533.074	431.962	3.82007	2.49398	480.933	689.352	428.938	438.511	411.434	445.939	3.60901	4.13065	3.72055	2.55466	2.4085	2.51879	NM_029545	chr12:53105907-53100843	6530401N04Rik	Mus musculus RIKEN cDNA 6530401N04 gene (6530401N04Rik), mRNA [NM_029545]	GO:0016787|GO:0008150|GO:0003674|GO:0005737|GO:0019478|GO:0005575|GO:0016788	NM_029545	Mm.2821	328092	ENSMUST00000085404	TC1591377
NM_029600	0.0376861	3.62555	up	0.00331232	1.73921	up	2685.77	8024.06	5.76643	3.90823	4116.2	448.855	3492.25	8500	7704.27	7867.9	6.6407	4.6023	6.0563	3.9881	3.8841	3.8525	NM_029600	70.6221	83.0175	0.913464	0.115033	65.7819	87.4606	58.6237	82.9151	85.4429	80.6945	0.738936	1.15212	0.849338	0.151749	0.140868	0.0524821	NM_029600	chr11:94225744-94225685	Abcc3	Mus musculus ATP-binding cassette, sub-family C (CFTR/MRP), member 3 (Abcc3), mRNA [NM_029600]	GO:0005215|GO:0008559|GO:0005524|GO:0055085|GO:0016887|GO:0000166|GO:0006810|GO:0015238|GO:0006855|GO:0005887|GO:0016020|GO:0042626|GO:0015432|GO:0015722|GO:0017111|GO:0016021|GO:0016323|GO:0015893	NM_029600	Mm.23942	76408	ENSMUST00000021231	NP1476266
NM_029608	0.000419147	5.18173	up	5.36718e-05	2.86567	up	190.188	72.0166	2.2822	-0.0912333	154.022	92.1444	324.397	75.3132	73.2684	67.4681	1.9006	2.318	2.628	0.013	-0.0809	-0.2058	NM_029608	100.338	72.0166	1.42765	-0.091222	113.382	105.471	82.1628	75.3132	73.2684	67.4681	1.52436	1.42226	1.33634	0.0130177	-0.0809016	-0.205782	NM_029608	chr2:172299505-172299564	1700029J11Rik	Mus musculus RIKEN cDNA 1700029J11 gene (1700029J11Rik), mRNA [NM_029608]	GO:0008150|GO:0003674|GO:0005575	NM_029608	Mm.46148	76426	ENSMUST00000029007	TC1585964
NM_029614	0.000751405	3.40314	up	8.39116e-06	2.52222	up	793.741	2603.58	4.3822	2.61533	1110.29	357.795	913.136	2487.06	2761.67	2562	4.7503	4.2752	4.1211	2.5791	2.6511	2.6158	NM_029614	6288.31	5164.38	7.40773	6.07304	6483.06	6649.69	5732.18	4933.8	5480.11	5079.22	7.36178	7.40063	7.4608	6.04667	6.14397	6.02848	NM_029614	chr7:96657714-96657655	Prss23	Mus musculus protease, serine, 23 (Prss23), mRNA [NM_029614]	GO:0006508|GO:0005576|GO:0004252|GO:0016787|GO:0008150|GO:0003674|GO:0008236|GO:0008233|GO:0005575|GO:0003824	NM_029614	Mm.250438	76453	ENSMUST00000041761	TC1574447
NM_029688	0.000362856	5.07861	up	0.000436642	2.34671	up	2006.69	826.311	5.77363	3.4292	2754.08	1095.81	2170.16	778.662	834.669	865.604	6.0609	5.89	5.37	3.383	3.429	3.4756	NM_029688	11328.6	10017.4	8.25945	7.02881	10959.4	11685.8	11340.5	10489.7	10153.4	9408.99	8.1192	8.21403	8.44513	7.13487	7.03366	6.91791	NM_029688	chr2:151936919-151936978	Srxn1	Mus musculus sulfiredoxin 1 homolog (S. cerevisiae) (Srxn1), mRNA [NM_029688]	GO:0006979|GO:0005829|GO:0005524|GO:0003677|GO:0016667|GO:0005737|GO:0016491|GO:0032542|GO:0000166|GO:0016209|GO:0055114	NM_029688	Mm.218639	76650	ENSMUST00000099225	TC1576027
NM_029780	0.0098062	3.58996	up	0.00103504	1.64892	up	2086.65	1080.06	5.66093	3.81697	3606.14	757.756	1896.06	1073.3	1089.31	1077.57	6.4498	5.3578	5.1752	3.846	3.8132	3.7917	NM_029780	6487.34	8171.24	7.452	6.73048	7019.01	6546.82	5896.19	7183.73	8923.97	8406.02	7.47637	7.37814	7.50149	6.5887	6.84745	6.75529	NM_029780	chr6:115568737-115568678	Raf1	Mus musculus v-raf-leukemia viral oncogene 1 (Raf1), mRNA [NM_029780]	GO:0004672|GO:0005515|GO:0046982|GO:0007243|GO:0005886|GO:0031434|GO:0005524|GO:0005626|GO:0016740|GO:0005057|GO:0000166|GO:0007165|GO:0046872|GO:0004674|GO:0005829|GO:0007010|GO:0000165|GO:0001666|GO:0016301|GO:0006468|GO:0048011|GO:0006915|GO:0004709	NM_029780	Mm.184163	110157	ENSMUST00000000451	NP1296793
NM_029801	0.00017612	1.63966	up	0.000683116	1.77132	up	559.094	775.019	3.91727	3.20387	615.953	290.635	770.695	737.153	823.818	764.085	3.9002	3.9752	3.8764	3.1535	3.2912	3.1669	NM_029801	394.467	458.319	3.40095	2.57612	426.861	439.354	317.186	417.294	502.548	455.115	3.43694	3.4808	3.28511	2.4831	2.6971	2.54817	NM_029801	chr3:88086835-88086776	1700021C14Rik	Mus musculus RIKEN cDNA 1700021C14 gene (1700021C14Rik), mRNA [NM_029801]	GO:0008150|GO:0003674|GO:0005575	NM_029801	Mm.273330	76927	ENSMUST00000010682	TC1666197
NM_029951	0.00373223	5.99447	up	0.0022459	1.99629	up	692.298	254.559	4.24717	1.66353	990.137	407.047	679.71	251.405	349.377	162.897	4.5851	4.4612	3.6952	1.7521	2.1726	1.0659	NM_029951	2096.99	2182.45	5.82512	4.8278	2130.15	1978.45	2182.36	2108.14	2028.21	2410.99	5.75605	5.65171	6.0676	4.81994	4.70997	4.95349	NM_029951	chrX:34388790-34388731	C330007P06Rik	Mus musculus RIKEN cDNA C330007P06 gene (C330007P06Rik), mRNA [NM_029951]	GO:0008150|GO:0003674|GO:0005575	NM_029951	Mm.290704	77644	ENSMUST00000047486	TC1574282
NM_029965	0.00445291	6.13601	up	0.000341745	1.92034	up	319.832	69.2478	2.4462	-0.1711	635.21	91.5404	232.745	52.4875	73.2976	81.9583	3.2806	2.0745	1.9835	-0.5079	-0.0803	0.0749	NM_029965	192.608	208.42	2.38001	1.43864	193.743	203.689	180.392	185.441	224.639	215.181	2.29731	2.37178	2.47092	1.313	1.53545	1.46749	NM_029965	chr8:27252841-27252900	Rnf170	Mus musculus ring finger protein 170 (Rnf170), mRNA [NM_029965]	GO:0005515|GO:0046872|GO:0016020|GO:0008150|GO:0003674|GO:0008270|GO:0016021|GO:0005575	NM_029965	Mm.291906	77733	ENSMUST00000110579	TC1583149
NM_030055	0.0033046	3.4107	up	0.000464777	2.8316	up	149.551	96.6114	2.0409	0.270833	130.629	96.2067	221.818	111.272	80.5287	98.0335	1.6629	2.3802	2.0796	0.5751	-0.0813	0.3187	NM_030055	151.724	111.009	2.03576	0.534137	145.129	147.52	162.524	107.136	113.989	111.903	1.8805	1.90633	2.32043	0.521489	0.556729	0.524191	NM_030055	chr2:25144001-25144060	Tmem210	Mus musculus transmembrane protein 210 (Tmem210), mRNA [NM_030055]	GO:0016020|GO:0008150|GO:0003674|GO:0016021|GO:0005575	NM_030055	Mm.160057	78217	ENSMUST00000028340	TC1592062
NM_030081	0.000270544	4.30198	up	1.77685e-06	2.2636	up	123.984	338.705	1.7033	-0.4017	170.39	55.5119	146.051	321.469	342.454	352.192	2.0463	1.5869	1.4767	-0.4022	-0.4069	-0.396	NM_030081	737.131	672.402	4.31082	3.1322	801.763	773.024	636.607	637.938	679.884	699.383	4.34635	4.29593	4.29019	3.09546	3.13312	3.16802	NM_030081	chr6:92136968-92136909	Zfyve20	Mus musculus zinc finger, FYVE domain containing 20 (Zfyve20), mRNA [NM_030081]	GO:0046872|GO:0016020|GO:0008150|GO:0003674|GO:0015031|GO:0005886|GO:0008270|GO:0005768|GO:0005575|GO:0006810|GO:0005622	NM_030081	Mm.290734	78287	ENSMUST00000014694
NM_030167	0.0332924	1.54739	up	0.00214899	2.51682	up	172.462	221.33	2.15827	1.52843	240.922	72.3538	204.112	211.548	216.026	236.417	2.546	1.9692	1.9596	1.503	1.479	1.6033	NM_030167	269.641	221.33	2.86005	1.52845	236.498	270.739	301.686	211.548	216.026	236.417	2.585	2.78232	3.21283	1.50303	1.47904	1.60327	NM_030167	chrX:50597526-50597467	Fam122b	Mus musculus family with sequence similarity 122, member B (Fam122b), transcript variant 2, mRNA [NM_030167]	GO:0008150|GO:0003674|GO:0005575	NM_030167	Mm.28559	78755	ENSMUST00000114841	TC1582827
NM_030258	0.013929	4.067	up	0.0242778	2.68194	up	240.128	127.194	2.65013	0.626167	367.989	111.727	240.669	199.031	95.3237	87.2258	3.1571	2.596	2.1973	1.415	0.2987	0.1648	NM_030258	153.313	127.194	2.04946	0.626183	147.391	167.756	144.793	199.032	95.3237	87.2258	1.90283	2.09178	2.15378	1.41504	0.298742	0.164768	NM_030258	chr5:139869523-139869582	Gpr146	Mus musculus G protein-coupled receptor 146 (Gpr146), transcript variant 1, mRNA [NM_030258]	GO:0004872|GO:0016020|GO:0008150|GO:0004930|GO:0003674|GO:0005886|GO:0007186|GO:0004871|GO:0016021|GO:0007165|GO:0005575	NM_030258	Mm.474295	80290	ENSMUST00000100514	TC1578886
NM_030554	0.00476867	9.71289	up	0.00834969	2.67784	up	288.647	229.809	2.7822	-0.4977	517.257	144.98	203.704	146.26	259.641	283.527	3.592	2.8852	1.8694	-0.9771	-0.5431	0.0271	NM_030554	565.578	452.346	3.92475	2.50368	541.657	662.206	492.871	287.519	513.776	555.744	3.78055	4.07269	3.92099	1.9457	2.72897	2.83636	NM_030554	chr18:70144194-70144135	Rab27b	Mus musculus RAB27b, member RAS oncogene family (Rab27b), transcript variant 1, mRNA [NM_030554]	GO:0042589|GO:0016020|GO:0015031|GO:0007264|GO:0017157|GO:0005525|GO:0000166|GO:0005794	NM_030554	Mm.246753	80718	ENSMUST00000117692	NP748547
NM_030557	0.0407748	2.24161	up	0.00520381	1.64019	up	148.651	129.202	1.88157	0.717033	235.06	54.4071	156.487	129.003	94.3346	164.269	2.5105	1.5579	1.5763	0.7894	0.2837	1.078	NM_030557	188.192	239.813	2.34705	1.63319	191.536	195.698	177.343	196.579	264.658	258.203	2.28079	2.31404	2.44633	1.39715	1.77196	1.73044	NM_030557	chr3:30516297-30516356	Mynn	Mus musculus myoneurin (Mynn), mRNA [NM_030557]	GO:0003676|GO:0005634|GO:0005515|GO:0046872|GO:0006350|GO:0003677|GO:0008270|GO:0045449|GO:0005622	NM_030557	Mm.200378	80732	ENSMUST00000047502	TC1595630
NM_030561	0.0243884	3.20598	up	0.000302949	1.62542	up	1824.27	2936.54	5.3973	3.71653	3362.05	583.057	1527.71	3117.21	2929.16	2763.24	6.3487	4.9797	4.8635	3.7315	3.7312	3.6869	NM_030561	140.149	178.898	1.92049	1.21968	146.501	145.498	128.449	161.846	186.736	188.113	1.89408	1.88641	1.98098	1.11667	1.26884	1.27354	NM_030561	chr17:29439575-29439634	BC004004	Mus musculus cDNA sequence BC004004 (BC004004), mRNA [NM_030561]	GO:0016020|GO:0008150|GO:0003674|GO:0016021|GO:0005575	NM_030561	Mm.290116	80748	ENSMUST00000064709	TC1574627
NM_030750	0.0129655	1.70397	up	0.00562942	2.0453	up	796.243	965.679	4.4222	3.6533	1082.46	403.339	902.93	891.714	1000.44	1004.88	4.7137	4.448	4.1049	3.5786	3.6904	3.6909	NM_030750	955.306	965.678	4.68562	3.65331	907.595	874.236	1084.09	891.714	1000.44	1004.88	4.52522	4.47344	5.05819	3.57862	3.6904	3.69089	NM_030750	chr12:76815984-76815925	Sgpp1	Mus musculus sphingosine-1-phosphate phosphatase 1 (Sgpp1), mRNA [NM_030750]	GO:0005739|GO:0015629|GO:0003824|GO:0042392|GO:0006665|GO:0016787|GO:0006670|GO:0016020|GO:0005624|GO:0006915|GO:0016021|GO:0005783|GO:0005794|GO:0006668	NM_030750	Mm.478829	81535	ENSMUST00000021450	TC1774140
NM_030890	0.0070758	4.08811	up	0.042544	1.78938	up	266.625	136.119	2.82497	0.793533	189.425	170.973	439.476	168.157	142.14	98.0618	2.1991	3.2098	3.066	1.1718	0.8751	0.3337	NM_030890	115.555	136.119	1.63303	0.793566	99.7535	135.457	111.453	168.157	142.14	98.0618	1.33961	1.78325	1.77622	1.17185	0.875144	0.333704	NM_030890	chr17:34767559-34767618	Prrt1	Mus musculus proline-rich transmembrane protein 1 (Prrt1), mRNA [NM_030890]	GO:0008150|GO:0003674|GO:0005575	NM_030890	Mm.390965	260297	ENSMUST00000015620
NM_031159	0.000809712	9.88426	up	0.0093687	2.20088	up	6398.49	2604.3	7.2444	3.93927	10055.8	1921.36	7218.36	2577.16	2736.57	2499.18	7.9293	6.7001	7.1038	3.9233	3.8903	4.0042	NM_031159	5277.06	4925.51	7.14268	6.0046	4673.27	4771.48	6386.43	4892.22	5220.2	4664.11	6.88954	6.92178	7.61672	6.03446	6.07387	5.90547	NM_031159	chr6:122528078-122528019	Apobec1	Mus musculus apolipoprotein B mRNA editing enzyme, catalytic polypeptide 1 (Apobec1), transcript variant 1, mRNA [NM_031159]	GO:0016554|GO:0045471|GO:0006970|GO:0042158|GO:0042953|GO:0006397|GO:0003824|GO:0010332|GO:0042157|GO:0004126|GO:0048255|GO:0042493|GO:0016556|GO:0042127|GO:0016787|GO:0017091|GO:0046872|GO:0051592|GO:0016814|GO:0008270|GO:0051607	NM_031159	Mm.3333	11810	ENSMUST00000112585	TC1593206
NM_033217	0.000170197	7.045	up	0.00733987	3.047	up	775.32	403.677	4.42257	1.60597	921.015	447.374	957.572	469.976	367.12	373.936	4.4806	4.5975	4.1896	1.9372	1.389	1.4917	NM_033217	111.193	76.2746	1.57345	-0.033937	93.5955	106.489	133.494	96.9132	61.2008	70.7098	1.24768	1.43611	2.03656	0.376807	-0.340541	-0.138077	NM_033217	chr11:95435596-95435537	Ngfr	Mus musculus nerve growth factor receptor (TNFR superfamily, member 16) (Ngfr), mRNA [NM_033217]	GO:0007399|GO:0005886|GO:0030154|GO:0048406|GO:0048146|GO:0006917|GO:0005634|GO:0016020|GO:0007417|GO:0005030|GO:0043588|GO:0031069|GO:0016021|GO:0043121|GO:0010468|GO:0005515|GO:0004872|GO:0040037|GO:0005035|GO:0021675|GO:0042488|GO:0007275|GO:0016048|GO:0007165|GO:0009611|GO:0051799|GO:0005737|GO:0007411|GO:0048635|GO:0006915	NM_033217	Mm.283893	18053	ENSMUST00000000122	TC1580542
NM_033370	0.0261746	2.64396	up	0.00248979	1.58323	up	1375.32	6263.64	5.04863	3.64593	2259.53	454.66	1411.78	6176.25	6183.97	6430.7	5.7754	4.6208	4.7497	3.2889	3.7861	3.8628	NM_033370	9502.97	12448.3	8.00639	7.34352	9541.59	9407.84	9559.49	12309.3	12274.8	12761	7.91933	7.90121	8.19864	7.36564	7.30739	7.35753	NM_033370	chr7:121359992-121359408	Copb1	Mus musculus coatomer protein complex, subunit beta 1 (Copb1), mRNA [NM_033370]	GO:0006886|GO:0005515|GO:0008150|GO:0016192|GO:0015031|GO:0030126|GO:0005488|GO:0005198|GO:0005798|GO:0006810|GO:0031410|GO:0016020|GO:0030117|GO:0005737|GO:0005794	NM_033370	Mm.277024	70349	ENSMUST00000033012	TC1572799
NM_033604	0.0209261	2.73347	up	0.0244936	1.71119	up	749.392	1149.99	4.1606	2.70987	1261.82	244.413	741.947	1065.31	1207.01	1177.64	4.9349	3.7253	3.8216	2.6464	2.8279	2.6553	NM_033604	1813.89	2184.12	5.60587	4.83087	1681.1	1620.32	2140.25	2022.66	2281.31	2248.4	5.41451	5.36362	6.03949	4.76022	4.87963	4.85277	NM_033604	chr9:70274015-70273956	Rnf111	Mus musculus ring finger 111 (Rnf111), mRNA [NM_033604]	GO:0007389|GO:0046332|GO:0005634|GO:0005515|GO:0046872|GO:0007275|GO:0005737|GO:0008270|GO:0016874	NM_033604	Mm.29783	93836	ENSMUST00000113595	TC1758162
NM_053124	0.0143919	2.29856	up	0.0123198	2.68669	up	777.014	682.423	4.3457	3.14497	1193.07	364.25	773.724	604.777	697.981	744.51	4.854	4.301	3.8821	3.0138	3.1662	3.2549	NM_053124	834.93	630.3	4.45989	3.03406	696.573	691.629	1116.59	556.486	640.818	693.598	4.14345	4.13541	5.10081	2.89839	3.04775	3.15604	NM_053124	chr8:83224712-83224653	Smarca5	Mus musculus SWI/SNF related, matrix associated, actin dependent regulator of chromatin, subfamily a, member 5 (Smarca5), mRNA [NM_053124]	GO:0004386|GO:0003676|GO:0005515|GO:0005524|GO:0006333|GO:0043044|GO:0000166|GO:0006355|GO:0016585|GO:0030528|GO:0005634|GO:0016818|GO:0016787|GO:0016563|GO:0031491|GO:0016568|GO:0003677|GO:0006338|GO:0005677|GO:0000183|GO:0009790	NM_053124	Mm.246803	93762	ENSMUST00000043359	TC1574158
NM_053247	0.00039343	3.22649	up	0.000975558	2.03164	up	315.219	272.639	3.09587	1.4059	413.034	164.361	368.262	254.938	272.948	290.031	3.3237	3.1529	2.811	1.3466	1.413	1.4581	NM_053247	445.286	454.249	3.5879	2.56526	481.09	411.336	443.432	425.133	451.592	486.023	3.60948	3.38573	3.7685	2.50996	2.54286	2.64296	NM_053247	chr7:117994230-117994171	Lyve1	Mus musculus lymphatic vessel endothelial hyaluronan receptor 1 (Lyve1), mRNA [NM_053247]	GO:0004872|GO:0016020|GO:0007155|GO:0004888|GO:0005886|GO:0006027|GO:0005540|GO:0005488|GO:0016021|GO:0006810	NM_053247	Mm.396078	114332	ENSMUST00000033050	TC1579373
NM_054040	0.000180032	13.4655	up	0.00118282	2.2512	up	753.267	114.666	4.32223	0.571033	1105.56	368.793	785.452	133.368	110.629	100.001	4.7441	4.3188	3.9038	0.8375	0.5136	0.362	NM_054040	124.314	114.666	1.74168	0.570988	135.568	131.404	105.97	133.368	110.629	100.001	1.78219	1.73942	1.70344	0.837452	0.513559	0.361953	NM_054040	chr17:6232522-6232581	Tulp4	Mus musculus tubby like protein 4 (Tulp4), transcript variant 1, mRNA [NM_054040]	GO:0008150|GO:0003674|GO:0005737	NM_054040	Mm.477479	68842	ENSMUST00000039655	TC1573015
NM_054043	0.00037413	10.334	up	0.0195857	1.81473	up	1902.4	413.211	5.63837	2.26903	2955.83	906.813	1844.54	359.288	433.287	447.057	6.1629	5.6168	5.1354	2.147	2.303	2.3571	NM_054043	40.1037	44.2646	0.0665434	-0.793213	33.2574	55.8452	31.2084	42.4261	43.4051	46.9626	-0.24508	0.50492	-0.0602102	-0.814936	-0.836229	-0.728476	NM_054043	chr11:88156540-88156481	Msi2	Mus musculus Musashi homolog 2 (Drosophila) (Msi2), mRNA [NM_054043]	GO:0008266|GO:0003676|GO:0005844|GO:0008150|GO:0048864|GO:0005737|GO:0003723|GO:0003727|GO:0000166	NM_054043	Mm.400451	76626	ENSMUST00000107909
NM_080636	0.0339153	5.44199	up	0.0132959	1.86131	up	480.435	124.39	3.13723	0.6931	1022.03	78.1473	341.127	109.392	134.681	129.098	4.6308	2.0803	2.7006	0.5515	0.7974	0.7304	NM_080636	111.881	124.39	1.58943	0.693112	109.664	98.024	127.954	109.392	134.681	129.098	1.47627	1.31662	1.97541	0.551548	0.797382	0.730407	NM_080636	chr18:36951913-36951972	Hars2	Mus musculus histidyl-tRNA synthetase 2, mitochondrial (putative) (Hars2), nuclear gene encoding mitochondrial protein, mRNA [NM_080636]	GO:0006427|GO:0008150|GO:0003674|GO:0006412|GO:0005524|GO:0005737|GO:0005739|GO:0004821|GO:0004812|GO:0000166|GO:0006418|GO:0016874	NM_080636	Mm.282700	70791	ENSMUST00000152954	TC1577372
NM_080793	9.15085e-07	10.589	up	3.16937e-05	3.24925	up	1520.86	1395.55	5.37723	1.97273	1664.1	837.432	2061.05	1368.19	1438.74	1379.72	5.3341	5.502	5.2956	2.0162	1.9626	1.9394	NM_080793	4330.32	2758.27	6.86937	5.16927	4740.74	4137.65	4112.59	2702.65	2845.41	2726.77	6.91021	6.71615	6.98176	5.17834	5.1984	5.13106	NM_080793	chr3:51319457-51319398	Setd7	Mus musculus SET domain containing (lysine methyltransferase) 7 (Setd7), mRNA [NM_080793]	GO:0005634|GO:0006350|GO:0016568|GO:0016740|GO:0008168|GO:0018024|GO:0005694|GO:0006355|GO:0045449	NM_080793	Mm.192111	73251	ENSMUST00000037141	TC1576729
NM_130864	0.00258228	4.43141	up	0.000593704	1.64366	up	3422.73	1513.35	6.45113	4.30337	5498.2	1482.42	3287.58	1473.16	1529.59	1537.3	7.0583	6.3259	5.9692	4.3029	4.3029	4.3043	NM_130864	12992.2	16302.9	8.44817	7.73125	13923.6	14099.9	10953.2	17321.6	16185.1	15402.1	8.46456	8.48495	8.39499	7.85847	7.70636	7.62892	NM_130864	chr9:119259357-119259413	Acaa1a	Mus musculus acetyl-Coenzyme A acyltransferase 1A (Acaa1a), mRNA [NM_130864]	GO:0005777|GO:0016740|GO:0003985|GO:0005739|GO:0003824|GO:0006629|GO:0003988|GO:0006631|GO:0008152|GO:0008415|GO:0016747|GO:0007584|GO:0048545	NM_130864	Mm.205266	113868		TC1589695
NM_130885	0.00231583	3.49147	up	0.00109435	3.74154	up	296.63	206.668	3.0314	1.22757	363.549	167.691	358.651	143.275	233.99	242.737	3.1396	3.1818	2.7728	0.7765	1.409	1.4972	NM_130885	527.804	299.776	3.83263	1.929	557.287	549.198	476.927	207.948	345.348	346.031	3.82159	3.80274	3.87355	1.47826	2.15589	2.15284	NM_130885	chr15:41692097-41692156	Oxr1	Mus musculus oxidation resistance 1 (Oxr1), transcript variant 1, mRNA [NM_130885]	GO:0005634|GO:0008150|GO:0003674|GO:0005739|GO:0016998|GO:0005730	NM_130885	Mm.254267	170719	ENSMUST00000110297	TC1596940
NM_133189	0.0192473	4.52244	up	0.000197223	5.24867	up	238.552	95.4527	2.47663	0.299533	108.709	134.232	472.715	114.067	94.2242	78.0666	1.3979	2.8608	3.1712	0.6119	0.282	0.0047	NM_133189	239.563	95.4527	2.6915	0.29955	265.381	236.828	216.479	114.067	94.2242	78.0666	2.75124	2.58926	2.73401	0.611929	0.282005	0.00471687	NM_133189	chr7:3338624-3339037	Cacng7	Mus musculus calcium channel, voltage-dependent, gamma subunit 7 (Cacng7), mRNA [NM_133189]	GO:0006816|GO:0005244|GO:0016020|GO:0006811|GO:0005216|GO:0005262|GO:0016021|GO:0006810	NM_133189	Mm.214994	81904	ENSMUST00000092891	TC1586849
NM_133225	0.00181987	4.92037	up	0.000427594	2.99264	up	356.797	140.983	3.17557	0.8768	567.681	145.525	357.185	129.068	145.843	148.039	3.7825	2.9773	2.7669	0.7902	0.9123	0.9279	NM_133225	3764.6	2618.74	6.66973	5.08831	3730.78	3628.54	3934.48	2280.32	2828.86	2747.03	6.56458	6.52673	6.91788	4.93321	5.18998	5.14174	NM_133225	chr1:182683805-182683864	Acbd3	Mus musculus acyl-Coenzyme A binding domain containing 3 (Acbd3), mRNA [NM_133225]	GO:0008610|GO:0016020|GO:0006694|GO:0005739|GO:0005488|GO:0000062|GO:0005794	NM_133225	Mm.272981	170760	ENSMUST00000027780	TC1575370
NM_133700	1.3338e-05	2.71904	up	0.0110618	1.66835	up	400.83	379.982	3.43573	1.99263	467.018	204.319	531.154	346.263	397.307	396.377	3.5009	3.4669	3.3394	1.9398	2.0147	2.0234	NM_133700	487.134	606.003	3.71735	2.97893	448.511	486.287	526.603	540.951	641.823	635.235	3.50832	3.62722	4.0165	2.85754	3.05001	3.02923	NM_133700	chr7:120459532-120459473	Btbd10	Mus musculus BTB (POZ) domain containing 10 (Btbd10), mRNA [NM_133700]	GO:0005634|GO:0005515|GO:0008150|GO:0003674|GO:0005575	NM_133700	Mm.238034	68815	ENSMUST00000135510	TC1576608
NM_133718	0.00332219	4.2453	up	0.000604213	2.33161	up	415.223	1289.2	3.3197	1.23383	629.147	130.119	486.403	1137.51	1381.47	1348.63	3.9308	2.8159	3.2124	1.1548	1.1783	1.3684	NM_133718	2874.26	2565.59	6.28116	5.05983	2855.32	2848.91	2918.55	2262.81	2751.75	2682.22	6.17875	6.17775	6.48696	4.92209	5.15011	5.10729	NM_133718	chr9:79618713-79618654	Tmem30a	Mus musculus transmembrane protein 30A (Tmem30a), mRNA [NM_133718]	GO:0016020|GO:0008150|GO:0003674|GO:0016021|GO:0005575	NM_133718	Mm.355034	69981	ENSMUST00000034878	TC1573593
NM_133779	0.00369784	10.6346	up	0.000795635	2.25556	up	497.28	83.0835	3.5203	0.1096	969.497	184.476	337.867	92.4194	84.1441	72.6871	4.5547	3.3195	2.6867	0.3083	0.1188	-0.0983	NM_133779	90.7986	83.0835	1.28308	0.109597	98.9176	99.7701	73.7083	92.4194	84.1441	72.6871	1.32747	1.34209	1.17968	0.308309	0.118771	-0.098289	NM_133779	chr2:164332786-164332845	Pigt	Mus musculus phosphatidylinositol glycan anchor biosynthesis, class T (Pigt), mRNA [NM_133779]	GO:0016020|GO:0003923|GO:0030182|GO:0042765|GO:0005737|GO:0051402|GO:0016255|GO:0016023|GO:0016021|GO:0006506|GO:0005783	NM_133779	Mm.28228	78928	ENSMUST00000017865	NP748620
NM_133818	9.35952e-05	8.74242	up	6.06576e-05	1.7783	up	416.45	804.672	3.50267	0.374633	520.39	219.923	509.035	747.308	814.47	852.238	3.657	3.573	3.278	0.2095	0.2176	0.6968	NM_133818	1375.61	1602.88	5.21497	4.38447	1412.23	1462.66	1251.95	1489.62	1623.94	1695.09	5.16308	5.21593	5.26589	4.31891	4.38926	4.44523	NM_133818	chr1:43172619-43172678	AI597479	Mus musculus expressed sequence AI597479 (AI597479), mRNA [NM_133818]	GO:0008150|GO:0003674|GO:0005575	NM_133818	Mm.28817	98404	ENSMUST00000010434	TC1599657
NM_133825	0.0135255	1.79597	up	0.000414906	2.47877	up	985.688	1131.59	4.7244	3.87963	1364.9	492.247	1099.91	1010.11	1164.61	1220.04	5.0482	4.7354	4.3896	3.7585	3.9096	3.9708	NM_133825	1353.73	1131.59	5.18926	3.87963	1246.75	1525.66	1288.79	1010.11	1164.61	1220.04	4.98327	5.27677	5.30773	3.75849	3.90961	3.9708	NM_133825	chr1:99541053-99540994	D1Ertd622e	Mus musculus DNA segment, Chr 1, ERATO Doi 622, expressed (D1Ertd622e), mRNA [NM_133825]	GO:0008150|GO:0003674|GO:0005575	NM_133825	Mm.12309	52392	ENSMUST00000116550	TC1578015
NM_133858	0.0262902	3.01411	up	0.000564158	1.59208	up	1370.22	806.546	4.9872	3.39547	2480.34	428.022	1202.29	821.625	809.626	788.387	5.9099	4.5337	4.518	3.4605	3.3851	3.3408	NM_133858	7675.49	9916.92	7.68624	7.01533	8689.62	7967.25	6369.59	10238.6	9862.64	9649.5	7.78439	7.66142	7.61291	7.09992	6.99174	6.95432	NM_133858	chr3:95099896-95099955	Fam63a	Mus musculus family with sequence similarity 63, member A (Fam63a), mRNA [NM_133858]	GO:0008150|GO:0003674|GO:0005575	NM_133858	Mm.279287	75007	ENSMUST00000107187	TC1730346
NM_133906	0.023485	3.84762	up	0.00019033	1.77603	up	426.574	499.379	3.3843	1.44033	731.25	160.539	387.932	584.644	171.952	741.54	4.1478	3.119	2.8861	1.5376	0.7327	2.0507	NM_133906	1495.13	1744.1	5.33681	4.50816	1480.12	1586	1419.28	1705.49	1772.86	1753.94	5.23081	5.33274	5.44687	4.51415	4.51584	4.49447	NM_133906	chr5:138545324-138545383	Zkscan1	Mus musculus zinc finger with KRAB and SCAN domains 1 (Zkscan1), transcript variant 1, mRNA [NM_133906]	GO:0003676|GO:0003700|GO:0006350|GO:0008150|GO:0006355|GO:0045449|GO:0005634|GO:0003674|GO:0046872|GO:0003677|GO:0008270|GO:0005575|GO:0005622	NM_133906	Mm.213114	74570	ENSMUST00000110962	TC1663967
NM_134017	0.00158077	3.3681	up	2.5073e-05	3.46747	up	2892.47	2162.9	6.24633	4.4944	4212.39	1322.03	3143	1988.75	2287.02	2212.92	6.674	6.1607	5.9043	4.4193	4.5433	4.5206	NM_134017	5779.04	3460.81	7.28804	5.49416	6034.49	5749.49	5553.14	3174.01	3688.98	3519.45	7.25833	7.19078	7.41501	5.41028	5.57298	5.49922	NM_134017	chr11:40493275-40493216	Mat2b	Mus musculus methionine adenosyltransferase II, beta (Mat2b), mRNA [NM_134017]	GO:0045226|GO:0006730|GO:0008152|GO:0008831|GO:0005739|GO:0005488|GO:0003824	NM_134017	Mm.293771	108645	ENSMUST00000101347	TC1572131
NM_134099	0.033134	2.45286	up	0.00134299	1.61687	up	534.668	1289.6	3.69867	2.4042	929.31	197.419	477.275	1294.71	1260.87	1313.22	4.4936	3.4173	3.1851	2.3258	2.4093	2.4775	NM_134099	1960.46	2513.23	5.72839	5.03519	2056.19	1908.3	1916.88	2534.16	2452.65	2552.88	5.70508	5.59963	5.88047	5.08548	4.9841	5.03599	NM_134099	chr15:3915620-3915561	Fbxo4	Mus musculus F-box protein 4 (Fbxo4), mRNA [NM_134099]	GO:0008150|GO:0003674|GO:0005575	NM_134099	Mm.234191	106052	ENSMUST00000022791	TC1582258
NM_134216	0.0375066	2.90264	up	0.0279486	2.65387	up	1284.69	889.761	5.00643	3.46907	798.442	709.092	2346.53	1081.33	538.62	1049.33	4.2746	5.262	5.4827	3.8568	2.7971	3.7533	NM_134216	1141.66	889.761	4.87717	3.46907	1339.43	1404.66	680.905	1081.33	538.62	1049.33	5.08672	5.15756	4.38724	3.85678	2.7971	3.75334	NM_134216	chr13:22712411-22712352	Vmn1r206	Mus musculus vomeronasal 1 receptor 206 (Vmn1r206), mRNA [NM_134216]	GO:0005887|GO:0004872|GO:0019236|GO:0016503|GO:0005550	NM_134216	Mm.377205	171250	ENSMUST00000076012
NM_138670	0.00118372	10.8679	up	0.00305506	2.15307	up	3283.44	504.494	6.16047	2.71847	2154.82	1017.46	6678.03	514.354	508.441	490.688	5.7069	5.7829	6.9916	2.7848	2.7139	2.6567	NM_138670	525.347	504.494	3.82488	2.71849	478.679	517.333	580.029	514.354	508.441	490.688	3.60223	3.71651	4.15591	2.7848	2.71392	2.65675	NM_138670	chr15:78244196-78244255	Mpst	Mus musculus mercaptopyruvate sulfurtransferase (Mpst), nuclear gene encoding mitochondrial protein, transcript variant 1, mRNA [NM_138670]	GO:0008150|GO:0003674|GO:0016740|GO:0005737|GO:0005739|GO:0004792|GO:0016784|GO:0008272|GO:0005743	NM_138670	Mm.294215	246221	ENSMUST00000100475	TC1582018
NM_138758	0.022987	3.44611	up	4.68291e-06	6.35091	up	836.766	398.533	4.1623	2.37733	433.769	297.576	1778.95	422.116	390.945	382.538	3.3944	4.0093	5.0832	2.4997	2.3348	2.2975	NM_138758	1220.7	398.533	5.04431	2.37734	1238.27	1276.94	1146.91	422.116	390.944	382.538	4.97342	5.02003	5.13946	2.49968	2.3348	2.29754	NM_138758	chrX_random:333498-333557	Tmlhe	Mus musculus trimethyllysine hydroxylase, epsilon (Tmlhe), mRNA [NM_138758]	GO:0005506|GO:0031418|GO:0045329|GO:0005739|GO:0050353|GO:0016702|GO:0016491|GO:0055114	NM_138758	Mm.394228	192289	ENSMUST00000115964	TC1585625
NM_138955	0.00489619	3.00903	up	0.0103667	1.83576	up	153.746	103.273	2.0087	0.4194	140.228	110.995	210.016	121.436	91.6224	96.7589	1.6746	2.4824	1.8691	0.7022	0.2416	0.3144	NM_138955	92.672	103.273	1.2958	0.419419	112.823	96.8065	68.3861	121.436	91.6224	96.7589	1.51724	1.29859	1.07156	0.702244	0.241608	0.314406	NM_138955	chr9:44081456-44081397	Abcg4	Mus musculus ATP-binding cassette, sub-family G (WHITE), member 4 (Abcg4), mRNA [NM_138955]	GO:0005524|GO:0033344|GO:0000166	NM_138955	Mm.101876	192663	ENSMUST00000034648	TC1581179
NM_139311	0.00100944	25.0765	up	0.000626295	4.39735	up	3589.63	249.843	6.32727	1.679	6583.21	982.062	3203.61	316.143	231.337	202.048	7.3181	5.7318	5.9319	2.0826	1.5778	1.3766	NM_139311	525.933	249.843	3.81566	1.67903	600.506	552.875	424.418	316.143	231.337	202.048	3.92935	3.81237	3.70527	2.08262	1.57783	1.37664	NM_139311	chr11:97537456-97537515	Mllt6	Mus musculus myeloid/lymphoid or mixed-lineage leukemia (trithorax homolog, Drosophila); translocated to, 6 (Mllt6), mRNA [NM_139311]	GO:0046872|GO:0008150|GO:0003674|GO:0005575	NM_139311	Mm.23685	246198	ENSMUST00000044730	TC1584611
NM_144550	3.087e-05	5.54133	up	0.00507797	1.84099	up	362.827	338.313	3.30167	0.831433	377.997	197.989	512.496	285.336	359.678	369.925	3.1958	3.4214	3.2878	0.6602	0.8335	1.0006	NM_144550	571.511	647.479	3.94963	3.06915	585.243	538.021	591.269	545.153	691.792	705.493	3.89221	3.77308	4.1836	2.8687	3.15817	3.18057	NM_144550	chr16:44387149-44387208	Ccdc52	Mus musculus coiled-coil domain containing 52 (Ccdc52), mRNA [NM_144550]	GO:0008150|GO:0003674|GO:0005575	NM_144550	Mm.24035	212514	ENSMUST00000050897	TC1580221
NM_144557	0.047763	2.2323	up	4.69317e-05	2.18815	up	89.304	225.537	1.33133	0.1728	123.505	64.9633	79.444	222.993	214.141	239.476	1.582	1.8137	0.5983	0.5181	-0.0026	0.0029	NM_144557	458.962	432.809	3.62531	2.49559	476.223	510.589	390.075	418.701	413.823	465.903	3.59481	3.69758	3.58353	2.48796	2.41685	2.58197	NM_144557	chr9:120383621-120383680	Myrip	Mus musculus myosin VIIA and Rab interacting protein (Myrip), mRNA [NM_144557]	GO:0006886|GO:0005515|GO:0017022|GO:0001750|GO:0015629|GO:0042470|GO:0017137|GO:0046872|GO:0030050|GO:0005737|GO:0045202|GO:0008270|GO:0003779	NM_144557	Mm.100936	245049	ENSMUST00000048121	TC1583663
NM_144787	0.0046559	4.16813	up	0.00293289	2.61537	up	176.81	534.804	2.1183	0.0589	285.868	63.1329	181.428	526.025	531.229	547.158	2.7928	1.7725	1.7896	-0.0448	-0.0919	0.3134	NM_144787	1350.93	1063.4	5.1814	3.79439	1221.25	1243.61	1587.93	1047.05	1057.46	1085.7	4.95347	4.98188	5.60886	3.8103	3.77036	3.8025	NM_144787	chr4:74051298-74051357	Kdm4c	Mus musculus lysine (K)-specific demethylase 4C (Kdm4c), transcript variant 1, mRNA [NM_144787]	GO:0003676|GO:0005634|GO:0005515|GO:0046872|GO:0006350|GO:0016568|GO:0008270|GO:0016702|GO:0016491|GO:0055114|GO:0045449	NM_144787	Mm.209059	76804	ENSMUST00000030102	TC1578807
NM_144880	0.00360853	3.26398	up	0.000587651	1.718	up	2246.94	1344.24	5.83853	4.1319	3459.18	916.102	2365.53	1284.15	1378.28	1370.29	6.3898	5.6315	5.4943	4.1048	4.1526	4.1383	NM_144880	1117.82	1344.24	4.91265	4.13192	1263.71	1064.82	1024.91	1284.15	1378.28	1370.29	5.00276	4.75796	4.97722	4.10478	4.15263	4.13835	NM_144880	chr1:193178679-193178537	Ppp2r5a	Mus musculus protein phosphatase 2, regulatory subunit B (B56), alpha isoform (Ppp2r5a), mRNA [NM_144880]	GO:0005634|GO:0008150|GO:0003674|GO:0000775|GO:0008601|GO:0005737|GO:0000159|GO:0007165|GO:0005575	NM_144880	Mm.205569	226849	ENSMUST00000067976	TC1673075
NM_145123	0.00793279	2.65473	up	0.001328	3.11539	up	109.03	83.8147	1.52287	0.1143	81.8654	63.9752	181.25	92.4419	82.9517	76.0505	0.9888	1.7916	1.7882	0.3086	0.0781	-0.0438	NM_145123	141.882	91.1302	1.88747	0.248059	162.968	170.888	91.7903	91.3728	96.6916	85.3262	2.04776	2.11846	1.4962	0.291879	0.319299	0.133001	NM_145123	chr19:42357869-42357810	Crtac1	Mus musculus cartilage acidic protein 1 (Crtac1), mRNA [NM_145123]	GO:0005576|GO:0008150|GO:0003674|GO:0005578|GO:0005575|GO:0005509	NM_145123	Mm.313558	72832	ENSMUST00000048630	NP743522
NM_145360	0.0372062	1.56146	up	0.0349603	1.59054	up	1239.35	3510.21	5.08307	4.44017	1670.49	684.104	1363.46	3021.18	3732.49	3776.97	5.3396	5.2102	4.6994	4.2946	4.4833	4.5426	NM_145360	325.56	423.169	3.12974	2.46022	283.628	319.087	373.964	378.792	426.883	463.832	2.84718	3.01936	3.52268	2.34345	2.46168	2.57554	NM_145360	chr13:8886802-8887206	Idi1	Mus musculus isopentenyl-diphosphate delta isomerase (Idi1), mRNA [NM_145360]	GO:0005777|GO:0008610|GO:0008150|GO:0008299|GO:0006694|GO:0005739|GO:0016126|GO:0016853|GO:0004452|GO:0016787|GO:0046872|GO:0003674|GO:0006695|GO:0016117	NM_145360	Mm.29847	319554	ENSMUST00000077950	NP495646
NM_145401	0.000818657	8.45575	up	0.0281383	1.74458	up	1185.74	314.586	5.10067	2.02073	1296.69	953.503	1307.03	250.082	340.599	353.078	4.9742	5.6893	4.6385	1.7444	2.1359	2.1819	NM_145401	263.007	314.586	2.82364	2.02076	236.013	252.485	300.523	250.082	340.599	353.078	2.58204	2.68161	3.20726	1.74444	2.13591	2.18193	NM_145401	chr5:24368794-24368735	Prkag2	Mus musculus protein kinase, AMP-activated, gamma 2 non-catalytic subunit (Prkag2), transcript variant 1, mRNA [NM_145401]	GO:0008610|GO:0016208|GO:0006633|GO:0006950|GO:0016301|GO:0050790|GO:0019901|GO:0004679|GO:0031588	NM_145401	Mm.33649	108099	ENSMUST00000099290	TC1575992
NM_145487	0.00686973	3.91135	up	0.000120814	2.11844	up	390.416	198.135	3.33647	1.3688	647.174	191.666	332.408	210.466	196.486	187.454	3.9716	3.3746	2.6632	1.4956	1.3423	1.2685	NM_145487	202.927	198.135	2.4518	1.36879	221.686	206.896	180.199	210.466	196.486	187.454	2.49169	2.39432	2.46937	1.49563	1.34226	1.26848	NM_145487	chr17:36109484-36109474	Prr3	Mus musculus proline-rich polypeptide 3 (Prr3), transcript variant 1, mRNA [NM_145487]	GO:0003676|GO:0046872|GO:0008150|GO:0003674|GO:0008270|GO:0005575	NM_145487	Mm.40036	75210	ENSMUST00000055454	TC1577901
NM_145499	0.0333892	1.57233	up	0.0196585	1.54157	up	88.0544	119.91	1.29437	0.641467	110.483	53.1289	100.551	131.2	120.195	108.335	1.4213	1.5236	0.9382	0.8138	0.6332	0.4774	NM_145499	89.0755	119.91	1.26589	0.641484	94.3408	80.7393	92.1464	131.2	120.195	108.335	1.25913	1.03676	1.50178	0.813804	0.633215	0.477434	NM_145499	chr19:40228028-40227969	Cyp2c70	Mus musculus cytochrome P450, family 2, subfamily c, polypeptide 70 (Cyp2c70), mRNA [NM_145499]	GO:0005792|GO:0008150|GO:0016491|GO:0005506|GO:0009055|GO:0003674|GO:0016020|GO:0046872|GO:0020037|GO:0004497|GO:0070330|GO:0005575|GO:0005783|GO:0055114	NM_145499	Mm.29119	226105	ENSMUST00000051846	TC1576766
NM_145505	0.0162071	3.15462	up	0.000613309	1.89153	up	251.355	311.749	2.3978	0.740333	426.337	93.0433	234.683	286.582	333.112	315.553	3.2124	2.0159	1.9651	0.7022	0.6284	0.8904	NM_145505	837.279	921.34	4.50031	3.58076	856.273	871.342	784.222	797.099	978.716	988.203	4.44124	4.46865	4.59104	3.4168	3.65873	3.66675	NM_145505	chr19:57463701-57463760	Fam160b1	Mus musculus family with sequence similarity 160, member B1 (Fam160b1), mRNA [NM_145505]	GO:0008150|GO:0003674|GO:0005575	NM_145505	Mm.358870	226252		TC1611306
NM_145531	0.000448049	19.3309	up	0.00029771	1.74667	up	588.936	254.635	3.86973	-0.4031	984.291	229.673	552.844	250.575	259	254.329	4.5765	3.6356	3.3971	-0.0456	-0.5309	-0.6328	NM_145531	2231.28	2631.73	5.90496	5.10035	2266.38	2544.78	1882.69	2531.41	2804.1	2559.69	5.84549	6.01488	5.8545	5.08391	5.1773	5.03984	NM_145531	chr2:121879622-121879563	Spg11	Mus musculus spastic paraplegia 11 (Spg11), mRNA [NM_145531]	GO:0005634|GO:0016020|GO:0008150|GO:0003674|GO:0005737|GO:0016021|GO:0005575	NM_145531	Mm.222303	214585	ENSMUST00000036450	TC1597276
NM_145633	0.00805119	3.35249	up	1.56187e-05	1.64673	up	563.564	1099.62	3.8202	2.07497	937.292	229.683	523.718	1073.17	1123.12	1102.57	4.5059	3.6357	3.319	2.0259	2.0642	2.1348	NM_145633	1712.66	2150.57	5.52995	4.81035	1849.56	1752.44	1535.97	2102.39	2198.47	2150.84	5.55229	5.47671	5.56086	4.816	4.82627	4.78877	NM_145633	chr7:36424070-36424129	Ankrd27	Mus musculus ankyrin repeat domain 27 (VPS9 domain) (Ankrd27), transcript variant 1, mRNA [NM_145633]	GO:0045022|GO:0005769|GO:0005515|GO:0005737|GO:0005085|GO:0005096	NM_145633	Mm.272620	245886	ENSMUST00000040844	TC1576654
NM_145711	0.0195592	3.05788	up	0.00020671	2.01926	up	516.074	398.665	3.6861	2.07357	899.581	222.55	426.09	345.602	416.075	434.316	4.4467	3.5902	3.0214	1.8677	2.1375	2.2155	NM_145711	611.736	629.346	4.04671	3.03289	650.144	618.547	566.516	558.321	654.505	675.212	4.04393	3.9743	4.1219	2.90314	3.07824	3.11728	NM_145711	chr4:6615201-6615142	Tox	Mus musculus thymocyte selection-associated high mobility group box (Tox), mRNA [NM_145711]	GO:0005634|GO:0003677	NM_145711	Mm.475139	252838	ENSMUST00000039987	TC1579549
NM_145853	0.033604	3.781	up	0.00458021	2.10579	up	2578.9	8050.3	5.76817	3.8494	5172.03	655.955	1908.71	8008.91	7964.8	8177.21	6.9701	5.1496	5.1848	3.9636	3.7812	3.8034	NM_145853	78.3406	76.389	1.06518	-0.00917625	66.7272	96.4448	71.8499	85.1007	71.5844	72.4819	0.75952	1.29319	1.14284	0.189286	-0.114448	-0.102367	NM_145853	chr5:120990631-120989834	Tpcn1	Mus musculus two pore channel 1 (Tpcn1), mRNA [NM_145853]	GO:0006816|GO:0005244|GO:0016020|GO:0008150|GO:0003674|GO:0055085|GO:0006811|GO:0005216|GO:0005262|GO:0016021|GO:0005575|GO:0006810	NM_145853	Mm.114054	252972	ENSMUST00000046426	TC1577410
NM_145956	0.00131122	1.54721	up	1.94379e-05	2.03477	up	311.342	927.206	3.0812	2.45153	364.156	164.109	405.761	889.855	971.954	919.811	3.142	3.1507	2.9509	2.3689	2.5177	2.468	NM_145956	1723.9	1753.73	5.54029	4.51543	1853.43	1749.87	1568.38	1691.85	1836.68	1732.65	5.5553	5.47459	5.59099	4.50257	4.56687	4.47685	NM_145956	chrX:72693176-72695357	Brcc3	Mus musculus BRCA1/BRCA2-containing complex, subunit 3 (Brcc3), transcript variant 2, mRNA [NM_145956]	GO:0010165|GO:0006974|GO:0004221|GO:0005634|GO:0016787|GO:0046872|GO:0016568|GO:0008233|GO:0008237|GO:0030234|GO:0006281|GO:0000151	NM_145956	Mm.226957	210766	ENSMUST00000116565	TC1578222
NM_145958	0.000946452	7.77818	up	0.000858926	1.81869	up	1172.6	286.353	4.85867	1.89923	1905.53	435.894	1176.38	265.515	286.975	306.567	5.5295	4.56	4.4865	1.8308	1.8888	1.9781	NM_145958	254.198	286.353	2.76215	1.89925	268.193	295.665	198.735	265.515	286.975	306.567	2.76644	2.90938	2.61063	1.83084	1.88876	1.97814	NM_145958	chr6:56728337-56728278	Kbtbd2	Mus musculus kelch repeat and BTB (POZ) domain containing 2 (Kbtbd2), mRNA [NM_145958]	GO:0008150|GO:0003674|GO:0005575	NM_145958	Mm.57295	210973	ENSMUST00000114321	TC1577819
NM_146194	0.00214412	5.01819	up	0.0130833	2.31749	up	2639.7	2269.68	6.1125	3.78533	3936.38	1217.3	2765.43	2209.99	2338.09	2260.96	6.5762	6.0416	5.7197	3.3525	4.0034	4.0001	NM_146194	4837.38	4250.35	7.00579	5.79323	4323.79	4010.82	6177.54	4284.34	4318.5	4148.22	6.7774	6.67124	7.56874	5.84304	5.80029	5.73636	NM_146194	chr7:97357096-97357155	Picalm	Mus musculus phosphatidylinositol binding clathrin assembly protein (Picalm), mRNA [NM_146194]	GO:0030136|GO:0006897|GO:0005886|GO:0030097|GO:0007275|GO:0017124|GO:0048813|GO:0005545|GO:0005905|GO:0048268|GO:0030118|GO:0031410|GO:0016020|GO:0048471|GO:0045202|GO:0030276|GO:0006898|GO:0005543|GO:0007409|GO:0005622|GO:0005794	NM_146194	Mm.235175	233489	ENSMUST00000049537	TC1588708
NM_146200	0.0472098	1.8864	up	6.14278e-05	1.7383	up	6626.91	5900.95	6.76607	5.85043	10692.3	2508.15	6680.26	5073.64	6381.88	6247.35	7.3205	6.769	6.2087	5.7873	5.9194	5.8446	NM_146200	43666.2	51920.1	10.2014	9.40368	46958.1	45408.5	38632.2	53647.1	50792	51321.1	10.2184	10.1722	10.2134	9.4894	9.35629	9.36535	NM_146200	chr7:133690492-133690433	Eif3c	Mus musculus eukaryotic translation initiation factor 3, subunit C (Eif3c), mRNA [NM_146200]	GO:0043022|GO:0003743|GO:0006412|GO:0006413|GO:0005737|GO:0005852	NM_146200	Mm.22776	56347	ENSMUST00000032992	TC1573918
NM_146234	0.000266598	2.8135	up	0.00045589	1.97186	up	205.006	829.841	2.45023	0.957867	226.304	99.9022	288.812	799.813	821.112	868.597	2.4557	2.4346	2.4604	0.712	1.0854	1.0762	NM_146234	1564.13	1645.79	5.40339	4.42384	1557.06	1575.64	1559.69	1590.23	1625.59	1721.56	5.30393	5.32328	5.58297	4.4132	4.39073	4.46758	NM_146234	chrX:53839295-53839236	Mmgt1	Mus musculus membrane magnesium transporter 1 (Mmgt1), mRNA [NM_146234]	GO:0005886|GO:0015684|GO:0005768|GO:0006810|GO:0015674|GO:0005769|GO:0015093|GO:0016020|GO:0006825|GO:0015082|GO:0015087|GO:0015095|GO:0005737|GO:0015693|GO:0016021|GO:0005783|GO:0006824|GO:0005794	NM_146234	Mm.291824	236792	ENSMUST00000059899
NM_146275	0.000562231	5.58749	up	0.00399656	1.92865	up	235.186	84.8247	2.62003	0.137833	189.465	125.641	390.45	92.2372	90.1313	72.1056	2.1994	2.7653	2.8954	0.3055	0.2179	-0.1099	NM_146275	78.9628	84.8247	1.08543	0.13784	73.6288	92.2781	70.9816	92.2371	90.1313	72.1056	0.901516	1.22947	1.1253	0.305462	0.217935	-0.109876	NM_146275	chr3:97214456-97214397	Olfr1402	Mus musculus olfactory receptor 1402 (Olfr1402), mRNA [NM_146275]	GO:0004872|GO:0004984|GO:0004930|GO:0007608|GO:0007186|GO:0004871|GO:0016021|GO:0007165	NM_146275	Mm.377406	258272	ENSMUST00000060912	TC1599806
NM_146381	0.0132351	3.0773	up	0.0061243	2.17448	up	116.71	72.2143	1.5238	-0.0978667	74.5196	58.8968	216.714	80.4831	76.5942	59.5655	0.8531	1.6723	2.046	0.1088	-0.0169	-0.3855	NM_146381	75.2266	72.2143	1.02282	-0.097856	73.7781	70.4961	81.4057	80.4831	76.5942	59.5655	0.904438	0.84103	1.32298	0.1088	-0.0168576	-0.38551	NM_146381	chr2:111219220-111219279	Olfr1284	Mus musculus olfactory receptor 1284 (Olfr1284), mRNA [NM_146381]	GO:0004872|GO:0004984|GO:0004930|GO:0007608|GO:0007186|GO:0004871|GO:0016021|GO:0007165	NM_146381	Mm.377467	258379	ENSMUST00000062407	NP646933
NM_146472	0.0114147	4.85184	up	0.000227204	2.65954	up	161.328	68.8236	2.114	-0.164533	93.0338	137.762	253.19	59.5328	78.7861	68.1519	1.1733	2.8982	2.2705	-0.3262	0.0238	-0.1912	NM_146472	87.9591	68.8236	1.24665	-0.164529	96.5205	87.6074	79.7493	59.5328	78.7861	68.1519	1.29208	1.15454	1.29333	-0.326202	0.0238485	-0.191233	NM_146472	chr11:49327878-49327937	Olfr1384	Mus musculus olfactory receptor 1384 (Olfr1384), mRNA [NM_146472]	GO:0004872|GO:0004984|GO:0004930|GO:0007608|GO:0007186|GO:0004871|GO:0016021|GO:0007165	NM_146472	Mm.271389	258464	ENSMUST00000060434	TC1709154
NM_146756	0.0090922	2.57892	up	0.00612405	2.28581	up	99.3295	84.6566	1.5041	0.137333	94.2111	75.6018	128.175	96.0115	79.6802	78.278	1.1914	2.0325	1.2884	0.3633	0.0401	0.0086	NM_146756	93.4264	84.6566	1.33006	0.137356	90.9767	82.7118	106.591	96.0115	79.6802	78.278	1.20674	1.07158	1.71187	0.363322	0.0401292	0.00861835	NM_146756	chr7:110618601-110618660	Olfr608	Mus musculus olfactory receptor 608 (Olfr608), mRNA [NM_146756]	GO:0004872|GO:0004984|GO:0004930|GO:0007608|GO:0007186|GO:0004871|GO:0016021|GO:0007165	NM_146756	Mm.377673	258751	ENSMUST00000098199	TC1599816
NM_146833	0.00608707	3.0266	up	0.00620321	3.60848	up	102.946	69.8512	1.46023	-0.137467	76.5616	65.1203	167.156	76.6253	68.4682	64.4601	0.8921	1.8172	1.6714	0.0379	-0.1787	-0.2716	NM_146833	127.462	69.8512	1.71396	-0.137435	178.522	81.7262	122.139	76.6253	68.4682	64.4601	2.17927	1.05429	1.90831	0.0379348	-0.178659	-0.271581	NM_146833	chr17:37473601-37473542	Olfr103	Mus musculus olfactory receptor 103 (Olfr103), mRNA [NM_146833]	GO:0004872|GO:0004984|GO:0004930|GO:0007608|GO:0007186|GO:0004871|GO:0016021|GO:0007165	NM_146833	Mm.424090	258830	ENSMUST00000058826	TC1691394
NM_147054	0.0384383	3.62915	up	0.00153812	3.90047	up	137.954	115.053	2.00167	0.142033	116.792	140.428	156.642	70.9018	215.891	58.3649	1.5014	2.9259	1.5777	-0.0766	0.9187	-0.416	NM_147054	121.957	64.3603	1.70189	-0.261758	95.3509	143.583	126.936	75.0794	57.3059	60.6956	1.27449	1.8673	1.96388	0.00853062	-0.435408	-0.358396	NM_147054	chr7:110234863-110234922	Olfr584	Mus musculus olfactory receptor 584 (Olfr584), mRNA [NM_147054]	GO:0004872|GO:0004984|GO:0004930|GO:0007608|GO:0007186|GO:0004871|GO:0016021|GO:0007165	NM_147054	Mm.377813	259056	ENSMUST00000098210
NM_147101	0.0191137	2.84567	up	0.00162079	2.93487	up	294.458	224.529	3.0411	1.53233	224.002	234.334	425.038	271.464	218.463	183.661	2.4409	3.6646	3.0178	1.8628	1.4952	1.239	NM_147101	313.857	224.529	3.08564	1.53234	303.06	325.167	313.344	271.464	218.463	183.661	2.94278	3.04659	3.26753	1.8628	1.49522	1.23899	NM_147101	chr7:109703382-109703441	Olfr549	Mus musculus olfactory receptor 549 (Olfr549), mRNA [NM_147101]	GO:0004872|GO:0004984|GO:0004930|GO:0007608|GO:0007186|GO:0004871|GO:0016021|GO:0007165	NM_147101	Mm.424092	259105	ENSMUST00000098227	TC1599782
NM_147118	0.00211552	3.7336	up	0.000127077	9.00184	up	255.973	141.942	2.76817	0.8676	216.902	142.867	408.149	176.733	131.096	117.995	2.3945	2.9507	2.9593	1.2436	0.7585	0.6007	NM_147118	616.293	141.942	4.0378	0.867583	732.925	636.737	479.216	176.733	131.096	117.995	4.21684	4.01611	3.88046	1.24362	0.758465	0.600667	NM_147118	chr7:111127983-111128042	Olfr635	Mus musculus olfactory receptor 635 (Olfr635), mRNA [NM_147118]	GO:0004872|GO:0004984|GO:0004930|GO:0007608|GO:0007186|GO:0004871|GO:0016021|GO:0007165	NM_147118	Mm.377860	259122	ENSMUST00000098185
NM_148925	0.000114792	4.13571	up	1.34325e-05	2.17897	up	212.122	99.9077	2.4301	0.381967	246.869	82.6644	306.832	96.764	103.894	99.0651	2.5812	2.1614	2.5477	0.3746	0.4229	0.3484	NM_148925	1130.97	1073.23	4.92887	3.80522	1206.79	1205.92	980.19	985.21	1100.11	1134.38	4.93628	4.93748	4.91284	3.72247	3.82741	3.86577	NM_148925	chr9:123699114-123699055	Fyco1	Mus musculus FYVE and coiled-coil domain containing 1 (Fyco1), transcript variant 1, mRNA [NM_148925]	GO:0046872|GO:0008270	NM_148925	Mm.252941	17281	ENSMUST00000084715	TC1711122
NM_152825	0.00603399	1.72114	up	0.00114639	2.49629	up	218.322	353.918	2.49507	1.7117	281.058	89.7453	284.161	305.817	379.124	376.814	2.7683	2.2799	2.437	1.654	1.7642	1.7169	NM_152825	720.284	602.378	4.28363	2.96384	738.934	681.591	740.329	501.659	651.968	653.506	4.22862	4.11432	4.50795	2.74875	3.07264	3.07014	NM_152825	chr4:21764646-21764705	Usp45	Mus musculus ubiquitin specific petidase 45 (Usp45), mRNA [NM_152825]	GO:0004221|GO:0016787|GO:0046872|GO:0008150|GO:0003674|GO:0006511|GO:0008270|GO:0008233|GO:0005575|GO:0008234	NM_152825	Mm.154306	77593	ENSMUST00000065111	TC1603797
NM_153081	0.0304112	1.85961	up	0.00434549	1.69907	up	1110.82	1181.29	4.83897	3.94397	820.097	597.049	1915.32	1132.25	1275.93	1135.68	4.3132	5.0139	5.1898	3.9232	4.0413	3.8674	NM_153081	984.26	1181.29	4.70872	3.94397	1212.9	982.688	757.192	1132.25	1275.93	1135.68	4.94356	4.64215	4.54044	3.92317	4.04132	3.86743	NM_153081	chr11:70029833-70029892	Slc16a11	Mus musculus solute carrier family 16 (monocarboxylic acid transporters), member 11 (Slc16a11), transcript variant 3, mRNA [NM_153081]	GO:0015293|GO:0016020|GO:0008150|GO:0003674|GO:0005886|GO:0055085|GO:0016021|GO:0005575|GO:0006810	NM_153081	Mm.289238	216867	ENSMUST00000126388	TC1621582
NM_153506	4.09931e-05	6.61619	up	5.21438e-05	9.07643	up	522.778	191.846	3.82	1.094	484.987	294.597	788.749	173.756	205.509	196.272	3.5554	3.9948	3.9098	1.0331	1.1655	1.0834	NM_153506	1274.01	291.492	5.10393	1.9218	1167.4	1269.93	1384.7	256.603	315.131	302.742	4.8884	5.01209	5.41129	1.78158	2.02379	1.96003	NM_153506	chr6:129043188-129043129	Clec2e	Mus musculus C-type lectin domain family 2, member e (Clec2e), mRNA [NM_153506]	GO:0004872|GO:0016020|GO:0008150|GO:0003674|GO:0005886|GO:0005529|GO:0005488|GO:0016021|GO:0005575	NM_153506	Mm.30870	232409	ENSMUST00000032258	TC1590641
NM_153529	0.00314431	3.11889	up	0.00528401	1.90929	up	224.619	142.484	2.5255	0.884467	320.949	90.7515	262.157	165.65	137.388	124.413	2.9598	2.296	2.3207	1.1502	0.8261	0.6771	NM_153529	130.391	142.484	1.81749	0.88445	124.032	138.329	128.813	165.65	137.388	124.413	1.65389	1.81352	1.98506	1.15018	0.826095	0.677078	NM_153529	chr13:36818000-36817941	Nrn1	Mus musculus neuritin 1 (Nrn1), mRNA [NM_153529]	GO:0007399|GO:0016020|GO:0005886|GO:0031225|GO:0007409	NM_153529	Mm.232930	68404	ENSMUST00000037623	TC1577672
NM_153538	0.0177819	3.47545	up	0.00221724	1.58319	up	1729.45	987.049	5.29677	3.49957	3046.17	479.769	1662.41	949.397	990.544	1021.21	6.2064	4.6984	4.9855	3.4844	3.4756	3.5387	NM_153538	1113.26	1458.25	4.91235	4.24952	1149.77	1078.71	1111.29	1400.62	1478.42	1495.7	4.86645	4.77665	5.09394	4.23004	4.25382	4.26469	NM_153538	chr13:59873893-59873834	Zcchc6	Mus musculus zinc finger, CCHC domain containing 6 (Zcchc6), mRNA [NM_153538]	GO:0003676|GO:0046872|GO:0008150|GO:0003674|GO:0016779|GO:0016740|GO:0008270|GO:0050265|GO:0005575|GO:0005622	NM_153538	Mm.233082	214290	ENSMUST00000071703	TC1726197
NM_153548	0.0117282	2.64634	up	0.00205874	1.59159	up	1476.58	1589.65	5.2193	3.8153	2365.1	595.024	1469.63	1429.08	1711.66	1628.19	5.8413	5.009	4.8076	3.7283	3.8652	3.8524	NM_153548	2113.96	2754.89	5.83353	5.16306	2050.04	2344.65	1947.21	2460.5	2997.9	2806.28	5.70075	5.89672	5.90312	5.04292	5.27372	5.17253	NM_153548	chr15:59163831-59163772	E430025E21Rik	Mus musculus RIKEN cDNA E430025E21 gene (E430025E21Rik), mRNA [NM_153548]	GO:0008150|GO:0003674|GO:0005575	NM_153548	Mm.218665	223593	ENSMUST00000022976	TC1574295
NM_153555	0.00203308	6.01126	up	2.41097e-05	1.80115	up	1893.82	2253.07	5.5811	2.99343	3139.32	841.723	1700.43	2227	2378.67	2153.55	6.229	5.5073	5.007	2.8569	3.1111	3.0123	NM_153555	6011.96	6893.22	7.3395	6.49059	6651.02	6097.04	5287.81	6673.74	7097.13	6908.79	7.39868	7.27545	7.34438	6.48247	6.517	6.4723	NM_153555	chr1:174125487-174125546	Dcaf8	Mus musculus DDB1 and CUL4 associated factor 8 (Dcaf8), mRNA [NM_153555]	GO:0008150|GO:0003674|GO:0005575	NM_153555	Mm.159915	98193	ENSMUST00000074144	TC1575300
NM_153573	0.0249332	1.91946	up	0.00015951	1.54578	up	235.284	198.069	1.2513	0.3106	200.921	138.99	365.941	189.366	211.588	193.253	1.0912	1.7477	0.915	0.1307	0.4091	0.392	NM_153573	277.637	371.33	2.90335	2.27502	297.5	292.571	242.84	360.195	396.466	357.33	2.91606	2.8942	2.89979	2.27082	2.35503	2.1992	NM_153573	chr6:54528086-54528027	Fkbp14	Mus musculus FK506 binding protein 14 (Fkbp14), mRNA [NM_153573]	GO:0008150|GO:0003674|GO:0016853|GO:0006457|GO:0003755|GO:0005575|GO:0005783|GO:0005509	NM_153573	Mm.274693	231997	ENSMUST00000155047	TC1606334
NM_153583	0.0032073	8.03594	up	0.00681338	2.28397	up	2990.26	766.323	6.1821	3.17563	5465.37	1233.22	2272.18	773.967	727.505	797.499	7.0497	6.0604	5.4362	3.2927	3.0351	3.1991	NM_153583	488.94	445.709	3.71822	2.52667	521.032	420.066	525.722	520.77	372.864	443.492	3.72454	3.41603	4.01408	2.80269	2.26648	2.51085	NM_153583	chr9:21078724-21078783	Atg4d	Mus musculus autophagy-related 4D (yeast) (Atg4d), mRNA [NM_153583]	GO:0016787|GO:0006914|GO:0015031|GO:0005737|GO:0008233|GO:0008234|GO:0006810|GO:0004197	NM_153583	Mm.440165	235040		TC1576731
NM_172550	0.0154883	2.38938	up	0.00991932	2.04604	up	507.383	411.271	3.6788	2.42217	350.828	263.956	907.364	404.315	439.892	389.605	3.0882	3.8363	4.1119	2.4375	2.505	2.324	NM_172550	422.68	411.271	3.45499	2.42215	546.716	451.939	269.385	404.315	439.892	389.605	3.79396	3.52154	3.04945	2.43752	2.50499	2.32395	NM_172550	chr10:75923026-75922967	A130042E20Rik	Mus musculus RIKEN cDNA A130042E20 gene (A130042E20Rik), mRNA [NM_172550]	GO:0016787|GO:0046872|GO:0008150|GO:0003674|GO:0008270|GO:0008233|GO:0005739|GO:0008237	NM_172550	Mm.344778	216119	ENSMUST00000049185
NM_172557	0.00502586	2.32603	up	3.24523e-05	2.07854	up	490.688	1237.58	3.68523	2.46737	708.36	221.864	541.84	1224.52	1268.62	1219.6	4.1019	3.5857	3.3681	2.4724	2.4836	2.4461	NM_172557	2409.56	2400.3	6.02442	4.96885	2573.68	2420.27	2234.73	2376.86	2460.91	2363.12	6.02893	5.94251	6.10181	4.99303	4.98896	4.92456	NM_172557	chr11:50203014-50202955	Rufy1	Mus musculus RUN and FYVE domain containing 1 (Rufy1), mRNA [NM_172557]	GO:0030100|GO:0008565|GO:0005515|GO:0006897|GO:0015031|GO:0005768|GO:0005770|GO:0006810|GO:0008289|GO:0046872|GO:0016020|GO:0005829|GO:0005737|GO:0008270	NM_172557	Mm.390400	216724	ENSMUST00000020643	TC1579372
NM_172585	0.0042339	10.3836	up	0.00947864	1.5368	up	2900.59	1150	5.97857	2.60233	5731.9	810.175	2159.69	985.623	1192.64	1271.75	7.1184	5.4543	5.363	2.4436	2.6573	2.7061	NM_172585	1634.78	2200.65	5.45529	4.83536	1540.1	1930.82	1433.43	1883.73	2280.47	2437.74	5.28813	5.61655	5.46119	4.65756	4.8791	4.96941	NM_172585	chr13:9171710-9171769	Larp4b	Mus musculus La ribonucleoprotein domain family, member 4B (Larp4b), mRNA [NM_172585]	GO:0003676|GO:0008150|GO:0003674|GO:0003723|GO:0005575	NM_172585	Mm.234944	217980	ENSMUST00000091829	TC1612008
NM_172587	0.00608793	5.24533	up	0.000211828	1.52544	up	395.901	449.693	3.1796	0.788567	706.743	140.775	340.184	423.957	461.812	463.309	4.0554	2.8561	2.6273	0.6185	0.8497	0.8975	NM_172587	650.316	879.165	4.12825	3.51902	664.552	730.026	556.368	832.134	902.003	903.359	4.07556	4.21336	4.09582	3.47886	3.54097	3.53724	NM_172587	chr13:64296893-64296834	Cdc14b	Mus musculus CDC14 cell division cycle 14 homolog B (S. cerevisiae) (Cdc14b), transcript variant 1, mRNA [NM_172587]	GO:0016311|GO:0008138|GO:0005634|GO:0016787|GO:0004721|GO:0016791|GO:0004725|GO:0006470	NM_172587	Mm.25335	218294	ENSMUST00000109770	TC1587602
NM_172592	0.000923198	3.70207	up	0.0175984	2.24378	up	1207.4	700.75	5.0757	3.18737	1535.16	744.5	1342.55	623.212	770.93	708.109	5.2177	5.3323	4.6771	3.0618	3.3144	3.1859	NM_172592	1146.21	1041.77	4.92607	3.76014	984.606	971.661	1482.37	930.312	1131.87	1063.12	4.64272	4.62587	5.50961	3.63976	3.86847	3.77218	NM_172592	chr13:104532230-104532171	Sfrs12	Mus musculus splicing factor, arginine/serine-rich 12 (Sfrs12), mRNA [NM_172592]	GO:0003676|GO:0005634|GO:0008150|GO:0003674|GO:0005681|GO:0008380|GO:0006397|GO:0000166|GO:0005575	NM_172592	Mm.458176	218543	ENSMUST00000074616	TC1578900
NM_172597	0.000101592	9.21382	up	1.00463e-05	2.3307	up	350.658	533.71	3.13563	-0.0681667	465.544	126.959	459.471	518.866	533.795	548.469	3.4963	2.7804	3.1302	-0.0547	-0.0884	-0.0614	NM_172597	1202.58	1062.39	5.01357	3.79281	1349.3	1248.99	1009.46	1032.73	1062.59	1091.85	5.09731	4.98811	4.95529	3.79044	3.77735	3.81064	NM_172597	chr14:45755001-45754942	Txndc16	Mus musculus thioredoxin domain containing 16 (Txndc16), mRNA [NM_172597]	GO:0005576|GO:0008150|GO:0003674|GO:0045454|GO:0005575	NM_172597	Mm.28129	70561	ENSMUST00000123879	TC1580014
NM_172601	0.000750779	9.45231	up	0.00170272	2.16489	up	415.138	485.819	3.47413	0.233467	503.412	201.919	540.082	409.597	546.902	500.959	3.6092	3.4498	3.3634	-0.2262	0.0251	0.9015	NM_172601	996.605	960.883	4.75237	3.63808	1029.75	952.516	1007.55	814.193	1088.09	980.368	4.7074	4.59716	4.95256	3.44741	3.81156	3.65526	NM_172601	chr14:52881661-52881602	Rab2b	Mus musculus RAB2B, member RAS oncogene family (Rab2b), mRNA [NM_172601]	GO:0008150|GO:0016192|GO:0005886|GO:0007264|GO:0015031|GO:0005525|GO:0000166|GO:0006810|GO:0003674|GO:0016020|GO:0005575|GO:0005783|GO:0005794	NM_172601	Mm.32870	76338	ENSMUST00000022765	NP358502
NM_172661	0.000199005	7.10992	up	0.00626682	2.28154	up	1674.77	3167.48	5.47327	2.64343	2384.7	799.022	1840.58	3052.82	3211.09	3238.52	5.8532	5.4343	5.1323	2.7057	2.5281	2.6965	NM_172661	40.4597	36.6206	0.116497	-1.07351	32.9524	46.0326	42.3941	39.0781	31.2645	39.5192	-0.25837	0.226143	0.381716	-0.933527	-1.30957	-0.977434	NM_172661	chr2:32079501-32079560	Bat2l	Mus musculus HLA-B associated transcript 2-like (Bat2l), transcript variant 2, mRNA [NM_172661]	GO:0008150|GO:0003674|GO:0005575	NM_172661	Mm.25504	227723	ENSMUST00000132459	TC1615228
NM_172664	0.0390463	2.18783	up	0.00315228	2.3654	up	542.654	989.628	3.74977	2.62027	912.886	212.07	503.005	900.272	997.086	1071.53	4.4679	3.5206	3.2608	2.5371	2.5621	2.7616	NM_172664	2125.65	1858.83	5.83879	4.5967	1877.99	2102.5	2396.47	1689.46	1882.93	2004.12	5.57429	5.73945	6.20262	4.50053	4.60274	4.68684	NM_172664	chr2:70550960-70550901	Tlk1	Mus musculus tousled-like kinase 1 (Tlk1), mRNA [NM_172664]	GO:0004672|GO:0008150|GO:0005524|GO:0016740|GO:0000166|GO:0007049|GO:0006974|GO:0005634|GO:0003674|GO:0004674|GO:0016568|GO:0006468|GO:0016301|GO:0005575	NM_172664	Mm.136511	228012	ENSMUST00000038584	TC1576548
NM_172699	0.000635968	13.2266	up	0.000311188	3.00914	up	1351.6	644.214	5.05373	1.32837	2299.27	513.156	1242.37	578.882	658.251	695.508	5.8005	4.7954	4.5653	1.215	1.3329	1.4372	NM_172699	1822.4	1258.82	5.62309	4.03374	1817.88	1750.5	1898.81	1131.23	1286.89	1358.33	5.52736	5.47511	5.86681	3.92186	4.05365	4.1257	NM_172699	chr4:119301532-119301591	Foxj3	Mus musculus forkhead box J3 (Foxj3), mRNA [NM_172699]	GO:0005634|GO:0043565|GO:0003700|GO:0006350|GO:0003677|GO:0006355|GO:0045449	NM_172699	Mm.259227	230700	ENSMUST00000044564	TC1602524
NM_172717	0.00427794	6.54503	up	0.00309959	1.53159	up	1946.81	1761.2	5.4971	2.7867	3534.02	617.38	1689.01	1671.41	1792.57	1819.62	6.4207	5.0622	5.0084	2.7157	2.7868	2.8576	NM_172717	2539.78	3440.81	6.10271	5.48768	2555.88	2514.07	2549.38	3269.29	3503.51	3549.62	6.01892	5.99737	6.29185	5.45295	5.49857	5.51153	NM_172717	chr5:110600574-110600633	Chfr	Mus musculus checkpoint with forkhead and ring finger domains (Chfr), mRNA [NM_172717]	GO:0005515|GO:0006511|GO:0007067|GO:0000209|GO:0007049|GO:0051301|GO:0000278|GO:0005634|GO:0046872|GO:0004842|GO:0008270|GO:0005575|GO:0016874	NM_172717	Mm.30264	231600	ENSMUST00000112519	TC1574019
NM_172730	0.00205173	4.62729	up	0.00152353	1.55482	up	329.993	141.085	3.08857	0.8784	518.658	147.156	324.165	151.386	132.874	138.995	3.6522	2.9924	2.6211	1.0203	0.7779	0.837	NM_172730	492.542	655.422	3.73044	3.0937	542.813	499.607	435.207	683.02	683.338	599.908	3.78363	3.66621	3.74148	3.19397	3.14044	2.94668	NM_172730	chr6:91849675-91849734	C130022K22Rik	Mus musculus RIKEN cDNA C130022K22 gene (C130022K22Rik), mRNA [NM_172730]	GO:0008150|GO:0003674|GO:0005575	NM_172730	Mm.234879	232236	ENSMUST00000037793	TC1581514
NM_172750	0.0405753	1.9508	up	0.00310923	2.62123	up	1137.91	1226.77	4.95967	3.9956	851.883	805.724	1756.12	1086.91	1326.35	1267.06	4.3681	5.4463	5.0646	3.8642	4.0972	4.0254	NM_172750	1606.07	1226.77	5.38584	3.99559	2132.74	1613.09	1072.38	1086.91	1326.35	1267.06	5.75781	5.35717	5.04253	3.8642	4.09723	4.02535	NM_172750	chr8:13235855-13235796	Adprhl1	Mus musculus ADP-ribosylhydrolase like 1 (Adprhl1), mRNA [NM_172750]	GO:0016787|GO:0000287|GO:0008150|GO:0003875|GO:0003674|GO:0051725|GO:0005575	NM_172750	Mm.132785	234072	ENSMUST00000033825	TC1584404
NM_172779	0.0237948	2.1649	up	0.0387621	1.52359	up	1168.13	1738.52	4.8639	3.7496	1851.79	439.801	1212.8	1707.97	1820.35	1687.24	5.4883	4.5729	4.5305	3.7642	3.7926	3.692	NM_172779	2320.86	3138.17	5.96241	5.35494	2423.3	1950.47	2588.81	3082.26	3290.2	3042.05	5.94207	5.63116	6.314	5.36796	5.40794	5.28891	NM_172779	chrX:53760732-53760791	Ddx26b	Mus musculus DEAD/H (Asp-Glu-Ala-Asp/His) box polypeptide 26B (Ddx26b), mRNA [NM_172779]	GO:0008150|GO:0003674|GO:0005575	NM_172779	Mm.72753	236790	ENSMUST00000142624	NP921855
NM_172782	0.00154115	2.92249	up	0.000735376	3.33197	up	390.465	290.936	3.46467	1.91747	422.173	261.312	487.911	251.737	302.842	318.228	3.3553	3.8218	3.2169	1.754	1.9664	2.032	NM_172782	466.44	290.936	3.65383	1.91745	433.08	451.275	514.966	251.737	302.842	318.228	3.45781	3.51942	3.98426	1.75396	1.9664	2.032	NM_172782	chrX:138673313-138673372	Nxt2	Mus musculus nuclear transport factor 2-like export factor 2 (Nxt2), transcript variant 1, mRNA [NM_172782]	GO:0005634|GO:0005515|GO:0008150|GO:0015031|GO:0005737|GO:0005575|GO:0051028|GO:0006810|GO:0005622	NM_172782	Mm.41899	237082	ENSMUST00000112913	TC1577791
NM_172836	1.08188e-05	3.46871	up	2.69328e-05	2.55455	up	686.143	360.075	4.02337	2.22897	850.083	288.44	919.904	337.394	359.822	383.008	4.0042	3.94	4.1259	2.1737	2.2139	2.2993	NM_172836	428.408	347.532	3.52994	2.17687	448.418	458.306	378.5	316.337	344.928	381.331	3.50802	3.54172	3.54008	2.08351	2.15413	2.29298	NM_172836	chr19:29788956-29788897	9930021J03Rik	Mus musculus RIKEN cDNA 9930021J03 gene (9930021J03Rik), mRNA [NM_172836]	GO:0008150|GO:0003674|GO:0005575	NM_172836	Mm.440815	240613		TC1603423
NM_172860	0.0198776	2.26326	up	0.000105984	1.92277	up	283.509	649.231	2.8337	1.6553	448.409	111.057	291.061	585.819	663.588	698.287	3.4422	2.5873	2.4716	1.5482	1.6317	1.786	NM_172860	1161.18	1251.54	4.96894	4.02575	1257.77	1189.23	1036.54	1129.45	1282.2	1342.95	4.99597	4.91737	4.99349	3.91959	4.04839	4.10928	NM_172860	chr2:154364928-154364987	Cbfa2t2	Mus musculus core-binding factor, runt domain, alpha subunit 2, translocated to, 2 (human) (Cbfa2t2), transcript variant 1, mRNA [NM_172860]	GO:0005634|GO:0005515|GO:0003700|GO:0046872|GO:0030855|GO:0008270|GO:0006355|GO:0003714|GO:0045892	NM_172860	Mm.29914	12396	ENSMUST00000109720	TC1601128
NM_173015	0.00879709	2.38182	up	3.36518e-05	2.41372	up	301.98	1294.48	2.95673	1.70467	450.555	126.236	329.15	1243.28	1322.82	1317.35	3.4491	2.7721	2.649	1.5431	1.8161	1.7548	NM_173015	2985.73	2564.28	6.33515	5.06389	2988.76	3118.94	2849.49	2467.38	2617.18	2608.27	6.24465	6.3084	6.45241	5.04695	5.07778	5.06696	NM_173015	chr8:116168981-116169040	Mon1b	Mus musculus MON1 homolog b (yeast) (Mon1b), transcript variant 1, mRNA [NM_173015]	GO:0008150|GO:0003674|GO:0005575	NM_173015	Mm.74689	270096	ENSMUST00000035777
NM_173747	0.000490727	2.68881	up	0.00021821	1.91013	up	999.104	766.083	4.7427	3.31573	1279.43	487.783	1230.1	675.203	788.169	834.876	4.9549	4.7223	4.5509	3.1774	3.3463	3.4235	NM_173747	705.338	766.083	4.24941	3.31574	752.524	739.372	624.119	675.203	788.169	834.876	4.25491	4.23171	4.2616	3.17736	3.34634	3.4235	NM_173747	chrX:7286830-7286889	Gpkow	Mus musculus G patch domain and KOW motifs (Gpkow), mRNA [NM_173747]	GO:0003676|GO:0005634|GO:0008150|GO:0003674|GO:0005575|GO:0005622	NM_173747	Mm.148753	209416	ENSMUST00000033488	TC1577894
NM_173753	0.00268015	4.7664	up	1.00056e-05	4.22997	up	877.805	479.56	4.43723	2.18433	1398.11	316.714	918.593	415.351	520.8	502.529	5.0828	4.0992	4.1297	1.981	2.3335	2.2385	NM_173753	2623.56	1287.17	6.14597	4.06532	2652.59	2833.21	2384.87	1143.29	1372.95	1345.26	6.07251	6.16978	6.19562	3.93716	4.14704	4.11176	NM_173753	chr11:54331644-54331703	Fnip1	Mus musculus folliculin interacting protein 1 (Fnip1), mRNA [NM_173753]	GO:0008150|GO:0003674|GO:0005737|GO:0005575	NM_173753	Mm.34087	216742	ENSMUST00000046835	TC1635230
NM_174991	0.00554234	2.75764	up	2.19259e-05	31.326	up	100.056	75.5674	1.2751	-0.188333	133.103	63.3498	103.714	82.2516	81.6022	62.8485	1.2531	1.6937	0.8785	0.054	-0.2286	-0.3904	NM_174991	647.003	43.5554	4.12631	-0.842982	668.751	687.802	584.454	54.6558	33.8031	42.2073	4.08464	4.12741	4.16687	-0.449512	-1.19694	-0.882496	NM_174991	chr15:74419580-74419639	Bai1	Mus musculus brain-specific angiogenesis inhibitor 1 (Bai1), mRNA [NM_174991]	GO:0005515|GO:0004872|GO:0016020|GO:0007218|GO:0004930|GO:0004888|GO:0007166|GO:0005886|GO:0016527|GO:0007186|GO:0016525|GO:0016021	NM_174991	Mm.43133	107831	ENSMUST00000089710	TC1586610
NM_175013	1.84156e-05	47.382	up	0.00215288	3.96285	up	1280.22	55.1927	5.0922	-0.474067	1023.08	751.048	2066.52	55.67	56.8179	53.0902	4.6323	5.3449	5.2994	-0.423	-0.4477	-0.5515	NM_175013	93.4849	46.881	1.27743	-0.709111	132.712	67.5622	80.1807	47.475	47.1393	46.0287	1.75147	0.779702	1.30111	-0.652717	-0.717163	-0.757454	NM_175013	chr19:24894735-24894676	Pgm5	Mus musculus phosphoglucomutase 5 (Pgm5), mRNA [NM_175013]	GO:0005515|GO:0000287|GO:0008150|GO:0016868|GO:0030018|GO:0005975|GO:0030055|GO:0006006|GO:0004614|GO:0046872|GO:0007155|GO:0030054|GO:0005737|GO:0005856|GO:0016010|GO:0005913	NM_175013	Mm.105222	226041	ENSMUST00000054988	TC1594871
NM_175088	0.00025511	2.37611	up	0.000681514	1.52927	up	355.204	180.218	2.46437	1.21577	470.853	180.542	414.218	165.342	183.576	191.737	2.4937	2.6012	2.2982	1.1214	1.233	1.2929	NM_175088	152.489	204.98	2.03155	1.41871	156.127	175.341	125.998	196.518	206.35	212.072	1.98589	2.15558	1.95318	1.3967	1.41293	1.44649	NM_175088	chr6:15751287-15751345	Mdfic	Mus musculus MyoD family inhibitor domain containing (Mdfic), mRNA [NM_175088]	GO:0005634|GO:0005515|GO:0008150|GO:0006350|GO:0003674|GO:0005737|GO:0005730|GO:0045449	NM_175088	Mm.1314	16543	ENSMUST00000101663	TC1578693
NM_175128	0.00056065	2.75045	up	0.000950767	1.79548	up	213.475	158.501	2.5011	1.04143	203.246	108.72	328.458	160.047	138.847	176.609	2.3007	2.5566	2.646	1.1005	0.8413	1.1825	NM_175128	55.155	63.6672	0.568651	-0.27572	58.7456	60.0141	46.7052	56.2208	61.964	72.8168	0.575725	0.608788	0.521439	-0.408782	-0.322661	-0.0957174	NM_175128	chr10:100039820-100038487	4930430F08Rik	Mus musculus RIKEN cDNA 4930430F08 gene (4930430F08Rik), mRNA [NM_175128]	GO:0008150|GO:0003674|GO:0005575	NM_175128	Mm.268474	68281	ENSMUST00000054471	NP742482
NM_175133	0.03806	2.81305	up	0.000393275	1.64606	up	1457.28	3186.44	5.04563	3.5535	2682.94	425.092	1263.8	3339.52	3160.05	3059.74	6.0232	4.5238	4.5899	3.5798	3.5312	3.5495	NM_175133	4976.37	6242.9	7.06605	6.34704	5105.23	5496.17	4327.71	6557.58	6190.44	5980.69	7.01708	7.12577	7.05531	6.45713	6.3198	6.26418	NM_175133	chr10:74969960-74969901	1110038D17Rik	Mus musculus RIKEN cDNA 1110038D17 gene (1110038D17Rik), mRNA [NM_175133]	GO:0008150|GO:0003674|GO:0005575	NM_175133	Mm.29382	68778	ENSMUST00000118936	TC1737860
NM_175226	0.0081746	3.71021	up	6.41491e-05	2.67388	up	208.024	100.431	2.2787	0.3872	327.563	58.6656	237.843	91.8574	102.454	106.98	2.9892	1.6666	2.1803	0.2995	0.4028	0.4593	NM_175226	130.007	100.431	1.80614	0.387202	148.934	126.688	114.4	91.8574	102.454	106.98	1.91785	1.6867	1.81387	0.29951	0.402813	0.459282	NM_175226	chr15:58732256-58732315	Rnf139	Mus musculus ring finger protein 139 (Rnf139), mRNA [NM_175226]	GO:0005515|GO:0004872|GO:0046872|GO:0016020|GO:0008150|GO:0003674|GO:0008270|GO:0016021|GO:0005575|GO:0005783|GO:0016874	NM_175226	Mm.4537	75841		TC1576740
NM_175238	0.00864534	3.7367	up	0.00156197	2.70343	up	214.135	243.851	2.3508	0.449033	345.42	66.7727	230.212	206.445	259.463	265.646	3.0658	1.8534	2.1332	0.5258	0.1588	0.6625	NM_175238	599.334	462.605	4.01699	2.5822	585.794	564.194	648.014	382.72	504.078	501.015	3.89357	3.84161	4.31581	2.35833	2.70148	2.68679	NM_175238	chr2:51977226-51977285	Rif1	Mus musculus Rap1 interacting factor 1 homolog (yeast) (Rif1), mRNA [NM_175238]	GO:0005515|GO:0005488|GO:0005694|GO:0007049|GO:0001940|GO:0006974|GO:0005634|GO:0003674|GO:0005737|GO:0005856|GO:0019827|GO:0000781|GO:0001939	NM_175238	Mm.254530	51869	ENSMUST00000112693	NP737703
NM_175306	0.00486945	4.06794	up	0.0172857	2.371	up	989.24	3364.31	4.59177	2.56747	1621.72	345.784	1000.22	3375.37	3380.49	3337.09	5.2969	4.2259	4.2525	2.6873	2.5605	2.4546	NM_175306	36.0817	30.9449	-0.0690859	-1.31458	25.7704	39.2177	43.2572	34.4118	31.0523	27.3706	-0.613042	-0.00501013	0.410795	-1.11698	-1.31939	-1.50736	NM_175306	chr4:131926770-131926711	Phactr4	Mus musculus phosphatase and actin regulator 4 (Phactr4), transcript variant 1, mRNA [NM_175306]	GO:0004864|GO:0003779	NM_175306	Mm.158361	100169	ENSMUST00000084249	TC1577321
NM_175325	0.00467443	2.56347	up	0.0185248	1.60035	up	191.388	301.66	2.3198	0.9617	282.515	85.4649	206.185	290.873	318.704	295.404	2.7758	2.2094	1.9742	0.9502	0.9842	0.9507	NM_175325	445.974	563.75	3.55605	2.87766	588.607	403.649	345.665	543.48	598.114	549.655	3.90048	3.35851	3.40916	2.86427	2.94826	2.82047	NM_175325	chr9:59170099-59170040	Bbs4	Mus musculus Bardet-Biedl syndrome 4 (human) (Bbs4), mRNA [NM_175325]	GO:0048854|GO:0060296|GO:0005886|GO:0000226|GO:0016358|GO:0005488|GO:0045724|GO:0021766|GO:0042384|GO:0016020|GO:0003674|GO:0019216|GO:0046548|GO:0005856|GO:0021756|GO:0031514|GO:0045494|GO:0007286|GO:0007608|GO:0001843|GO:0035058|GO:0005929|GO:0001895|GO:0045444|GO:0042995|GO:0033365|GO:0005737|GO:0030534|GO:0060271|GO:0005813|GO:0021987	NM_175325	Mm.200714	102774	ENSMUST00000026265	TC1577048
NM_175433	0.0114821	3.16163	up	0.00159413	1.85734	up	1205.6	3142.42	4.85003	3.18937	1993.21	390.448	1233.15	3154.88	3262.34	3010.03	5.5944	4.4012	4.5545	3.1473	3.2001	3.2207	NM_175433	5564.26	6205.67	7.23185	6.33861	5959.31	5175.4	5558.07	6239.67	6446.01	5931.34	7.24025	7.03901	7.41629	6.38544	6.37817	6.25223	NM_175433	chr7:87237515-87237574	Zfp710	Mus musculus zinc finger protein 710 (Zfp710), transcript variant 1, mRNA [NM_175433]	GO:0003676|GO:0005634|GO:0046872|GO:0008150|GO:0006350|GO:0003674|GO:0003677|GO:0008270|GO:0005575|GO:0045449|GO:0005622	NM_175433	Mm.290925	209225	ENSMUST00000049680	TC1579402
NM_175438	0.000268933	4.86891	up	0.00381746	2.33922	up	310.054	863.403	2.99387	0.710267	419.739	125.003	385.421	784.999	898.505	906.704	3.3469	2.758	2.8767	0.6683	0.6374	0.8251	NM_175438	2006.47	1717.58	5.70917	4.48314	2256.66	2462.05	1300.71	1560.99	1788.89	1802.87	5.83929	5.9672	5.32101	4.38643	4.52883	4.53416	NM_175438	chr4:139205420-139205479	Aldh4a1	Mus musculus aldehyde dehydrogenase 4 family, member A1 (Aldh4a1), nuclear gene encoding mitochondrial protein, mRNA [NM_175438]	GO:0004029|GO:0008152|GO:0003842|GO:0006561|GO:0005759|GO:0005739|GO:0016491|GO:0006560|GO:0055114	NM_175438	Mm.273571	212647	ENSMUST00000039818	TC1574479
NM_175445	0.000115605	18.7056	up	0.00849379	2.16696	up	2377.12	504.481	5.85727	1.63187	3232.35	770.82	3128.19	471.092	551.703	490.647	6.2919	5.3824	5.8975	1.5366	1.8337	1.5253	NM_175445	63.3938	60.3167	0.752344	-0.363327	53.2232	80.9846	55.9734	52.7085	74.1366	54.1051	0.433301	1.04113	0.782597	-0.501852	-0.0639062	-0.524224	NM_175445	chr2:131820303-131820244	Rassf2	Mus musculus Ras association (RalGDS/AF-6) domain family member 2 (Rassf2), mRNA [NM_175445]	GO:0005515|GO:0008150|GO:0003674|GO:0007049|GO:0007165|GO:0005575	NM_175445	Mm.204737	215653	ENSMUST00000103182	TC1582943
NM_175681	0.00789389	2.28475	up	0.0400079	1.85437	up	145.06	100.008	1.5554	0.363367	223.321	56.8087	155.05	122.585	96.1132	81.3256	1.8518	1.4442	1.3702	0.7158	0.3106	0.0637	NM_175681	88.9823	100.008	1.25433	0.363396	78.1336	82.4508	106.363	122.585	96.1132	81.3256	0.987189	1.06702	1.70877	0.715826	0.310643	0.0637207	NM_175681	chr11:67535508-67525830	Glp2r	Mus musculus glucagon-like peptide 2 receptor (Glp2r), mRNA [NM_175681]	GO:0007188|GO:0004872|GO:0016020|GO:0004967|GO:0004930|GO:0004888|GO:0007166|GO:0005886|GO:0007186|GO:0004871|GO:0016021|GO:0007165	NM_175681	Mm.118883	93896	ENSMUST00000108679	TC1598616
NM_176840	0.0243686	2.12324	up	0.00214677	2.83936	up	254.872	227.623	2.6335	1.54723	337.669	82.0903	344.856	172.615	252.63	257.623	3.033	2.1513	2.7162	1.2096	1.7049	1.7272	NM_176840	306.922	227.623	3.05278	1.54722	304.565	292.773	323.429	172.615	252.63	257.623	2.94992	2.8952	3.31323	1.2096	1.70486	1.7272	NM_176840	chr16:33242923-33242982	Osbpl11	Mus musculus oxysterol binding protein-like 11 (Osbpl11), mRNA [NM_176840]	GO:0008150|GO:0003674|GO:0008202|GO:0006869|GO:0005575|GO:0006810	NM_176840	Mm.479227	106326	ENSMUST00000039733	TC1578153
NM_176848	0.00351528	2.25991	up	0.000243506	2.90263	up	289.341	273.582	3.0072	1.83093	276.574	184.905	406.545	278.32	244.038	298.386	2.7451	3.3228	2.9537	1.8988	1.6549	1.9391	NM_176848	7059.08	5048.39	7.57718	6.03982	6876.09	7044.65	7256.5	5016.65	4749.87	5378.66	7.44669	7.48387	7.80099	6.07069	5.93765	6.11111	NM_176848	chr4:147540298-147540357	Fbxo2	Mus musculus F-box protein 2 (Fbxo2), mRNA [NM_176848]	GO:0031396|GO:0006516|GO:0001948|GO:0005515|GO:0030433|GO:0008150|GO:0006511|GO:0043197|GO:0030163|GO:0030246|GO:0005829|GO:0005575|GO:0001540|GO:0008285	NM_176848	Mm.262287	230904	ENSMUST00000047951	TC1578506
NM_176850	0.000156324	26.663	up	0.000900746	2.26689	up	2492.09	443.94	5.92377	1.187	3996.39	852.215	2627.67	424.34	453.005	454.477	6.5981	5.5272	5.646	1.1748	1.1236	1.2626	NM_176850	31.2546	28.734	-0.243122	-1.42384	29.8006	33.1029	30.8602	24.4508	31.362	30.3891	-0.403411	-0.249556	-0.0763974	-1.61	-1.30507	-1.35644	NM_176850	chr11:106894665-106894606	Bptf	Mus musculus bromodomain PHD finger transcription factor (Bptf), mRNA [NM_176850]	GO:0008134|GO:0046872|GO:0000122	NM_176850	Mm.343986	207165	ENSMUST00000106763	TC1598755
NM_177027	0.0102132	5.57653	up	0.00447016	3.89911	up	624.93	186.254	3.74987	1.2705	1097.9	139.105	637.789	155.473	205.788	197.501	4.7341	2.9122	3.6033	1.0587	1.409	1.3438	NM_177027	357.063	186.254	3.23364	1.2705	305.967	287.222	478.002	155.473	205.788	197.501	2.95655	2.86758	3.8768	1.0587	1.40899	1.3438	NM_177027	chr4:44923413-44923472	Zcchc7	Mus musculus zinc finger, CCHC domain containing 7 (Zcchc7), transcript variant 2, mRNA [NM_177027]	GO:0003676|GO:0046872|GO:0008150|GO:0003674|GO:0008270|GO:0005575	NM_177027	Mm.331576	319885	ENSMUST00000084635	TC1597224
NM_177054	6.34969e-05	5.86474	up	0.00130405	2.1913	up	153.398	309.695	2.09843	-0.453633	162.211	95.7909	202.192	341.359	290.381	297.344	1.9753	2.374	1.946	-0.3586	-0.4833	-0.519	NM_177054	658.867	614.276	4.13081	2.99902	774.835	705.016	496.751	677.719	575.421	589.688	4.29706	4.16307	3.93231	3.18273	2.89245	2.92189	NM_177054	chr2:121761337-121761396	Casc4	Mus musculus cancer susceptibility candidate 4 (Casc4), transcript variant 1, mRNA [NM_177054]	GO:0016020|GO:0008150|GO:0003674|GO:0016021|GO:0005575	NM_177054	Mm.292109	319996	ENSMUST00000089912	TC1593502
NM_177088	0.00875513	4.50429	up	0.00445651	1.50512	up	300.355	118.608	2.76177	0.590467	426.847	72.8559	401.361	86.7909	135.439	133.595	3.3711	1.9791	2.9351	0.2057	0.7975	0.7682	NM_177088	81.1755	111.955	1.13065	0.540768	78.5677	90.1834	74.7753	97.9397	121.2	116.726	0.995181	1.19635	1.20042	0.392008	0.64523	0.585067	NM_177088	chr11:106677993-106678052	Ccdc45	Mus musculus coiled-coil domain containing 45 (Ccdc45), transcript variant 1, mRNA [NM_177088]	GO:0008150|GO:0003674|GO:0005575	NM_177088	Mm.30524	320162	ENSMUST00000018516	TC1581337
NM_177171	0.00014375	12.3868	up	1.57953e-05	2.25792	up	958.752	1036.49	4.55513	0.9244	796.631	385.037	1694.59	959.417	1102.23	1047.83	4.2713	4.381	5.0131	1.1439	0.7964	0.8329	NM_177171	2248.18	2062.41	5.9227	4.74771	2396.82	2332.3	2015.42	1904.55	2196.21	2086.46	5.92623	5.8891	5.95279	4.67342	4.82478	4.74492	NM_177171	chr12:52977125-52977066	Heatr5a	Mus musculus HEAT repeat containing 5A (Heatr5a), mRNA [NM_177171]	GO:0008150|GO:0003674|GO:0005488|GO:0005575	NM_177171	Mm.131941	320487	ENSMUST00000040583	TC1617349
NM_177215	0.00117302	4.78041	up	0.00010998	3.01689	up	823.501	729.943	4.31527	2.05813	1254.02	397.304	819.177	683.56	771.874	734.396	4.8016	4.2818	3.8624	2.1147	2.0112	2.0485	NM_177215	2013.31	1386.02	5.76754	4.17447	1983.97	2032.93	2023.02	1285.85	1477.7	1394.49	5.65349	5.6909	5.95822	4.1067	4.25312	4.16361	NM_177215	chrX:45318858-45318917	Ocrl	Mus musculus oculocerebrorenal syndrome of Lowe (Ocrl), mRNA [NM_177215]	GO:0046856|GO:0004439|GO:0005794	NM_177215	Mm.210343	320634	ENSMUST00000115013	TC1575639
NM_177231	0.00238025	4.52306	up	0.00186802	2.53605	up	2021.53	3267.95	5.80893	3.63163	2843.64	1271.42	1949.54	3526.98	3062.91	3213.97	6.1071	6.1044	5.2153	3.7873	3.4095	3.6981	NM_177231	174.163	143.149	2.22594	0.883358	172.081	201.043	149.366	153.889	112.764	162.796	2.12627	2.35292	2.19863	1.04393	0.541139	1.06501	NM_177231	chr7:106751294-106751353	Arrb1	Mus musculus arrestin, beta 1 (Arrb1), transcript variant a, mRNA [NM_177231]	GO:0008277|GO:0007602|GO:0045211|GO:0005515|GO:0006897|GO:0006350|GO:0015031|GO:0005886|GO:0007186|GO:0005905|GO:0007165|GO:0006810|GO:0045449|GO:0000187|GO:0031410|GO:0005634|GO:0009968|GO:0007600|GO:0016020|GO:0042995|GO:0005624|GO:0005829|GO:0005737|GO:0005622	NM_177231	Mm.260193	109689	ENSMUST00000098266	TC1594276
NM_177292	0.00118601	10.7891	up	0.00746894	3.60636	up	1258.45	639.697	5.14677	1.71527	1027.7	977.865	1769.79	835.758	572.396	510.937	4.6388	5.7257	5.0758	2.211	1.6612	1.2736	NM_177292	95.0462	55.2721	1.31573	-0.53482	114.646	107.071	63.422	74.7884	55.1335	35.8945	1.54036	1.44398	0.962839	0.00292873	-0.491163	-1.11623	NM_177292	chr5:114023876-114023935	Wscd2	Mus musculus WSC domain containing 2 (Wscd2), mRNA [NM_177292]	GO:0008150|GO:0003674|GO:0005575	NM_177292	Mm.102783	320916	ENSMUST00000094452	TC1659459
NM_177322	0.0313916	3.68518	up	0.00910537	2.12093	up	280.746	181.249	2.8813	0.999567	145.895	240.74	455.603	206.597	161.114	176.037	1.8224	3.7035	3.118	1.2759	0.7127	1.0101	NM_177322	287.978	274.385	2.91998	1.83529	390.401	240.19	233.342	306.679	260.249	256.226	3.30813	2.60959	2.84223	2.03877	1.74773	1.71936	NM_177322	chr13:30474638-30474697	Agtr1a	Mus musculus angiotensin II receptor, type 1a (Agtr1a), mRNA [NM_177322]	GO:0002019|GO:0004930|GO:0043524|GO:0005886|GO:0001596|GO:0004945|GO:0002018|GO:0031968|GO:0030425|GO:0006885|GO:0007204|GO:0043621|GO:0002001|GO:0045777|GO:0031983|GO:0016020|GO:0001568|GO:0042756|GO:0002035|GO:0012505|GO:0017046|GO:0016021|GO:0016323|GO:0004872|GO:0005515|GO:0001965|GO:0007186|GO:0005768|GO:0001991|GO:0007165|GO:0007200|GO:0001822|GO:0043627|GO:0012506|GO:0005737|GO:0004871	NM_177322	Mm.35062	11607	ENSMUST00000066412	TC1580256
NM_177326	0.00148329	3.851	up	0.000862509	2.15086	up	1623.32	820.117	5.36297	3.41773	2393.12	631.42	1845.43	764.389	826.653	869.31	5.8582	5.0946	5.1361	3.3563	3.4151	3.4818	NM_177326	7551.64	7270.77	7.67249	6.56758	6985.24	8019.14	7650.54	7365.87	7414.01	7032.41	7.46941	7.67079	7.87727	6.62483	6.58002	6.49789	NM_177326	chr16:32018239-32018180	Pak2	Mus musculus p21 protein (Cdc42/Rac)-activated kinase 2 (Pak2), mRNA [NM_177326]	GO:0004672|GO:0005515|GO:0005524|GO:0016740|GO:0000166|GO:0005634|GO:0046777|GO:0004674|GO:0016020|GO:0006468|GO:0016301|GO:0005737|GO:0040008|GO:0006915	NM_177326	Mm.234204	224105	ENSMUST00000023467	TC1574202
NM_177678	0.0237505	5.14891	up	0.0032506	1.94528	up	141.362	95.6763	2.02197	-0.3423	174.076	109.812	140.199	86.7324	120.249	80.0471	2.0771	2.5711	1.4177	-1.3627	0.6296	-0.2938	NM_177678	132.738	142.274	1.84097	0.880991	133.459	144.002	120.752	168.465	129.538	128.818	1.75957	1.8715	1.89183	1.17449	0.74121	0.727274	NM_177678	chr5:36227458-36227517	Ablim2	Mus musculus actin-binding LIM protein 2 (Ablim2), transcript variant 3, mRNA [NM_177678]	GO:0046872|GO:0030016|GO:0003674|GO:0007010|GO:0005737|GO:0045944|GO:0008270|GO:0003779|GO:0015629	NM_177678	Mm.254446	231148	ENSMUST00000114207	TC1578202
NM_177700	0.0207543	3.77323	up	0.00260195	1.66721	up	733.974	826.779	4.18983	2.27403	1227.92	289.131	684.872	707.913	894.447	877.976	4.8956	3.9678	3.7061	1.5343	2.6794	2.6084	NM_177700	1258.52	1545.73	5.06736	4.32992	1427.57	1387.41	960.581	1382.01	1638.49	1616.68	5.17866	5.13973	4.88369	4.21074	4.40213	4.3769	NM_177700	chr8:119484129-119484188	Atmin	Mus musculus ATM interactor (Atmin), mRNA [NM_177700]	GO:0006974|GO:0005634|GO:0046872|GO:0008150|GO:0003674|GO:0008270|GO:0005575|GO:0005622	NM_177700	Mm.259736	234776	ENSMUST00000055162	TC1575627
NM_177715	0.0101908	1.68308	up	0.000875097	2.28658	up	459.582	643.03	3.68043	2.92933	553.998	278.693	546.053	600.053	647.638	681.398	3.7473	3.9147	3.3793	2.8512	2.9349	3.0019	NM_177715	413.403	375.978	3.48313	2.28994	400.333	411.924	427.953	335.514	386.341	406.078	3.34437	3.38779	3.71723	2.16842	2.31771	2.3837	NM_177715	chr14:103377257-103377198	Kctd12	Mus musculus potassium channel tetramerisation domain containing 12 (Kctd12), mRNA [NM_177715]	GO:0005515|GO:0005249|GO:0016020|GO:0008150|GO:0003674|GO:0005575|GO:0008076|GO:0006813	NM_177715	Mm.246466	239217		TC1621046
NM_177763	4.87652e-05	28.1624	up	6.68427e-05	9.36103	up	3807.62	98.0452	4.9368	0.1211	2613.09	2253.82	6555.95	103.604	95.5342	94.9972	4.4462	5.2497	5.1145	0.2562	0.0919	0.0152	NM_177763	215.98	46.6758	2.50655	-0.720115	260.572	238.065	149.303	50.8053	47.5236	41.6986	2.72486	2.59677	2.19803	-0.554908	-0.705448	-0.899989	NM_177763	chr6:113120036-113119977	Lhfpl4	Mus musculus lipoma HMGIC fusion partner-like protein 4 (Lhfpl4), mRNA [NM_177763]	GO:0016020|GO:0008150|GO:0003674|GO:0016021|GO:0005575	NM_177763	Mm.37943	269788		TC1585288
NM_177767	5.81373e-06	4.38811	up	0.000117036	4.10999	up	504.74	155.888	2.68217	0.548567	667.479	298.189	548.552	135.042	161.749	170.872	2.7102	2.7126	2.6237	0.4701	0.5084	0.6672	NM_177767	96.4581	48.1337	1.36351	-0.675622	93.9064	117.62	77.8485	48.1684	43.3805	52.8523	1.25247	1.57954	1.25852	-0.631798	-0.837047	-0.558022	NM_177767	chr8:96579188-96579438	Ogfod1	Mus musculus 2-oxoglutarate and iron-dependent oxygenase domain containing 1 (Ogfod1), transcript variant 1, mRNA [NM_177767]	GO:0016706|GO:0005506|GO:0046872|GO:0008150|GO:0003674|GO:0031418|GO:0016705|GO:0016702|GO:0016491|GO:0005575|GO:0055114	NM_177767	Mm.251085	270086	ENSMUST00000109556	TC1602087
NM_177856	0.013742	4.00157	up	0.00672306	2.23724	up	699.259	290.63	3.90853	1.90797	403.846	229.003	1464.93	251.899	269.143	350.847	3.2912	3.6314	4.803	1.7549	1.7962	2.1728	NM_177856	320.705	290.63	3.06968	1.90796	404.324	341.376	216.413	251.899	269.143	350.847	3.35869	3.11678	2.73357	1.75489	1.79621	2.17278	NM_177856	chr3:63718726-63718667	E130311K13Rik	Mus musculus RIKEN cDNA E130311K13 gene (E130311K13Rik), mRNA [NM_177856]	GO:0016020|GO:0008150|GO:0003674|GO:0016021|GO:0005575	NM_177856	Mm.39342	329659		TC1586530
NM_178119	0.0196599	4.34072	up	0.00651174	2.30669	up	853.58	419.521	4.5323	2.41437	1347.47	619.193	594.072	292.039	492.746	473.778	5.0296	5.0664	3.5009	1.9682	2.6687	2.6062	NM_178119	454.968	419.521	3.62017	2.41434	484.369	450.128	430.406	292.039	492.746	473.778	3.61928	3.51575	3.72548	1.9682	2.66868	2.60615	NM_178119	chr1:91786199-91786258	Agap1	Mus musculus ArfGAP with GTPase domain, ankyrin repeat and PH domain 1 (Agap1), transcript variant 1, mRNA [NM_178119]	GO:0008060|GO:0008150|GO:0007264|GO:0015031|GO:0005525|GO:0000166|GO:0003924|GO:0006810|GO:0032312|GO:0046872|GO:0005829|GO:0005737|GO:0008270|GO:0005096|GO:0005622	NM_178119	Mm.291135	347722	ENSMUST00000027521	TC1731285
NM_178362	0.000663861	10.59	up	4.80116e-05	1.73138	up	3490.61	1694.19	6.55007	3.14543	3629.41	1797.8	5044.62	1632.05	1693.11	1757.41	6.4591	6.6042	6.5869	2.5782	3.0665	3.7916	NM_178362	2677.09	3201.53	6.17641	5.38449	2770.67	2794.42	2466.2	3202.05	3256.81	3145.74	6.13534	6.14989	6.244	5.42297	5.39322	5.33727	NM_178362	chr19:40369382-40369323	Sorbs1	Mus musculus sorbin and SH3 domain containing 1 (Sorbs1), transcript variant 2, mRNA [NM_178362]	GO:0005886|GO:0019901|GO:0006810|GO:0016020|GO:0005829|GO:0008286|GO:0043149|GO:0005924|GO:0046326|GO:0005856|GO:0090004|GO:0046889|GO:0005913|GO:0048041|GO:0005515|GO:0005070|GO:0045121|GO:0016600|GO:0001725|GO:0032869|GO:0030054|GO:0045725|GO:0005737|GO:0005158|GO:0015758	NM_178362	Mm.210815	20411	ENSMUST00000025973	TC1590256
NM_178909	0.00726288	1.59567	up	0.00208336	1.85492	up	4160.41	1178	4.3138	3.63963	7017.65	1685.56	3778.02	1090.9	1198.09	1245.02	4.5081	4.3639	4.0694	3.5823	3.6346	3.702	NM_178909	1667.34	1865.67	5.49443	4.60307	1712.32	1573.09	1716.62	1716.11	1911.58	1969.3	5.44106	5.32094	5.72128	4.52311	4.62453	4.66155	NM_178909	chr11:17133668-17133727	Wdr92	Mus musculus WD repeat domain 92 (Wdr92), mRNA [NM_178909]	GO:0008150|GO:0003674|GO:0006915|GO:0005575	NM_178909	Mm.298132	103784	ENSMUST00000046955	TC1578012
NM_181073	0.0475815	5.14629	up	0.000615877	3.07641	up	1235.02	320.435	4.42177	2.05823	2754.33	187.304	763.437	284.741	322.274	354.29	6.0611	3.3414	3.8628	1.9317	2.0561	2.1869	NM_181073	3619.33	2455.4	6.61278	4.99153	3577.28	3478.69	3802.02	2063.27	2737.56	2565.37	6.50396	6.46589	6.86848	4.7889	5.14265	5.04303	NM_181073	chr12:80182529-80182588	Plekhh1	Mus musculus pleckstrin homology domain containing, family H (with MyTH4 domain) member 1 (Plekhh1), mRNA [NM_181073]	GO:0008150|GO:0003674|GO:0005856|GO:0005488|GO:0005575	NM_181073	Mm.478321	211945	ENSMUST00000039928	TC1666743
NM_181400	0.000172836	8.43565	up	0.00927882	1.54119	up	307.85	434.54	3.07323	-0.00326667	404.685	167.978	350.886	369.658	482.911	451.052	3.2942	3.1843	2.7412	-0.1498	-0.161	0.301	NM_181400	636.672	861.921	4.10634	3.4823	655.455	622.944	631.616	733.142	960.821	891.799	4.05567	3.98452	4.27883	3.29614	3.6321	3.51866	NM_181400	chr3:108448567-108448626	Wdr47	Mus musculus WD repeat domain 47 (Wdr47), mRNA [NM_181400]	GO:0008150|GO:0003674|GO:0005575	NM_181400	Mm.285968	99512	ENSMUST00000051145	TC1768328
NM_181750	0.000194376	15.7582	up	0.000342204	3.01818	up	1038.33	226.302	4.72007	0.742033	1640.31	425.641	1049.04	207.205	228.094	243.608	5.3133	4.5257	4.3212	0.7722	0.7456	0.7083	NM_181750	58.156	40.0939	0.654086	-0.939593	58.3792	57.5655	58.5233	43.846	40.6279	35.8078	0.566701	0.548691	0.846865	-0.767442	-0.931623	-1.11971	NM_181750	chr1:130081065-130081124	R3hdm1	Mus musculus R3H domain 1 (binds single-stranded nucleic acids) (R3hdm1), mRNA [NM_181750]	GO:0008150|GO:0003674|GO:0005575	NM_181750	Mm.221041	226412	ENSMUST00000036288	TC1633420
NM_181856	0.000415747	6.45	up	0.000339234	1.98157	up	1089.55	293.911	4.62797	1.93867	1173.36	365.156	1730.13	283.401	304.865	293.466	4.7309	4.1561	4.9969	1.9249	1.976	1.9151	NM_181856	280.904	293.911	2.92532	1.93868	272.607	294.795	275.31	283.401	304.865	293.466	2.78999	2.90513	3.08084	1.92489	1.97601	1.91513	NM_181856	chr11:117652884-117653430	Tmc8	Mus musculus transmembrane channel-like gene family 8 (Tmc8), mRNA [NM_181856]	GO:0016020|GO:0008150|GO:0003674|GO:0016021|GO:0005575|GO:0005783	NM_181856	Mm.116675	217356	ENSMUST00000117781	TC1584292
NM_183355	0.000310167	2.52684	up	3.24184e-05	2.15403	up	446.938	877.292	3.5799	2.24257	476.225	260.949	603.641	879.274	891.287	861.317	3.4579	3.7846	3.4972	2.2682	2.3147	2.1448	NM_183355	1755.22	1675.82	5.55768	4.45065	1970.54	1842.59	1452.53	1681.68	1694.87	1650.91	5.6437	5.54908	5.48028	4.49387	4.45094	4.40713	NM_183355	chr1:170086048-170085989	Pbx1	Mus musculus pre B-cell leukemia transcription factor 1 (Pbx1), transcript variant a, mRNA [NM_183355]	GO:0030325|GO:0046982|GO:0006350|GO:0009887|GO:0030154|GO:0035162|GO:0009954|GO:0030278|GO:0045449|GO:0005667|GO:0005634|GO:0001655|GO:0003677|GO:0001658|GO:0048538|GO:0008284|GO:0005515|GO:0003700|GO:0006694|GO:0045944|GO:0006355|GO:0048536|GO:0030528|GO:0042127|GO:0043565|GO:0048568|GO:0007548|GO:0045665|GO:0005737|GO:0030326|GO:0048706|GO:0009952	NM_183355	Mm.43358	18514		TC1632257
NM_194342	0.0289958	3.17605	up	0.000103911	2.69972	up	3225.5	2058.17	6.19217	4.52493	6002.18	959.911	2714.42	2111.9	2110.57	1952.06	7.1848	5.6989	5.6928	4.6203	4.5433	4.4112	NM_194342	4101.49	3114.5	6.77703	5.34422	4160.72	4832.75	3311.01	3156.02	3201.15	2986.32	6.72194	6.94019	6.66898	5.40208	5.36835	5.26224	NM_194342	chr15:79554648-79554589	Sun2	Mus musculus Sad1 and UNC84 domain containing 2 (Sun2), mRNA [NM_194342]	GO:0000784|GO:0005634|GO:0005515|GO:0006998|GO:0016020|GO:0005635|GO:0005637|GO:0000794|GO:0005768|GO:0016021	NM_194342	Mm.202715	223697	ENSMUST00000046259	NP727879
NM_198033	0.0384554	2.63804	up	6.46019e-05	2.20237	up	653.848	431.833	3.88803	2.48857	1116.31	173.002	672.234	390.3	420.93	484.268	4.7581	3.2268	3.6792	2.3866	2.4414	2.6377	NM_198033	2631.39	2454.57	6.13885	4.99979	2928.74	2848.82	2116.61	2305.82	2478.84	2579.03	6.21538	6.17771	6.02347	4.94925	4.99943	5.0507	NM_198033	chr2:29037854-29037913	Elk3	Mus musculus senataxin (Setx), mRNA [NM_198033]	GO:0004386|GO:0006974|GO:0005634|GO:0016787|GO:0008150|GO:0003674|GO:0005524|GO:0005737|GO:0000166|GO:0005575|GO:0006281	NM_198033	Mm.41867	269254	ENSMUST00000061578	TC1574546
NM_198092	2.40039e-06	6.5796	up	0.000137603	4.87783	up	903.218	394.019	4.60833	1.89033	1044.56	461.968	1203.13	402.272	414.221	365.563	4.6622	4.6438	4.519	1.8236	1.9918	1.8556	NM_198092	1579.73	665.076	5.39991	3.11367	1941.35	1410.05	1387.78	705.626	690.945	598.657	5.62216	5.16309	5.41449	3.24095	3.15641	2.94367	NM_198092	chr9:43900824-43900883	Usp2	Mus musculus ubiquitin specific peptidase 2 (Usp2), transcript variant 3, mRNA [NM_198092]	GO:0004221|GO:0016787|GO:0006511|GO:0005737|GO:0008233|GO:0005813|GO:0008234	NM_198092	Mm.272770	53376	ENSMUST00000034508	TC1596783
NM_198300	0.00668641	3.86178	up	0.00010073	2.51985	up	103.338	135.985	1.5795	-0.369767	92.4379	91.9877	125.589	137.161	129.621	141.173	1.164	2.3155	1.259	-0.2129	-0.475	-0.4214	NM_198300	314.07	258.247	3.08505	1.75172	338.59	303.283	300.339	258.267	246.638	269.836	3.10271	2.94608	3.20637	1.7909	1.67023	1.79402	NM_198300	chr19:37096456-37096397	Cpeb3	Mus musculus cytoplasmic polyadenylation element binding protein 3 (Cpeb3), mRNA [NM_198300]	GO:0003676|GO:0008150|GO:0003674|GO:0003723|GO:0000166|GO:0005575	NM_198300	Mm.391176	208922	ENSMUST00000154376
NM_198703	0.0191823	1.57051	up	0.0114802	1.9303	up	624.852	132.544	1.42777	0.776533	800.516	291.371	782.668	123.336	115.537	158.76	1.5315	1.5403	1.2115	0.7246	0.5762	1.0288	NM_198703	122.753	132.544	1.72536	0.776536	106.69	129.696	131.873	123.336	115.537	158.76	1.4366	1.72055	2.01894	0.724631	0.576186	1.02879	NM_198703	chr6:119987711-119987652	Wnk1	Mus musculus WNK lysine deficient protein kinase 1 (Wnk1), transcript variant 1, mRNA [NM_198703]	GO:0004672|GO:0005515|GO:0000287|GO:0003084|GO:0005524|GO:0005626|GO:0016740|GO:0000166|GO:0019870|GO:0030291|GO:0046777|GO:0004674|GO:0050794|GO:0042598|GO:0006811|GO:0016301|GO:0006468|GO:0004860|GO:0005737|GO:0033673|GO:0005625	NM_198703	Mm.333349	232341	ENSMUST00000088644	TC1599371
NM_199016	0.0192405	2.15248	up	0.00212399	1.83242	up	357.212	1052.28	3.15703	2.05103	545.283	132.061	394.292	994.428	1077.97	1084.45	3.7244	2.8372	2.9095	1.9386	2.0522	2.1623	NM_199016	1815.5	2055.05	5.61777	4.74402	1776.35	1777.35	1892.79	1946.81	2106.9	2111.45	5.49402	5.49707	5.86223	4.70508	4.76489	4.7621	NM_199016	chr17:44233407-44233348	Enpp4	Mus musculus ectonucleotide pyrophosphatase/phosphodiesterase 4 (Enpp4), mRNA [NM_199016]	GO:0016787|GO:0016020|GO:0008150|GO:0003674|GO:0008152|GO:0016021|GO:0005575|GO:0003824	NM_199016	Mm.255971	224794	ENSMUST00000143137	TC1688709
NM_199023	0.0297946	3.11371	up	0.0222755	2.30627	up	212.466	127.117	2.30523	0.6666	132.461	87.3092	417.629	178.314	116.075	86.9611	1.683	2.2402	2.9925	1.2565	0.5829	0.1604	NM_199023	135.998	127.117	1.87214	0.666581	156.105	126.642	125.248	178.314	116.075	86.9611	1.98569	1.68617	1.94457	1.25647	0.582897	0.160382	NM_199023	chr2:181431597-181431538	4930526D03Rik	Mus musculus RIKEN cDNA 4930526D03 gene (4930526D03Rik), mRNA [NM_199023]	GO:0008150|GO:0003674|GO:0005575	NM_199023	Mm.212749	277496	ENSMUST00000132409	TC1588276
NM_199299	0.00216952	24.6298	up	0.00552285	1.58734	up	1746.31	392.574	5.13013	0.5078	3432.62	341.791	1464.51	391.7	387.113	398.908	6.3787	4.2091	4.8026	0.7488	0.3777	0.3969	NM_199299	596.859	769.373	3.99409	3.32748	553.601	735.329	501.647	762.78	760.904	784.434	3.81202	4.2238	3.94645	3.35331	3.29555	3.33359	NM_199299	chr11:51627243-51627184	Phf15	Mus musculus PHD finger protein 15 (Phf15), mRNA [NM_199299]	GO:0005515|GO:0046872|GO:0008150|GO:0003674|GO:0008270|GO:0005575	NM_199299	Mm.259996	76901	ENSMUST00000109091	TC1660756
NM_201519	0.000179117	3.1461	up	0.00559972	1.79324	up	748.747	782.084	4.31053	2.65697	934.906	346.493	964.842	737.874	794.473	813.904	4.5022	4.2289	4.2005	2.5025	2.734	2.7344	NM_201519	1207.97	1394.42	5.02749	4.18492	1199.38	1114.66	1309.88	1342.51	1398.94	1441.83	4.92739	4.82394	5.33114	4.1689	4.17409	4.21177	NM_201519	chr12:70904998-70904939	Map4k5	Mus musculus mitogen-activated protein kinase kinase kinase kinase 5 (Map4k5), mRNA [NM_201519]	GO:0004672|GO:0005083|GO:0004674|GO:0005524|GO:0016740|GO:0016301|GO:0006468|GO:0005737|GO:0000166	NM_201519	Mm.291936	399510	ENSMUST00000049239	TC1607315
NM_207138	0.00314737	3.4465	up	0.00021727	3.28695	up	211.119	115.341	2.36847	0.583333	162.694	88.6264	382.036	120.291	100.427	125.306	1.9796	2.2618	2.864	0.6886	0.374	0.6874	NM_207138	182.508	115.341	2.30007	0.583315	202.085	172.686	172.754	120.291	100.427	125.306	2.35813	2.13356	2.4085	0.68857	0.373978	0.687396	NM_207138	chr9:39509476-39509417	Olfr149	Mus musculus olfactory receptor 149 (Olfr149), mRNA [NM_207138]	GO:0004872|GO:0004984|GO:0016020|GO:0004930|GO:0005886|GO:0007608|GO:0007186|GO:0004871|GO:0050896|GO:0016021|GO:0007165	NM_207138	Mm.377253	235256	ENSMUST00000082027	TC1613397
NM_207176	0.000374657	3.23306	up	0.000813639	1.91133	up	3073.33	2036.2	6.4159	4.723	3283.25	1860.98	4075.75	1731.34	2144.27	2232.98	6.3145	6.654	6.2792	4.5359	4.7903	4.8428	NM_207176	1874.03	2036.2	5.65756	4.72298	2083.82	1890.57	1647.72	1731.34	2144.27	2232.98	5.72433	5.58616	5.66218	4.53586	4.79025	4.84284	NM_207176	chr6:17055021-17055080	Tes	Mus musculus testis derived transcript (Tes), mRNA [NM_207176]	GO:0046872|GO:0030054|GO:0005737|GO:0008270	NM_207176	Mm.436548	21753	ENSMUST00000076654	TC1579977
NM_207237	0.00201736	2.80228	up	5.23162e-05	2.02162	up	168.39	117.862	2.10673	0.620133	137.985	80.9246	286.26	117.731	112.877	122.978	1.7419	2.1307	2.4476	0.6575	0.5426	0.6603	NM_207237	115.037	117.862	1.63567	0.620158	122.455	116.613	106.043	117.731	112.877	122.978	1.63543	1.56715	1.70444	0.65754	0.542592	0.660342	NM_207237	chr4:134119329-134119270	Man1c1	Mus musculus mannosidase, alpha, class 1C, member 1 (Man1c1), mRNA [NM_207237]	GO:0004571|GO:0006013|GO:0030166|GO:0005794|GO:0005509	NM_207237	Mm.18905	230815	ENSMUST00000054096	TC1582423
NM_207677	0.0316755	3.40534	up	0.000301305	1.52492	up	2661.84	2568.77	5.82423	4.05643	4600.64	559.877	2824.99	2643.75	2605.11	2457.44	6.8012	4.9211	5.7504	4.1212	4.0709	3.9772	NM_207677	3539.31	4798.42	6.57642	5.96768	3671.27	3812.45	3134.21	4946.44	4861.3	4587.52	6.54138	6.59806	6.58981	6.05036	5.9711	5.88158	NM_207677	chr7:25988001-25987942	Dedd2	Mus musculus death effector domain-containing DNA binding protein 2 (Dedd2), mRNA [NM_207677]	GO:0005634|GO:0005515|GO:0006350|GO:0003674|GO:0003677|GO:0042981|GO:0006915|GO:0045449	NM_207677	Mm.280594	67379	ENSMUST00000058702	TC1582616
NR_003625	1.34812e-05	21.7027	up	0.00445818	1.59936	up	4590.02	18404.6	6.9198	2.48	6254.44	2094.1	5421.53	15446.7	20395	19371.9	7.2442	6.8243	6.6909	2.3965	2.5437	2.4998	NR_003625	28439.1	36804.1	9.57492	8.89743	32106.2	29841.8	23369.4	30888.5	40785	38738.8	9.66988	9.5666	9.48826	8.69297	9.03973	8.95958	NR_003625	chr6:145340260-145340319	1700073E17Rik	Mus musculus RIKEN cDNA 1700073E17 gene (1700073E17Rik), non-coding RNA [NR_003625]	GO:0008150|GO:0003674|GO:0005575	NR_003625	Mm.179075	381827		TC1589532
NR_015490	0.00605307	3.74751	up	0.00281781	2.0718	up	409.215	221.545	3.4339	1.52797	273.675	269.595	684.374	200.071	229.77	234.793	2.7299	3.8668	3.705	1.4226	1.568	1.5933	NR_015490	223.509	221.545	2.57886	1.52797	192.529	273.785	204.215	200.071	229.77	234.793	2.28825	2.79846	2.64987	1.42256	1.56803	1.59333	NR_015490	chr3:95190612-95190553	4930558C23Rik	Mus musculus RIKEN cDNA 4930558C23 gene (4930558C23Rik), non-coding RNA [NR_015490]	GO:0008150|GO:0003674|GO:0005575	NR_015490	Mm.75066	67654		TC1604406
NR_027825	0.036043	3.35257	up	0.0415532	1.60528	up	304.133	145.591	2.6661	0.920833	137.848	111.996	662.556	146.726	159.828	130.219	1.7405	2.5995	3.6583	0.9752	1.0444	0.7429	NR_027825	116.985	145.591	1.60363	0.920801	133.64	143.381	73.9334	146.726	159.828	130.219	1.76153	1.86527	1.18408	0.975168	1.04435	0.742882	NR_027825	chr2:170427244-170427185	4930470P17Rik	Mus musculus RIKEN cDNA 4930470P17 gene (4930470P17Rik), non-coding RNA [NR_027825]	GO:0008150|GO:0003674|GO:0005575	NR_027825	Mm.158163	67637	ENSMUST00000062355	TC1592888
NR_033141	2.67316e-07	5.50675	up	7.66456e-05	1.83884	up	407.999	152.381	3.45193	0.990733	443.103	205.681	575.214	148.443	160.063	148.639	3.4251	3.4764	3.4543	0.9919	1.0465	0.9338	NR_033141	135.943	152.381	1.86952	0.990725	140.115	152.348	115.366	148.443	160.063	148.639	1.82978	1.95278	1.826	0.991947	1.04648	0.933752	NR_033141	chr14:77885844-77881001	Gm6994	Mus musculus predicted gene 6994 (Gm6994), non-coding RNA [NR_033141]	GO:0008150|GO:0003674|GO:0005575	NR_033141	Mm.390721	629678	ENSMUST00000088880	TC1593864
NR_033567	0.00272902	11.0986	up	1.74217e-05	4.62659	up	972.532	658.51	4.34473	0.872433	610.004	270	2037.59	700.088	625.232	650.209	3.8862	3.869	5.279	1.1468	0.3904	1.0801	NR_033567	2913.48	1300.6	6.29356	4.08361	3308.52	2830.63	2601.29	1380.39	1242.16	1279.26	6.39129	6.16846	6.32094	4.20905	4.00261	4.03918	NR_033567	chr7:36587932-36587991	E130304I02Rik	Mus musculus RIKEN cDNA E130304I02 gene (E130304I02Rik), non-coding RNA [NR_033567]	GO:0008150|GO:0003674|GO:0005575	NR_033567	Mm.406883	78547	ENSMUST00000052454	TC1623952
XM_001475723	0.0300957	1.86469	up	3.69511e-06	2.68229	up	4828.4	8785	6.95617	6.05723	7338.13	2045.73	5101.34	8189.82	9228.63	8936.55	7.4748	6.7906	6.6031	5.93	6.1478	6.0939	XM_001475723	20622.2	15921.1	9.12085	7.69738	21995.8	21142.7	18728.2	14999.1	16643.3	16120.9	9.12425	9.06943	9.16886	7.65077	7.74664	7.69473	XM_001475723	chr18:38624717-38624776		Nedd4 family interacting protein 1 Gene [Source:MGI Symbol;Acc:MGI:1929601] [ENSMUST00000025293]		XM_001475723	Mm.102496		ENSMUST00000025293	TC1658124
XM_001476330	0.000811254	2.33755	up	0.0104762	1.59387	up	407.911	338.877	3.36877	2.14377	414.52	165.169	644.043	321.898	347.935	346.8	3.3289	3.16	3.6174	2.1086	2.1667	2.156	XM_001476330	260.688	338.878	2.81631	2.14378	249.593	251.51	280.961	321.898	347.935	346.8	2.66275	2.67603	3.11015	2.10865	2.16665	2.15604	XM_001476330	chr6:32802116-32802057	LOC100046321	coiled-coil-helix-coiled-coil-helix domain containing 3 Gene [Source:MGI Symbol;Acc:MGI:1913325] [ENSMUST00000115091]		XM_001476330	Mm.21501	100046321	ENSMUST00000115091	TC1591330
XM_001477039	0.000113968	6.94753	up	0.00121334	1.98442	up	91.6385	71.6094	1.2507	-1.5458	79.6258	55.8974	139.392	75.6073	75.1575	64.0635	0.9301	1.5445	1.2775	-1.4649	-1.5235	-1.649	XM_001477039	133.454	138.219	1.83513	0.846412	154.659	139.243	106.46	146.215	145.315	123.127	1.97227	1.82302	1.71009	0.970129	0.907019	0.662087	XM_001477039	chr17:10512934-10512875		Similar to quaking II [Source:UniProtKB/TrEMBL;Acc:Q8K4Y1] [ENSMUST00000053066]		XM_001477039	Mm.384135		ENSMUST00000053066	TC1599189
XM_001478817	0.00339817	2.25939	up	0.000427382	2.36058	up	418.906	383.259	3.4973	2.32137	572.788	214.04	469.889	386.858	397.398	365.52	3.7954	3.5339	3.1626	2.3738	2.3584	2.2319	XM_001478817	443.844	383.259	3.56052	2.32139	514.198	484.81	332.524	386.858	397.398	365.52	3.7055	3.62284	3.35324	2.37385	2.35842	2.23189	XM_001478817	chr7:88478954-88479013		phosphodiesterase 8A Gene [Source:MGI Symbol;Acc:MGI:1277116] [ENSMUST00000107339]		XM_001478817	Mm.458069		ENSMUST00000107339	TC1581017
XM_972971	0.00503673	3.21659	up	1.32237e-05	5.17033	up	161.025	102.421	2.10173	0.4162	117.776	102.014	263.285	99.2787	110.549	97.4353	1.5135	2.4648	2.3269	0.4116	0.5125	0.3245	XM_972971	256.757	102.421	2.78645	0.416194	249.548	297.322	223.401	99.2787	110.549	97.4353	2.66249	2.91744	2.77942	0.411598	0.512528	0.324457	XM_972971	chr2:144220846-144220905	LOC674229	PREDICTED: Mus musculus similar to cysteine and glycine-rich protein 2 binding protein (LOC674229), mRNA [XM_972971]		XM_972971	Mm.227925	674229		TC1605028
AF088884	0.0255429	0.443744	down	0.000339096	1.99661	down	298.502	1308.71	2.92127	4.09347	487.023	126.72	281.762	1314.1	1262.53	1349.5	3.5614	2.7777	2.4247	4.138	4.0261	4.1163	AF088884	318.933	1308.71	3.09592	4.09347	375.75	311.745	269.304	1314.1	1262.53	1349.5	3.25295	2.98578	3.04902	4.13804	4.02608	4.11629	AF088884	chr1:72679452-72679511	Smarcal1	Mus musculus HepA-related protein Harp mRNA, complete cds. [AF088884]	GO:0004386|GO:0003676|GO:0005634|GO:0016818|GO:0016787|GO:0008150|GO:0016568|GO:0005524|GO:0003677|GO:0008094|GO:0000166|GO:0005575		Mm.274232	54380
AK167772	0.00144452	0.252555	down	0.000342405	2.28591	down	521.852	4189.79	3.78313	5.76847	772.338	247.772	545.445	3794.58	4583.62	4191.17	4.2267	3.745	3.3777	5.6679	5.8863	5.7512	AK167772	892.76	4189.79	4.57569	5.76846	1045.76	924.997	707.52	3794.58	4583.62	4191.17	4.72966	4.55486	4.44255	5.66791	5.88625	5.75122	AK167772	chr13:63403319-63403378	2010111I01Rik	RIKEN cDNA 2010111I01 gene Gene [Source:MGI Symbol;Acc:MGI:1919311] [ENSMUST00000021911]	GO:0006508|GO:0016787|GO:0046872|GO:0005737|GO:0008270|GO:0008233|GO:0005488|GO:0019370|GO:0008237|GO:0004177		Mm.188105	72061	ENSMUST00000021911	TC1704721
NM_001003908	0.00701645	0.437928	down	0.00781264	1.59216	down	1282.62	4548.23	4.62713	5.81837	1927.33	616.881	1303.64	3442.08	5098.16	5104.46	4.8655	4.7423	4.2736	5.5205	5.9609	5.9737	NM_001003908	1031.94	3402.49	4.79838	5.46936	927.39	1138.14	1030.29	3108.79	3457.72	3640.95	4.55635	4.85402	4.98477	5.38032	5.47959	5.54818	NM_001003908	chr11:86516152-86515923	Cltc	Mus musculus clathrin, heavy polypeptide (Hc) (Cltc), mRNA [NM_001003908]	GO:0006886|GO:0005515|GO:0016192|GO:0042383|GO:0042277|GO:0030132|GO:0005488|GO:0005739|GO:0005198|GO:0030130|GO:0005905|GO:0007030|GO:0031072|GO:0030118|GO:0031410|GO:0016020|GO:0030117|GO:0030506|GO:0005624|GO:0030315	NM_001003908	Mm.479526	67300	ENSMUST00000124385	NP627299
NM_001005767	0.00860166	0.315636	down	0.000130065	2.41119	down	428.904	1881.9	2.95363	4.6173	708.406	182.017	396.288	1796.48	1928.68	1920.53	3.596	2.8542	2.4107	4.5891	4.6374	4.6254	NM_001005767	381.48	1881.9	3.34755	4.6173	442.705	404.344	297.391	1796.48	1928.68	1920.53	3.48952	3.361	3.19215	4.58914	4.63738	4.62538	NM_001005767	chr16:20297735-20297676	Parl	Mus musculus presenilin associated, rhomboid-like (Parl), nuclear gene encoding mitochondrial protein, mRNA [NM_001005767]	GO:0005634|GO:0016787|GO:0016020|GO:0008236|GO:0008233|GO:0005739|GO:0016021|GO:0005743	NM_001005767	Mm.371737	381038	ENSMUST00000133153	TC1708561
NM_001008427	2.51324e-06	0.312906	down	0.000790121	1.55678	down	131.266	846.43	1.78887	3.46507	141.618	60.9449	191.235	826.296	846.209	866.785	1.7794	1.7216	1.8656	3.4687	3.4489	3.4776	NM_001008427	2431.44	7822.81	6.03038	6.66894	2632.45	2612.71	2049.15	6980.12	8433.75	8054.56	6.06151	6.05289	5.97673	6.54722	6.76594	6.69367	NM_001008427	chr7:49915599-49915540	Gm5595	Mus musculus predicted gene 5595 (Gm5595), mRNA [NM_001008427]	GO:0046872|GO:0008150|GO:0003674|GO:0005575	NM_001008427	Mm.284947	434179	ENSMUST00000107992	TC1781693
NM_001008700	0.000223171	0.0431419	down	0.00351181	3.4548	down	241.797	3013.25	0.762367	5.29713	97.4382	115.478	512.475	3047.75	3014.91	2977.08	0.1004	0.8631	1.3236	5.3517	5.2819	5.2578	NM_001008700	447.91	3013.25	3.50852	5.29712	601.376	489.755	252.599	3047.75	3014.91	2977.08	3.93144	3.63747	2.95663	5.35171	5.28188	5.25776	NM_001008700	chr7:132721137-132721196	Il4ra	Mus musculus interleukin 4 receptor, alpha (Il4ra), mRNA [NM_001008700]	GO:0004896|GO:0005576|GO:0005515|GO:0004872|GO:0016020|GO:0045626|GO:0005886|GO:0045630|GO:0016021	NM_001008700	Mm.233802	16190	ENSMUST00000033004	TC1572408
NM_001013380	0.0160553	0.492797	down	0.0342895	2.24635	down	91.5362	485.078	1.3682	2.38913	117.282	60.771	96.5552	432.227	512.242	510.766	1.5074	1.7175	0.8797	2.3085	2.4283	2.4306	NM_001013380	24.7836	106.01	-0.704957	0.462628	36.4338	25.2516	12.6654	98.5029	100.216	119.31	-0.113475	-0.640141	-1.36126	0.40028	0.370945	0.61666	NM_001013380	chr8:106941582-106941560	Dync1li2	Mus musculus dynein, cytoplasmic 1 light intermediate chain 2 (Dync1li2), mRNA [NM_001013380]	GO:0008150|GO:0003674|GO:0030286|GO:0005524|GO:0005874|GO:0003774|GO:0000166|GO:0005575	NM_001013380	Mm.289583	234663	ENSMUST00000041769	TC1618012
NM_001024952	0.0033769	0.371302	down	0.00221371	1.5688	down	257.312	773.946	1.3799	2.80923	393.553	101.249	277.134	549.674	918.521	853.644	1.7161	1.0279	1.3957	2.5948	2.9852	2.8477	NM_001024952	70.2334	226.599	0.912299	1.56196	72.7164	80.5154	57.4683	235.29	235.042	209.465	0.883527	1.03275	0.82062	1.65648	1.60075	1.42865	NM_001024952	chr1:162895873-162897790	Rc3h1	Mus musculus RING CCCH (C3H) domains 1 (Rc3h1), mRNA [NM_001024952]	GO:0003676|GO:0005515|GO:0046872|GO:0005737|GO:0045623|GO:0008270|GO:0003723	NM_001024952	Mm.329667	381305	ENSMUST00000035911	TC1586093
NM_001025246	0.000553345	0.152336	down	0.0408508	2.10883	down	1453.54	2300.44	2.19267	4.90733	2141	846.138	1373.5	2226.37	2313.99	2360.96	1.8676	2.7292	1.9812	4.8987	4.9001	4.9232	NM_001025246	574.072	2300.44	3.83091	4.90735	796.046	641.232	284.939	2226.37	2313.99	2360.96	4.33602	4.02626	3.13044	4.89866	4.90015	4.92324	NM_001025246	chr2:93041497-93041556	Trp53i11	Mus musculus transformation related protein 53 inducible protein 11 (Trp53i11), mRNA [NM_001025246]	GO:0008150|GO:0003674|GO:0005575	NM_001025246	Mm.41033	277414	ENSMUST00000090554	TC1749745
NM_001025262	0.00528286	0.155804	down	0.00286106	1.53377	down	271.318	3878.69	2.97827	5.66047	312.448	265.546	235.96	3886.97	3698.89	4050.2	2.921	3.845	2.1688	5.7026	5.5769	5.7019	NM_001025262	1236.11	3878.69	5.04336	5.66044	1409.53	1341.9	956.898	3886.97	3698.89	4050.2	5.16032	5.09162	4.87815	5.70262	5.57686	5.70186	NM_001025262	chr3:8947530-8944703	Tpd52	Mus musculus tumor protein D52 (Tpd52), transcript variant 2, mRNA [NM_001025262]	GO:0005515|GO:0046982|GO:0042802|GO:0042803	NM_001025262	Mm.371590	21985	ENSMUST00000124956	TC1649223
NM_001025586	0.00246574	0.23778	down	0.0039616	2.25713	down	284.154	2295.82	2.8324	4.9047	447.716	109.266	295.479	2302.71	2252.07	2332.67	3.44	2.5639	2.4933	4.9473	4.861	4.9058	NM_001025586	508.697	2295.82	3.73023	4.90472	633.055	560.626	332.409	2302.71	2252.07	2332.67	4.00551	3.83245	3.35274	4.9473	4.86102	4.90585	NM_001025586	chr8:72657314-72657373	Nr2c2ap	Mus musculus nuclear receptor 2C2-associated protein (Nr2c2ap), transcript variant 1, mRNA [NM_001025586]	GO:0004872|GO:0008150|GO:0003674|GO:0005575	NM_001025586	Mm.390045	75692	ENSMUST00000095273	TC1579053
NM_001033141	0.000121717	0.2039	down	0.000280189	3.3546	down	232.165	2349.88	2.62823	4.9223	281.96	110.175	304.359	1873.13	2611.04	2565.47	2.7729	2.5758	2.536	4.6494	5.0744	5.0431	NM_001033141	335.01	2349.88	3.17616	4.9223	367.972	331.37	305.689	1873.13	2611.04	2565.47	3.22277	3.07386	3.23185	4.64942	5.07439	5.04309	NM_001033141	chr18:35872821-35872762	Ecscr	Mus musculus endothelial cell-specific chemotaxis regulator (Ecscr), mRNA [NM_001033141]	GO:0016020|GO:0005886|GO:0007275|GO:0030154|GO:0006935|GO:0001525|GO:0016021	NM_001033141	Mm.329362	68545	ENSMUST00000097618	TC1582077
NM_001033865	0.00265513	0.191383	down	0.000322101	2.60897	down	16564.7	100223	7.95587	10.3413	26595	6701.15	16397.9	84461.6	115285	100923	8.6108	7.7878	7.469	10.1442	10.5388	10.341	NM_001033865	18433	100223	8.95786	10.3413	20108	18581.3	16609.6	84461.6	115285	100923	8.9948	8.88312	8.99565	10.1442	10.5388	10.341	NM_001033865	chr11:29445907-29445848	Rps27a	Mus musculus ribosomal protein S27A (Rps27a), transcript variant 2, mRNA [NM_001033865]	GO:0005840|GO:0003735|GO:0005634|GO:0046872|GO:0008150|GO:0003674|GO:0006412|GO:0005737|GO:0022627|GO:0030529|GO:0005622	NM_001033865	Mm.180003	78294	ENSMUST00000078766	TC1736768
NM_001035510	0.00734043	0.240437	down	0.042804	1.54055	down	171.169	463.713	0.5389	2.59517	218.506	96.1729	198.827	497.964	452.796	440.379	1.0915	0.7693	-0.2441	2.7381	2.5467	2.5007	NM_001035510	148.228	463.713	1.97171	2.59516	193.514	119.847	131.323	497.964	452.795	440.379	2.29561	1.60661	2.01291	2.73808	2.5467	2.50069	NM_001035510	chrX:133530508-133530567	Zcchc18	Mus musculus zinc finger, CCHC domain containing 18 (Zcchc18), transcript variant 1, mRNA [NM_001035510]	GO:0008150|GO:0003674|GO:0005575	NM_001035510	Mm.440155	66995	ENSMUST00000101227	TC1575316
NM_001037279	0.000842162	0.18918	down	0.000345633	1.65924	down	468.564	4850.63	3.5797	5.98187	709.66	190.633	505.4	4482.48	5089.29	4980.14	4.1046	3.3668	3.2677	5.9083	6.0372	6.0001	NM_001037279	1409.08	4850.63	5.25132	5.98185	1421.05	1480.16	1326.02	4482.48	5089.29	4980.14	5.17206	5.2331	5.34882	5.90827	6.03723	6.00005	NM_001037279	chr2:84510232-84510173	2700094K13Rik	Mus musculus RIKEN cDNA 2700094K13 gene (2700094K13Rik), transcript variant 2, mRNA [NM_001037279]	GO:0008430|GO:0045454	NM_001037279	Mm.259293	72657	ENSMUST00000102647	TC1623112
NM_001038231	2.62228e-05	0.135378	down	0.000822771	1.50217	down	535.18	7986.21	3.81717	6.7021	696.135	240.633	668.771	7524.37	8133.8	8300.46	4.0768	3.7029	3.6718	6.6555	6.7137	6.7371	NM_001038231	2588.51	7986.21	6.11505	6.7021	2786.98	2896.67	2081.88	7524.37	8133.8	8300.46	6.1438	6.20174	5.9996	6.65554	6.71369	6.73706	NM_001038231	chr19:5365131-5365072	Banf1	Mus musculus barrier to autointegration factor 1 (Banf1), transcript variant 2, mRNA [NM_001038231]	GO:0005634|GO:0015074|GO:0003677|GO:0005737|GO:0019047|GO:0005694	NM_001038231	Mm.358649	23825	ENSMUST00000025762	TC1655403
NM_001039089	0.00982241	0.417949	down	0.0105751	1.65911	down	166.86	842.998	2.02843	3.28703	234.832	54.8405	210.908	800.668	849.536	878.79	2.5091	1.5693	2.0069	3.2679	3.2753	3.3179	NM_001039089	136.118	455.215	1.83986	2.57027	152.011	162.764	93.5797	448.278	451.077	466.291	1.94734	2.0482	1.52405	2.58644	2.54121	2.58317	NM_001039089	chr12:93044528-93044483	Sel1l	Mus musculus sel-1 suppressor of lin-12-like (C. elegans) (Sel1l), transcript variant 1, mRNA [NM_001039089]	GO:0016020|GO:0005488|GO:0007219|GO:0016021|GO:0005783	NM_001039089	Mm.250605	20338	ENSMUST00000021347	TC1594991
NM_001039147	0.00194029	0.41941	down	0.00592647	1.76473	down	3771.47	17094.5	6.5435	7.79707	4827.79	2187.67	4298.95	15831.7	17953.8	17497.8	6.6917	6.7329	6.2059	7.7268	7.8556	7.8088	NM_001039147	942.496	3371.79	4.63723	5.45668	1177.82	966.058	683.608	3084.32	3509.4	3521.67	4.90122	4.61752	4.39295	5.36892	5.50099	5.50013	NM_001039147	chr9:89998498-89997171	Morf4l1	Mus musculus mortality factor 4 like 1 (Morf4l1), transcript variant 1, mRNA [NM_001039147]	GO:0006974|GO:0005634|GO:0005515|GO:0006350|GO:0016568|GO:0008283|GO:0006338|GO:0040008|GO:0003682|GO:0006281|GO:0045449|GO:0016585	NM_001039147	Mm.479140	21761	ENSMUST00000085248	TC1580086
NM_001039169	0.00105565	0.32958	down	1.99491e-05	1.78736	down	504.423	1877.69	2.234	3.8353	698.058	232.381	582.83	1816.91	1903.41	1912.74	2.4494	2.0841	2.1685	3.5298	3.9753	4.0008	NM_001039169	918.132	3381.97	4.62587	5.4637	997.561	978.862	777.973	3416.31	3365.38	3364.24	4.66158	4.63652	4.5795	5.51641	5.44053	5.43415	NM_001039169	chr1:89122556-89122709	Eif4e2	Mus musculus eukaryotic translation initiation factor 4E member 2 (Eif4e2), transcript variant 2, mRNA [NM_001039169]	GO:0005515|GO:0006417|GO:0003743|GO:0006412|GO:0006413|GO:0005737|GO:0003723	NM_001039169	Mm.227183	26987	ENSMUST00000113236	TC1602170
NM_001039824	0.00538216	0.287433	down	0.0122417	1.51632	down	839.785	5903.49	4.4687	6.2674	1323.07	426.244	770.038	5956.56	5868.15	5885.75	5.0032	4.5277	3.8752	6.3184	6.2427	6.2411	NM_001039824	1921.44	5903.49	5.66683	6.2674	2305.74	2076.19	1382.38	5956.56	5868.15	5885.75	5.87033	5.72128	5.40886	6.31845	6.24267	6.24109	NM_001039824	chr9:20872190-20872131	Fdx1l	Mus musculus ferredoxin 1-like (Fdx1l), nuclear gene encoding mitochondrial protein, mRNA [NM_001039824]	GO:0009055|GO:0046872|GO:0008150|GO:0003674|GO:0051536|GO:0005739|GO:0051537|GO:0022900|GO:0006810	NM_001039824	Mm.196137	68165	ENSMUST00000010348	TC1671409
NM_001077403	0.0045277	0.449367	down	0.000213928	1.69128	down	1004.41	4446.75	4.7033	5.85733	1403.29	425.569	1184.36	4608.15	4185.7	4546.41	5.0882	4.5254	4.4963	5.9482	5.7552	5.8686	NM_001077403	1270.84	4446.75	5.09921	5.85733	1315.73	1364.44	1132.34	4608.15	4185.7	4546.41	5.06097	5.11565	5.12101	5.94816	5.75523	5.8686	NM_001077403	chr1:62865129-62865188	Nrp2	Mus musculus neuropilin 2 (Nrp2), transcript variant 1, mRNA [NM_001077403]	GO:0007399|GO:0004872|GO:0005515|GO:0050919|GO:0005886|GO:0007275|GO:0030154|GO:0030424|GO:0007507|GO:0017154|GO:0007155|GO:0016020|GO:0016021|GO:0001755	NM_001077403	Mm.266341	18187	ENSMUST00000075144	TC1603083
NM_001080929	0.00505079	0.286155	down	0.0213794	1.62715	down	192.849	1474.26	2.45803	4.26317	247.803	141.557	189.189	1348.52	1536.91	1537.36	2.5866	2.9374	1.8501	4.1754	4.3098	4.3043	NM_001080929	451.288	1474.26	3.56081	4.26316	564.904	488.226	300.735	1348.52	1536.91	1537.36	3.84118	3.63296	3.20827	4.17535	4.3098	4.30432	NM_001080929	chr11:115257352-115257411	Cdr2l	Mus musculus cerebellar degeneration-related protein 2-like (Cdr2l), mRNA [NM_001080929]	GO:0008150|GO:0003674|GO:0005575	NM_001080929	Mm.102872	237988	ENSMUST00000053288	TC1604520
NM_001080932	0.00567197	0.475901	down	0.000104712	2.37329	down	256.392	1104.48	2.77567	3.84693	357.381	125.594	286.202	1048.97	1072.04	1192.43	3.1149	2.7648	2.4473	3.8129	3.7901	3.9378	NM_001080932	226.689	1104.48	2.60006	3.84695	251.383	248.858	179.824	1048.97	1072.04	1192.43	2.67306	2.66074	2.46637	3.81295	3.79012	3.93778	NM_001080932	chr11:121169496-121169555	Foxk2	Mus musculus forkhead box K2 (Foxk2), mRNA [NM_001080932]	GO:0005634|GO:0043565|GO:0003700|GO:0046872|GO:0006350|GO:0003677|GO:0006355	NM_001080932	Mm.209750	68837	ENSMUST00000106114	TC1600612
NM_001081016	0.00301636	0.492172	down	0.0299067	1.6214	down	213.182	860.28	2.46593	3.4887	275.277	113.553	250.715	853.543	871.096	856.201	2.6953	2.5404	2.1621	3.5155	3.4907	3.4599	NM_001081016	266.42	860.28	2.79145	3.48869	329.85	300.355	169.055	853.543	871.096	856.201	3.06498	2.93208	2.37727	3.51551	3.49067	3.45989	NM_001081016	chr15:81626213-81626272	Zc3h7b	Mus musculus zinc finger CCCH type containing 7B (Zc3h7b), mRNA [NM_001081016]	GO:0008150|GO:0003674|GO:0005575	NM_001081016	Mm.432075	20286	ENSMUST00000109554	TC1632813
NM_001081116	0.00715038	0.292275	down	0.000948554	3.87351	down	97.4858	1271.49	1.46183	3.23643	132.013	70.132	90.3127	1253.26	1273.92	1287.29	1.6781	1.9242	0.7832	3.3354	3.202	3.1719	NM_001081116	300.934	2317.05	2.96422	4.91786	412.674	288.948	201.18	2254.82	2329.51	2366.81	3.38817	2.87622	2.62827	4.91698	4.90979	4.92681	NM_001081116	chr7:108020725-108020666	Arhgef17	Mus musculus Rho guanine nucleotide exchange factor (GEF) 17 (Arhgef17), mRNA [NM_001081116]	GO:0005089|GO:0030036|GO:0005085|GO:0035023|GO:0005575|GO:0005622	NM_001081116	Mm.29954	207212	ENSMUST00000107032	TC1597274
NM_001081163	0.00508164	0.60054	down	0.00215102	1.7418	down	404.281	1271.31	3.31293	4.0486	503.116	174.149	535.578	1151.91	1296.93	1365.1	3.5381	3.1261	3.2746	3.948	4.0649	4.1329	NM_001081163	352.229	1271.31	3.248	4.04858	392.136	326.18	338.372	1151.91	1296.93	1365.1	3.31453	3.05108	3.37839	3.948	4.06486	4.13287	NM_001081163	chr7:73318599-73318658	Chsy1	Mus musculus chondroitin sulfate synthase 1 (Chsy1), mRNA [NM_001081163]	GO:0047238|GO:0050510|GO:0046872|GO:0032580|GO:0016020|GO:0016740|GO:0016758|GO:0030206|GO:0016021|GO:0005575|GO:0005794	NM_001081163	Mm.333916	269941	ENSMUST00000036372	TC1600833
NM_001081274	0.000919393	0.126564	down	0.00127967	4.4641	down	642.243	9495.34	3.9536	6.93567	1008.83	207.662	710.237	9011.34	9565.75	9908.91	4.612	3.4903	3.7585	6.903	6.9295	6.9745	NM_001081274	922.389	8076.23	4.56065	6.71902	1125.33	1111.52	530.316	7818.03	8059.9	8350.75	4.83545	4.81988	4.02664	6.71077	6.70053	6.74577	NM_001081274	chr4:148524871-148524812	Pgd	Mus musculus phosphogluconate dehydrogenase (Pgd), mRNA [NM_001081274]	GO:0005792|GO:0006098|GO:0008114|GO:0006739|GO:0005529|GO:0004616|GO:0019521|GO:0005975|GO:0050661|GO:0005488|GO:0016491|GO:0003824|GO:0019322|GO:0050662|GO:0031406|GO:0008152|GO:0009051|GO:0005737|GO:0005625|GO:0055114	NM_001081274	Mm.252080	110208	ENSMUST00000084124	NP398571
NM_001081291	0.019315	0.272532	down	0.000364925	3.84224	down	710.287	1966.96	2.80317	4.67867	1217.41	201.524	711.933	1791.89	2099.06	2009.94	3.6975	1.998	2.714	4.5855	4.7595	4.691	NM_001081291	252.683	1966.96	2.73671	4.67866	330.784	234.92	192.346	1791.89	2099.06	2009.94	3.06906	2.57758	2.56349	4.58545	4.75951	4.69102	NM_001081291	chr19:6919178-6919119	Ccdc88b	Mus musculus coiled-coil domain containing 88B (Ccdc88b), mRNA [NM_001081291]	GO:0008150|GO:0003674|GO:0005575	NM_001081291	Mm.329596	78317	ENSMUST00000113440	TC1586524
NM_001081320	0.00246244	0.110231	down	0.0119696	1.57835	down	225.997	2409.53	1.7779	4.9593	454.257	51.8119	171.921	1941.17	2735.37	2552.04	2.6766	1.3004	1.3567	4.7009	5.1415	5.0355	NM_001081320	729.067	2409.53	4.30089	4.9593	714.927	772.136	700.137	1941.17	2735.37	2552.04	4.18097	4.29427	4.42742	4.70089	5.1415	5.03552	NM_001081320	chr3:107998747-107998689	Cyb561d1	Mus musculus cytochrome b-561 domain containing 1 (Cyb561d1), transcript variant 1, mRNA [NM_001081320]	GO:0046872|GO:0016020|GO:0008150|GO:0003674|GO:0022900|GO:0016021|GO:0005575|GO:0006810	NM_001081320	Mm.246391	72023	ENSMUST00000106655	TC1612440
NM_001122683	0.000165092	0.444678	down	0.0114309	2.33826	down	254.181	773.095	2.16193	3.3311	256.385	137.601	368.558	698.964	801.656	818.665	2.027	2.2323	2.2265	3.2273	3.3708	3.3952	NM_001122683	168.468	773.095	2.10566	3.3311	188.129	220.091	97.1843	698.964	801.656	818.665	2.25489	2.48351	1.57858	3.22726	3.37082	3.39521	NM_001122683	chr16:31458195-31458254	Bdh1	Mus musculus 3-hydroxybutyrate dehydrogenase, type 1 (Bdh1), transcript variant 2, mRNA [NM_001122683]	GO:0008150|GO:0003858|GO:0003674|GO:0008152|GO:0005739|GO:0005488|GO:0016491|GO:0003824|GO:0005743|GO:0055114	NM_001122683	Mm.293470	71911	ENSMUST00000115227	TC1601310
NM_001159724	0.00964876	0.116699	down	0.0184684	1.87737	down	376.614	4876.06	2.89003	5.98917	639.639	59.0926	431.109	5271.76	4750.73	4605.7	3.9547	1.6771	3.0383	6.1423	5.9379	5.8873	NM_001159724	1306.45	4876.06	5.08044	5.98915	1609.01	1500.67	809.663	5271.76	4750.73	4605.7	5.35128	5.25295	4.63711	6.14225	5.93791	5.88729	NM_001159724	chr7:20309924-20309866	Pvrl2	Mus musculus poliovirus receptor-related 2 (Pvrl2), transcript variant 2, mRNA [NM_001159724]	GO:0007156|GO:0005515|GO:0004872|GO:0016020|GO:0007155|GO:0005886|GO:0007286|GO:0005915|GO:0050839|GO:0042803|GO:0016021|GO:0005911	NM_001159724	Mm.4341	19294	ENSMUST00000108450	TC1581097
NM_001164237	5.87121e-05	0.303731	down	0.0129302	1.59809	down	137.278	917.193	1.8602	3.57933	169.901	62.9578	178.975	906.113	887.652	957.815	2.0421	1.7685	1.77	3.6017	3.5149	3.6214	NM_001164237	273.865	890.274	2.85997	3.53632	350.906	254.013	216.677	900.1	830.828	939.895	3.15426	2.69032	2.73533	3.59213	3.42238	3.59444	NM_001164237	chr10:127875606-127875665	Rnf41	Mus musculus ring finger protein 41 (Rnf41), transcript variant 1, mRNA [NM_001164237]	GO:0016567|GO:0005515|GO:0031386|GO:0046872|GO:0008150|GO:0003674|GO:0008270|GO:0016881|GO:0005575|GO:0016874	NM_001164237	Mm.294120	67588	ENSMUST00000096386	TC1589940
NM_007383	0.000541537	0.0896864	down	0.0110062	3.52053	down	162.106	3552.55	2.05507	5.53403	264.683	72.9486	148.688	3577.36	3406.07	3674.23	2.6817	1.981	1.5025	5.5829	5.4579	5.5613	NM_007383	538.711	3552.55	3.71822	5.53402	677.947	693.42	244.765	3577.36	3406.07	3674.23	4.10435	4.13914	2.91118	5.58287	5.45787	5.56131	NM_007383	chr5:115560946-115560887	Acads	Mus musculus acyl-Coenzyme A dehydrogenase, short chain (Acads), nuclear gene encoding mitochondrial protein, mRNA [NM_007383]	GO:0006629|GO:0008152|GO:0006631|GO:0004085|GO:0005739|GO:0000062|GO:0016491|GO:0016627|GO:0055114|GO:0050660|GO:0003995	NM_007383	Mm.18759	11409	ENSMUST00000150291	TC1771810
NM_007387	0.0014324	0.380113	down	0.000359014	2.11264	down	169.062	658.76	1.70763	3.10313	233.327	76.218	197.639	632.828	669.412	674.039	2.0628	1.5139	1.5462	3.0839	3.1107	3.1148	NM_007387	88.9326	384.619	1.24584	2.32489	98.3098	100.027	68.4608	353.292	402.699	397.866	1.31858	1.34581	1.07313	2.2429	2.37754	2.35422	NM_007387	chr2:91052504-91052563	Acp2	Mus musculus acid phosphatase 2, lysosomal (Acp2), mRNA [NM_007387]	GO:0005764|GO:0001501|GO:0010033|GO:0016787|GO:0016020|GO:0004721|GO:0007040|GO:0001784|GO:0019717|GO:0016021|GO:0003993	NM_007387	Mm.45570	11432	ENSMUST00000002172	TC1604835
NM_007415	0.00243215	0.298127	down	0.00270227	2.93766	down	316.776	1997.84	2.95483	4.70083	422.413	104.172	423.744	1848.92	1960.04	2184.56	3.3561	2.495	3.0134	4.6307	4.6606	4.8112	NM_007415	342.252	1997.84	3.14617	4.70084	397.579	418.903	210.276	1848.92	1960.04	2184.56	3.33441	3.41203	2.69206	4.63065	4.66065	4.81121	NM_007415	chr1:182530341-182530639	Parp1	Mus musculus poly (ADP-ribose) polymerase family, member 1 (Parp1), mRNA [NM_007415]	GO:0005654|GO:0005515|GO:0006284|GO:0006350|GO:0042769|GO:0016740|GO:0016540|GO:0000723|GO:0003950|GO:0005730|GO:0006281|GO:0045449|GO:0016757|GO:0006974|GO:0040009|GO:0005634|GO:0006471|GO:0046872|GO:0003677|GO:0006259|GO:0008270|GO:0051287|GO:0005622	NM_007415	Mm.277779	11545	ENSMUST00000027777	TC1768035
NM_007459	0.00714466	0.493002	down	0.0355808	1.87647	down	206.448	843.347	2.43933	3.45967	292.683	93.5577	233.102	816.081	850.182	863.777	2.8268	2.34	2.1512	3.4508	3.4556	3.4726	NM_007459	424.283	1550.26	3.42979	4.33781	497.032	540.86	234.957	1489.3	1576.92	1584.54	3.65651	3.78067	2.85218	4.3186	4.34688	4.34794	NM_007459	chr7:148818293-148818352	Ap2a2	Mus musculus adaptor protein complex AP-2, alpha 2 subunit (Ap2a2), mRNA [NM_007459]	GO:0006886|GO:0008565|GO:0030131|GO:0005515|GO:0006897|GO:0016192|GO:0005886|GO:0015031|GO:0030141|GO:0005488|GO:0005905|GO:0006810|GO:0008289|GO:0016020|GO:0030117	NM_007459	Mm.253090	11772	ENSMUST00000003038	TC1571955
NM_007481	0.0303773	0.467682	down	0.000734792	6.36842	down	1547.85	8628.78	5.26303	6.35943	2512.14	581.909	1549.51	8455.31	8605.64	8825.4	5.9283	4.9768	4.884	6.3668	6.3417	6.3698	NM_007481	219.505	2725.35	2.48113	5.15207	277.778	258.299	122.437	2663.12	2727.24	2785.68	2.8171	2.71446	1.91183	5.15709	5.1372	5.1619	NM_007481	chr12:70473767-70473826	Arf6	Mus musculus ADP-ribosylation factor 6 (Arf6), mRNA [NM_007481]	GO:0005515|GO:0001889|GO:0016192|GO:0015031|GO:0007264|GO:0005886|GO:0055037|GO:0005525|GO:0005768|GO:0000166|GO:0006810|GO:0005769|GO:0016020|GO:0001726|GO:0005737|GO:0006915|GO:0005622|GO:0005794	NM_007481	Mm.27308	11845	ENSMUST00000050063	TC1578752
NM_007489	0.0136853	0.380508	down	0.00185455	1.72008	down	195.521	952.726	2.24083	3.63483	303.375	63.339	219.848	937.393	915.25	1005.53	2.8785	1.7772	2.0668	3.6507	3.562	3.6918	NM_007489	267.082	952.726	2.85236	3.63484	254.778	279.62	266.848	937.393	915.25	1005.53	2.69242	2.82888	3.0358	3.6507	3.562	3.69183	NM_007489	chr7:120456978-120457037	Arntl	Mus musculus aryl hydrocarbon receptor nuclear translocator-like (Arntl), mRNA [NM_007489]	GO:0004872|GO:0005515|GO:0003700|GO:0006350|GO:0045944|GO:0007623|GO:0006355|GO:0007165|GO:0045449|GO:0030528|GO:0005634|GO:0005667|GO:0008134|GO:0000060|GO:0003677|GO:0004871|GO:0042176	NM_007489	Mm.440371	11865	ENSMUST00000084703	TC1577063
NM_007498	0.00302312	0.139935	down	0.0283229	1.5004	down	194.934	2446.68	2.15877	4.99593	334.402	54.3206	196.081	2336.08	2513.23	2490.74	3.019	1.5556	1.9017	4.9681	5.0193	5.0004	NM_007498	801.626	2446.68	4.41059	4.99594	683.534	1035.16	686.186	2336.08	2513.23	2490.74	4.11619	4.71719	4.39838	4.96806	5.01931	5.00044	NM_007498	chr1:192994606-192994547	Atf3	Mus musculus activating transcription factor 3 (Atf3), mRNA [NM_007498]	GO:0005667|GO:0005634|GO:0043565|GO:0003700|GO:0006350|GO:0003677|GO:0006094|GO:0046983|GO:0006355|GO:0045449|GO:0016564|GO:0008284	NM_007498	Mm.2706	11910	ENSMUST00000027941	TC1582352
NM_007502	0.0231182	0.40966	down	0.000153059	2.18924	down	412.889	1850.61	3.29483	4.58233	622.288	123.202	493.176	1531.25	1986.32	2034.25	3.915	2.7371	3.2324	4.3587	4.6799	4.7084	NM_007502	187.729	847.528	2.33242	3.46285	212.31	195.609	155.267	769.743	842.044	930.795	2.42935	2.31338	2.25453	3.36642	3.44173	3.5804	NM_007502	chr9:96243759-96243700	Atp1b3	Mus musculus ATPase, Na+/K+ transporting, beta 3 polypeptide (Atp1b3), mRNA [NM_007502]	GO:0005886|GO:0005901|GO:0005391|GO:0005890|GO:0006810|GO:0030001|GO:0006754|GO:0016020|GO:0006814|GO:0006811|GO:0005737|GO:0016021|GO:0006813	NM_007502	Mm.424	11933	ENSMUST00000034983	TC1573422
NM_007517	0.0014321	0.146794	down	0.01989	3.27736	down	290.71	3585.01	2.7793	5.54743	438.947	84.5906	348.593	3571.15	3484.15	3699.73	3.4115	2.1946	2.7318	5.5804	5.4906	5.5713	NM_007517	596.343	3585.01	3.83487	5.54741	818.264	722.812	247.952	3571.15	3484.15	3699.73	4.37574	4.19903	2.92984	5.58036	5.49057	5.57129	NM_007517	chr6:83006371-83006537	Aup1	Mus musculus ancient ubiquitous protein 1 (Aup1), mRNA [NM_007517]	GO:0016020|GO:0008415|GO:0008152|GO:0016021|GO:0005783	NM_007517	Mm.386752	11993	ENSMUST00000092618	TC1683179
NM_007531	0.00023993	0.0808411	down	0.00628672	1.76605	down	818.97	15913.4	4.0665	7.69527	1275.16	378.09	803.665	14553	16453.6	16733.5	4.5824	4.0314	3.5857	7.6072	7.7301	7.7485	NM_007531	4451.08	15913.4	6.87475	7.69528	4834.73	5385.26	3133.25	14553	16453.6	16733.5	6.93854	7.09636	6.58937	7.60721	7.7301	7.74854	NM_007531	chr6:124666047-124666675	Phb2	Mus musculus prohibitin 2 (Phb2), mRNA [NM_007531]	GO:0060749|GO:0004872|GO:0005515|GO:0006350|GO:0033147|GO:0005739|GO:0016566|GO:0005743|GO:0033600|GO:0045449|GO:0005634|GO:0016020|GO:0060762|GO:0005737|GO:0060744	NM_007531	Mm.36241	12034	ENSMUST00000004375	TC1573437
NM_007554	0.00410463	0.220513	down	0.0229651	2.43446	down	743.413	866.62	1.31633	3.4974	893.132	545.844	791.264	927.583	819.909	852.369	1.1939	1.996	0.7591	3.6355	3.4033	3.4534	NM_007554	186.818	866.62	2.21381	3.49741	291.429	162.867	106.159	927.583	819.909	852.368	2.88632	2.04911	1.70601	3.63552	3.4033	3.45342	NM_007554	chr14:47003861-47003802	Bmp4	Mus musculus bone morphogenetic protein 4 (Bmp4), mRNA [NM_007554]	GO:0001503|GO:0001541|GO:0043066|GO:0045597|GO:0030900|GO:0032331|GO:0001654|GO:0001759|GO:0045669|GO:0043010|GO:0001658|GO:0001568|GO:0045595|GO:0008284|GO:0008285|GO:0045778|GO:0001657|GO:0021904|GO:0030509|GO:0042733|GO:0007275|GO:0001649|GO:0001944|GO:0007507|GO:0007500|GO:0010552|GO:0010629|GO:0043065|GO:0001822|GO:0005737|GO:0001707|GO:0008201|GO:0007281|GO:0030501|GO:0040007|GO:0048593|GO:…	NM_007554	Mm.6813	12159	ENSMUST00000100676	TC1596765
NM_007563	0.000206935	0.21704	down	4.91945e-05	2.07292	down	228.614	2290.15	2.63697	4.84093	303.502	121.732	260.609	2234.71	2237.57	2398.16	2.8791	2.7197	2.3121	4.8387	4.7999	4.8842	NM_007563	687.256	2934.39	4.20628	5.25794	772.106	712.926	576.737	2892.31	2826.78	3084.08	4.29197	4.17917	4.1477	5.27619	5.18892	5.30871	NM_007563	chr6:34454792-34454851	Bpgm	Mus musculus 2,3-bisphosphoglycerate mutase (Bpgm), mRNA [NM_007563]	GO:0004082|GO:0016787|GO:0003674|GO:0016868|GO:0008152|GO:0006096|GO:0016853|GO:0048821|GO:0004619|GO:0005575|GO:0004083|GO:0003824	NM_007563	Mm.282863	12183	ENSMUST00000045372	TC1573445
NM_007590	0.0125342	0.15571	down	0.00654928	2.32074	down	438.54	2435.27	2.1009	4.78397	695.473	170.647	449.5	926.058	3301.64	3078.1	2.5158	2.0848	1.7021	3.6331	5.4129	5.3059	NM_007590	2782.18	12800.8	6.16865	7.38324	3179.11	3458.61	1708.81	13030	12209.8	13162.7	6.33373	6.45754	5.7147	7.44773	7.29973	7.40225	NM_007590	chr7:17500722-17500703	Calm3	Mus musculus calmodulin 3 (Calm3), mRNA [NM_007590]	GO:0005856|GO:0005737|GO:0007049|GO:0005509	NM_007590	Mm.288630	12315	ENSMUST00000019514	TC1573102
NM_007591	0.00831577	0.386927	down	0.000433677	3.17102	down	2220.12	21979	5.77173	7.1416	3275.75	758.286	2626.33	21725.4	22180.9	22030.6	6.3112	5.3588	5.6452	7.1399	7.1296	7.1553	NM_007591	445.093	2850.66	3.55109	5.21603	518.208	508.771	308.301	2720.31	2835.86	2995.8	3.71671	3.69243	3.24412	5.18774	5.19355	5.26681	NM_007591	chr8:87368588-87368529	Calr	Mus musculus calreticulin (Calr), mRNA [NM_007591]	GO:0005792|GO:0040020|GO:0050766|GO:0051082|GO:0003729|GO:0005529|GO:0005615|GO:0042824|GO:0002502|GO:0030866|GO:0005509|GO:0005844|GO:0046872|GO:0045787|GO:0006457|GO:0009897|GO:0010149|GO:0005783	NM_007591	Mm.1971	12317	ENSMUST00000003912	TC1710935
NM_007632	0.0116278	0.482099	down	0.0100247	2.17458	down	612.513	2496.71	3.97077	5.02337	896.01	248.229	693.302	2290.96	2589.6	2609.57	4.4409	3.7477	3.7237	4.9399	5.0625	5.0677	NM_007632	580.057	2496.71	3.90263	5.02337	692.525	698.715	348.931	2290.96	2589.6	2609.57	4.13504	4.15012	3.42273	4.93992	5.06249	5.06768	NM_007632	chr17:47736267-47736326	Ccnd3	Mus musculus cyclin D3 (Ccnd3), transcript variant 1, mRNA [NM_007632]	GO:0030213|GO:0042098|GO:0005515|GO:0051726|GO:0043434|GO:0007049|GO:0051301|GO:0007165|GO:0019901|GO:0005634|GO:0004693|GO:0005737|GO:0008284	NM_007632	Mm.27291	12445	ENSMUST00000037333	TC1573383
NM_007678	0.0366951	0.648195	down	0.00949004	3.67141	down	238.547	1274.64	2.7546	3.3801	276.02	158.412	281.209	1183.73	1284.76	1355.42	2.7422	3.0997	2.4219	3.3245	3.331	3.4848	NM_007678	40.7672	282.249	-0.000699997	1.87563	53.6523	49.7788	18.8706	266.036	263.736	316.974	0.444885	0.339017	-0.786002	1.83367	1.76693	2.02631	NM_007678	chr7:35905361-35905420	Cebpa	Mus musculus CCAAT/enhancer binding protein (C/EBP), alpha (Cebpa), mRNA [NM_007678]	GO:0045600|GO:0001889|GO:0006350|GO:0003704|GO:0030099|GO:0030324|GO:0048469|GO:0019221|GO:0019904|GO:0045449|GO:0001892|GO:0005667|GO:0005634|GO:0010843|GO:0000050|GO:0003677|GO:0016481|GO:0008285|GO:0005515|GO:0003700|GO:0007005|GO:0035189|GO:0043234|GO:0003705|GO:0046983|GO:0042803|GO:0006355|GO:0016363|GO:0010552|GO:0042127|GO:0043565|GO:0045444|GO:0030225|GO:0050873|GO:0045941|GO:0000122|GO:…	NM_007678	Mm.349667	12606	ENSMUST00000042985	TC1577649
NM_007682	0.000481819	0.167802	down	0.0351409	2.7342	down	337.312	1162.84	1.34763	3.9228	464.315	229.882	317.74	1151.28	1124.65	1212.6	1.5858	1.6002	0.8569	3.9472	3.8592	3.962	NM_007682	232.731	1162.84	2.47169	3.92281	335.002	266.822	96.3694	1151.28	1124.65	1212.6	3.08734	2.76129	1.56643	3.94721	3.85924	3.96197	NM_007682	chr2:131003922-131003863	Cenpb	Mus musculus centromere protein B (Cenpb), mRNA [NM_007682]	GO:0003676|GO:0005634|GO:0000775|GO:0003677|GO:0003682|GO:0005694|GO:0045449	NM_007682	Mm.440169	12616	ENSMUST00000089510	TC1660823
NM_007707	0.0107518	0.26269	down	0.0194043	2.1604	down	597.188	3949.08	3.75613	5.6847	918.682	148.229	724.654	3614.54	4095.83	4136.87	4.477	3.0039	3.7875	5.5978	5.7239	5.7324	NM_007707	929.45	3949.08	4.57341	5.6847	711.117	1386.26	690.975	3614.54	4095.83	4136.87	4.17326	5.13854	4.40842	5.59778	5.72392	5.73241	NM_007707	chr11:117827539-117827480	Socs3	Mus musculus suppressor of cytokine signaling 3 (Socs3), mRNA [NM_007707]	GO:0001932|GO:0005515|GO:0007243|GO:0045597|GO:0007165|GO:0046627|GO:0009968|GO:0060674|GO:0060707|GO:0060670|GO:0005737|GO:0040008|GO:0007259|GO:0045595|GO:0060708	NM_007707	Mm.3468	12702	ENSMUST00000054002	TC1768013
NM_007713	0.000392867	0.133996	down	0.0368639	1.56762	down	298.049	5590.67	2.8727	5.77243	419.528	100.019	374.599	5729.45	5704.48	5338.08	3.3462	2.4363	2.8356	5.8076	5.7836	5.7261	NM_007713	605.549	1891.48	3.97613	4.62471	732.105	701.483	383.06	1811.28	1920.69	1942.46	4.21522	4.15582	3.55735	4.60098	4.63139	4.64176	NM_007713	chr9:57599985-57599926	Clk3	Mus musculus CDC-like kinase 3 (Clk3), mRNA [NM_007713]	GO:0004672|GO:0004713|GO:0005524|GO:0016740|GO:0000166|GO:0005634|GO:0031410|GO:0004674|GO:0046777|GO:0006468|GO:0016301|GO:0005737|GO:0018108	NM_007713	Mm.25720	102414	ENSMUST00000065330	TC1572716
NM_007725	0.000680472	0.479266	down	0.00110125	3.43536	down	882.195	3120.69	4.28547	5.34657	1109.54	341.705	1195.34	2946.81	3206.25	3209	4.4491	4.078	4.3293	5.3031	5.3706	5.366	NM_007725	455.685	3120.69	3.56613	5.34659	592.668	478.912	295.473	2946.81	3206.25	3209	3.9104	3.60518	3.18281	5.30312	5.37065	5.36599	NM_007725	chr10:79457785-79457844	Cnn2	Mus musculus calponin 2 (Cnn2), mRNA [NM_007725]	GO:0031032|GO:0005516|GO:0003779	NM_007725	Mm.157770	12798	ENSMUST00000004784	TC1572725
NM_007743	0.000185344	0.3643	down	0.0292177	2.02712	down	2701.46	15480.5	6.20047	7.65727	2684.44	1519.52	3900.41	15915.2	14682.3	15844	6.024	6.3616	6.2158	7.7363	7.5658	7.6697	NM_007743	3934.7	15480.5	6.63784	7.65727	5923.32	3420.84	2459.93	15915.2	14682.3	15844	7.23151	6.44169	6.24033	7.73631	7.56577	7.66973	NM_007743	chr6:4490619-4490678	Col1a2	Mus musculus collagen, type I, alpha 2 (Col1a2), mRNA [NM_007743]	GO:0046332|GO:0005576|GO:0005515|GO:0005201|GO:0070208|GO:0005581|GO:0005584|GO:0005578|GO:0048407	NM_007743	Mm.277792	12843	ENSMUST00000031668	TC1573649
NM_007778	0.0393614	0.50111	down	0.0267216	2.74775	down	178.74	665.668	2.1208	3.1176	281.298	60.0402	194.883	643.673	649.749	703.582	2.7695	1.7	1.8929	3.1084	3.0677	3.1767	NM_007778	130.828	665.668	1.65933	3.11758	197.899	135.085	59.5008	643.673	649.749	703.582	2.32794	1.77928	0.870763	3.10837	3.06772	3.17666	NM_007778	chr3:107544392-107544333	Csf1	Mus musculus colony stimulating factor 1 (macrophage) (Csf1), transcript variant 1, mRNA [NM_007778]	GO:0060611|GO:0046579|GO:0005886|GO:0001503|GO:0030335|GO:0008083|GO:0045672|GO:0030278|GO:0060763|GO:0045651|GO:0016020|GO:0016021|GO:0030316|GO:0008284|GO:0040018|GO:0001954|GO:0005576|GO:0005515|GO:0048873|GO:0005125|GO:0042488|GO:0005615|GO:0042803|GO:0043235|GO:0060444|GO:0005157|GO:0003006|GO:0045860|GO:0045657|GO:0042476	NM_007778	Mm.795	12977	ENSMUST00000014743	TC1596023
NM_007862	3.73403e-05	0.151249	down	0.000751521	2.09184	down	127.16	1947.25	1.09073	3.81573	133.827	64.9191	182.735	1461.66	2237.38	2142.7	1.1973	1.06	1.0149	3.5656	3.9314	3.9502	NM_007862	78.0257	334.914	1.05729	2.12206	90.5603	83.0072	60.5096	297.392	337.934	369.418	1.20012	1.07672	0.895018	1.99441	2.12458	2.24719	NM_007862	chr16:31863262-31863321	Dlg1	Mus musculus discs, large homolog 1 (Drosophila) (Dlg1), mRNA [NM_007862]	GO:0045211|GO:0031594|GO:0001771|GO:0005886|GO:0048745|GO:0048608|GO:0042110|GO:0042391|GO:0002088|GO:0030432|GO:0042982|GO:0031579|GO:0009925|GO:0016020|GO:0014069|GO:0042734|GO:0001658|GO:0031253|GO:0045202|GO:0016328|GO:0048639|GO:0008104|GO:0030315|GO:0005913|GO:0008284|GO:0016323|GO:0040018|GO:0001657|GO:0005515|GO:0002369|GO:0050680|GO:0042130|GO:0045121|GO:0030165|GO:0035255|GO:0030838|GO:…	NM_007862	Mm.382	13383	ENSMUST00000115201	TC1590440
NM_007870	0.048131	0.55845	down	0.0438207	2.17278	down	280.731	912.322	2.73213	3.57263	352.719	81.5631	407.91	882.002	899.151	955.815	3.0959	2.142	2.9585	3.5628	3.5364	3.6187	NM_007870	222.905	912.322	2.45309	3.57263	319.441	242.126	107.147	882.002	899.151	955.815	3.01872	2.62117	1.71938	3.56282	3.5364	3.61867	NM_007870	chr14:8799468-8799409	Dnase1l3	Mus musculus deoxyribonuclease 1-like 3 (Dnase1l3), mRNA [NM_007870]	GO:0004520|GO:0004519|GO:0005634|GO:0016787|GO:0003677|GO:0006308|GO:0006309|GO:0004518|GO:0006915|GO:0004536	NM_007870	Mm.476011	13421	ENSMUST00000026315	TC1583263
NM_007899	0.00263148	0.396795	down	0.00154175	3.50263	down	1207.2	4953.15	2.59573	3.92927	1221.94	781.522	1618.12	5251.85	4671.57	4936.04	2.2658	2.7477	2.7737	4.0775	3.7076	4.0027	NM_007899	19.6291	141.549	-0.941743	0.866694	25.3176	17.451	16.1187	153.417	111.025	160.205	-0.638616	-1.1732	-1.01341	1.0395	0.518719	1.04186	NM_007899	chr3:95541791-95541732	Ecm1	Mus musculus extracellular matrix protein 1 (Ecm1), mRNA [NM_007899]	GO:0005576|GO:0030500|GO:0001503|GO:0005615|GO:0001525|GO:0005578|GO:0031214	NM_007899	Mm.3433	13601	ENSMUST00000137912	TC1765299
NM_007961	0.00562772	0.450375	down	9.79213e-05	1.97315	down	157.79	676.565	1.96693	3.11773	199.308	54.656	219.407	668.036	658.173	703.485	2.2724	1.5645	2.0639	3.15	3.0539	3.1493	NM_007961	136.468	556.859	1.87908	2.85958	145.169	144.385	119.848	582.217	520.187	568.173	1.88091	1.87534	1.88099	2.9636	2.74687	2.86827	NM_007961	chr6:134216458-134216517	Etv6	Mus musculus ets variant gene 6 (TEL oncogene) (Etv6), mRNA [NM_007961]	GO:0005634|GO:0005515|GO:0043565|GO:0003700|GO:0006350|GO:0003677|GO:0030154|GO:0006355|GO:0045449	NM_007961	Mm.269995	14011	ENSMUST00000111963	TC1586462
NM_007982	0.00139993	0.438698	down	0.000384946	3.26423	down	138.529	722.291	1.95227	3.14097	145.717	87.0039	182.866	719.698	748.619	698.558	1.8206	2.2352	1.801	3.2128	3.1699	3.0402	NM_007982	70.2592	472.416	0.911421	2.61816	84.9316	65.1454	60.7007	521.899	476.521	418.829	1.10755	0.727149	0.899568	2.80581	2.62038	2.4283	NM_007982	chr15:73046469-73046410	Ptk2	Mus musculus PTK2 protein tyrosine kinase 2 (Ptk2), transcript variant 1, mRNA [NM_007982]	GO:0050806|GO:0014704|GO:0004672|GO:0004713|GO:0007254|GO:0007229|GO:0005886|GO:0042383|GO:0030335|GO:0043066|GO:0006928|GO:0060252|GO:0030644|GO:0043542|GO:0005634|GO:0016020|GO:0005829|GO:0001764|GO:0000165|GO:0006468|GO:0016301|GO:0001568|GO:0005925|GO:0016323|GO:0030336|GO:0016740|GO:0030307|GO:0030027|GO:0050771|GO:0004871|GO:0032403|GO:0021955|GO:0050766|GO:0005524|GO:0051964|GO:0000226|GO:…	NM_007982	Mm.254494	14083	ENSMUST00000110033	TC1600831
NM_008020	0.000166004	0.153237	down	0.0233076	1.8324	down	339.985	4502.99	3.14817	5.85433	479.336	148.17	392.448	4319.9	4522.53	4666.55	3.5385	3.0033	2.9027	5.8322	5.8441	5.8867	NM_008020	1030.19	3728.88	4.72984	5.60357	1294.24	1177.57	618.751	3558.14	3724.17	3904.33	5.03721	4.90316	4.24914	5.57509	5.58668	5.64894	NM_008020	chr19:7053513-7053152	Fkbp2	Mus musculus FK506 binding protein 2 (Fkbp2), transcript variant 1, mRNA [NM_008020]	GO:0016020|GO:0008150|GO:0003674|GO:0016853|GO:0006457|GO:0003755|GO:0005575|GO:0005783	NM_008020	Mm.4234	14227	ENSMUST00000070878	TC1614079
NM_008064	2.94175e-05	0.0778568	down	0.0423926	2.63897	down	177.115	1528.04	0.6337	4.31673	251.293	94.7258	185.326	1576.83	1456.7	1550.57	0.312	0.7167	0.8724	4.401	4.2325	4.3167	NM_008064	317.821	1528.04	2.91674	4.31671	420.278	405.734	127.452	1576.83	1456.7	1550.57	3.41452	3.36595	1.96974	4.401	4.23247	4.31667	NM_008064	chr11:119146331-119146390	Gaa	Mus musculus glucosidase, alpha, acid (Gaa), transcript variant 1, mRNA [NM_008064]	GO:0009888|GO:0004553|GO:0005529|GO:0005975|GO:0007040|GO:0007626|GO:0005977|GO:0004558|GO:0003007|GO:0002026|GO:0005764|GO:0016787|GO:0046716|GO:0016798|GO:0008152|GO:0002086|GO:0050884|GO:0050885|GO:0005625|GO:0005980|GO:0006941	NM_008064	Mm.4793	14387	ENSMUST00000106259	TC1573788
NM_008102	0.00074224	0.327992	down	0.00418815	1.87939	down	199.838	1071.07	1.74673	3.355	292.853	76.8097	229.851	1049.58	1069.7	1093.92	2.065	1.7023	1.4729	3.3299	3.3632	3.3719	NM_008102	474.57	1800	3.64347	4.55373	547.154	548.125	328.431	1783.32	1782.66	1834.01	3.79512	3.79992	3.33537	4.57853	4.5238	4.55887	NM_008102	chr14:47788956-47788897	Gch1	Mus musculus GTP cyclohydrolase 1 (Gch1), mRNA [NM_008102]	GO:0003934|GO:0014916|GO:0042311|GO:0006729|GO:0000166|GO:0006461|GO:0046654|GO:0005634|GO:0051260|GO:0046872|GO:0050662|GO:0008217|GO:0030742|GO:0008270|GO:0045776|GO:0005515|GO:0005525|GO:0043234|GO:0051066|GO:0005509|GO:0051291|GO:0016787|GO:0005737|GO:0050884|GO:0005625	NM_008102	Mm.10651	14528	ENSMUST00000089959	TC1579071
NM_008136	0.0110262	0.389366	down	0.0232329	4.29126	down	263.239	1396.07	2.76963	4.13043	413.946	119.665	256.107	1378.34	1454.54	1355.34	3.3269	2.695	2.287	4.1379	4.1792	4.0742	NM_008136	136.769	1015.46	1.62514	3.72654	203.539	161.777	44.9915	962.007	1074.03	1010.35	2.36848	2.03942	0.467508	3.68809	3.7928	3.69872	NM_008136	chr17:36124817-36125101	Gnl1	Mus musculus guanine nucleotide binding protein-like 1 (Gnl1), mRNA [NM_008136]	GO:0008150|GO:0003674|GO:0005525|GO:0000166|GO:0005575|GO:0005622	NM_008136	Mm.335754	14670	ENSMUST00000087200	TC1575331
NM_008138	0.0081483	0.325283	down	0.00794116	3.18788	down	1164.63	7146.51	4.92217	6.5424	1862.8	557.583	1073.5	7176.9	6862.16	7400.47	5.4968	4.9152	4.3545	6.5873	6.4684	6.5715	NM_008138	1169.45	7146.51	4.86982	6.54241	1573.09	1334.12	601.156	7176.9	6862.16	7400.47	5.3187	5.08323	4.20752	6.58733	6.46843	6.57148	NM_008138	chr9:107518014-107517955	Gnai2	Mus musculus guanine nucleotide binding protein (G protein), alpha inhibiting 2 (Gnai2), mRNA [NM_008138]	GO:0005886|GO:0000186|GO:0007214|GO:0019001|GO:0008016|GO:0000166|GO:0007216|GO:0005634|GO:0005829|GO:0007213|GO:0008284|GO:0005515|GO:0007243|GO:0008283|GO:0045121|GO:0050805|GO:0005525|GO:0007186|GO:0001973|GO:0007165|GO:0003924|GO:0007193|GO:0051927|GO:0005624|GO:0004871	NM_008138	Mm.196464	14678	ENSMUST00000055704	TC1587094
NM_008142	0.000160674	0.250092	down	0.000172223	2.12656	down	1169.82	6319.79	4.24813	6.2476	1551.99	513.013	1444.47	6425.59	6242.49	6291.3	4.4942	4.2492	4.001	6.3032	6.2151	6.2245	NM_008142	876.411	3864.46	4.56757	5.65609	890.53	879.415	859.287	3866.05	3828.77	3898.56	4.49784	4.48196	4.72292	5.69483	5.62665	5.64681	NM_008142	chr4:154917241-154917300	Gnb1	Mus musculus guanine nucleotide binding protein (G protein), beta 1 (Gnb1), transcript variant 1, mRNA [NM_008142]	GO:0005886|GO:0008283|GO:0007603|GO:0007186|GO:0001750|GO:0007204|GO:0031702|GO:0003924|GO:0007165|GO:0007200|GO:0050909|GO:0005834|GO:0001664|GO:0004871	NM_008142	Mm.2344	14688	ENSMUST00000030940	TC1606656
NM_008175	0.00239492	0.216005	down	0.0436621	1.75147	down	446.727	4243.52	3.5029	5.71377	671.283	176.24	492.657	3361.38	4840.62	4528.57	4.0243	3.2536	3.2308	5.3373	5.9606	5.8434	NM_008175	1491.23	5109.09	5.24936	6.05792	1838.21	1792.43	843.047	4842.52	5216.57	5268.16	5.54341	5.50926	4.6954	6.01973	6.07287	6.08117	NM_008175	chr11:102297692-102297751	Grn	Mus musculus granulin (Grn), mRNA [NM_008175]	GO:0005576|GO:0005125|GO:0001835|GO:0005615|GO:0005739|GO:0050679|GO:0007566	NM_008175	Mm.1568	14824	ENSMUST00000049460	TC1683923
NM_008180	0.00228186	0.0943893	down	0.0126564	2.16568	down	256.373	4854.86	2.5779	5.98313	479.734	88.2462	201.14	4594.87	5223.9	4745.8	3.5397	2.2556	1.9384	5.944	6.0749	5.9305	NM_008180	1137.78	4854.86	4.86832	5.98313	1442.21	1300.65	670.487	4594.87	5223.9	4745.8	5.19338	5.04658	4.36499	5.944	6.07489	5.93052	NM_008180	chr2:155390531-155389432	Gss	Mus musculus glutathione synthetase (Gss), mRNA [NM_008180]	GO:0042277|GO:0005524|GO:0000166|GO:0003824|GO:0042803|GO:0006750|GO:0016594|GO:0046872|GO:0046686|GO:0005625|GO:0004363|GO:0016874|GO:0043295	NM_008180	Mm.252316	14854	ENSMUST00000079691	TC1574870
NM_008193	0.00186566	0.229792	down	0.000853951	1.53505	down	445.858	4132.04	3.63097	5.75257	620.468	281.334	435.773	4200.83	4059.24	4136.07	3.9108	3.9283	3.0538	5.8146	5.711	5.7321	NM_008193	1311.41	4132.05	5.1343	5.75258	1487.75	1386.12	1060.36	4200.83	4059.24	4136.07	5.23823	5.1384	5.02626	5.81464	5.71097	5.73213	NM_008193	chr11:58998811-58998752	Guk1	Mus musculus guanylate kinase 1 (Guk1), transcript variant 1, mRNA [NM_008193]	GO:0008150|GO:0005524|GO:0016740|GO:0016301|GO:0006163|GO:0004385|GO:0000166|GO:0005575	NM_008193	Mm.3624	14923	ENSMUST00000102702	TC1679224
NM_008214	0.000416315	0.255336	down	7.72821e-05	1.7416	down	360.685	2912.92	3.27873	5.24827	493.462	182.474	406.118	2888.01	2906.04	2944.7	3.5804	3.3037	2.9521	5.274	5.2288	5.242	NM_008214	813.663	2912.92	4.44787	5.24829	878.566	895.709	666.716	2888.01	2906.04	2944.7	4.47832	4.50844	4.35685	5.27404	5.22882	5.24199	NM_008214	chr18:36927794-36926985	Hars	Mus musculus histidyl-tRNA synthetase (Hars), mRNA [NM_008214]	GO:0006427|GO:0006412|GO:0005524|GO:0005737|GO:0004821|GO:0004812|GO:0000166|GO:0006418|GO:0016874	NM_008214	Mm.10528	15115	ENSMUST00000001416	TC1765931
NM_008231	5.87982e-05	0.105784	down	5.44522e-05	1.68794	down	925.594	12089.9	2.86177	6.10257	1386.67	474.216	915.9	11548.9	12751.5	11969.3	2.9743	3.1054	2.5056	6.0909	6.0968	6.12	NM_008231	6592.76	22969.9	7.47087	8.22614	7209.48	6923.36	5645.43	21917	24347.5	22645.2	7.515	7.45882	7.43879	8.19795	8.29547	8.185	NM_008231	chr3:87719453-87719512	Hdgf	Mus musculus hepatoma-derived growth factor (Hdgf), mRNA [NM_008231]	GO:0005634|GO:0006350|GO:0005615|GO:0003677|GO:0009987|GO:0005737|GO:0008083|GO:0000166|GO:0008201|GO:0045449	NM_008231	Mm.292208	15191	ENSMUST00000005017	TC1755791
NM_008233	0.0223884	0.459871	down	0.000350735	1.72982	down	552.487	2331.01	3.8051	4.9258	874.071	223.102	560.288	2454.97	2280.15	2257.9	4.4052	3.5937	3.4164	5.0397	4.8789	4.8588	NM_008233	652.225	2331.01	4.13519	4.92581	724.073	656.711	575.892	2454.97	2280.15	2257.9	4.19931	4.06067	4.14558	5.03968	4.8789	4.85885	NM_008233	chr17:56239821-56239880	Hdgfrp2	Mus musculus hepatoma-derived growth factor, related protein 2 (Hdgfrp2), mRNA [NM_008233]	GO:0008150|GO:0003674|GO:0005575	NM_008233	Mm.279188	15193	ENSMUST00000002911	TC1687992
NM_008252	0.00685917	0.34025	down	0.000148223	9.24063	down	1342.47	8126.75	5.07607	6.6314	2053.55	511.22	1462.64	6835.19	8880.81	8664.25	5.6375	4.79	4.8007	6.4022	6.7659	6.7261	NM_008252	280.345	5430.27	2.91901	6.127	273.571	257.581	309.884	4214.29	6097.85	5978.66	2.79509	2.71044	3.25151	5.81926	6.29806	6.26369	NM_008252	chr8:59991926-59991985	Hmgb2	Mus musculus high mobility group box 2 (Hmgb2), mRNA [NM_008252]	GO:0007399|GO:0031493|GO:0005694|GO:0007283|GO:0019904|GO:0051054|GO:0010552|GO:0008289|GO:0005634|GO:0003677|GO:0045941|GO:0006357|GO:0043388|GO:0008584|GO:0007289|GO:0048545|GO:0005625	NM_008252	Mm.279998	97165	ENSMUST00000067925	TC1734142
NM_008258	0.000753252	0.153648	down	0.00803059	2.1962	down	322.152	4022.61	3.00813	5.71043	493.458	119.385	353.612	3632.97	4180.47	4254.38	3.5804	2.6916	2.7524	5.6051	5.7534	5.7728	NM_008258	921.054	4022.61	4.57545	5.71045	1158.72	1032.88	571.558	3632.97	4180.47	4254.38	4.87763	4.71402	4.13468	5.60512	5.75343	5.77282	NM_008258	chr11:115359265-115359206	Hn1	Mus musculus hematological and neurological expressed sequence 1 (Hn1), mRNA [NM_008258]	GO:0005634|GO:0008150|GO:0003674|GO:0005575	NM_008258	Mm.1775	15374	ENSMUST00000021083	TC1651985
NM_008284	0.000551565	0.167884	down	0.00397652	2.46669	down	275.707	3433.64	2.9111	5.48557	392.672	155.335	279.115	3442.42	3403.59	3454.9	3.2508	3.0714	2.4111	5.5274	5.4568	5.4725	NM_008284	700.242	3433.64	4.183	5.48557	852.37	810.587	437.77	3442.42	3403.59	3454.9	4.43465	4.36438	3.74996	5.52739	5.45682	5.47251	NM_008284	chr7:148377355-148377296	Hras1	Mus musculus Harvey rat sarcoma virus oncogene 1 (Hras1), transcript variant 1, mRNA [NM_008284]	GO:0048169|GO:0005792|GO:0005515|GO:0006897|GO:0043524|GO:0005886|GO:0007264|GO:0008283|GO:0005525|GO:0007569|GO:0007265|GO:0000166|GO:0003924|GO:0007165|GO:0045740|GO:0051291|GO:0016020|GO:0006915|GO:0070374|GO:0005625|GO:0008284|GO:0005622|GO:0005794	NM_008284	Mm.334313	15461	ENSMUST00000093979	TC1613453
NM_008300	0.000535083	0.126327	down	0.00318371	1.67079	down	126.285	2147.33	1.77993	4.7647	113.002	75.1912	190.662	1452.91	2498.91	2490.17	1.4538	2.0247	1.8613	4.2829	5.0111	5.0001	NM_008300	684.805	2375.18	4.2096	4.95012	734.207	641.417	678.793	2136.47	2498.91	2490.17	4.21936	4.02668	4.38275	4.8392	5.01106	5.00011	NM_008300	chr11:53076436-53075923	Hspa4	Mus musculus heat shock protein 4 (Hspa4), mRNA [NM_008300]	GO:0005524|GO:0006950|GO:0005737|GO:0009408|GO:0000166	NM_008300	Mm.239865	15525	ENSMUST00000020630	TC1774705
NM_008305	0.00120557	0.0564506	down	0.00132502	3.29315	down	1608.1	9605.82	2.8179	6.96477	1396.75	1794.31	1633.24	10751.1	8926.06	9140.27	2.2246	3.8012	2.4279	7.1704	6.8478	6.8761	NM_008305	1448.73	9605.82	5.24529	6.96476	1921.87	1402.3	1022.01	10751.1	8926.06	9140.27	5.60761	5.15514	4.97313	7.17039	6.84779	6.8761	NM_008305	chr4:137126392-137126451	Hspg2	Mus musculus perlecan (heparan sulfate proteoglycan 2) (Hspg2), mRNA [NM_008305]	GO:0005515|GO:0005576|GO:0005604|GO:0007420|GO:0048738|GO:0001958|GO:0002062|GO:0001525|GO:0005605|GO:0005578|GO:0048704|GO:0007155|GO:0060351|GO:0030198|GO:0008104|GO:0031012	NM_008305	Mm.273662	15530	ENSMUST00000030547	TC1644520
NM_008321	0.000516177	0.226817	down	0.0465431	2.4928	down	858.422	8154.5	4.5929	6.7333	1064.69	549.329	961.25	8241.2	7986.45	8235.86	4.6898	4.8937	4.1952	6.7868	6.6873	6.7258	NM_008321	1794.14	8154.5	5.41554	6.73331	1902.26	2722.37	757.803	8241.2	7986.45	8235.86	5.59282	6.11221	4.54161	6.78682	6.68732	6.72579	NM_008321	chr4:135700075-135700249	Id3	Mus musculus inhibitor of DNA binding 3 (Id3), mRNA [NM_008321]	GO:0005515|GO:0051726|GO:0007275|GO:0030903|GO:0030855|GO:0006275|GO:0051789|GO:0007507|GO:0019904|GO:0045449|GO:0001656|GO:0043065|GO:0030528|GO:0005634|GO:0008134|GO:0007417|GO:0005737|GO:0042476|GO:0000122	NM_008321	Mm.110	15903	ENSMUST00000008016	TC1662250
NM_008363	0.00315295	0.34752	down	9.46463e-07	2.86451	down	351.039	1865.72	3.08047	4.6053	513.214	152.313	387.592	1815.37	1905.49	1876.31	3.5418	2.9648	2.7348	4.6042	4.6199	4.5918	NM_008363	760.705	4502.97	4.35694	5.87523	820.861	799.72	661.533	4215.79	4618.22	4674.9	4.38031	4.34491	4.3456	5.81977	5.8971	5.9088	NM_008363	chrX:71260560-71260501	Irak1	Mus musculus interleukin-1 receptor-associated kinase 1 (Irak1), transcript variant 4, mRNA [NM_008363]	GO:0070498|GO:0004672|GO:0007254|GO:0005524|GO:0043507|GO:0005149|GO:0043406|GO:0031663|GO:0051092|GO:0000166|GO:0019221|GO:0046777|GO:0006468|GO:0016301|GO:0005515|GO:0004872|GO:0034134|GO:0016740|GO:0045944|GO:0007165|GO:0032494|GO:0002237|GO:0048661|GO:0004674|GO:0005624|GO:0032496|GO:0034142|GO:0045087|GO:0005625	NM_008363	Mm.38241	16179	ENSMUST00000033769	NP333337
NM_008450	0.00240173	0.426771	down	0.0175518	6.30495	down	158.929	982.178	2.16487	3.39333	181.345	103.773	191.671	968.202	978.512	999.82	2.1362	2.4895	1.8689	3.3955	3.3817	3.4028	NM_008450	40.3124	420.099	-0.202511	2.45397	59.6431	50.239	11.0551	402.074	426.146	432.078	0.597601	0.352293	-1.55743	2.4295	2.45919	2.47323	NM_008450	chr12:113020160-113020219	Klc1	Mus musculus kinesin light chain 1 (Klc1), transcript variant a, mRNA [NM_008450]	GO:0005515|GO:0005871|GO:0005874|GO:0005488|GO:0008088|GO:0030424|GO:0003777|GO:0031410|GO:0043005|GO:0005829|GO:0005737|GO:0007018|GO:0003774|GO:0043227|GO:0035253	NM_008450	Mm.278357	16593	ENSMUST00000134578	TC1592337
NM_008503	0.000494025	0.184829	down	0.0120102	2.08557	down	9875.48	126417	7.9948	10.4305	13234.3	5984.86	10407.2	126542	130474	122237	8.2226	8.2354	7.5264	10.4557	10.4562	10.3797	NM_008503	13894.4	57224.4	8.48366	9.54411	17223.1	16123.4	8336.69	55642.3	58559.7	57471.2	8.77137	8.67843	8.00119	9.54208	9.5616	9.52863	NM_008503	chr17:24857612-24857671	Rps2	Mus musculus ribosomal protein S2 (Rps2), mRNA [NM_008503]	GO:0005840|GO:0003735|GO:0006412|GO:0015935|GO:0001731|GO:0003723|GO:0022627|GO:0000028|GO:0030529|GO:0032403|GO:0005622	NM_008503	Mm.157452	16898	ENSMUST00000152407	TC1730846
NM_008597	0.00275586	0.473477	down	0.0120947	2.63947	down	1583.45	7141.25	5.45993	6.53857	1552.3	999.527	2198.53	6454.47	7506.67	7462.6	5.2338	5.7573	5.3887	6.4343	6.5979	6.5835	NM_008597	1395.5	7141.25	5.13834	6.53858	2154.66	1109.02	922.816	6454.47	7506.67	7462.6	5.77256	4.81662	4.82583	6.43427	6.59794	6.58355	NM_008597	chr6:136821184-136821125	Mgp	Mus musculus matrix Gla protein (Mgp), mRNA [NM_008597]	GO:0005576|GO:0051216|GO:0001503|GO:0005615|GO:0007275|GO:0030154|GO:0048306|GO:0048754|GO:0043234|GO:0030324|GO:0006461|GO:0005509|GO:0030500|GO:0031012|GO:0005783	NM_008597	Mm.243085	17313	ENSMUST00000032342	TC1712990
NM_008606	6.55289e-05	0.287972	down	0.0127158	2.8773	down	153.126	991.934	1.89713	3.69313	174.841	91.4135	193.122	939.722	1009.59	1026.49	1.9161	2.0633	1.712	3.6543	3.7035	3.7216	NM_008606	181.048	991.934	2.16842	3.69313	260.441	190.095	92.6081	939.722	1009.59	1026.49	2.72413	2.27213	1.50899	3.65428	3.70353	3.72159	NM_008606	chr10:75386085-75386026	Mmp11	Mus musculus matrix metallopeptidase 11 (Mmp11), mRNA [NM_008606]	GO:0006508|GO:0005576|GO:0016787|GO:0046872|GO:0004222|GO:0031012|GO:0008270|GO:0008233|GO:0030574|GO:0008237|GO:0005578|GO:0005509	NM_008606	Mm.4561	17385	ENSMUST00000152222	TC1659807
NM_008608	3.93429e-05	0.100758	down	0.00133323	1.84804	down	102.058	3410.63	1.4214	4.73243	88.3586	52.6827	165.134	3107.58	3624.54	3499.77	1.0989	1.5114	1.6539	4.6844	4.745	4.7679	NM_008608	179.669	677.816	2.25774	3.14373	186.038	214.846	138.123	663.397	654.867	715.182	2.23877	2.44872	2.08574	3.15192	3.07904	3.20025	NM_008608	chr14:55058775-55058834	Mmp14	Mus musculus matrix metallopeptidase 14 (membrane-inserted) (Mmp14), mRNA [NM_008608]	GO:0003700|GO:0016477|GO:0048754|GO:0004222|GO:0030324|GO:0008233|GO:0005509|GO:0009725|GO:0006508|GO:0016787|GO:0046872|GO:0016020|GO:0008152|GO:0048771|GO:0005737|GO:0031012|GO:0008270|GO:0030574|GO:0031638|GO:0008237|GO:0051895|GO:0016021|GO:0016504	NM_008608	Mm.280175	17387	ENSMUST00000089688	TC1756410
NM_008637	0.000939108	0.273201	down	0.000609747	1.68363	down	184.736	1336.44	2.25173	4.1237	260.02	81.8419	212.346	1391.1	1309.93	1308.29	2.6551	2.1406	1.9595	4.2202	4.0793	4.0716	NM_008637	382.836	1336.44	3.37209	4.12367	388.495	394.271	365.742	1391.1	1309.93	1308.29	3.30107	3.3246	3.49061	4.22019	4.07926	4.07155	NM_008637	chr5:140813604-140813663	Nudt1	Mus musculus nudix (nucleoside diphosphate linked moiety X)-type motif 1 (Nudt1), mRNA [NM_008637]	GO:0016787|GO:0006203|GO:0008413|GO:0006281	NM_008637	Mm.118846	17766	ENSMUST00000110826	TC1648539
NM_008652	0.0316462	0.457539	down	6.25092e-05	2.63227	down	281.84	665.557	1.99017	3.1182	378.622	101.032	365.868	654.163	658.321	684.186	2.6562	1.484	1.8303	3.1317	3.0866	3.1363	NM_008652	121.973	665.557	1.72191	3.11822	127.675	119.429	118.815	654.163	658.321	684.186	1.69565	1.60157	1.8685	3.13169	3.08663	3.13633	NM_008652	chr2:162909169-162909226	Mybl2	Mus musculus myeloblastosis oncogene-like 2 (Mybl2), mRNA [NM_008652]	GO:0005634|GO:0006350|GO:0003677|GO:0045449	NM_008652	Mm.4594	17865	ENSMUST00000109429	TC1574940
NM_008672	1.82433e-05	0.0733378	down	0.0121203	2.4597	down	183.146	1709.48	0.71	4.4793	261.513	85.3054	202.62	1695.34	1692.78	1740.32	0.955	0.7576	0.4174	4.5055	4.4492	4.4832	NM_008672	357.867	1709.48	3.18082	4.47931	470.435	406.209	196.958	1695.34	1692.78	1740.32	3.57717	3.36764	2.59767	4.50554	4.44916	4.48322	NM_008672	chr7:150700275-150700216	Nap1l4	Mus musculus nucleosome assembly protein 1-like 4 (Nap1l4), mRNA [NM_008672]	GO:0005634|GO:0008150|GO:0003674|GO:0006334|GO:0005575	NM_008672	Mm.294625	17955	ENSMUST00000072727	TC1585083
NM_008676	0.000273922	0.215262	down	0.00337662	1.97945	down	182.369	1740.6	2.28887	4.5047	251.084	90.438	205.586	1672.1	1742.63	1807.06	2.6056	2.291	1.97	4.4856	4.491	4.5375	NM_008676	435.583	1740.6	3.51963	4.50473	539.071	461.923	305.756	1672.1	1742.63	1807.06	3.77365	3.55307	3.23216	4.48563	4.49103	4.53752	NM_008676	chr11:101441942-101442001	Nbr1	Mus musculus neighbor of Brca1 gene 1 (Nbr1), mRNA [NM_008676]	GO:0046872|GO:0008270	NM_008676	Mm.784	17966	ENSMUST00000039852	NP1220801
NM_008704	1.73712e-05	0.327107	down	0.0459145	1.56453	down	853.189	5403.99	4.52737	6.13953	961.683	466.65	1131.23	5243.77	5423.46	5544.74	4.5312	4.6401	4.4108	6.1346	6.129	6.155	NM_008704	1680.13	5403.99	5.49379	6.13951	1551.85	1485.83	2002.71	5243.77	5423.46	5544.74	5.29909	5.23861	5.94366	6.13457	6.12898	6.15499	NM_008704	chr11:93820529-93820470	Nme1	Mus musculus non-metastatic cells 1, protein (NM23A) expressed in (Nme1), mRNA [NM_008704]	GO:0007399|GO:0006897|GO:0006228|GO:0005524|GO:0006183|GO:0030154|GO:0000166|GO:0005634|GO:0046872|GO:0005829|GO:0009117|GO:0016301|GO:0006165|GO:0002762|GO:0004550|GO:0005792|GO:0005882|GO:0016740|GO:0005739|GO:0043015|GO:0006241|GO:0048471|GO:0007595|GO:0005737|GO:0005813|GO:0005625|GO:0030879	NM_008704	Mm.439702	18102	ENSMUST00000135884	TC1715821
NM_008707	0.0193509	0.50155	down	0.00135539	1.81637	down	1217.72	6533.38	4.99247	5.988	1840.73	559.636	1252.78	6475.53	6587.08	6537.51	5.4796	4.9205	4.5773	5.9998	5.9846	5.9796	NM_008707	587.174	2172.22	3.96359	4.82464	663.068	661.499	436.957	2102.75	2192.79	2221.11	4.07233	4.07115	3.74727	4.81625	4.82253	4.83515	NM_008707	chr11:102921534-102925152	Nmt1	Mus musculus N-myristoyltransferase 1 (Nmt1), mRNA [NM_008707]	GO:0018008|GO:0008415|GO:0001701|GO:0016740|GO:0006499|GO:0005737|GO:0004379|GO:0019107	NM_008707	Mm.10265	18107	ENSMUST00000021314	TC1575572
NM_008716	0.00401438	0.46086	down	0.0266853	2.06715	down	105.991	475.657	1.51483	2.63243	145.113	54.2266	118.634	454.491	467.758	504.722	1.8146	1.5531	1.1768	2.6063	2.5936	2.6974	NM_008716	118.636	475.657	1.58479	2.63244	178.15	104.776	72.9821	454.491	467.758	504.722	2.17626	1.41272	1.1654	2.60629	2.5936	2.69743	NM_008716	chr17:32257907-32257848	Notch3	Mus musculus Notch gene homolog 3 (Drosophila) (Notch3), mRNA [NM_008716]	GO:0004872|GO:0005515|GO:0048663|GO:0006350|GO:0005886|GO:0007275|GO:0030154|GO:0050793|GO:0030900|GO:0006355|GO:0045449|GO:0005509|GO:0005634|GO:0005887|GO:0016020|GO:0045596|GO:0045665|GO:0007219|GO:0016021	NM_008716	Mm.439741	18131	ENSMUST00000087723	TC1583064
NM_008764	7.03729e-05	0.041188	down	0.000123615	6.90157	down	122.043	6298.86	1.75387	6.3555	100.525	84.1098	181.494	5681.32	6194.64	7020.61	1.285	2.1864	1.7902	6.2502	6.3208	6.4955	NM_008764	452.024	6298.86	3.56856	6.35548	582.712	456.459	316.901	5681.32	6194.64	7020.61	3.88596	3.5359	3.28381	6.2502	6.32078	6.49547	NM_008764	chr15:54082819-54082760	Tnfrsf11b	Mus musculus tumor necrosis factor receptor superfamily, member 11b (osteoprotegerin) (Tnfrsf11b), mRNA [NM_008764]	GO:0005576|GO:0005515|GO:0004872|GO:0045779|GO:0030198|GO:0042489|GO:0006915|GO:0007165|GO:0005578	NM_008764	Mm.15383	18383	ENSMUST00000079772	TC1581828
NM_008774	0.000379455	0.125611	down	0.00500081	1.54193	down	5952.13	93465.9	7.25873	10.2517	9098.88	2539.73	6217.77	89990.5	95846.9	94560.2	7.785	7.1026	6.8886	10.2357	10.2724	10.247	NM_008774	29238.9	93465.9	9.62697	10.2517	27806.8	30118.4	29791.5	89990.5	95846.9	94560.2	9.46247	9.57991	9.83854	10.2357	10.2724	10.247	NM_008774	chr15:36525850-36525791	Pabpc1	Mus musculus poly(A) binding protein, cytoplasmic 1 (Pabpc1), mRNA [NM_008774]	GO:0003676|GO:0005634|GO:0008143|GO:0003729|GO:0005681|GO:0008380|GO:0005737|GO:0003723|GO:0006397|GO:0000166	NM_008774	Mm.371570	18458	ENSMUST00000155116	TC1715122
NM_008815	0.0271846	0.365413	down	2.943e-05	3.34554	down	335.524	804.001	1.93787	3.39027	598.711	132.355	275.506	766.037	814.204	831.762	2.7517	1.7515	1.3104	3.3595	3.3932	3.4181	NM_008815	117.308	804.001	1.64802	3.39026	136.484	122.546	92.8935	766.037	814.204	831.762	1.7919	1.63874	1.51343	3.35946	3.39323	3.41811	NM_008815	chr11:101631502-101631443	Etv4	Mus musculus ets variant gene 4 (E1A enhancer binding protein, E1AF) (Etv4), mRNA [NM_008815]	GO:0003700|GO:0006350|GO:0008045|GO:0048863|GO:0006355|GO:0033600|GO:0045449|GO:0005634|GO:0016563|GO:0043565|GO:0060444|GO:0060762|GO:0003677|GO:0045941|GO:0005622	NM_008815	Mm.5025	18612	ENSMUST00000017868	TC1628960
NM_008889	0.00154311	0.255879	down	0.00504761	3.83444	down	2006.74	19046.7	5.79527	7.76173	2759.82	1211.81	2048.61	17756.5	19626.3	19757.2	6.0639	6.0351	5.2868	7.7057	7.7834	7.7961	NM_008889	1335.87	9796.7	5.05788	6.9969	1766.59	1567.27	673.742	9239.65	9946.79	10203.7	5.48607	5.31559	4.37198	6.95181	7.004	7.03488	NM_008889	chr19:7051038-7051097	Ppp1r14b	Mus musculus protein phosphatase 1, regulatory (inhibitor) subunit 14B (Ppp1r14b), mRNA [NM_008889]	GO:0019212|GO:0005515|GO:0008599|GO:0005737|GO:0004864|GO:0042325	NM_008889	Mm.140	18938	ENSMUST00000070850	TC1712569
NM_008903	0.015028	0.536481	down	0.000979413	4.9087	down	281.15	428.826	1.48573	2.38413	226.212	146.675	470.564	375.453	443.416	467.61	1.1358	1.4565	1.8649	2.2654	2.4128	2.4742	NM_008903	57.1527	579.065	0.611889	2.90723	55.0862	47.4523	68.9195	485.882	605.638	645.675	0.482936	0.269965	1.08277	2.70265	2.96629	3.05275	NM_008903	chr13:113657177-113657707	Ppap2a	Mus musculus phosphatidic acid phosphatase type 2A (Ppap2a), transcript variant 2, mRNA [NM_008903]	GO:0005887|GO:0016787|GO:0016020|GO:0006670|GO:0005886|GO:0006651|GO:0008195|GO:0006672|GO:0016021|GO:0007165|GO:0003824|GO:0006470	NM_008903	Mm.317186	19012	ENSMUST00000016144	TC1775932
NM_008911	0.0100943	0.367734	down	0.0224248	1.59921	down	331.784	1660.34	2.994	4.43727	482.534	102.047	410.771	1686.59	1637.97	1656.44	3.5481	2.4653	2.9686	4.4981	4.4017	4.412	NM_008911	518.016	1660.34	3.75988	4.43724	619.466	593.005	341.576	1686.59	1637.97	1656.44	3.9742	3.91346	3.39199	4.49808	4.40168	4.41196	NM_008911	chr1:173207629-173207452	Ppox	Mus musculus protoporphyrinogen oxidase (Ppox), nuclear gene encoding mitochondrial protein, mRNA [NM_008911]	GO:0004729|GO:0016020|GO:0006778|GO:0046501|GO:0006779|GO:0005739|GO:0016491|GO:0006783|GO:0005743|GO:0055114	NM_008911	Mm.266888	19044	ENSMUST00000073120	TC1606476
NM_008947	0.0108826	0.43169	down	3.87529e-05	2.04024	down	3433.25	7666.12	5.4322	6.64413	5204.51	1683.83	3411.4	7839.02	7607.27	7552.06	5.9219	5.3735	5.0012	6.7146	6.6171	6.6007	NM_008947	1824.29	7666.12	5.61543	6.64417	2034.19	1900.06	1538.63	7839.02	7607.27	7552.06	5.68956	5.59338	5.56336	6.71464	6.61714	6.60074	NM_008947	chr12:101361270-101361329	Psmc1	Mus musculus protease (prosome, macropain) 26S subunit, ATPase 1 (Psmc1), mRNA [NM_008947]	GO:0005634|GO:0016787|GO:0005524|GO:0000502|GO:0017111|GO:0005737|GO:0000166|GO:0030163	NM_008947	Mm.157105	19179	ENSMUST00000021595	TC1572224
NM_008972	2.81181e-05	0.0645965	down	0.000115207	5.36803	down	1495.04	69978.6	5.39967	9.35207	1709.13	980.97	1795.03	66910.1	73934.3	69091.6	5.3726	5.7302	5.0962	9.3339	9.3912	9.3311	NM_008972	1953.4	21136.8	5.68279	8.10718	2386.16	2124.74	1349.31	20465.3	21413	21532	5.91979	5.75463	5.37394	8.09908	8.11018	8.11228	NM_008972	chr1:88423491-88425775	Ptma	Mus musculus prothymosin alpha (Ptma), mRNA [NM_008972]	GO:0005634|GO:0006916|GO:0043154	NM_008972	Mm.19187	19231	ENSMUST00000045897	TC1634930
NM_008992	0.0447425	0.323081	down	0.0103821	1.69591	down	219.418	1157.97	2.28433	3.91437	433.685	68.1807	156.387	1083.91	1263.74	1126.26	3.3941	1.8835	1.5754	3.8602	4.0275	3.8554	NM_008992	337.635	1157.97	3.1523	3.91436	420.754	354.031	238.118	1083.91	1263.74	1126.26	3.41615	3.16929	2.87146	3.86021	4.02747	3.85541	NM_008992	chr12:85943831-85943772	Abcd4	Mus musculus ATP-binding cassette, sub-family D (ALD), member 4 (Abcd4), mRNA [NM_008992]	GO:0005777|GO:0016020|GO:0042626|GO:0005524|GO:0055085|GO:0017111|GO:0016887|GO:0000166|GO:0016021|GO:0006810	NM_008992	Mm.229109	19300	ENSMUST00000021666	TC1584245
NM_009012	0.000828103	0.363955	down	0.0243719	1.88417	down	253.589	357.395	0.759867	2.21803	378.757	71.4266	310.584	328.289	355.235	388.66	1.0318	0.5066	0.7412	2.137	2.1966	2.3205	NM_009012	96.1413	357.395	1.30409	2.21802	117.164	114.725	56.5341	328.289	355.235	388.66	1.57171	1.5436	0.796976	2.13701	2.19661	2.32045	NM_009012	chr11:53465801-53465742	Rad50	Mus musculus RAD50 homolog (S. cerevisiae) (Rad50), mRNA [NM_009012]	GO:0005654|GO:0005515|GO:0005524|GO:0000794|GO:0004518|GO:0000166|GO:0005694|GO:0007049|GO:0006281|GO:0000790|GO:0051291|GO:0006974|GO:0005634|GO:0016787|GO:0046872|GO:0045120|GO:0016234|GO:0007126|GO:0048471|GO:0030870|GO:0008270|GO:0000781	NM_009012	Mm.4888	19360	ENSMUST00000102756	TC1578170
NM_009059	0.0122775	0.374871	down	0.015971	2.94097	down	408.406	2021.64	3.30543	4.72097	631.558	132.824	460.835	1953.17	2041.96	2069.79	3.9363	2.8455	3.1345	4.7098	4.7197	4.7334	NM_009059	365.242	2021.64	3.16466	4.72095	508.954	414.088	172.685	1953.17	2041.96	2069.79	3.69071	3.39535	2.40792	4.70979	4.71972	4.73335	NM_009059	chr17:34074233-34074292	Rgl2	Mus musculus ral guanine nucleotide dissociation stimulator-like 2 (Rgl2), mRNA [NM_009059]	GO:0007264|GO:0005085|GO:0051056|GO:0007165|GO:0005622	NM_009059	Mm.43777	19732	ENSMUST00000047503	TC1610250
NM_009070	0.000117708	0.181068	down	0.00793519	3.84306	down	182.779	3116.03	1.56103	4.02643	253.411	86.6939	208.232	2668.53	3376.09	3303.47	1.7918	1.5918	1.2995	3.8621	4.1291	4.0881	NM_009070	36.2995	263.874	-0.164536	1.77772	45.9879	45.9443	16.9662	230.691	284.262	276.668	0.222501	0.223371	-0.939478	1.62801	1.87506	1.8301	NM_009070	chr17:24555443-24555502	Rnps1	Mus musculus ribonucleic acid binding protein S1 (Rnps1), transcript variant 1, mRNA [NM_009070]	GO:0003676|GO:0005634|GO:0000184|GO:0003677|GO:0008380|GO:0005737|GO:0003723|GO:0006397|GO:0000166	NM_009070	Mm.1951	19826	ENSMUST00000088512	TC1623783
NM_009078	0.0141289	0.434201	down	0.0109919	1.66883	down	15831.3	75311.5	8.65537	9.85893	24669.2	6518.36	16306.5	73201.7	76190.4	76542.3	9.224	8.4625	8.2796	9.8687	9.8527	9.8554	NM_009078	29715.3	99902	9.6087	10.3475	34692.1	34222	20231.8	95321.1	102094	102291	9.78164	9.76419	9.28026	10.3187	10.3635	10.3604	NM_009078	chr11:97890824-97891142	Rpl19	Mus musculus ribosomal protein L19 (Rpl19), transcript variant 1, mRNA [NM_009078]	GO:0005840|GO:0003735|GO:0006412|GO:0022625|GO:0030529|GO:0005622	NM_009078	Mm.10247	19921	ENSMUST00000017548	TC1617697
NM_009213	2.19961e-05	0.462321	down	0.00525615	2.98492	down	125.946	557.611	1.74957	2.8626	136.064	62.2788	179.494	575.556	560.261	537.017	1.7217	1.7528	1.7742	2.947	2.8539	2.7869	NM_009213	95.7014	557.611	1.28492	2.86261	128.761	103.606	54.7373	575.556	560.261	537.017	1.70787	1.39652	0.75038	2.947	2.85394	2.78691	NM_009213	chr10:41208293-41208111	Smpd2	Mus musculus sphingomyelin phosphodiesterase 2, neutral (Smpd2), mRNA [NM_009213]	GO:0009612|GO:0016787|GO:0046872|GO:0016020|GO:0007243|GO:0005624|GO:0004767|GO:0005901|GO:0046513|GO:0016021	NM_009213	Mm.953	20598	ENSMUST00000019965	NP714335
NM_009225	0.000153345	0.234696	down	0.0328833	2.23965	down	318.992	2811.09	3.1056	5.19673	420.366	162.009	374.602	2774.56	2770.89	2887.83	3.3491	3.1321	2.8356	5.2162	5.1601	5.2139	NM_009225	660.743	2811.09	4.03346	5.19673	898.532	758.509	325.188	2774.56	2770.89	2887.83	4.51074	4.26858	3.32106	5.21623	5.16011	5.21385	NM_009225	chr2:130001171-130001112	Snrpb	Mus musculus small nuclear ribonucleoprotein B (Snrpb), mRNA [NM_009225]	GO:0071208|GO:0005634|GO:0005515|GO:0005681|GO:0071204|GO:0008380|GO:0005737|GO:0003723|GO:0030529|GO:0006397	NM_009225	Mm.88216	20638	ENSMUST00000103199	TC1720706
NM_009226	0.000423	0.219963	down	0.0374252	1.70857	down	304.505	2736.31	2.96757	5.15223	419.288	160.8	333.426	2398.99	2854.4	2955.54	3.2149	3.0916	2.5962	5.0064	5.203	5.2473	NM_009226	778.091	2736.31	4.37942	5.15221	752.586	646.697	934.99	2398.99	2854.4	2955.54	4.25503	4.0385	4.84473	5.0064	5.20295	5.24729	NM_009226	chr18:10626889-10626948	Snrpd1	Mus musculus small nuclear ribonucleoprotein D1 (Snrpd1), mRNA [NM_009226]	GO:0005634|GO:0005681|GO:0008380|GO:0005737|GO:0030529|GO:0006397	NM_009226	Mm.603	20641	ENSMUST00000002551	TC1575518
NM_009236	0.00577177	0.384476	down	0.000781374	2.9697	down	165.931	944.155	2.24323	3.62227	198.083	117.874	181.835	937.165	912.91	982.391	2.2635	2.6733	1.7929	3.6503	3.5583	3.6582	NM_009236	157.714	944.155	2.05198	3.6223	202.764	158.137	112.24	937.165	912.91	982.391	2.36297	2.00659	1.78637	3.65034	3.55831	3.65824	NM_009236	chr2:181404848-181404789	Sox18	Mus musculus SRY-box containing gene 18 (Sox18), mRNA [NM_009236]	GO:0006350|GO:0060836|GO:0001525|GO:0045449|GO:0045892|GO:0005634|GO:0010843|GO:0003677|GO:0001946|GO:0001568|GO:0003700|GO:0001570|GO:0001701|GO:0035050|GO:0001944|GO:0007507|GO:0060214|GO:0006355|GO:0001945|GO:0016563|GO:0043565|GO:0045893|GO:0045941|GO:0060956|GO:0001942	NM_009236	Mm.264904	20672	ENSMUST00000054491	TC1581181
NM_009242	8.03321e-05	0.0672914	down	0.00108714	6.26253	down	3145.89	9592.02	3.07243	6.96587	3408.66	2461.18	3567.82	10026.2	9276.78	9473.06	2.6344	3.4202	3.1627	7.0681	6.9032	6.9263	NM_009242	761.672	9249.14	4.26803	6.91477	1168.96	609.043	507.009	9559.45	9137.08	9050.88	4.89033	3.95196	3.96179	7.0009	6.8815	6.86193	NM_009242	chr11:55208072-55208013	Sparc	Mus musculus secreted acidic cysteine rich glycoprotein (Sparc), mRNA [NM_009242]	GO:0005576|GO:0005604|GO:0005615|GO:0031988|GO:0030324|GO:0005578|GO:0005509|GO:0042127|GO:0005634|GO:0071363|GO:0005737|GO:0050840|GO:0031012|GO:0005622	NM_009242	Mm.291442	20692	ENSMUST00000018737	TC1778930
NM_009272	7.21046e-05	0.188199	down	0.000267191	2.01114	down	292.432	3235.18	2.987	5.39667	332.679	173.845	370.772	3464.06	2961.39	3280.1	2.9752	3.1962	2.7896	5.5364	5.256	5.3976	NM_009272	777.137	3235.18	4.38868	5.39669	843.062	803.666	684.683	3464.06	2961.39	3280.1	4.41881	4.35201	4.39522	5.53643	5.25604	5.39761	NM_009272	chr4:147968433-147968492	Srm	Mus musculus spermidine synthase (Srm), mRNA [NM_009272]	GO:0008295|GO:0016740|GO:0004766|GO:0003824	NM_009272	Mm.10	20810	ENSMUST00000006611	TC1575862
NM_009293	0.000440675	0.365236	down	0.00986511	2.38602	down	351.102	1909.54	3.18547	4.63857	447.229	146.577	459.502	1902.87	1850.12	1975.64	3.4384	2.9877	3.1303	4.6721	4.5774	4.6662	NM_009293	408.406	1909.54	3.38396	4.63857	528.181	461.429	235.607	1902.87	1850.12	1975.64	3.74421	3.55152	2.85617	4.67215	4.57738	4.66619	NM_009293		Sts	Mus musculus steroid sulfatase (Sts), mRNA [NM_009293]	GO:0005792|GO:0014070|GO:0004773|GO:0005789|GO:0043434|GO:0007565|GO:0003824|GO:0006629|GO:0016787|GO:0008484|GO:0007611|GO:0046872|GO:0016020|GO:0000299|GO:0005635|GO:0043627|GO:0008152|GO:0008202|GO:0009268|GO:0016021|GO:0005783|GO:0008284	NM_009293	Mm.423011	20905		TC1728052
NM_009344	6.45633e-05	0.0634853	down	0.00189048	2.8536	down	592.933	19418.8	4.00337	7.9808	834.628	313.429	630.741	17319.4	20261.5	20675.4	4.3386	4.0842	3.5873	7.8583	8.0304	8.0537	NM_009344	3361.02	19418.8	6.46802	7.98081	2824.05	4509.41	2749.59	17319.4	20261.5	20675.4	6.16287	6.84028	6.40093	7.85828	8.03043	8.05372	NM_009344	chr10:110945310-110945369	Phlda1	Mus musculus pleckstrin homology-like domain, family A, member 1 (Phlda1), mRNA [NM_009344]	GO:0031410|GO:0005634|GO:0016020|GO:0045210|GO:0005737|GO:0006917|GO:0006915	NM_009344	Mm.3117	21664	ENSMUST00000020424	TC1712193
NM_009399	0.000266594	0.311737	down	0.00178264	1.95239	down	196.903	2008.26	2.31937	4.00097	227.75	76.1413	286.817	1858.19	2065.44	2101.13	2.4649	2.0428	2.4504	3.9989	4.0222	3.9818	NM_009399	103.665	419.722	1.48705	2.45229	98.2798	105.841	106.874	433.807	428.168	397.192	1.31814	1.42732	1.71569	2.53909	2.46601	2.35178	NM_009399	chr1:107741397-107741456	Tnfrsf11a	Mus musculus tumor necrosis factor receptor superfamily, member 11a (Tnfrsf11a), mRNA [NM_009399]	GO:0060749|GO:0005515|GO:0004872|GO:0016020|GO:0001503|GO:0048535|GO:0007275|GO:0016021	NM_009399	Mm.6251	21934	ENSMUST00000027559	TC1587930
NM_009402	0.00929933	0.0412727	down	0.00138459	2.7366	down	1814.02	51723.1	4.79947	9.39813	4098.24	181.325	1162.49	49867.9	52484.9	52816.5	6.6344	3.2946	4.4694	9.384	9.4036	9.4068	NM_009402	9424.9	51723.1	7.94574	9.39813	11377.9	10660.2	6236.55	49867.9	52484.9	52816.5	8.17326	8.08151	7.58246	9.38401	9.40359	9.40678	NM_009402	chr7:19475659-19475718	Pglyrp1	Mus musculus peptidoglycan recognition protein 1 (Pglyrp1), mRNA [NM_009402]	GO:0005576|GO:0005515|GO:0008745|GO:0005125|GO:0005615|GO:0042742|GO:0009253|GO:0005737|GO:0016019|GO:0006915|GO:0045087	NM_009402	Mm.21855	21946	ENSMUST00000032573	TC1701095
NM_009431	0.00132212	0.133142	down	4.0474e-05	4.96936	down	157.957	2192.36	1.9279	4.83687	260.648	53.7455	159.477	2066.88	2306.89	2203.32	2.6516	1.5392	1.5929	4.7914	4.8957	4.8235	NM_009431	216.643	2192.36	2.52383	4.83689	236.877	252.605	160.448	2066.88	2306.89	2203.32	2.58731	2.68229	2.30189	4.79142	4.89571	4.82354	NM_009431	chr7:118199639-118199698	Ctr9	Mus musculus Ctr9, Paf1/RNA polymerase II complex component, homolog (S. cerevisiae) (Ctr9), mRNA [NM_009431]	GO:0005634|GO:0005515|GO:0042169|GO:0008150|GO:0005488	NM_009431	Mm.255858	22083	ENSMUST00000005749	NP968199
NM_009438	2.53447e-06	0.0867937	down	0.0120737	3.29728	down	3555.98	69832	6.30503	9.8313	4917.89	1672.73	4077.32	68016.1	69511.3	71968.5	6.4325	6.3491	6.1335	9.8318	9.8089	9.8532	NM_009438	11275.9	69832	8.11002	9.83129	15258.8	13339.2	5229.67	68016.1	69511.3	71968.5	8.59667	8.40494	7.32843	9.83178	9.80894	9.85316	NM_009438	chr7:52382635-52382460	Rpl13a	Mus musculus ribosomal protein L13A (Rpl13a), mRNA [NM_009438]	GO:0005840|GO:0003735|GO:0015934|GO:0008150|GO:0003674|GO:0006412|GO:0030529|GO:0005622	NM_009438	Mm.180458	22121	ENSMUST00000124300	TC1685102
NM_009447	0.0046539	0.417274	down	0.00183325	3.52776	down	1134.94	5282.67	4.84577	6.1067	1594.76	433.19	1376.87	5300.94	5116.82	5430.24	5.2727	4.551	4.7136	6.1502	6.045	6.1249	NM_009447	283.274	1971.14	2.86569	4.68444	356.013	324.775	169.034	1922.72	1950.73	2039.97	3.1751	3.04485	2.3771	4.68712	4.65378	4.71241	NM_009447	chr1:75213830-75213535	Tuba4a	Mus musculus tubulin, alpha 4A (Tuba4a), mRNA [NM_009447]	GO:0005525|GO:0005874|GO:0043234|GO:0007018|GO:0005198|GO:0007017|GO:0000166|GO:0051258|GO:0003924	NM_009447	Mm.1155	22145	ENSMUST00000079464	TC1708721
NM_009451	2.84862e-05	0.253139	down	0.000192895	7.10583	down	259.962	2137.74	2.8189	4.8009	316.436	135.398	328.054	2050.63	2117.2	2245.39	2.9393	2.8732	2.6442	4.78	4.7719	4.8508	NM_009451	151.079	2137.74	1.97193	4.80093	186.804	171.102	95.3324	2050.63	2117.2	2245.39	2.2447	2.12027	1.55082	4.78004	4.77192	4.85083	NM_009451	chr17:57220514-57220455	Tubb4	Mus musculus tubulin, beta 4 (Tubb4), mRNA [NM_009451]	GO:0005525|GO:0030030|GO:0005874|GO:0043025|GO:0043234|GO:0005198|GO:0000166|GO:0051258|GO:0003924|GO:0033269|GO:0005929|GO:0042995|GO:0043209|GO:0007018|GO:0007017	NM_009451	Mm.7420	22153	ENSMUST00000071135	TC1577338
NM_009499	0.0123541	0.400248	down	0.00315569	4.31942	down	1220.28	6802.95	4.95963	6.28067	1931.78	513.154	1215.92	6565.62	6807.53	7035.71	5.5493	4.7954	4.5342	6.2441	6.2776	6.3203	NM_009499	424.421	3530.2	3.41201	5.52285	558.997	493.711	220.557	3233.72	3613.76	3743.12	3.82601	3.64908	2.76093	5.43716	5.54326	5.58811	NM_009499	chr7:19843257-19843091	Vasp	Mus musculus vasodilator-stimulated phosphoprotein (Vasp), mRNA [NM_009499]	GO:0005515|GO:0030175|GO:0005886|GO:0017124|GO:0030036|GO:0001843|GO:0030027|GO:0016020|GO:0042995|GO:0030054|GO:0005829|GO:0005737|GO:0005856|GO:0005925|GO:0007411|GO:0003779	NM_009499	Mm.9684	22323	ENSMUST00000032561	TC1667540
NM_009502	0.00736158	0.277213	down	0.000150797	3.50673	down	335.915	1920.03	2.1455	3.99643	217.389	218.033	572.322	1856.9	1902.02	2001.18	1.4125	2.4727	2.5513	4.0075	3.9409	4.0409	NM_009502	61.8058	440.701	0.71235	2.52248	72.0944	68.1127	45.2104	440.173	418.39	463.54	0.871133	0.791409	0.474509	2.56011	2.43268	2.57463	NM_009502	chr14:21850831-21850890	Vcl	Mus musculus vinculin (Vcl), mRNA [NM_009502]	GO:0043034|GO:0005515|GO:0005916|GO:0005912|GO:0005886|GO:0005198|GO:0017048|GO:0015629|GO:0001725|GO:0030334|GO:0005911|GO:0016020|GO:0007155|GO:0030054|GO:0030032|GO:0005884|GO:0005737|GO:0005856|GO:0005925|GO:0003779	NM_009502	Mm.279361	22330	ENSMUST00000022369	TC1572867
NM_009503	0.0306561	0.510294	down	0.00011559	2.48263	down	3140.7	13657	6.32707	7.29767	4932.1	1327.02	3162.99	13306.6	13892.1	13772.4	6.9016	6.1661	5.9135	7.2908	7.2979	7.3043	NM_009503	1427.86	7252.13	5.2515	6.56337	1547.43	1629.92	1106.24	6944.88	7237.16	7574.35	5.29497	5.37214	5.08737	6.53992	6.54519	6.60499	NM_009503	chr4:42995824-42995765	Vcp	Mus musculus valosin containing protein (Vcp), mRNA [NM_009503]	GO:0005792|GO:0005515|GO:0006511|GO:0005524|GO:0031593|GO:0043234|GO:0016887|GO:0005488|GO:0000166|GO:0006810|GO:0006888|GO:0008289|GO:0051260|GO:0005634|GO:0016787|GO:0006919|GO:0043161|GO:0017111|GO:0005737|GO:0070842|GO:0005783	NM_009503	Mm.262053	269523	ENSMUST00000030164	TC1766371
NM_009531	0.0243304	0.533059	down	0.0170642	2.35437	down	214.789	821.236	2.42147	3.3291	309.681	77.1012	257.587	811.815	779.621	872.273	2.9082	2.0609	2.2953	3.3247	3.2452	3.4174	NM_009531	118.187	541.019	1.57866	2.814	163.01	126.138	65.4127	495.793	519.052	608.212	2.04814	1.68042	1.00743	2.73178	2.74372	2.96651	NM_009531	chr6:91440159-91440100	Xpc	Mus musculus xeroderma pigmentosum, complementation group C (Xpc), mRNA [NM_009531]	GO:0006974|GO:0005634|GO:0010224|GO:0003677|GO:0006289|GO:0031573|GO:0006281|GO:0003684	NM_009531	Mm.2806	22591	ENSMUST00000032182	TC1577300
NM_009606	0.000149599	0.233231	down	0.000766369	4.08313	down	136.426	1239.86	1.9153	4.01547	169.625	78.5659	161.085	1193.49	1249.24	1276.84	2.0398	2.088	1.6181	3.9992	4.0108	4.0364	NM_009606	152.538	1239.86	1.9858	4.01547	208.781	145.812	103.02	1193.49	1249.24	1276.84	2.40516	1.88952	1.66271	3.99916	4.01082	4.03645	NM_009606	chr8:126416256-126416197	Acta1	Mus musculus actin, alpha 1, skeletal muscle (Acta1), mRNA [NM_009606]	GO:0005515|GO:0005524|GO:0005865|GO:0048741|GO:0005856|GO:0005737|GO:0000166	NM_009606	Mm.214950	11459	ENSMUST00000034453	TC1692392
NM_009609	0.000652845	0.258034	down	0.0133641	3.31456	down	5662.75	70493.1	7.2909	9.24527	6539.73	3273.99	7174.52	64665.9	72995	73818.5	7.3086	7.469	7.0951	8.9015	9.4154	9.4189	NM_009609	2690.98	18720.5	6.12228	7.8511	3402.29	2997.86	1672.79	10742.2	22713.7	22705.8	6.43161	6.25128	5.68397	7.16919	8.19525	8.18886	NM_009609	chr11:120208430-120208371	Actg1	Mus musculus actin, gamma, cytoplasmic 1 (Actg1), mRNA [NM_009609]	GO:0043034|GO:0005515|GO:0045214|GO:0030016|GO:0031941|GO:0005524|GO:0005200|GO:0005856|GO:0005737|GO:0015629|GO:0000166	NM_009609	Mm.426706	11465	ENSMUST00000106216	NP378719
NM_009624	0.00254156	0.352452	down	0.00971238	1.87506	down	118.57	727.05	1.7402	3.2447	146.578	77.0382	132.094	771.159	704.142	705.85	1.8291	2.0597	1.3318	3.3691	3.1837	3.1813	NM_009624	187.645	727.05	2.33775	3.24469	169.598	181.365	211.972	771.159	704.142	705.85	2.10529	2.20431	2.70365	3.36907	3.1837	3.1813	NM_009624	chr16:4287846-4287787	Adcy9	Mus musculus adenylate cyclase 9 (Adcy9), mRNA [NM_009624]	GO:0006171|GO:0016829|GO:0046872|GO:0016020|GO:0005886|GO:0016849|GO:0005524|GO:0009190|GO:0007190|GO:0000166|GO:0016021|GO:0004016	NM_009624	Mm.439750	11515	ENSMUST00000005719	TC1581343
NM_009634	0.000291418	0.248141	down	0.00947997	2.05943	down	107.198	919.306	1.5727	3.58347	134.4	63.1589	124.035	892.67	896.406	968.841	1.704	1.7731	1.241	3.5802	3.532	3.6382	NM_009634	224.586	919.306	2.54121	3.58345	282.782	250.403	140.571	892.67	896.406	968.841	2.84286	2.66967	2.11109	3.58017	3.53199	3.6382	NM_009634	chr15:80796591-80797579	Adsl	Mus musculus adenylosuccinate lyase (Adsl), mRNA [NM_009634]	GO:0006167|GO:0005739|GO:0006163|GO:0003824|GO:0004018|GO:0006164|GO:0016829|GO:0070626|GO:0005829|GO:0009152|GO:0007584|GO:0009060|GO:0005625	NM_009634	Mm.38151	11564	ENSMUST00000023043	TC1574066
NM_009643	0.00397358	0.375929	down	0.0019295	2.09737	down	1511.1	6621.88	2.6755	4.08697	2512.62	596.11	1424.56	5992.01	7005.44	6868.19	3.1352	2.4191	2.4722	3.9785	4.1306	4.1518	NM_009643	3011.3	13113.7	6.34687	7.41545	2867.96	2962.42	3203.53	11867.4	13878.1	13595.7	6.18513	6.23412	6.62137	7.3129	7.4845	7.44894	NM_009643	chr19:9092980-9093039	Ahnak	Mus musculus AHNAK nucleoprotein (desmoyokin) (Ahnak), transcript variant 1, mRNA [NM_009643]	GO:0005911	NM_009643	Mm.203866	66395	ENSMUST00000092956	TC1659861
NM_009679	0.000787103	0.259259	down	0.0107874	2.39627	down	753.329	5897.41	4.3181	6.26563	1075.72	356.587	827.674	5897.78	5749.26	6045.21	4.7047	4.2703	3.9793	6.3041	6.2131	6.2797	NM_009679	903.422	4233.1	4.52558	5.78637	1092.62	1108.48	509.164	3991.65	4379.24	4328.4	4.7929	4.81592	3.96791	5.74096	5.82044	5.7977	NM_009679	chr16:20543408-20543470	Ap2m1	Mus musculus adaptor protein complex AP-2, mu1 (Ap2m1), mRNA [NM_009679]	GO:0006886|GO:0005515|GO:0030131|GO:0016192|GO:0005886|GO:0015031|GO:0030132|GO:0030141|GO:0005739|GO:0005905|GO:0006810|GO:0008289|GO:0016020	NM_009679	Mm.18946	11773	ENSMUST00000090023	TC1698686
NM_009687	3.74667e-05	0.155039	down	0.00526879	1.50677	down	401.094	5134.72	3.3758	6.0651	508.667	166.613	528.001	4933.12	5066.19	5404.85	3.6241	3.1725	3.3308	6.0465	6.0307	6.1181	NM_009687	1642.49	5134.72	5.47363	6.06509	1666.38	1594.99	1666.08	4933.12	5066.19	5404.85	5.40182	5.34089	5.67817	6.04647	6.03066	6.11812	NM_009687	chr14:51546483-51546542	Apex1	Mus musculus apurinic/apyrimidinic endonuclease 1 (Apex1), mRNA [NM_009687]	GO:0007568|GO:0003906|GO:0005515|GO:0045750|GO:0004521|GO:0014912|GO:0043434|GO:0005739|GO:0004518|GO:0006281|GO:0004519|GO:0070301|GO:0006974|GO:0016829|GO:0005634|GO:0005667|GO:0046872|GO:0003677|GO:0005737|GO:0045454|GO:0032403|GO:0005622	NM_009687	Mm.203	11792	ENSMUST00000049411	TC1572292
NM_009722	0.000295058	0.336023	down	0.000214807	3.02651	down	246.111	1187.38	2.3674	3.94077	239.367	145.592	353.374	1126.05	1225.57	1210.52	2.1247	2.5785	2.399	3.9042	3.9684	3.9497	NM_009722	168.367	1036.07	2.1585	3.75615	177.249	203.083	124.77	987.594	1050.96	1069.66	2.16895	2.36748	1.93905	3.72596	3.76147	3.78102	NM_009722	chr5:122910719-122910660	Atp2a2	Mus musculus ATPase, Ca++ transporting, cardiac muscle, slow twitch 2 (Atp2a2), transcript variant 2, mRNA [NM_009722]	GO:0006816|GO:0005524|GO:0006874|GO:0000166|GO:0003824|GO:0016529|GO:0006810|GO:0016820|GO:0045822|GO:0006754|GO:0046872|GO:0016020|GO:0008152|GO:0006811|GO:0005388|GO:0016021|GO:0005792|GO:0005515|GO:0031775|GO:0043234|GO:0015662|GO:0005509|GO:0002026|GO:0006937|GO:0016787|GO:0005624|GO:0008022|GO:0006812|GO:0006984|GO:0005783	NM_009722	Mm.227583	11938	ENSMUST00000100740	TC1587010
NM_009746	2.99248e-05	0.112651	down	0.00504411	3.73204	down	104.477	1936.94	1.50863	4.6587	135.511	55.5959	122.324	1841.08	1972.16	1997.57	1.7158	1.5891	1.221	4.6245	4.6695	4.6821	NM_009746	274.478	1963.91	2.77795	4.67791	377.533	304.018	141.883	1841.08	1979.93	2070.71	3.25978	2.94957	2.12449	4.62452	4.67521	4.734	NM_009746	chr7:134850734-134849312	Bcl7c	Mus musculus B-cell CLL/lymphoma 7C (Bcl7c), mRNA [NM_009746]	GO:0008150|GO:0003674|GO:0006915|GO:0005575	NM_009746	Mm.89667	12055	ENSMUST00000061468	TC1580736
NM_009752	0.0227561	0.431979	down	0.00812667	3.56857	down	252.527	1659.41	2.59517	3.80613	384.807	77.7423	295.031	1642.95	1633.73	1701.55	3.2216	2.0728	2.4911	3.7806	3.7891	3.8487	NM_009752	58.2095	393.765	0.522791	2.35814	82.2589	63.8864	28.4831	359.507	400.282	421.505	1.06142	0.698995	-0.192041	2.26806	2.36885	2.43749	NM_009752	chr9:114347059-114352145	Glb1	Mus musculus galactosidase, beta 1 (Glb1), mRNA [NM_009752]	GO:0005764|GO:0004565|GO:0016787|GO:0016798|GO:0008152|GO:0004553|GO:0043169|GO:0005975|GO:0016936|GO:0019388|GO:0003824|GO:0005625	NM_009752	Mm.290516	12091	ENSMUST00000063042	TC1573003
NM_009768	0.000407939	0.061259	down	0.0194345	3.52313	down	676.18	19539	3.96223	7.99117	926.292	176.688	925.561	18431.8	21321.1	18864.2	4.4889	3.2572	4.1406	7.9481	8.104	7.9214	NM_009768	3045.09	19539	6.17431	7.99117	4167.42	3751.97	1215.87	18431.8	21321.1	18864.2	6.72426	6.57499	5.2237	7.9481	8.10397	7.92144	NM_009768	chr10:79173390-79173449	Bsg	Mus musculus basigin (Bsg), transcript variant 1, mRNA [NM_009768]	GO:0005515|GO:0016020|GO:0042383|GO:0005886|GO:0005529|GO:0045121|GO:0005537|GO:0005739|GO:0016021	NM_009768	Mm.726	12215	ENSMUST00000067036	TC1693424
NM_009777	0.0151262	0.453938	down	0.0110503	3.90611	down	299.662	1244.77	2.88223	4.02167	438.619	102.001	358.365	1245.79	1227.3	1261.23	3.4104	2.4646	2.7717	4.061	3.9853	4.0187	NM_009777	173.402	1244.77	2.05593	4.02166	268.967	173.468	77.7718	1245.79	1227.3	1261.23	2.77061	2.14008	1.2571	4.06103	3.98526	4.0187	NM_009777	chr4:136436637-136436578	C1qb	Mus musculus complement component 1, q subcomponent, beta polypeptide (C1qb), mRNA [NM_009777]	GO:0006958|GO:0005576|GO:0005602|GO:0045087|GO:0042803	NM_009777	Mm.2570	12260	ENSMUST00000046384	TC1572610
NM_009787	0.000350649	0.068877	down	0.00908468	3.489	down	365.908	9857.58	3.147	7.00683	583.315	121.244	393.165	9587.57	9995.15	9990.02	3.8217	2.7139	2.9054	7.0051	7.011	7.0044	NM_009787	1421.19	9857.58	5.20401	7.00683	944.081	1381.87	1937.61	9587.57	9995.15	9990.02	4.58208	5.13396	5.89599	7.00513	7.01099	7.00436	NM_009787	chr6:47746575-47746516	Pdia4	Mus musculus protein disulfide isomerase associated 4 (Pdia4), mRNA [NM_009787]	GO:0003756|GO:0005788|GO:0005515|GO:0016853|GO:0045454|GO:0005783	NM_009787	Mm.2442	12304	ENSMUST00000077290	TC1593843
NM_009829	9.49996e-05	0.138082	down	3.76797e-05	1.69611	down	411.738	6103.19	3.4574	6.3138	566.444	199.426	469.344	5702.7	6262.58	6344.28	3.7794	3.4319	3.1609	6.2556	6.3365	6.3493	NM_009829	2358.31	8261.3	5.9897	6.75193	2597.55	2399.99	2077.4	8125.84	8501.87	8156.19	6.04225	5.93037	5.99649	6.76649	6.77754	6.71176	NM_009829	chr6:127089246-127089187	Ccnd2	Mus musculus cyclin D2 (Ccnd2), mRNA [NM_009829]	GO:0005634|GO:0005515|GO:0051726|GO:0000082|GO:0050679|GO:0051301|GO:0007049|GO:0019901|GO:0008284	NM_009829	Mm.333406	12444	ENSMUST00000000188	TC1591726
NM_009833	0.046658	0.592437	down	0.00242027	2.2553	down	435.302	1401.25	3.4308	4.18607	616.445	151.189	538.271	1217.94	1503.19	1482.63	3.9014	3.0324	3.3586	4.0284	4.2778	4.252	NM_009833	306.288	1401.25	3.01275	4.18607	330.541	373.222	215.102	1217.94	1503.19	1482.63	3.068	3.24545	2.7248	4.02841	4.27779	4.25202	NM_009833	chr15:98373891-98373832	Ccnt1	Mus musculus cyclin T1 (Ccnt1), mRNA [NM_009833]	GO:0005634|GO:0005515|GO:0017069|GO:0006350|GO:0003677|GO:0006468|GO:0051301|GO:0007049|GO:0005730|GO:0045449	NM_009833	Mm.86538	12455	ENSMUST00000012104	TC1702148
NM_009836	0.00118243	0.484488	down	5.0386e-05	3.37487	down	385.785	1636.95	3.3685	4.41397	494.833	187.486	475.036	1499.69	1663.04	1748.12	3.5844	3.3428	3.1783	4.3286	4.4236	4.4897	NM_009836	236.293	1636.95	2.65913	4.41397	278.285	240.677	189.917	1499.69	1663.04	1748.12	2.81974	2.61252	2.54515	4.32864	4.42358	4.48968	NM_009836	chr3:88115634-88115693	Cct3	Mus musculus chaperonin containing Tcp1, subunit 3 (gamma) (Cct3), mRNA [NM_009836]	GO:0005515|GO:0051082|GO:0005524|GO:0005832|GO:0044267|GO:0005737|GO:0006457|GO:0000166	NM_009836	Mm.256034	12462	ENSMUST00000001452	TC1614946
NM_009838	0.0027112	0.440272	down	0.0112393	1.73722	down	242.455	1182.25	2.7463	3.92983	276.661	141.081	309.622	933.453	1283.32	1329.97	2.7455	2.9326	2.5608	3.6446	4.0496	4.0953	NM_009838	325.672	1182.25	3.13306	3.92984	369.498	297.576	309.942	933.453	1283.32	1329.97	3.22874	2.91867	3.25178	3.64462	4.04965	4.09527	NM_009838	chr5:130297754-130297813	Cct6a	Mus musculus chaperonin containing Tcp1, subunit 6a (zeta) (Cct6a), mRNA [NM_009838]	GO:0005515|GO:0051082|GO:0005524|GO:0005832|GO:0044267|GO:0005737|GO:0006457|GO:0000166	NM_009838	Mm.360232	12466	ENSMUST00000031402	TC1573732
NM_009923	0.00848257	0.442086	down	0.0174389	1.76157	down	545.835	2332.82	3.74973	4.92733	739.444	184.555	713.505	2235.4	2383.02	2380.04	4.1639	3.3201	3.7652	4.9045	4.9426	4.9349	NM_009923	664.339	2332.82	4.11045	4.9273	836.201	731.693	425.122	2235.4	2383.02	2380.04	4.40702	4.21665	3.70766	4.9045	4.94256	4.93485	NM_009923	chr11:100442617-100442676	Cnp	Mus musculus 2',3'-cyclic nucleotide 3' phosphodiesterase (Cnp), transcript variant 2, mRNA [NM_009923]	GO:0016070|GO:0016787|GO:0016020|GO:0009214|GO:0005624|GO:0004113|GO:0031224|GO:0000226|GO:0008344|GO:0003824|GO:0007409|GO:0005622	NM_009923	Mm.15711	12799	ENSMUST00000103120	TC1573952
NM_009931	0.000245203	0.296623	down	0.0012396	4.32114	down	601.232	4148.09	3.99307	5.74637	546.789	312.92	943.987	4232.29	3977.25	4234.74	3.7284	4.0818	4.169	5.8183	5.6666	5.7542	NM_009931	548.3	4658.34	3.81397	5.92539	755.484	553.812	335.603	4650.15	4546.66	4778.21	4.26058	3.81481	3.36654	5.96125	5.87457	5.94034	NM_009931	chr8:11199068-11199009	Col4a1	Mus musculus collagen, type IV, alpha 1 (Col4a1), mRNA [NM_009931]	GO:0005587|GO:0005576|GO:0005604|GO:0005201|GO:0005581|GO:0005488|GO:0001525|GO:0005578|GO:0048407	NM_009931	Mm.738	12826	ENSMUST00000033898	TC1664521
NM_009980	0.000162546	0.232188	down	0.027898	1.69538	down	340.529	3393.69	3.1531	5.25973	451.844	147.67	422.074	3103.02	3566.61	3511.43	3.4532	2.9984	3.0077	5.197	5.2916	5.2906	NM_009980	505.201	1699.93	3.70912	4.47073	613.386	590.492	311.725	1642.46	1693.69	1763.65	3.95997	3.90733	3.26006	4.45983	4.44993	4.50243	NM_009980	chr7:140181784-140181725	Ctbp2	Mus musculus C-terminal binding protein 2 (Ctbp2), transcript variant 2, mRNA [NM_009980]	GO:0006350|GO:0030154|GO:0005488|GO:0016491|GO:0003824|GO:0045449|GO:0045892|GO:0005634|GO:0008152|GO:0030054|GO:0048037|GO:0045202|GO:0051287|GO:0003714|GO:0016616|GO:0055114	NM_009980	Mm.246240	13017	ENSMUST00000033269	TC1588457
NM_009983	0.00120065	0.115106	down	0.0207002	5.42227	down	2046.85	12380.9	3.72497	6.84393	3368.59	575.664	2196.29	12415.1	12278.2	12449.3	4.3497	3.0396	3.7856	6.837	6.8113	6.8835	NM_009983	405.283	3687.32	3.14572	5.58462	598.633	500.421	116.795	3396.85	3617.22	4047.89	3.92485	3.66856	1.84376	5.50817	5.54465	5.70104	NM_009983	chr7:149562781-149562628	Ctsd	Mus musculus cathepsin D (Ctsd), mRNA [NM_009983]	GO:0005764|GO:0006508|GO:0016787|GO:0042277|GO:0000045|GO:0004190|GO:0008233|GO:0005739|GO:0060441|GO:0005625|GO:0004175	NM_009983	Mm.231395	13033	ENSMUST00000008035	TC1738702
NM_010017	0.0260779	0.312342	down	0.0235744	1.81871	down	190.596	1883.12	2.1044	3.7832	347.031	53.5301	171.228	1808.65	1930.1	1910.62	3.0725	1.5345	1.7062	3.7833	3.8052	3.7611	NM_010017	90.046	323.546	1.2147	2.07762	107.399	108.676	54.0635	320.289	332.658	317.691	1.44615	1.46545	0.732508	2.10142	2.10187	2.02957	NM_010017	chr9:108108993-108108934	Dag1	Mus musculus dystroglycan 1 (Dag1), mRNA [NM_010017]	GO:0043034|GO:0005515|GO:0005576|GO:0042383|GO:0005886|GO:0045121|GO:0005604|GO:0005626|GO:0016011|GO:0002011|GO:0005509|GO:0060445|GO:0016020|GO:0051635|GO:0016340|GO:0005737|GO:0005856|GO:0005925|GO:0060441|GO:0016021|GO:0005913	NM_010017	Mm.7524	13138	ENSMUST00000080435	TC1742372
NM_010048	0.0217771	0.354036	down	0.0234531	2.96304	down	594.196	2104.53	2.62103	4.11907	1014.52	177.799	590.271	2034.12	2095.38	2184.08	3.3546	1.9402	2.5683	4.0612	4.1218	4.1742	NM_010048	86.7603	476.697	1.06556	2.63263	118.504	104.359	37.4183	426.269	492.121	511.701	1.58811	1.40697	0.201598	2.51381	2.66685	2.71724	NM_010048	chr16:17841595-17841536	Dgcr2	Mus musculus DiGeorge syndrome critical region gene 2 (Dgcr2), transcript variant 1, mRNA [NM_010048]	GO:0042493|GO:0005792|GO:0005515|GO:0004872|GO:0016020|GO:0007155|GO:0005529|GO:0005488|GO:0016021	NM_010048	Mm.254515	13356	ENSMUST00000117082	NP570267
NM_010066	0.00688535	0.328872	down	0.0037283	1.59538	down	400.619	2286.59	3.2937	4.8981	616.404	136.23	449.222	2317.99	2173.54	2368.25	3.9013	2.8821	3.0977	4.9568	4.8098	4.9277	NM_010066	690.872	2286.59	4.22422	4.89811	670.517	704.108	697.991	2317.99	2173.54	2368.25	4.08845	4.16121	4.42299	4.95684	4.80981	4.92769	NM_010066	chr9:20712341-20711973	Dnmt1	Mus musculus DNA methyltransferase (cytosine-5) 1 (Dnmt1), mRNA [NM_010066]	GO:0051718|GO:0006350|GO:0046500|GO:0008327|GO:0045322|GO:0019904|GO:0045892|GO:0045449|GO:0005657|GO:0005634|GO:0046872|GO:0016568|GO:0003677|GO:0016458|GO:0008270|GO:0010424|GO:0010468|GO:0046498|GO:0005515|GO:0006306|GO:0003886|GO:0016740|GO:0008168|GO:0043234|GO:0003690|GO:0005721|GO:0042127|GO:0008134|GO:0010216|GO:0005737|GO:0046499|GO:0000792|GO:0016564	NM_010066	Mm.128580	13433	ENSMUST00000004202	TC1743386
NM_010106	7.22246e-06	0.0414381	down	0.00278829	2.55078	down	11069.2	128220	6.0773	10.6702	15216.1	6067.12	11924.5	107918	141451	135291	6.3249	5.9383	5.9687	10.4951	10.7797	10.7358	NM_010106	28214.9	151879	9.57606	10.927	27315.5	28776.5	28552.8	114432	179515	161692	9.43675	9.51416	9.77727	10.5823	11.1777	11.021	NM_010106	chr9:78326444-78326385	Eef1a1	Mus musculus eukaryotic translation elongation factor 1 alpha 1 (Eef1a1), mRNA [NM_010106]	GO:0005634|GO:0005525|GO:0005737|GO:0003746|GO:0000166	NM_010106	Mm.478264	13627	ENSMUST00000042235	TC1722628
NM_010178	0.00320915	0.505751	down	0.000883907	2.48237	down	180.461	667.224	2.11773	3.10123	242.666	71.1754	227.542	587.071	695.066	719.536	2.3803	1.9069	2.066	2.9633	3.1508	3.1896	NM_010178	147.86	764.071	1.99897	3.31069	151.816	138.827	152.937	663.305	792.199	836.707	1.9455	1.8187	2.23272	3.15172	3.3537	3.42666	NM_010178	chr4:135423060-135423119	Sfrs13a	Mus musculus splicing factor, arginine/serine-rich 13A (Sfrs13a), transcript variant 1, mRNA [NM_010178]	GO:0005654|GO:0003676|GO:0000375|GO:0051082|GO:0006376|GO:0008380|GO:0003723|GO:0000166|GO:0006397|GO:0006406|GO:0045449|GO:0005634|GO:0048025|GO:0016482	NM_010178	Mm.10229	14105	ENSMUST00000102544	TC1694207
NM_010194	0.0123113	0.344355	down	0.000543818	2.27649	down	306.624	1594.92	2.79707	4.3351	503.062	116.459	300.351	1522.16	1664.56	1598.04	3.5043	2.4525	2.4344	4.3226	4.3912	4.2915	NM_010194	424.773	1971.97	3.49628	4.68309	497.788	459.318	317.211	1816.3	2020.14	2079.46	3.65871	3.54491	3.28523	4.60497	4.70422	4.74008	NM_010194	chr7:87522702-87522643	Fes	Mus musculus feline sarcoma oncogene (Fes), mRNA [NM_010194]	GO:0004672|GO:0005515|GO:0004713|GO:0005829|GO:0004715|GO:0005524|GO:0016740|GO:0016301|GO:0006468|GO:0000166|GO:0018108	NM_010194	Mm.48757	14159	ENSMUST00000082267	TC1614218
NM_010219	9.21671e-05	0.161656	down	0.0118844	2.20092	down	456.38	6106.94	3.6687	6.2977	448.224	291.751	629.166	5733.23	6071.73	6515.86	3.4416	3.9808	3.5837	6.248	6.2737	6.3714	NM_010219	1196.52	5184.77	4.94017	6.07828	1478.9	1410.59	700.06	4901.28	5114.21	5538.81	5.22962	5.16364	4.42726	6.03713	6.04428	6.15344	NM_010219	chr6:128383259-128383200	Fkbp4	Mus musculus FK506 binding protein 4 (Fkbp4), mRNA [NM_010219]	GO:0005524|GO:0005525|GO:0048608|GO:0005488|GO:0016853|GO:0003755|GO:0030521|GO:0046661|GO:0051219|GO:0035259|GO:0031072|GO:0005634|GO:0006825|GO:0006463|GO:0005737|GO:0006457|GO:0031503|GO:0007566|GO:0030850	NM_010219	Mm.12758	14228	ENSMUST00000032508	TC1729817
NM_010241	0.00043454	0.205527	down	0.00128833	2.19787	down	180.26	2072.63	2.34847	4.63107	216.835	118.799	205.145	1906.8	2110.99	2200.09	2.394	2.6845	1.9669	4.547	4.637	4.7092	NM_010241	276.152	1251.38	2.88929	4.0254	245.397	328.112	254.947	1137.54	1251.68	1364.91	2.63829	3.0596	2.96998	3.92989	4.01363	4.13267	NM_010241	chr8:93650099-93649966	Aktip	Mus musculus thymoma viral proto-oncogene 1 interacting protein (Aktip), mRNA [NM_010241]	GO:0005515|GO:0032092|GO:0001934|GO:0016020|GO:0015031|GO:0005886|GO:0051246|GO:0005737|GO:0019787|GO:0043687|GO:0006915|GO:0006810	NM_010241	Mm.324588	14339	ENSMUST00000125257	TC1603361
NM_010273	0.000388583	0.353635	down	0.0052102	1.71133	down	171.511	939.551	2.1162	3.61587	180.702	67.8253	266.007	940.527	946.498	931.629	2.131	1.8759	2.3417	3.6555	3.6104	3.5817	NM_010273	271.168	939.551	2.84076	3.61588	316.308	304.566	192.629	940.527	946.498	931.629	3.0045	2.95217	2.56561	3.65551	3.61043	3.58169	NM_010273	chrX:71556167-71556226	Gdi1	Mus musculus guanosine diphosphate (GDP) dissociation inhibitor 1 (Gdi1), mRNA [NM_010273]	GO:0005515|GO:0015031|GO:0007264|GO:0005624|GO:0005093|GO:0043087|GO:0005737|GO:0005096	NM_010273	Mm.205830	14567	ENSMUST00000130581	TC1730475
NM_010301	0.00759385	0.258691	down	0.00667585	1.5729	down	678.658	5043.24	4.0722	6.0229	1166.34	274.157	595.477	4750.27	5269.62	5109.84	4.8213	3.891	3.5043	5.9849	6.0711	6.0127	NM_010301	1349.3	4312.66	5.16041	5.81384	1502.79	1560.89	984.235	4280.05	4480.01	4177.93	5.25274	5.30971	4.91879	5.8416	5.85327	5.74666	NM_010301	chr10:80994154-80994095	Gna11	Mus musculus guanine nucleotide binding protein, alpha 11 (Gna11), mRNA [NM_010301]	GO:0001508|GO:0005525|GO:0007186|GO:0043234|GO:0019001|GO:0007215|GO:0000166|GO:0007507|GO:0003924|GO:0007165|GO:0060158|GO:0001501|GO:0048066|GO:0006471|GO:0005624|GO:0045634|GO:0005834|GO:0004871|GO:0032403	NM_010301	Mm.260925	14672	ENSMUST00000043604	TC1619381
NM_010365	2.44657e-05	0.251106	down	0.0048765	4.34904	down	954.114	1144.41	1.90643	3.90007	1142.72	422.069	1297.55	1148.93	1109.25	1175.05	1.8356	1.8095	2.0742	3.9443	3.8393	3.9166	NM_010365	139.101	1144.41	1.77937	3.90007	189.025	161.326	66.9511	1148.93	1109.25	1175.05	2.26175	2.0354	1.04096	3.94427	3.83934	3.91659	NM_010365	chr5:134716754-134715436	Gtf2i	Mus musculus general transcription factor II I (Gtf2i), transcript variant 2, mRNA [NM_010365]	GO:0005634|GO:0051481|GO:0006350|GO:0042995|GO:0003677|GO:0043025|GO:0005737|GO:0051019|GO:0009790|GO:0045449	NM_010365	Mm.261570	14886	ENSMUST00000059042	TC1654312
NM_010376	0.00367281	0.179075	down	0.00466069	2.77476	down	222.542	2941.44	2.32863	4.81	358.163	58.6773	250.786	3016	2826.12	2982.2	3.0636	1.6656	2.2567	4.894	4.7627	4.7733	NM_010376	905.482	4947.81	4.53947	6.01183	1088.73	1095.55	532.174	5058.49	4713.36	5071.57	4.78774	4.79899	4.03168	6.08268	5.92652	6.0263	NM_010376	chr2:152525948-152530360	H13	Mus musculus histocompatibility 13 (H13), transcript variant 2, mRNA [NM_010376]	GO:0016787|GO:0016020|GO:0005789|GO:0004190|GO:0008233|GO:0016021|GO:0005783	NM_010376	Mm.277327	14950	ENSMUST00000109828	TC1781619
NM_010378	0.045496	0.348058	down	0.0149063	4.35131	down	1358.1	8276.95	4.8591	6.3817	2238.55	280.99	1554.76	7762.25	8625.67	8442.94	5.7619	3.9265	4.8889	6.3331	6.3958	6.4162	NM_010378	388.689	3026.12	3.17998	5.30143	476.45	544.898	144.72	2858.94	2984.42	3234.99	3.5955	3.7914	2.15305	5.25945	5.26721	5.37763	NM_010378	chr17:34421344-34421285	H2-Aa	Mus musculus histocompatibility 2, class II antigen A, alpha (H2-Aa), mRNA [NM_010378]	GO:0019882|GO:0005515|GO:0006955|GO:0005886|GO:0042613|GO:0019886|GO:0048002|GO:0005764|GO:0016020|GO:0045582|GO:0009897|GO:0002504|GO:0016021|GO:0042605	NM_010378	Mm.235338	14960	ENSMUST00000040655	TC1616598
NM_010385	0.000179179	0.305096	down	0.000316297	1.60584	down	278.43	1892.36	2.9134	4.62607	356.634	142.833	335.822	1886.66	1895.44	1894.99	3.1119	2.9504	2.6779	4.6598	4.6123	4.6061	NM_010385	574.092	1892.36	3.94273	4.62605	632.059	627.492	462.724	1886.66	1895.44	1894.99	4.00323	3.99501	3.82993	4.6598	4.61229	4.60606	NM_010385	chr17:34076721-34076578	H2-Ke2	Mus musculus H2-K region expressed gene 2 (H2-Ke2), mRNA [NM_010385]	GO:0005634|GO:0005515|GO:0051082|GO:0006457|GO:0016272	NM_010385	Mm.2948	14976	ENSMUST00000025163	TC1632361
NM_010392	0.047223	0.274802	down	0.0156859	2.80938	down	5914.47	31908.5	6.7266	8.59013	9852.08	881.585	7009.74	30736.5	31530.9	33458	7.745	5.4976	6.9372	8.5869	8.5415	8.642	NM_010392	3728.33	19891.6	6.5282	8.01845	5033.19	4331.69	1820.12	19731.1	18863	21080.7	6.99657	6.78227	5.80574	8.04637	7.92725	8.08172	NM_010392	chr17:035460007-035460066	H2-Q2	Mus musculus histocompatibility 2, Q region locus 2 (H2-Q2), mRNA [NM_010392]	GO:0019882|GO:0002474|GO:0016020|GO:0006955|GO:0005886|GO:0042612|GO:0016021	NM_010392	Mm.427969	15013	ENSMUST00000074806	NP1221703
NM_010411	0.00243127	0.0947805	down	0.000202647	1.65329	down	173.872	3396.87	2.0672	5.46647	323.514	72.4016	125.7	3063.48	3570.19	3556.94	2.9713	1.9701	1.2602	5.3591	5.5258	5.5145	NM_010411	991.887	3396.87	4.74113	5.46647	1067.49	1030.86	877.316	3063.48	3570.19	3556.94	4.75932	4.71119	4.75288	5.35914	5.52576	5.5145	NM_010411	chr18:38096647-38096625	Hdac3	Mus musculus histone deacetylase 3 (Hdac3), mRNA [NM_010411]	GO:0000118|GO:0005515|GO:0006350|GO:0040014|GO:0045449|GO:0005634|GO:0008134|GO:0016787|GO:0004407|GO:0007346|GO:0016568|GO:0003677|GO:0000785|GO:0005737|GO:0003682|GO:0032922|GO:0016575	NM_010411	Mm.20521	15183	ENSMUST00000043498	TC1596558
NM_010448	0.000444311	0.122464	down	0.000999026	2.13961	down	1244.94	20886.8	5.0602	8.08977	1835.8	686.263	1212.75	20014.9	21417.5	21228.1	5.4751	5.1909	4.5146	8.067	8.1105	8.0918	NM_010448	4710.28	20886.8	6.99239	8.08974	4417.25	4810.36	4903.23	20014.9	21417.5	21228.1	6.80825	6.93349	7.23544	8.06697	8.11048	8.09177	NM_010448	chr11:51414973-51414914	Hnrnpab	Mus musculus heterogeneous nuclear ribonucleoprotein A/B (Hnrnpab), transcript variant 2, mRNA [NM_010448]	GO:0003676|GO:0005515|GO:0003700|GO:0001837|GO:0006350|GO:0003723|GO:0000166|GO:0045892|GO:0045449|GO:0005634|GO:0043565|GO:0003677|GO:0003688|GO:0005737|GO:0030529|GO:0043193	NM_010448	Mm.280842	15384	ENSMUST00000109103	TC1613828
NM_010477	0.000799103	0.350754	down	0.0129039	1.59751	down	1789.85	15922.8	5.59937	7.11083	2384.78	930.633	2054.12	15620.5	15847.1	16300.7	5.8532	5.6542	5.2907	7.1166	7.0785	7.1374	NM_010477	1223.18	4037.56	5.04271	5.71854	1070.29	1315.57	1283.68	3927.7	3954.81	4230.16	4.7631	5.06303	5.302	5.71766	5.67337	5.76458	NM_010477	chr1:55135522-55135463	Hspd1	Mus musculus heat shock protein 1 (chaperonin) (Hspd1), nuclear gene encoding mitochondrial protein, mRNA [NM_010477]	GO:0046982|GO:0001530|GO:0005791|GO:0005524|GO:0030141|GO:0042110|GO:0044267|GO:0050729|GO:0000166|GO:0043231|GO:0051085|GO:0005743|GO:0043559|GO:0051787|GO:0006916|GO:0005829|GO:0006457|GO:0045768|GO:0005794|GO:0032727|GO:0005515|GO:0045121|GO:0009986|GO:0005739|GO:0002236|GO:0044459|GO:0030061|GO:0032729|GO:0042588|GO:0005737|GO:0050870|GO:0032403|GO:0002020	NM_010477	Mm.1777	15510	ENSMUST00000027123	TC1672535
NM_010480	5.10934e-07	0.177108	down	0.0128055	1.72981	down	3134.89	36512.3	6.39757	8.89487	3606.19	1573.1	4225.39	34363.4	37285.4	37888.2	6.4498	6.4116	6.3313	8.8468	8.9103	8.9275	NM_010480	10214.2	36512.3	8.10426	8.89487	9140.78	10032.1	11469.8	34363.4	37285.4	37888.2	7.85742	7.99389	8.46148	8.84677	8.9103	8.92755	NM_010480	chr12:111929313-111929254	Hsp90aa1	Mus musculus heat shock protein 90, alpha (cytosolic), class A member 1 (Hsp90aa1), mRNA [NM_010480]	GO:0006809|GO:0005515|GO:0051082|GO:0005524|GO:0016324|GO:0006950|GO:0009986|GO:0045429|GO:0000166|GO:0042803|GO:0010592|GO:0006986|GO:0030235|GO:0001764|GO:0005829|GO:0045585|GO:0005737|GO:0031012|GO:0006457|GO:0042026|GO:0016323|GO:0005622	NM_010480	Mm.341186	15519	ENSMUST00000021698	TC1573620
NM_010481	0.0145497	0.370822	down	0.000157224	1.6507	down	854.873	4976.01	4.48563	5.91683	1372.84	430.284	761.496	4878.98	4968.46	5080.58	5.0565	4.5413	3.8591	5.9199	5.8975	5.9331	NM_010481	923.202	3155.93	4.64009	5.36317	992.748	921.759	855.099	3039.12	3139.68	3289.01	4.6546	4.5498	4.71587	5.34762	5.34038	5.40152	NM_010481	chr18:35099885-35099067	Hspa9	Mus musculus heat shock protein 9 (Hspa9), nuclear gene encoding mitochondrial protein, mRNA [NM_010481]	GO:0005515|GO:0051082|GO:0005524|GO:0006950|GO:0005737|GO:0006457|GO:0005739|GO:0000166|GO:0019899|GO:0006611	NM_010481	Mm.209419	15526	ENSMUST00000025217	TC1681787
NM_010485	0.0010875	0.494657	down	0.00161673	1.60017	down	1280.85	2836.6	4.1943	5.2098	1605.67	671.22	1565.66	2779.5	2827.13	2903.18	4.4246	4.1383	4.02	5.2188	5.1891	5.2215	NM_010485	855.014	2836.6	4.53157	5.2098	832.793	885.879	846.369	2779.5	2827.13	2903.18	4.40113	4.49252	4.70107	5.2188	5.1891	5.2215	NM_010485	chr8:4289672-4289613	Elavl1	Mus musculus ELAV (embryonic lethal, abnormal vision, Drosophila)-like 1 (Hu antigen R) (Elavl1), mRNA [NM_010485]	GO:0003676|GO:0005634|GO:0005737|GO:0003730|GO:0003723|GO:0000166|GO:0048255	NM_010485	Mm.119162	15568	ENSMUST00000098950	TC1572367
NM_010546	0.0218779	0.316959	down	5.68076e-06	3.30199	down	304.972	1655.09	2.77273	4.43037	493.487	74.5992	346.829	1521.77	1710.11	1733.38	3.5804	2.0133	2.7245	4.3497	4.4639	4.4775	NM_010546	241.673	1655.09	2.70701	4.43034	250.958	250.885	223.175	1521.77	1710.11	1733.38	2.67062	2.67244	2.77796	4.34972	4.46386	4.47745	NM_010546	chr8:23770313-23770254	Ikbkb	Mus musculus inhibitor of kappaB kinase beta (Ikbkb), transcript variant 2, mRNA [NM_010546]	GO:0005792|GO:0004672|GO:0004702|GO:0008385|GO:0005515|GO:0046982|GO:0001782|GO:0005524|GO:0016740|GO:0008384|GO:0042802|GO:0051092|GO:0000166|GO:0016020|GO:0004674|GO:0007252|GO:0043122|GO:0016301|GO:0006468|GO:0005737	NM_010546	Mm.277886	16150	ENSMUST00000063401	TC1591753
NM_010578	0.000490189	0.272274	down	1.04367e-05	5.45741	down	400.548	2089.23	2.49083	4.3677	359.249	206.474	635.921	1925.5	2126.47	2215.71	2.1457	2.5919	2.7349	4.3076	4.3614	4.4341	NM_010578	64.546	727.518	0.797126	3.24534	73.8508	61.138	58.6491	691.358	717.736	773.46	0.905859	0.635556	0.849962	3.21147	3.21129	3.31327	NM_010578	chr8:131246349-131246408	Itgb1	Mus musculus integrin beta 1 (fibronectin receptor beta) (Itgb1), mRNA [NM_010578]	GO:0008277|GO:0031594|GO:0008305|GO:0048812|GO:0051726|GO:0046982|GO:0042383|GO:0005886|GO:0007229|GO:0001894|GO:0005488|GO:0006874|GO:0019901|GO:0007160|GO:0007155|GO:0016020|GO:0045596|GO:0005178|GO:0031175|GO:0001669|GO:0005925|GO:0055007|GO:0008354|GO:0016021|GO:0008284|GO:0005515|GO:0004872|GO:0042277|GO:0045121|GO:0005604|GO:0001701|GO:0005911|GO:0001708|GO:0045214|GO:0005624|GO:0000082|GO:…	NM_010578	Mm.263396	16412	ENSMUST00000004192	TC1573144
NM_010655	4.26231e-06	0.12287	down	0.00475079	1.88388	down	422.475	7595.12	3.4752	6.5	495.499	231.764	540.163	7627.04	7316.21	7842.11	3.534	3.5751	3.3165	6.5356	6.428	6.5364	NM_010655	1158.28	4510.62	4.96407	5.87778	1245.01	1013.56	1216.26	4428.38	4315.78	4787.69	4.98126	4.68678	5.22416	5.89075	5.79938	5.9432	NM_010655	chr11:106852123-106852064	Kpna2	Mus musculus karyopherin (importin) alpha 2 (Kpna2), mRNA [NM_010655]	GO:0008565|GO:0006886|GO:0005643|GO:0005634|GO:0005515|GO:0015031|GO:0046015|GO:0005737|GO:0005488|GO:0006606|GO:0006810	NM_010655	Mm.12508	16647	ENSMUST00000018506	TC1573886
NM_010663	0.00322952	0.161473	down	0.000172992	5.95675	down	242.312	2862.9	2.5906	5.22123	141.265	138.365	447.306	3042.55	2665.47	2880.68	1.7758	2.9045	3.0915	5.3492	5.1042	5.2103	NM_010663	238.964	2862.9	2.6467	5.22123	294.517	261.315	161.06	3042.55	2665.47	2880.68	2.90152	2.7312	2.30738	5.34925	5.10416	5.21028	NM_010663	chr11:100117643-100117584	Krt17	Mus musculus keratin 17 (Krt17), mRNA [NM_010663]	GO:0051798|GO:0005515|GO:0005882|GO:0045727|GO:0031424|GO:0030307|GO:0005737|GO:0005198|GO:0045109|GO:0002009	NM_010663	Mm.14046	16667	ENSMUST00000107407	TC1579293
NM_010680	0.00355859	0.175629	down	0.00562488	1.84657	down	158.34	1552.6	0.0152667	2.52467	308.111	52.2559	114.653	1434.95	1685.23	1537.62	0.4223	0.2715	-0.648	2.9803	2.3923	2.2014	NM_010680	810.581	3032.36	4.41709	5.30193	917.766	948.848	565.131	2743.45	3320.62	3033.02	4.5413	4.59159	4.11837	5.19996	5.42122	5.28462	NM_010680	chr18:12741036-12741095	Lama3	Mus musculus laminin, alpha 3 (Lama3), mRNA [NM_010680]	GO:0005608|GO:0045995|GO:0005515|GO:0005576|GO:0005604|GO:0005610|GO:0030334|GO:0005578|GO:0030155|GO:0031581|GO:0005606|GO:0007155|GO:0016337|GO:0030056|GO:0031012|GO:0005102|GO:0005913	NM_010680	Mm.42012	16774	ENSMUST00000092070	TC1769923
NM_010688	0.0314352	0.599639	down	0.0215673	2.65041	down	2119.28	1827.13	1.98483	2.72267	3666.23	682.409	2009.2	1726.81	1917.77	1836.81	2.2347	2.1577	1.5621	2.8821	2.6584	2.6275	NM_010688	715.459	3581.75	4.13872	5.54493	877.52	931.312	337.546	3363.61	3772.09	3609.57	4.47661	4.56468	3.37487	5.49398	5.60513	5.5357	NM_010688	chr11:97699078-97699137	Lasp1	Mus musculus LIM and SH3 protein 1 (Lasp1), mRNA [NM_010688]	GO:0005515|GO:0046872|GO:0006811|GO:0005856|GO:0005737|GO:0008270|GO:0005925|GO:0003779|GO:0051015|GO:0006810	NM_010688	Mm.271967	16796	ENSMUST00000107572	TC1573760
NM_010708	5.30266e-05	0.0851451	down	0.0121234	2.72801	down	330.447	7896.48	3.13227	6.6862	463.041	156.744	371.556	7604.81	7818.23	8266.41	3.4886	3.0844	2.8238	6.6709	6.6566	6.7311	NM_010708	1506.36	7896.48	5.23836	6.68621	1992.03	1746.82	780.218	7604.81	7818.23	8266.41	5.65934	5.47208	4.58366	6.67088	6.65661	6.73113	NM_010708	chr11:78777023-78776964	Lgals9	Mus musculus lectin, galactose binding, soluble 9 (Lgals9), transcript variant 1, mRNA [NM_010708]	GO:0005576|GO:0005529|GO:0016936|GO:0005737|GO:0007157	NM_010708	Mm.341434	16859	ENSMUST00000073001	TC1599420
NM_010709	0.00577083	0.262102	down	0.0399906	2.39583	down	214.588	1629	2.47773	4.40953	350.69	104.624	188.451	1584.88	1637.7	1664.42	3.0876	2.5012	1.8444	4.4083	4.4014	4.4189	NM_010709	365.427	1629	3.14903	4.40956	476.237	458.812	161.232	1584.88	1637.7	1664.42	3.59485	3.54332	2.30892	4.40834	4.40144	4.41889	NM_010709	chr1:133062905-133062964	Lgtn	Mus musculus ligatin (Lgtn), transcript variant 2, mRNA [NM_010709]	GO:0016020|GO:0003743|GO:0006413|GO:0003723	NM_010709	Mm.276294	16865	ENSMUST00000086578	TC1599022
NM_010717	0.0115015	0.604885	down	0.00397083	2.08237	down	287.395	993.721	2.97143	3.6967	376.455	155.028	330.701	1005.18	979.283	996.698	3.1899	3.0686	2.6558	3.7514	3.6596	3.6791	NM_010717	236.589	993.721	2.63847	3.69669	312.813	219.453	177.5	1005.18	979.283	996.698	2.98848	2.47933	2.4476	3.75143	3.65956	3.6791	NM_010717	chr5:135131998-135131939	Limk1	Mus musculus LIM-domain containing, protein kinase (Limk1), mRNA [NM_010717]	GO:0004672|GO:0005515|GO:0046982|GO:0005524|GO:0016740|GO:0000166|GO:0045773|GO:0005634|GO:0046872|GO:0004674|GO:0006468|GO:0016301|GO:0005737|GO:0005925|GO:0008270	NM_010717	Mm.15409	16885	ENSMUST00000111233	TC1583565
NM_010736	0.00799128	0.172384	down	0.0200932	1.5271	down	663.256	7008.75	3.96307	6.49937	1248.92	245.102	495.742	5607.45	7761.05	7657.75	4.92	3.7294	3.2398	6.2313	6.646	6.6208	NM_010736	2207.78	7008.75	5.88858	6.49937	2089.72	2607.92	1925.68	5607.45	7761.05	7657.75	5.72841	6.05024	5.88708	6.23131	6.64602	6.62079	NM_010736	chr6:125256673-125256614	Ltbr	Mus musculus lymphotoxin B receptor (Ltbr), mRNA [NM_010736]	GO:0005515|GO:0004872|GO:0016020|GO:0048535|GO:0006915|GO:0016021	NM_010736	Mm.3122	17000	ENSMUST00000032489	TC1763903
NM_010773	0.000995221	0.400998	down	0.00342914	1.74038	down	716.965	3261.81	4.0923	5.41063	995.442	343.175	812.277	3323.1	3101.62	3360.72	4.3218	4.1337	3.8214	5.4765	5.3228	5.4326	NM_010773	921.823	3261.81	4.61124	5.41064	1076.48	1013.65	675.339	3323.1	3101.62	3360.72	4.77143	4.6869	4.37539	5.4765	5.32278	5.43264	NM_010773	chr18:70740407-70740466	Mbd2	Mus musculus methyl-CpG binding domain protein 2 (Mbd2), mRNA [NM_010773]	GO:0000118|GO:0006350|GO:0003729|GO:0008327|GO:0005730|GO:0030177|GO:0042711|GO:0045449|GO:0042127|GO:0035197|GO:0005634|GO:0003677|GO:0000785|GO:0005737|GO:0000792|GO:0003682|GO:0043623|GO:0000122	NM_010773	Mm.322	17191	ENSMUST00000065466	TC1593547
NM_010787	0.000678237	0.583269	down	0.0240829	2.19324	down	1756.13	7017.54	5.565	6.34277	2044.97	889.171	2334.25	7573.62	6672.87	6806.13	5.6314	5.5885	5.4751	6.4762	6.2648	6.2873	NM_010787	893.304	3783.97	4.49205	5.62512	1147.4	1059.32	473.19	3939.83	3669.91	3742.16	4.86348	4.75048	3.8622	5.7221	5.56551	5.58774	NM_010787	chr17:46818731-46818790	Mea1	Mus musculus male enhanced antigen 1 (Mea1), mRNA [NM_010787]	GO:0007275|GO:0030154|GO:0005737|GO:0007283	NM_010787	Mm.329083	17256	ENSMUST00000002845	TC1666483
NM_010807	0.0200084	0.310565	down	0.000729043	3.18458	down	1379.15	7769.42	4.94193	6.62897	2101.84	322.672	1712.94	7009.86	8196.68	8101.73	5.671	4.1261	5.0287	6.5398	6.6782	6.6689	NM_010807	1440.38	9344.94	5.25044	6.92154	1848.79	1385.41	1086.94	7967.64	10247.7	9819.52	5.55168	5.13765	5.06199	6.73812	7.04699	6.97952	NM_010807	chr4:129192947-129193006	Marcksl1	Mus musculus MARCKS-like 1 (Marcksl1), mRNA [NM_010807]	GO:0016192|GO:0005516|GO:0008284	NM_010807	Mm.424974	17357	ENSMUST00000062356	TC1719240
NM_010817	0.00475361	0.591165	down	1.46544e-05	3.30674	down	1384.75	6527.43	5.2254	5.98377	1787.13	705.322	1661.79	6574.22	6550.02	6458.05	5.437	5.2543	4.9849	6.032	5.9687	5.9506	NM_010817	318.118	2158.61	3.09055	4.81596	363.285	333.868	257.2	2173.29	2151.1	2151.46	3.20427	3.08469	2.98267	4.86385	4.79484	4.78918	NM_010817	chr8:110105175-110105116	Psmd7	Mus musculus proteasome (prosome, macropain) 26S subunit, non-ATPase, 7 (Psmd7), mRNA [NM_010817]	GO:0000502	NM_010817	Mm.18347	17463	ENSMUST00000044106	TC1715502
NM_010849	0.00210163	0.141225	down	0.00128824	1.60674	down	376.73	4776.36	3.134	5.95793	607.011	107.185	415.993	4376.73	4724.27	5228.07	3.8791	2.5361	2.9868	5.8738	5.9299	6.0701	NM_010849	1641.25	5419.48	5.45757	6.1417	1662.72	1918.29	1342.76	4996.81	5567.35	5694.29	5.39865	5.60716	5.36691	6.06498	6.16675	6.19338	NM_010849	chr15:61821417-61821476	Myc	Mus musculus myelocytomatosis oncogene (Myc), transcript variant 1, mRNA [NM_010849]	GO:0050910|GO:0046982|GO:0006350|GO:0008633|GO:0016604|GO:0006309|GO:0005730|GO:0045449|GO:0005634|GO:0043473|GO:0003677|GO:0006919|GO:0006351|GO:0008284|GO:0010468|GO:0005819|GO:0003700|GO:0010553|GO:0045944|GO:0032091|GO:0048705|GO:0042981|GO:0030424|GO:0043085|GO:0042474|GO:0001836|GO:0003690|GO:0006355|GO:0006366|GO:0001783|GO:0030528|GO:0006006|GO:0043565|GO:0043279|GO:0007346|GO:0002904|GO:…	NM_010849	Mm.2444	17869	ENSMUST00000022971	TC1574039
NM_010880	0.000188086	0.113113	down	0.00041568	2.37389	down	353.39	3294.31	1.62283	4.767	556.392	170.553	333.226	2994.15	3404.74	3484.03	1.9512	1.7407	1.1766	4.6627	4.7942	4.8441	NM_010880	1189.1	5839.18	5.00135	6.2486	1351.18	1089.63	1126.49	5316.05	6044.67	6156.8	5.09932	4.79118	5.11354	6.15433	6.28543	6.30605	NM_010880	chr1:88248012-88247953	Ncl	Mus musculus nucleolin (Ncl), mRNA [NM_010880]	GO:0005654|GO:0003676|GO:0005634|GO:0005515|GO:0003677|GO:0005737|GO:0003723|GO:0030529|GO:0000166|GO:0005730	NM_010880	Mm.154378	17975	ENSMUST00000027438	TC1652525
NM_010891	5.48465e-05	0.362043	down	0.018371	1.96573	down	2333.74	10592.7	2.64217	4.10793	2779.69	1301.03	2920.49	10721.5	10094.4	10962.2	2.6259	2.757	2.5436	4.0593	4.0527	4.2118	NM_010891	20.6144	83.3147	-0.863513	0.111554	15.8521	23.4263	22.5648	72.4441	82.2609	95.2391	-1.31408	-0.748383	-0.528073	-0.0430188	0.0861139	0.291565	NM_010891	chr1:95395864-95395923	2011-09-02	Mus musculus septin 2 (Sept2), transcript variant 2, mRNA [NM_010891]	GO:0002036|GO:0005886|GO:0007067|GO:0042802|GO:0005826|GO:0005938|GO:0051301|GO:0000166|GO:0015629|GO:0051258|GO:0030234|GO:0000145|GO:0005856|GO:0031175|GO:0015630|GO:0005515|GO:0031105|GO:0005525|GO:0009986|GO:0007049|GO:0003924|GO:0032880|GO:0000910|GO:0032947|GO:0042995|GO:0005876|GO:0048471|GO:0005737|GO:0030496|GO:0019717	NM_010891	Mm.428652	18000	ENSMUST00000131175	TC1573088
NM_010906	0.00249831	0.362068	down	0.0283386	2.66801	down	236.561	1413.14	2.73237	4.19803	284.131	149.884	275.669	1604.53	1354.02	1280.86	2.784	3.0199	2.3932	4.4261	4.127	4.041	NM_010906	281.974	1413.14	2.78227	4.19804	391.303	325.676	128.942	1604.53	1354.02	1280.86	3.31146	3.04885	1.98651	4.42612	4.12701	4.04098	NM_010906	chr8:87251024-87250447	Nfix	Mus musculus nuclear factor I/X (Nfix), transcript variant 2, mRNA [NM_010906]	GO:0005634|GO:0016563|GO:0003700|GO:0006350|GO:0003677|GO:0045944|GO:0006260|GO:0006355|GO:0045449|GO:0005622	NM_010906	Mm.9394	18032	ENSMUST00000076715	TC1589434
NM_010918	0.0178572	0.406511	down	0.00563789	1.72475	down	365.723	709.627	1.90343	3.20207	630.466	133.362	333.341	602.16	777.102	749.618	2.5167	1.759	1.4346	3.0122	3.3259	3.2681	NM_010918	197.258	709.627	2.41569	3.20208	189.81	200.898	201.067	602.16	777.103	749.618	2.26773	2.35188	2.62746	3.01219	3.32594	3.2681	NM_010918	chr9:121663455-121663514	Nktr	Mus musculus natural killer tumor recognition sequence (Nktr), mRNA [NM_010918]	GO:0042277|GO:0016853|GO:0006457|GO:0003755	NM_010918	Mm.32842	18087	ENSMUST00000035112	TC1574298
NM_010922	0.0205401	0.429154	down	0.000870318	1.57652	down	895.47	4115.43	4.5256	5.74603	1440.3	406.228	839.879	3993.05	4033.79	4319.46	5.1242	4.4557	3.9969	5.7415	5.7019	5.7947	NM_010922	1988.99	6503.94	5.74931	6.40605	2076.53	1972.58	1917.87	6169.16	6793.77	6548.88	5.71927	5.64743	5.88121	6.36904	6.45398	6.39512	NM_010922	chr16:18872366-18872310	Mrpl40	Mus musculus mitochondrial ribosomal protein L40 (Mrpl40), nuclear gene encoding mitochondrial protein, mRNA [NM_010922]	GO:0005840|GO:0008150|GO:0003674|GO:0005739|GO:0030529	NM_010922	Mm.20918	18100	ENSMUST00000023391	TC1694736
NM_011035	0.000271592	0.13861	down	0.000806366	1.5223	down	123.044	1847.56	1.73643	4.58733	175.061	66.0178	128.052	1756.87	1876.35	1909.46	2.0853	1.837	1.287	4.5545	4.5943	4.6132	NM_011035	630.892	1971.52	4.07769	4.68394	697.803	690.83	504.044	1859.95	2005.42	2049.18	4.14599	4.13375	3.95333	4.63923	4.69367	4.71892	NM_011035	chr7:105053246-105053305	Pak1	Mus musculus p21 protein (Cdc42/Rac)-activated kinase 1 (Pak1), mRNA [NM_011035]	GO:0004672|GO:0010033|GO:0014704|GO:0048812|GO:0005886|GO:0005524|GO:0007528|GO:0016358|GO:0030425|GO:0000166|GO:0019901|GO:0030426|GO:0005634|GO:0046777|GO:0005829|GO:0006468|GO:0016301|GO:0005925|GO:0032956|GO:0005515|GO:0030018|GO:0016740|GO:0030424|GO:0031965|GO:0032869|GO:0004674|GO:0005624|GO:0001666|GO:0043113|GO:0005737|GO:0033554	NM_011035	Mm.260227	18479	ENSMUST00000033040	TC1585025
NM_011070	0.000205572	0.267888	down	1.33156e-05	2.53708	down	301.843	2355.12	3.0408	4.9411	389.184	161.405	354.941	2291.23	2446.49	2327.64	3.2379	3.1267	2.7578	4.9401	4.9805	4.9027	NM_011070	448.043	2355.12	3.59793	4.9411	472.814	452.814	418.502	2291.23	2446.49	2327.64	3.58445	3.52433	3.68502	4.94009	4.98048	4.90273	NM_011070	chr1:173286721-173286866	Pfdn2	Mus musculus prefoldin 2 (Pfdn2), mRNA [NM_011070]	GO:0003674|GO:0051082|GO:0005829|GO:0006457|GO:0016272	NM_011070	Mm.10756	18637	ENSMUST00000006579	TC1581208
NM_011072	0.000146844	0.168358	down	6.03165e-05	2.189	down	5894.03	68698.8	7.23763	9.80803	7944.81	2339.53	7397.76	68359.5	69331.4	68405.5	7.5894	6.9842	7.1393	9.839	9.8052	9.7799	NM_011072	15286	68698.8	8.67778	9.80805	16005.6	17421.3	12431.3	68359.5	69331.4	68405.5	8.66561	8.79012	8.57761	9.83904	9.8052	9.77991	NM_011072	chr11:70466312-70465688	Pfn1	Mus musculus profilin 1 (Pfn1), mRNA [NM_011072]	GO:0005634|GO:0005515|GO:0008064|GO:0007010|GO:0042989|GO:0030036|GO:0006357|GO:0005856|GO:0005737|GO:0003779|GO:0015629|GO:0001843	NM_011072	Mm.2647	18643	ENSMUST00000018437	TC1663639
NM_011129	0.00520948	0.233668	down	0.0207517	1.90588	down	192.972	1338.01	2.02647	4.12393	288.277	126.481	164.157	1238.87	1387.29	1387.88	2.4129	2.3946	1.2719	4.053	4.162	4.1568	NM_011129	355.018	1338.01	3.19347	4.12393	505.476	322.667	236.912	1238.87	1387.29	1387.88	3.68082	3.03546	2.86413	4.05299	4.16204	4.15675	NM_011129	chr11:87403834-87403893	2011-09-04	Mus musculus septin 4 (Sept4), mRNA [NM_011129]	GO:0005515|GO:0031105|GO:0007286|GO:0005525|GO:0048240|GO:0007420|GO:0005739|GO:0051301|GO:0000166|GO:0007049|GO:0030382|GO:0009434|GO:0005737|GO:0005856	NM_011129	Mm.2214	18952	ENSMUST00000084575	TC1587750
NM_011179	0.0206421	0.334227	down	0.015147	3.93824	down	2121.39	12104.9	5.64027	7.22137	3706.8	675.714	1981.67	11224.7	12441.1	12649	6.4895	5.1924	5.2389	7.1569	7.2427	7.2645	NM_011179	1145.18	8178.98	4.75879	6.73634	1589.57	1394.01	451.981	7681.46	8313.31	8542.16	5.33373	5.14658	3.79604	6.68535	6.74519	6.77847	NM_011179	chr10:59764492-59764551	Psap	Mus musculus prosaposin (Psap), transcript variant 2, mRNA [NM_011179]	GO:0005764|GO:0006629|GO:0060736|GO:0006665|GO:0005576|GO:0043408|GO:0005739|GO:0048589|GO:0060742	NM_011179	Mm.277498	19156	ENSMUST00000105465	NP055422
NM_011221	0.00152266	0.107475	down	0.000544916	2.08813	down	191.311	3230.68	2.17967	5.3976	333.024	62.6663	178.242	3239.68	3186.5	3265.88	3.0131	1.7618	1.7641	5.4398	5.3617	5.3913	NM_011221	758.681	3230.68	4.33542	5.39763	809.461	890.469	576.113	3239.68	3186.5	3265.88	4.36013	4.49998	4.14614	5.43982	5.36174	5.39134	NM_011221	chr11:6375021-6374962	Purb	Mus musculus purine rich element binding protein B (Purb), mRNA [NM_011221]	GO:0046332|GO:0005515|GO:0003700|GO:0005662|GO:0006350|GO:0003729|GO:0008283|GO:0030154|GO:0003690|GO:0045892|GO:0045449|GO:0005634|GO:0008134|GO:0003677|GO:0003697|GO:0006915	NM_011221	Mm.390332	19291	ENSMUST00000059507	TC1579840
NM_011241	0.00982479	0.543606	down	4.37989e-05	2.24858	down	165.021	1152.14	2.174	3.05337	220.331	90.6358	184.095	1205.45	1089.51	1161.46	2.4171	2.2942	1.8107	3.1252	2.9763	3.0586	NM_011241	454.482	2112.45	3.61435	4.78337	482.505	483.691	397.251	2219.86	1992.34	2125.15	3.61372	3.6195	3.60983	4.89444	4.68423	4.77143	NM_011241	chr15:81535410-81535351	Rangap1	Mus musculus RAN GTPase activating protein 1 (Rangap1), transcript variant 1, mRNA [NM_011241]	GO:0005634|GO:0005515|GO:0016020|GO:0048471|GO:0005098|GO:0005856|GO:0005737|GO:0005096|GO:0007165|GO:0000776	NM_011241	Mm.270975	19387	ENSMUST00000052374	TC1588211
NM_011254	0.000297453	0.181285	down	0.00583127	3.9384	down	204.658	1009.26	1.20247	3.66613	287.224	121.227	205.521	957.819	994.495	1075.46	1.4356	1.3797	0.7921	3.6255	3.632	3.7409	NM_011254	170.906	1273.21	2.07543	4.05304	266.927	153.667	92.124	1220.29	1251.3	1348.03	2.75962	1.96523	1.50143	4.0312	4.0132	4.11472	NM_011254	chr9:98345094-98346757	Rbp1	Mus musculus retinol binding protein 1, cellular (Rbp1), mRNA [NM_011254]	GO:0008289|GO:0005215|GO:0016918|GO:0030852|GO:0005737|GO:0005501|GO:0005488|GO:0019841|GO:0033189|GO:0042572|GO:0042573|GO:0006810	NM_011254	Mm.279741	19659	ENSMUST00000052068	NP1489318
NM_011295	0.00340448	0.291082	down	5.63927e-05	2.33284	down	33875.2	237145	9.81477	11.5953	51278.6	17281.4	33065.5	242412	232167	236856	10.2783	9.8676	9.2984	11.6653	11.5488	11.5717	NM_011295	49077.9	237145	10.3732	11.5953	48710.2	52312.7	46210.7	242412	232167	236856	10.2713	10.3764	10.4719	11.6653	11.5488	11.5717	NM_011295	chr10:23505075-23505016	Rps12	Mus musculus ribosomal protein S12 (Rps12), mRNA [NM_011295]	GO:0005840|GO:0003735|GO:0008150|GO:0003674|GO:0006412|GO:0005737|GO:0022627|GO:0030529|GO:0005622	NM_011295	Mm.386780	20042	ENSMUST00000080355	TC1773153
NM_011308	3.03623e-05	0.0621056	down	0.00727883	1.98862	down	254.257	4369.87	1.8239	5.83303	369.931	91.0487	301.792	4440.15	4219.05	4450.42	2.1882	1.5666	1.7169	5.8946	5.7667	5.8378	NM_011308	1098.02	4369.87	4.84125	5.83302	1190.39	1379.9	723.77	4440.15	4219.05	4450.42	4.91654	5.13191	4.47531	5.89458	5.76668	5.83781	NM_011308	chr11:62134708-62134649	Ncor1	Mus musculus nuclear receptor co-repressor 1 (Ncor1), mRNA [NM_011308]	GO:0014067|GO:0006350|GO:0031065|GO:0042974|GO:0019904|GO:0040014|GO:0045892|GO:0045449|GO:0021794|GO:0060318|GO:0005634|GO:0010843|GO:0016568|GO:0003677|GO:0016481|GO:0035033|GO:0032922|GO:0003714|GO:0005515|GO:0004872|GO:0003700|GO:0044428|GO:0042632|GO:0046966|GO:0046965|GO:0043565|GO:0006357|GO:0005737|GO:0002361|GO:0000122|GO:0016564	NM_011308	Mm.271814	20185	ENSMUST00000101067	TC1749284
NM_011341	0.000548159	0.0715949	down	0.0110078	2.3084	down	235.054	5924.67	2.46643	6.27043	372.669	68.6995	263.792	5474.77	6207.3	6091.93	3.1753	1.8944	2.3296	6.1968	6.3237	6.2908	NM_011341	1307.04	5924.67	5.06353	6.27042	1647.62	1519.69	753.806	5474.77	6207.3	6091.93	5.38549	5.27112	4.53398	6.19677	6.32373	6.29077	NM_011341	chr4:155383327-155383386	Sdf4	Mus musculus stromal cell derived factor 4 (Sdf4), mRNA [NM_011341]	GO:0045471|GO:0045444|GO:0021549|GO:0005796|GO:0009650|GO:0005770|GO:0005625|GO:0005794|GO:0005509	NM_011341	Mm.293517	20318	ENSMUST00000105579	TC1717709
NM_011358	2.84496e-05	0.127191	down	0.000438642	1.54546	down	345.088	5427.1	3.1706	6.14553	434.414	184.691	416.16	5466.2	5232.32	5582.78	3.3755	3.2199	2.9164	6.1945	6.0772	6.1649	NM_011358	1694.66	5427.1	5.51748	6.14552	1773.65	1722.17	1588.15	5466.2	5232.32	5582.78	5.49182	5.45157	5.60905	6.19451	6.07721	6.16485	NM_011358	chr11:116713416-116713357	Sfrs2	Mus musculus splicing factor, arginine/serine-rich 2 (SC-35) (Sfrs2), mRNA [NM_011358]	GO:0003676|GO:0005634|GO:0005515|GO:0016607|GO:0005681|GO:0008380|GO:0003723|GO:0006397|GO:0000166	NM_011358	Mm.21841	20382	ENSMUST00000136914	NP056412
NM_011404	0.000110206	0.235408	down	0.0493946	1.85	down	113.675	898.155	1.46147	3.54823	127.91	70.2442	142.872	822.829	926.335	945.3	1.6325	1.5469	1.205	3.4626	3.5794	3.6027	NM_011404	250.984	898.155	2.66071	3.54824	334.353	284.382	134.216	822.829	926.335	945.3	3.08454	2.85325	2.04434	3.46264	3.57937	3.60271	NM_011404	chr8:124405201-124405142	Slc7a5	Mus musculus solute carrier family 7 (cationic amino acid transporter, y+ system), member 5 (Slc7a5), mRNA [NM_011404]	GO:0007399|GO:0005886|GO:0007275|GO:0030154|GO:0055085|GO:0006810|GO:0015179|GO:0015807|GO:0016020|GO:0005737|GO:0015171|GO:0006865|GO:0016021	NM_011404	Mm.27943	20539	ENSMUST00000045557	NP1298293
NM_011431	0.0012091	0.24051	down	0.0025518	2.37897	down	415.692	3335.67	3.38767	5.4435	609.17	156.335	481.57	3256.91	3317.91	3432.18	3.8843	3.0807	3.198	5.4475	5.42	5.463	NM_011431	699.599	3335.67	4.19317	5.4435	844.909	792.548	461.341	3256.91	3317.91	3432.18	4.42197	4.33191	3.82562	5.44748	5.42004	5.46299	NM_011431	chr11:102700819-102700760	Eftud2	Mus musculus elongation factor Tu GTP binding domain containing 2 (Eftud2), transcript variant 1, mRNA [NM_011431]	GO:0005634|GO:0005515|GO:0005681|GO:0005525|GO:0008380|GO:0003746|GO:0006397|GO:0000166|GO:0003924	NM_011431	Mm.873	20624	ENSMUST00000107060	TC1573234
NM_011463	0.000688366	0.045587	down	0.0317981	2.60361	down	3382.09	135221	6.32957	10.7848	6223.44	1251.95	2670.87	133842	133184	138637	7.2371	6.0821	5.6695	10.8084	10.747	10.799	NM_011463	26506.3	135221	9.4043	10.7848	21473.2	18485	39560.7	133842	133184	138637	9.08957	8.87563	10.2477	10.8084	10.747	10.799	NM_011463	chr4:40876206-40878330	Spink4	Mus musculus serine peptidase inhibitor, Kazal type 4 (Spink4), mRNA [NM_011463]	GO:0005576|GO:0008233|GO:0004867|GO:0030414	NM_011463	Mm.25246	20731	ENSMUST00000030122	TC1596581
NM_011519	0.0103616	0.061503	down	0.00306875	1.96682	down	391.305	8110.33	2.70177	6.72497	878.874	51.4578	243.583	8315.46	7764.63	8250.9	4.4131	1.4775	2.2147	6.7998	6.6467	6.7284	NM_011519	2038.48	8110.33	5.74909	6.72496	2457.92	2215.57	1441.94	8315.46	7764.63	8250.9	5.96254	5.81502	5.46972	6.79977	6.64668	6.72842	NM_011519	chr12:8799383-8799442	Sdc1	Mus musculus syndecan 1 (Sdc1), mRNA [NM_011519]	GO:0005515|GO:0001948|GO:0016020|GO:0008092|GO:0048627|GO:0009986|GO:0060070|GO:0043234|GO:0001931|GO:0016021	NM_011519	Mm.2580	20969	ENSMUST00000020911	TC1573321
NM_011551	8.00936e-05	0.256441	down	0.0290791	1.55731	down	2519.55	4022.74	3.71857	5.68187	3489.27	1523.57	2545.79	4094.51	4025.33	3948.37	3.9197	3.7191	3.5169	5.7332	5.6714	5.641	NM_011551	1023.86	3191.08	4.74051	5.37957	1258.08	1142.97	670.523	3093.32	3247.04	3232.87	4.99633	4.86013	4.36507	5.37313	5.38889	5.37668	NM_011551	chr11:102167616-102167557	Ubtf	Mus musculus upstream binding transcription factor, RNA polymerase I (Ubtf), transcript variant 1, mRNA [NM_011551]	GO:0045943|GO:0005634|GO:0005515|GO:0006350|GO:0003677|GO:0000183|GO:0005730|GO:0045449	NM_011551	Mm.2845	21429	ENSMUST00000107123	TC1586964
NM_011588	0.000151437	0.1925	down	1.43119e-05	1.61015	down	958.886	9979.17	4.6476	7.02467	1307.42	418.823	1150.42	9785.38	10023.4	10128.8	4.9861	4.5024	4.4543	7.0346	7.0151	7.0243	NM_011588	3007.94	9979.17	6.33744	7.02464	3262.58	3223.6	2537.65	9785.38	10023.4	10128.8	6.37111	6.35601	6.2852	7.0346	7.01506	7.02426	NM_011588	chr7:13615914-13616069	Trim28	Mus musculus tripartite motif-containing 28 (Trim28), mRNA [NM_011588]	GO:0005654|GO:0004672|GO:0005515|GO:0003700|GO:0005719|GO:0006350|GO:0001837|GO:0005720|GO:0005730|GO:0045892|GO:0045449|GO:0003713|GO:0005634|GO:0043565|GO:0046872|GO:0046777|GO:0045893|GO:0006468|GO:0000785|GO:0008270|GO:0043193|GO:0000122|GO:0016564|GO:0005622	NM_011588	Mm.15701	21849	ENSMUST00000005705	TC1766566
NM_011602	0.00801627	0.413703	down	0.00235645	5.01009	down	3836.96	1010.35	2.44497	3.7183	5332.36	1784.48	4394.03	1094.25	963.545	973.261	2.4845	2.8528	1.9976	3.8739	3.6362	3.6448	NM_011602	104.775	1010.35	1.39345	3.71829	141.278	118.288	54.758	1094.25	963.545	973.261	1.84171	1.58772	0.750926	3.87391	3.63619	3.64477	NM_011602	chr4:43545843-43545784	Tln1	Mus musculus talin 1 (Tln1), mRNA [NM_011602]	GO:0005515|GO:0005886|GO:0007016|GO:0030866|GO:0005488|GO:0005198|GO:0007044|GO:0015629|GO:0016020|GO:0007155|GO:0042995|GO:0001726|GO:0005200|GO:0005737|GO:0005856|GO:0005925|GO:0003779|GO:0005158	NM_011602	Mm.208601	21894	ENSMUST00000102947	TC1571902
NM_011615	0.000259911	0.17205	down	0.00482207	2.42878	down	111.908	1339.29	1.58683	4.12593	157.241	56.5591	121.922	1256.61	1381.58	1379.68	1.9304	1.6139	1.2162	4.0735	4.1561	4.1482	NM_011615	269.167	1339.29	2.8457	4.12593	210.382	303.009	294.11	1256.61	1381.58	1379.68	2.41618	2.94477	3.17614	4.07351	4.15608	4.1482	NM_011615	chr1:173271146-173271205	Dedd	Mus musculus death effector domain-containing (Dedd), transcript variant 2, mRNA [NM_011615]	GO:0005634|GO:0005515|GO:0006350|GO:0016481|GO:0003677|GO:0005737|GO:0042981|GO:0006917|GO:0006915|GO:0005730|GO:0045449	NM_011615	Mm.270139	21945	ENSMUST00000097467	NP714579
NM_011655	0.00219473	0.507929	down	2.28055e-05	2.34248	down	5259.17	22046.9	7.1865	8.1638	6381.78	3056.24	6339.5	22033	21736.2	22371.4	7.2733	7.3697	6.9165	8.2044	8.1268	8.1602	NM_011655	4885.2	23693.9	7.04366	8.27169	5275.17	4851.7	4528.75	22932.1	23539.3	24610.1	7.06432	6.94583	7.12082	8.26327	8.24676	8.30505	NM_011655	chr17:35972022-35971963	Tubb5	Mus musculus tubulin, beta 5 (Tubb5), mRNA [NM_011655]	GO:0005525|GO:0005874|GO:0043234|GO:0005198|GO:0000166|GO:0003924|GO:0045298|GO:0051258|GO:0051225|GO:0005829|GO:0005200|GO:0007018|GO:0007017	NM_011655	Mm.273538	22154	ENSMUST00000001566	TC1714018
NM_011678	0.0414557	0.55702	down	0.0133889	1.76929	down	938.205	3378.45	4.5974	5.4416	1454.35	411.117	949.152	3239.8	3396.05	3499.49	5.1397	4.4756	4.1769	5.4226	5.4291	5.4731	NM_011678	797.309	2822.89	4.37911	5.20228	934.159	939.745	518.022	2741.91	2774.72	2952.05	4.56684	4.57768	3.9928	5.19915	5.1621	5.24559	NM_011678	chr9:108293399-108294068	Usp4	Mus musculus ubiquitin specific peptidase 4 (proto-oncogene) (Usp4), mRNA [NM_011678]	GO:0004221|GO:0005634|GO:0016787|GO:0006511|GO:0008233|GO:0008234	NM_011678	Mm.3974	22258	ENSMUST00000035237	TC1603486
NM_011690	0.00713822	0.257409	down	0.0028273	5.37625	down	168.532	1267.98	1.98863	3.9465	274.277	50.3839	180.936	1296.21	1232.67	1275.04	2.7331	1.4471	1.7857	4.0092	3.896	3.9343	NM_011690	79.3801	808.431	0.972403	3.399	107.913	91.6982	38.5285	810.721	798.593	815.978	1.45305	1.22038	0.243781	3.44125	3.3653	3.39047	NM_011690	chr17:35151675-35151893	Vars	Mus musculus valyl-tRNA synthetase (Vars), nuclear gene encoding mitochondrial protein, mRNA [NM_011690]	GO:0006412|GO:0005524|GO:0005737|GO:0005739|GO:0004812|GO:0000166|GO:0006418|GO:0004832|GO:0016874|GO:0006438	NM_011690	Mm.28420	22321	ENSMUST00000087315	TC1571984
NM_011740	9.84862e-05	0.177194	down	0.00422093	1.77379	down	235.176	2893.38	2.717	5.2136	263.769	145.539	296.219	2538.85	2985.01	3156.27	2.6767	2.9774	2.4969	5.0634	5.2581	5.3193	NM_011740	907.151	3347.19	4.61661	5.44344	866.421	912.994	942.037	3005.27	3323.97	3712.33	4.45824	4.53602	4.85557	5.33146	5.42267	5.57619	NM_011740	chr15:36705180-36705040	Ywhaz	Mus musculus tyrosine 3-monooxygenase/tryptophan 5-monooxygenase activation protein, zeta polypeptide (Ywhaz), mRNA [NM_011740]	GO:0005515|GO:0006605|GO:0043234|GO:0005739|GO:0019904|GO:0042493|GO:0005634|GO:0014069|GO:0005737|GO:0005625|GO:0032403|GO:0002553|GO:0006626	NM_011740	Mm.3360	22631	ENSMUST00000110362	TC1713459
NM_011755	0.000186654	0.169454	down	0.0326854	1.73984	down	124.264	499.918	0.108967	2.67	156.843	63.7659	152.183	471.519	512.373	515.861	0.1458	0.4216	-0.2405	2.6312	2.6803	2.6985	NM_011755	10.3519	36.6974	-1.87499	-1.07603	13.8603	8.23549	8.95996	30.4692	36.8778	42.7452	-1.50779	-2.25659	-1.86058	-1.29253	-1.07134	-0.864227	NM_011755	chr18:24161489-24161548	Zfp35	Mus musculus zinc finger protein 35 (Zfp35), mRNA [NM_011755]	GO:0003676|GO:0005634|GO:0046872|GO:0006350|GO:0007275|GO:0003677|GO:0030154|GO:0008270|GO:0007283|GO:0045449|GO:0005622	NM_011755	Mm.290596	22694	ENSMUST00000084735	TC1578821
NM_011809	0.00170201	0.120619	down	0.0088829	1.59428	down	931.379	14821.4	4.54287	7.59433	1612.89	404.331	776.914	14010.7	15104.5	15348.9	5.289	4.4516	3.888	7.5524	7.6067	7.6239	NM_011809	4589.07	14821.4	6.92144	7.59434	5127.23	5382.74	3257.25	14010.7	15104.5	15348.9	7.02328	7.09568	6.64536	7.55243	7.60667	7.62393	NM_011809	chr16:95942227-95942286	Ets2	Mus musculus E26 avian leukemia oncogene 2, 3' domain (Ets2), mRNA [NM_011809]	GO:0005634|GO:0043565|GO:0016563|GO:0003700|GO:0003677|GO:0045944|GO:0006355|GO:0035259	NM_011809	Mm.290207	23872	ENSMUST00000023612	NP1220302
NM_011830	0.0014194	0.192816	down	0.0096894	1.8222	down	721.211	4060.34	3.35103	5.72573	1096.9	325.023	741.711	3816.6	4072.79	4291.63	3.934	3.1871	2.932	5.6762	5.7157	5.7853	NM_011830	1106.67	4051.69	4.8563	5.72198	1342.04	1242.11	735.866	3775.47	4030.17	4349.42	5.08953	4.98013	4.49923	5.66063	5.70061	5.80469	NM_011830	chr9:108467012-108467066	Impdh2	Mus musculus inosine 5'-phosphate dehydrogenase 2 (Impdh2), mRNA [NM_011830]	GO:0006164|GO:0046872|GO:0008152|GO:0016491|GO:0003938|GO:0003824|GO:0046651|GO:0006177|GO:0055114	NM_011830	Mm.6065	23918	ENSMUST00000081111	TC1722955
NM_011874	0.011756	0.510152	down	2.68818e-05	1.51909	down	1717.73	7675.19	5.47707	6.44807	2481.07	735.822	1936.3	7471.92	7623.87	7929.79	5.9103	5.3154	5.2055	6.4027	6.4355	6.506	NM_011874	3640.46	11410.4	6.61486	7.21807	3860.38	3924.32	3136.68	11466	11248.2	11517	6.61384	6.63978	6.59095	7.26326	7.18139	7.20957	NM_011874	chr7:28827373-28827132	Psmc4	Mus musculus proteasome (prosome, macropain) 26S subunit, ATPase, 4 (Psmc4), mRNA [NM_011874]	GO:0005634|GO:0016787|GO:0001824|GO:0005524|GO:0000502|GO:0017111|GO:0005737|GO:0000166|GO:0030163	NM_011874	Mm.29582	23996	ENSMUST00000032824	TC1638815
NM_011876	0.00165421	0.108272	down	0.0108004	1.51168	down	292.453	4689.43	2.72517	5.93243	443.448	72.0868	361.824	4808.15	4691.87	4568.28	3.4262	1.9638	2.7855	6.0085	5.9182	5.8706	NM_011876	1613.82	4952.12	5.41774	6.01389	1973.5	1676.12	1191.82	4985.94	4923.8	4946.61	5.64586	5.41247	5.19488	6.06184	5.98954	5.99031	NM_011876	chr9:106117526-106117585	Twf2	Mus musculus twinfilin, actin-binding protein, homolog 2 (Drosophila) (Twf2), mRNA [NM_011876]	GO:0005524|GO:0005856|GO:0005737|GO:0005080|GO:0003779|GO:0005622	NM_011876	Mm.274346	23999		TC1572583
NM_011919	0.00114511	0.329694	down	0.000142075	2.63979	down	435.029	2640.93	3.47697	5.07777	596.649	172.781	535.655	2519.73	2735.04	2668.03	3.8543	3.225	3.3516	5.0644	5.1041	5.0648	NM_011919	395.347	2131.62	3.39714	4.79757	443.12	440.724	302.197	2184.5	2122.04	2088.31	3.49087	3.48529	3.21527	4.87127	4.77522	4.7462	NM_011919	chr8:11561912-11561971	Ing1	Mus musculus inhibitor of growth family, member 1 (Ing1), mRNA [NM_011919]	GO:0005634|GO:0005515|GO:0016563|GO:0046872|GO:0045941|GO:0008270|GO:0007049	NM_011919	Mm.25709	26356	ENSMUST00000054399	TC1686633
NM_011989	0.00183754	0.331895	down	0.0111766	3.43084	down	80.652	650.19	1.16403	2.75523	73.0414	53.3014	115.613	697.573	630.013	622.984	0.8242	1.5283	1.1396	2.9041	2.6915	2.6701	NM_011989	161.605	1042.91	1.98621	3.76477	219.515	190.068	75.2326	1115.28	1012.54	1000.92	2.47749	2.27193	1.20921	3.90138	3.70774	3.6852	NM_011989	chr2:29671115-29671174	Slc27a4	Mus musculus solute carrier family 27 (fatty acid transporter), member 4 (Slc27a4), mRNA [NM_011989]	GO:0004467|GO:0005886|GO:0006869|GO:0000166|GO:0003824|GO:0006810|GO:0042760|GO:0001676|GO:0006629|GO:0031957|GO:0016020|GO:0015909|GO:0008152|GO:0006631|GO:0043588|GO:0001579|GO:0031526|GO:0000038|GO:0016021|GO:0005783|GO:0016874|GO:0005902	NM_011989	Mm.330113	26569	ENSMUST00000080065	TC1576419
NM_011991	2.6149e-05	0.185823	down	5.28698e-06	1.84908	down	259.738	2927.03	2.82643	5.25443	319.234	139.602	320.38	2826.23	2887.72	3067.14	2.952	2.9173	2.61	5.2428	5.2197	5.3008	NM_011991	765.179	2927.03	4.36762	5.25443	809.07	803.123	683.346	2826.23	2887.72	3067.14	4.35944	4.35104	4.3924	5.24285	5.21969	5.30076	NM_011991	chr11:59634853-59633613	Cops3	Mus musculus COP9 (constitutive photomorphogenic) homolog, subunit 3 (Arabidopsis thaliana) (Cops3), mRNA [NM_011991]	GO:0005634|GO:0005515|GO:0008180|GO:0001701|GO:0005737	NM_011991	Mm.40	26572	ENSMUST00000019517	TC1765447
NM_012010	0.00399481	0.534255	down	0.00104645	2.0865	down	382.274	1043.59	2.8569	3.7613	457.944	216.362	472.515	918.184	1065.65	1146.92	2.974	3.0024	2.5943	3.6208	3.7815	3.8816	NM_012010	240.188	1043.59	2.70023	3.76132	237.399	240.691	242.475	918.184	1065.65	1146.92	2.59048	2.6126	2.89762	3.62082	3.7815	3.88164	NM_012010	chrX:91441694-91441635	Eif2s3x	Mus musculus eukaryotic translation initiation factor 2, subunit 3, structural gene X-linked (Eif2s3x), mRNA [NM_012010]	GO:0008150|GO:0003743|GO:0003674|GO:0006412|GO:0005525|GO:0000166|GO:0005575|GO:0003924	NM_012010	Mm.218851	26905	ENSMUST00000050328	TC1573957
NM_012015	0.00177762	0.245189	down	0.000404763	5.6022	down	306.679	2540.3	2.9651	4.99313	466.638	123.893	329.505	2287.78	2611.21	2721.92	3.4997	2.7451	2.6505	4.8918	5.0128	5.0748	NM_012015	166.855	1858.33	2.11124	4.59723	202.545	194.893	103.127	1718.35	1863.84	1992.79	2.36141	2.30809	1.6642	4.52499	4.58804	4.67866	NM_012015	chr13:56205812-56205753	H2afy	Mus musculus H2A histone family, member Y (H2afy), transcript variant 1, mRNA [NM_012015]	GO:0005634|GO:0001740|GO:0016568|GO:0003677|GO:0007549|GO:0000786|GO:0003682|GO:0005813|GO:0005694|GO:0006334|GO:0000793	NM_012015	Mm.393607	26914	ENSMUST00000099477	TC1594670
NM_012037	0.0020752	0.323073	down	0.00941292	1.93374	down	273.173	1806.12	2.92733	4.5574	360.556	167.684	291.278	1707.67	1813.25	1897.44	3.1276	3.1818	2.4726	4.516	4.5483	4.6079	NM_012037	467.458	1806.12	3.60602	4.55742	578.489	522.315	301.57	1707.67	1813.25	1897.44	3.87546	3.73033	3.21228	4.516	4.54834	4.60792	NM_012037	chr11:101320487-101320428	Vat1	Mus musculus vesicle amine transport protein 1 homolog (T californica) (Vat1), mRNA [NM_012037]	GO:0008152|GO:0005737|GO:0008270|GO:0005488|GO:0016491|GO:0003824|GO:0055114	NM_012037	Mm.29210	26949	ENSMUST00000040430	TC1573243
NM_012052	6.38113e-06	0.00933479	down	0.00548914	2.044	down	310.582	75506.8	2.95127	9.69443	446.194	153.873	331.679	74521.4	75941.8	76057.2	3.2671	3.0508	2.5359	9.7024	9.6859	9.695	NM_012052	8465.8	34664.4	7.78932	8.82072	10506.6	9297.14	5593.66	33451.4	34792.7	35749.1	8.05832	7.88413	7.4255	8.80796	8.81048	8.8437	NM_012052	chr7:106631137-106630863	Rps3	Mus musculus ribosomal protein S3 (Rps3), mRNA [NM_012052]	GO:0005840|GO:0003735|GO:0006412|GO:0015935|GO:0005737|GO:0030425|GO:0003723|GO:0022627|GO:0030529|GO:0012505|GO:0005622	NM_012052	Mm.236868	27050	ENSMUST00000107096	NP1215240
NM_013508	0.00289539	0.255011	down	0.00128645	1.93419	down	241.201	1939.41	2.60927	4.58063	381.158	97.2469	245.198	1911.49	1939.42	1967.32	3.2078	2.3958	2.2242	4.5923	4.5658	4.5838	NM_013508	331.119	1308.6	3.14176	4.0935	409.078	314.869	269.409	1269.44	1312.44	1343.92	3.37555	3.00016	3.04958	4.08816	4.08202	4.11032	NM_013508	chr10:92710173-92710161	Elk3	Mus musculus ELK3, member of ETS oncogene family (Elk3), transcript variant 1, mRNA [NM_013508]	GO:0042060|GO:0005634|GO:0043565|GO:0003700|GO:0006350|GO:0003677|GO:0001525|GO:0006355|GO:0045449	NM_013508	Mm.4454	13713	ENSMUST00000105291	NP714657
NM_013539	0.00210835	0.457888	down	0.00286707	1.53172	down	724.83	3186.56	4.2508	5.37773	977.051	323.088	874.352	3136.13	3244.16	3179.39	4.5659	4.128	4.0585	5.393	5.3876	5.3526	NM_013539	1013.65	3186.56	4.76257	5.37773	1211.91	972.862	856.177	3136.13	3244.16	3179.39	4.94238	4.62765	4.71769	5.39295	5.38761	5.35262	NM_013539	chr6:124760562-124760621	Spsb2	Mus musculus splA/ryanodine receptor domain and SOCS box containing 2 (Spsb2), mRNA [NM_013539]	GO:0005737	NM_013539	Mm.261906	14794	ENSMUST00000112474	TC1581440
NM_013559	0.00303317	0.0849172	down	0.00854627	2.1519	down	575.328	11085.5	3.61703	7.17483	269.985	360.254	1095.74	10688.5	10725.4	11842.6	2.5121	4.1241	4.2149	7.162	7.1127	7.2498	NM_013559	2503.69	11085.5	6.06921	7.17482	2213.28	2312.26	2985.53	10688.5	10725.4	11842.6	5.81129	5.87664	6.5197	7.16196	7.11272	7.24978	NM_013559	chr5:150419485-150419426	Hsph1	Mus musculus heat shock 105kDa/110kDa protein 1 (Hsph1), mRNA [NM_013559]	GO:0005634|GO:0005515|GO:0005524|GO:0006950|GO:0005737|GO:0000166|GO:0051085	NM_013559	Mm.270681	15505	ENSMUST00000110499	TC1595034
NM_013587	0.00215135	0.430027	down	0.00307592	1.52845	down	372.654	1696.79	3.20807	4.42557	518.327	156.034	443.602	1718.86	1681.41	1690.11	3.5485	3.022	3.0537	4.4853	4.3951	4.3963	NM_013587	674.439	2105.04	4.16763	4.7797	731.489	775.209	516.618	2118.87	2091.97	2104.29	4.21401	4.3	3.98888	4.82727	4.75463	4.7572	NM_013587	chr5:35437504-35435982	Lrpap1	Mus musculus low density lipoprotein receptor-related protein associated protein 1 (Lrpap1), mRNA [NM_013587]	GO:0005515|GO:0004872|GO:0050750|GO:0005886|GO:0031982|GO:0005737|GO:0008201|GO:0048237|GO:0005783	NM_013587	Mm.277661	16976	ENSMUST00000153664	TC1674453
[truncated: 420 more rows]
