# Supplementary material for: Folic Acid supplementary reduce the incidence of adenocarcinoma in a mouse model of colorectal cancer: microarray gene expression profile
Source: J Exp Clin Cancer Res. 2011 Dec 29;30(1):116. doi: 10.1186/1756-9966-30-116 (PMC3259116; doi:10.1186/1756-9966-30-116)
Supplement: Additional file 4 — Table S4. Complete list of differentially expressed genes in FA2 group and FA3 group. the file contains complete differential genes between FA3 group and FA2 group by the micro-array [file 1756-9966-30-116-S4.XLS]

## Sheet: mmu
Table S4. The complete list of the pathways based on the differentially expressed genes between FA3 group and DMH group.
#Column "PathwayID" stands for Pathway identifiers used in KEGG
#Column "Definition" stands for the definition of the PathwayID
#Column "OriginalWebSite"stands for The map's website,the nodes with red frame and red symbol are associated with the DE genes, green nodes have no significance
#Column "p-value"
"EASE-score" stands for the enrichment p-value of the PathwayID used EASE method, EASE Score is modified Fisher's exact probability by penalizing (subtract) the count of positive agreement by 1
"Fisher-Pvalue" stands for the enrichment p-value of the PathwayID used Fisher's exact test
"Hypergeometric-Pvalue" stands for the enrichment p-value of the PathwayID used Hypergeometric test
#Column "SelectionCounts" stands for the Count of the DE genes' entities directly associated with the listed PathwayID
#Column "SelectionSize" stands for the total number of the DE genes' entities
#Column "Count" stands for the count of the chosen background population genes' entities associated with the listed PathwayID
#Column "Size" stands for the total number of chosen background population genes' entities
#Column "FDR" stands for the false discover rate of the PathwayID
#Column "Enrichment_Score" stands for the Enrichment Score value of the PathwayID, it equals "-log10(Pvalue)"
#Column "GENES" stands for the DE genes associated with the PathwayID
PathwayID	Definition	OriginalWebSite	Fisher-Pvalue	SelectionCounts	SelectionSize	Count	Size	FDR	Enrichment_Score	Genes
mmu03010	Ribosome - Mus musculus (mouse)	http://www.genome.jp/dbget-bin/show_pathway?mmu03010+68537+19896+67025+269261+270106+22121+67115+66480+319195+19899+19899+76808+19921+19934+68028+65019+268449+19941+19942+26451+19943+19944+19946+114641+19951+57808+19982+66483+66483+67281+67248+67891+19983+19989+19989+27176+26961+20005+11837+56040+67097+20042+68052+20044+20054+267019+20055+20068+20084+16898+20088+75617+27370+57294+22186+78294+6794…	1.61045e-09	64	1618	133	6645	3.01837e-07	8.79305	MRPL13//RPL10A//RPL11//RPL12//RPL13//RPL13A//RPL14//RPL15//RPL17//RPL18//RPL18A//RPL18A//RPL19//RPL22//RPL22L1//RPL23//RPL23A//RPL26//RPL27//RPL27A//RPL28//RPL29//RPL30//RPL31//RPL32//RPL35A//RPL36A//RPL36A//RPL36AL//RPL37//RPL39//RPL4//RPL5//RPL7//RPL7A//RPL7A//RPL8//RPL9//RPLP0//RPLP1//RPS10//RPS12//RPS13//RPS14//RPS15//RPS15A//RPS16//RPS17//RPS18//RPS2//RPS24//RPS25//RPS26//RPS27//RPS27A//RPS2…
mmu03050	Proteasome - Mus musculus (mouse)	http://www.genome.jp/dbget-bin/show_pathway?mmu03050+19175+66537+26440+19166+19167+26441+26442+26443+26444+19170+19171+26445+19172+19177+16913+19179+19182+23996+67089+69077+66997+23997+59029+22123+19185+66413+17463+57296+19186+19188+19192+20422	2.86101e-09	32	1618	50	6645	3.01837e-07	8.54348	MPND//POMP//PSMA1//PSMA2//PSMA3//PSMA4//PSMA5//PSMA6//PSMA7//PSMB1//PSMB10//PSMB2//PSMB4//PSMB7//PSMB8//PSMC1//PSMC3//PSMC4//PSMC6//PSMD11//PSMD12//PSMD13//PSMD14//PSMD3//PSMD4//PSMD6//PSMD7//PSMD8//PSME1//PSME2//PSME3//SHFM1
mmu04141	Protein processing in endoplasmic reticulum - Mus musculus (mouse)	http://www.genome.jp/dbget-bin/show_pathway?mmu04141+12018+27061+12317+12333+12334+12955+26965+13135+13198+13200+67819+116891+70377+56445+67838+56812+66861+13665+27103+66753+67397+230904+14376+109815+15519+15516+22027+14828+15481+66245+15505+70361+66890+230815+57377+18024+217365+386649+18453+12304+50907+56438+54197+20014+20224+66397+110379+27054+77371+99683+69608+69162+66212+20338+81500+107513+66…	3.8198e-08	77	1618	181	6645	2.6866e-06	7.41796	BAK1//BCAP31//CALR//CAPN1//CAPN2//CRYAB//CUL1//DAD1//DDIT3//DDOST//DERL1//DERL2//DERL3//DNAJA2//DNAJB11//DNAJB2//DNAJC10//EIF2A//EIF2AK4//ERLEC1//ERP29//FBXO2//GANAB//H47//HSP90AA1//HSP90AB1//HSP90B1//HSPA5//HSPA8//HSPBP1//HSPH1//LMAN1//LMAN2//MAN1C1//MOGS//NFE2L2//NPLOC4//NSFL1C//P4HB//PDIA4//PREB//RBX1//RNF5//RPN2//SAR1A//SAR1B//SEC13//SEC23B//SEC24A//SEC24B//SEC24D//SEC31A//SEC61B//SEL1L//SIL1…
mmu00190	Oxidative phosphorylation - Mus musculus (mouse)	http://www.genome.jp/dbget-bin/show_pathway?mmu00190+11946+66043+67126+11950+228033+71679+11957+57423+11958+27425+28080+54411+11975+114143+11984+11972+11974+11964+66335+73834+66290+66237+69802+12857+12858+12859+12861+110323+12864+12866+66142+12868+66445+76429+54405+67273+69875+17991+66091+17992+68202+67130+66108+70316+68342+68198+66495+68194+230075+66916+67264+66218+66377+68197+227197+226646+1799…	5.44993e-08	73	1618	170	6645	2.87484e-06	7.26361	ATP5A1//ATP5D//ATP5E//ATP5F1//ATP5G3//ATP5H//ATP5J//ATP5J2//ATP5K//ATP5L//ATP5O//ATP6AP1//ATP6V0A1//ATP6V0B//ATP6V0C//ATP6V0D1//ATP6V0E//ATP6V1A//ATP6V1C1//ATP6V1D//ATP6V1G1//ATP6V1G2//COX11//COX4I1//COX5A//COX5B//COX6A1//COX6B1//COX6C//COX7A2//COX7B//COX8A//CYC1//LHPP//NDUFA1//NDUFA10//NDUFA11//NDUFA2//NDUFA3//NDUFA4//NDUFA5//NDUFA6//NDUFA9//NDUFAB1//NDUFB10//NDUFB2//NDUFB3//NDUFB4//NDUFB6//NDUF…
mmu03040	Spliceosome - Mus musculus (mouse)	http://www.genome.jp/dbget-bin/show_pathway?mmu03040+66055+53817+72654+27967+66642+66070+13207+217207+20624+192170+229279+15387+76936+51810+15481+57905+27756+67678+50783+66373+78651+17149+66070+76522+20826+23983+68479+53317+56031+54633+70767+230596+54614+68879+67959+76938+20227+67465+75062+81898+319322+107701+14105+76479+320632+66618+66585+20637+68981+20638+20630+20641+107686+67332+20643+69878+66…	1.05955e-07	66	1618	151	6645	4.47131e-06	6.97488	0610009D07RIK//BAT1A//CCDC12//CHERP//CTNNBL1//CWC15//DDX5//DHX8//EFTUD2//EIF4A3//HNRNPA3//HNRNPK//HNRNPM//HNRNPU//HSPA8//ISY1//LSM2//LSM3//LSM4//LSM5//LSM6//MAGOH//MED1//NAA38//NHP2L1//PCBP1//PHF5A//PLRG1//PPIE//PQBP1//PRPF3//PRPF38A//PRPF40B//PRPF6//PUF60//RBM17//SART1//SF3A1//SF3A3//SF3B1//SF3B2//SF3B4//SFRS13A//SMNDC1//SNRNP200//SNRNP27//SNRNP40//SNRNP70//SNRPA1//SNRPB//SNRPC//SNRPD1//SNRPD2//…
mmu05016	Huntington's disease - Mus musculus (mouse)	http://www.genome.jp/dbget-bin/show_pathway?mmu05016+11771+11772+71770+11773+232910+11946+66043+67126+11950+228033+71679+11957+28080+12370+12757+74325+67300+12857+12858+12859+12861+110323+12864+12866+66142+12868+12913+26427+66445+13063+13191+69654+67665+381917+68922+54152+433326+14682+14775+15114+16438+54405+67273+17991+66091+17992+68202+67130+66108+70316+68342+68198+66495+68194+230075+66916+6726…	1.96651e-07	94	1618	241	6645	6.91557e-06	6.7063	AP2A1//AP2A2//AP2B1//AP2M1//AP2S1//ATP5A1//ATP5D//ATP5E//ATP5F1//ATP5G3//ATP5H//ATP5J//ATP5O//CASP8//CLTA//CLTB//CLTC//COX4I1//COX5A//COX5B//COX6A1//COX6B1//COX6C//COX7A2//COX7B//COX8A//CREB3//CREB3L1//CYC1//CYCS//DCTN1//DCTN2//DCTN4//DNAHC3//DNAIC1//DNALC4//GM5529//GNAQ//GPX1//HAP1//ITPR1//NDUFA1//NDUFA10//NDUFA2//NDUFA3//NDUFA4//NDUFA5//NDUFA6//NDUFA9//NDUFAB1//NDUFB10//NDUFB2//NDUFB3//NDUFB4//…
mmu00480	Glutathione metabolism - Mus musculus (mouse)	http://www.genome.jp/dbget-bin/show_pathway?mmu00480+16790+14381+14629+71522+14380+14775+14776+14778+625249+14782+14854+14862+14863+14866+14873+14870+14871+14872+15926+269951+66988+56615+211666+66447+18263+75475+110208+20133+20810+66073	8.03105e-07	30	1618	54	6645	2.42079e-05	6.09523	ANPEP//G6PDX//GCLC//GGT6//GPD2//GPX1//GPX2//GPX3//GPX4//GSR//GSS//GSTM1//GSTM2//GSTM5//GSTO1//GSTP1//GSTT1//GSTT2//IDH1//IDH2//LAP3//MGST1//MGST2//MGST3//ODC1//OPLAH//PGD//RRM1//SRM//TXNDC12
mmu04120	Ubiquitin mediated proteolysis - Mus musculus (mouse)	http://www.genome.jp/dbget-bin/show_pathway?mmu04120+17222+66156+69010+99152+59008+56317+99152+107995+66440+217232+216150+56371+26965+71745+26554+99375+72584+66515+13194+76375+71991+67030+230904+106052+103583+56371+15204+73998+67345+50868+67455+242521+17246+17999+83814+66053+56438+12702+56424+74126+67673+69807+14897+50995+22209+68612+56550+66105+22194+218793+22193+67921+67128+56228+140499+53323+2…	5.53218e-06	63	1618	156	6645	0.000145911	5.2571	ANAPC1//ANAPC11//ANAPC13//ANAPC2//ANAPC5//ANAPC7//APC2//CDC20//CDC26//CDC27//CDC34//CDH1//CUL1//CUL2//CUL3//CUL4A//CUL4B//CUL7//DDB1//DET1//ERCC8//FANCL//FBXO2//FBXO4//FBXW11//FZR1//HERC2//HERC3//HERC4//KEAP1//KLHL13//KLHL9//MDM2//NEDD4//NEDD4L//PPIL2//RBX1//SOCS3//STUB1//SYVN1//TCEB2//TRIM32//TRIP12//UBA2//UBE2A//UBE2C//UBE2D2//UBE2D3//UBE2E1//UBE2E2//UBE2E3//UBE2F//UBE2G1//UBE2J1//UBE2J2//UBE2K…
mmu04142	Lysosome - Mus musculus (mouse)	http://www.genome.jp/dbget-bin/show_pathway?mmu04142+56325+11432+252903+11774+11775+11776+11777+11883+11886+54411+11975+114143+11984+11972+211286+12757+74325+67300+19025+13030+13032+13033+56464+13039+13040+67464+71665+14387+260302+11605+12091+214505+110006+15211+15212+52120+15932+16004+16783+16784+17775+114128+17113+27419+27426+67963+54397+19156+27029+235504+20597+58911+27060+12751	7.43367e-06	54	1618	129	6645	0.000174278	5.1288	ABCB9//ACP2//AP1S3//AP3B1//AP3B2//AP3D1//AP3S1//ARSA//ASAH1//ATP6AP1//ATP6V0A1//ATP6V0B//ATP6V0C//ATP6V0D1//CLN5//CLTA//CLTB//CLTC//CTSA//CTSB//CTSC//CTSD//CTSF//CTSL//CTSS//ENTPD4//FUCA1//GAA//GGA3//GLA//GLB1//GNPTG//GUSB//HEXA//HEXB//HGSNAT//IDUA//IGF2R//LAMP1//LAMP2//LAPTM4A//LAPTM4B//M6PR//NAGLU//NAGPA//NPC2//PPT2//PSAP//SGSH//SLC17A5//SMPD1//SUMF1//TCIRG1//TPP1
mmu00280	Valine, leucine and isoleucine degradation - Mus musculus (mouse)	http://www.genome.jp/dbget-bin/show_pathway?mmu00280+268860+113868+52538+11364+11409+110446+110460+72535+11669+104776+11992+12040+13382+93747+15107+97212+231086+58875+227095+15356+208715+15360+15108+14204+72039+67041	2.15388e-05	26	1618	50	6645	0.000454469	4.66678	ABAT//ACAA1A//ACAA2//ACADM//ACADS//ACAT1//ACAT2//ALDH1B1//ALDH2//ALDH6A1//AUH//BCKDHB//DLD//ECHS1//HADH//HADHA//HADHB//HIBADH//HIBCH//HMGCL//HMGCS1//HMGCS2//HSD17B10//IL4I1//MCCC1//OXCT1
mmu00020	Citrate cycle (TCA cycle) - Mus musculus (mouse)	http://www.genome.jp/dbget-bin/show_pathway?mmu00020+104112+11429+235339+13382+14194+15926+269951+67834+170718+15929+17449+17448+18293+18597+68263+66052+66925+56451+20917	2.43104e-05	19	1618	32	6645	0.000466317	4.61421	ACLY//ACO2//DLAT//DLD//FH1//IDH1//IDH2//IDH3A//IDH3B//IDH3G//MDH1//MDH2//OGDH//PDHA1//PDHB//SDHC//SDHD//SUCLG1//SUCLG2
mmu03018	RNA degradation - Mus musculus (mouse)	http://www.genome.jp/dbget-bin/show_pathway?mmu03018+72068+104625+319618+69305+72662+13806+433182+50912+227715+109075+27998+72544+69639+15526+15510+67207+27756+67678+50783+66373+78651+68533+76522+210106+18789+216578+74108+225929+71701+108077+72198+66317+24127+319885	2.65897e-05	34	1618	73	6645	0.000467535	4.57529	CNOT2//CNOT6//DCP1B//DCPS//DIS3//ENO1//ENO1//EXOSC10//EXOSC2//EXOSC4//EXOSC5//EXOSC6//EXOSC8//HSPA9//HSPD1//LSM1//LSM2//LSM3//LSM4//LSM5//LSM6//MPHOSPH6//NAA38//PAPD7//PAPOLA//PAPOLG//PARN//PATL1//PNPT1//SKI//SKIV2L2//WDR61//XRN1//ZCCHC7
mmu04146	Peroxisome - Mus musculus (mouse)	http://www.genome.jp/dbget-bin/show_pathway?mmu04146+19299+19300+113868+170789+11430+80911+433256+17117+12359+51798+13850+14712+56185+15356+15488+15926+269951+56690+17527+110959+23986+111175+72129+18633+19298+74043+19305+224824+18634+16922+19301+18477+59038+20280+20655+20656	5.44349e-05	36	1618	81	6645	0.00088352	4.26412	ABCD3//ABCD4//ACAA1A//ACOT8//ACOX1//ACOX3//ACSL5//AMACR//CAT//ECH1//EPHX2//GNPAT//HAO2//HMGCL//HSD17B4//IDH1//IDH2//MLYCD//MPV17//NUDT19//PECI//PECR//PEX13//PEX16//PEX19//PEX26//PEX5//PEX6//PEX7//PHYH//PMP22//PRDX1//PXMP4//SCP2//SOD1//SOD2
mmu00240	Pyrimidine metabolism - Mus musculus (mouse)	http://www.genome.jp/dbget-bin/show_pathway?mmu00240+56248+66588+51797+55936+56749+99586+21915+67464+12499+16434+18102+18103+79059+103850+66401+18950+71701+69745+20019+20016+20018+231329+20021+69241+66420+69833+67710+245841+20022+69920+66491+70428+74414+69870+67005+19075+20133+21877+50493+72962+22245+80914+22247+66136	6.52175e-05	44	1618	106	6645	0.00098292	4.18564	AK3//CMPK1//CTPS//CTPS2//DHODH//DPYD//DTYMK//ENTPD4//ENTPD5//ITPA//NME1//NME2//NME3//NT5M//NUDT2//PNP//PNPT1//POLD4//POLR1A//POLR1C//POLR1D//POLR2B//POLR2C//POLR2D//POLR2E//POLR2F//POLR2G//POLR2H//POLR2I//POLR2I//POLR2L//POLR3B//POLR3C//POLR3GL//POLR3K//PRIM1//RRM1//TK1//TXNRD1//TYMP//UCK1//UCK2//UMPS//ZNRD1
mmu05012	Parkinson's disease - Mus musculus (mouse)	http://www.genome.jp/dbget-bin/show_pathway?mmu05012+11946+66043+67126+11950+228033+71679+11957+28080+12857+12858+12859+12861+110323+12864+12866+66142+12868+66445+13063+433326+64704+66725+54405+67273+17991+66091+17992+68202+67130+66108+70316+68342+68198+66495+68194+230075+66916+67264+66218+66377+68197+227197+226646+17993+595136+225887+78330+57320+67738+67738+22187+66052+66925+11740+22187+22187+67…	0.000180904	66	1618	182	6645	0.00254471	3.74255	ATP5A1//ATP5D//ATP5E//ATP5F1//ATP5G3//ATP5H//ATP5J//ATP5O//COX4I1//COX5A//COX5B//COX6A1//COX6B1//COX6C//COX7A2//COX7B//COX8A//CYC1//CYCS//GM5529//HTRA2//LRRK2//NDUFA1//NDUFA10//NDUFA2//NDUFA3//NDUFA4//NDUFA5//NDUFA6//NDUFA9//NDUFAB1//NDUFB10//NDUFB2//NDUFB3//NDUFB4//NDUFB6//NDUFB7//NDUFB8//NDUFB9//NDUFC1//NDUFC2//NDUFS1//NDUFS2//NDUFS4//NDUFS5//NDUFS8//NDUFV3//PARK7//PPID//PPIF//RPS27A//SDHC//SDH…
mmu05219	Bladder cancer - Mus musculus (mouse)	http://www.genome.jp/dbget-bin/show_pathway?mmu05219+12550+12567+12575+13143+242705+15461+16653+26395+26396+26413+26417+17246+17390+17869+18176+18654+110157+56289+19645+72962+22340+22341	0.000195419	22	1618	44	6645	0.00257709	3.70903	CDH1//CDK4//CDKN1A//DAPK2//E2F2//HRAS1//KRAS//MAP2K1//MAP2K2//MAPK1//MAPK3//MDM2//MMP2//MYC//NRAS//PIGF//RAF1//RASSF1//RB1//TYMP//VEGFB//VEGFC
mmu00520	Amino sugar and nucleotide sugar metabolism - Mus musculus (mouse)	http://www.genome.jp/dbget-bin/show_pathway?mmu00520+245847+12763+12764+72017+109754+74246+14635+14583+69080+331026+54342+15211+15212+15275+15277+110119+109785+29858+22122+107652+227620+22235+216558	0.000212218	23	1618	47	6645	0.002634	3.67322	AMDHD2//CMAH//CMAS//CYB5R1//CYB5R3//GALE//GALK1//GFPT1//GMPPA//GMPPB//GNPNAT1//HEXA//HEXB//HK1//HK2//MPI//PGM3//PMM1//TSTA3//UAP1//UAP1L1//UGDH//UGP2
mmu05216	Thyroid cancer - Mus musculus (mouse)	http://www.genome.jp/dbget-bin/show_pathway?mmu05216+76551+12550+12387+15461+16653+26395+26396+26413+26417+17869+27057+18176+19016+20181+20182+21787+59069	0.000252352	17	1618	31	6645	0.00295813	3.59799	CCDC6//CDH1//CTNNB1//HRAS1//KRAS//MAP2K1//MAP2K2//MAPK1//MAPK3//MYC//NCOA4//NRAS//PPARG//RXRA//RXRB//TFG//TPM3
mmu03420	Nucleotide excision repair - Mus musculus (mouse)	http://www.genome.jp/dbget-bin/show_pathway?mmu03420+26370+99375+72584+13194+13872+50505+71991+14884+209357+14885+66467+16881+18538+69745+56438+19687+19718+106344+72151+68275+68240+22591	0.000295372	22	1618	45	6645	0.00315943	3.52963	CETN2//CUL4A//CUL4B//DDB1//ERCC3//ERCC4//ERCC8//GTF2H1//GTF2H3//GTF2H4//GTF2H5//LIG1//PCNA//POLD4//RBX1//RFC1//RFC2//RFC4//RFC5//RPA1//RPA3//XPC
mmu03020	RNA polymerase - Mus musculus (mouse)	http://www.genome.jp/dbget-bin/show_pathway?mmu03020+20019+20016+20018+231329+20021+69241+66420+69833+67710+245841+20022+69920+66491+70428+74414+69870+67005+66136	0.000299472	18	1618	34	6645	0.00315943	3.52364	POLR1A//POLR1C//POLR1D//POLR2B//POLR2C//POLR2D//POLR2E//POLR2F//POLR2G//POLR2H//POLR2I//POLR2I//POLR2L//POLR3B//POLR3C//POLR3GL//POLR3K//ZNRD1
mmu00250	Alanine, aspartate and glutamate metabolism - Mus musculus (mouse)	http://www.genome.jp/dbget-bin/show_pathway?mmu00250+268860+71670+11564+11566+11565+212647+212647+214579+109900+27053+14583+14660+216456+14661+14719+108682+14204+52633	0.000417203	17	1618	32	6645	0.00400135	3.37965	ABAT//ACY3//ADSL//ADSS//ADSS//ALDH4A1//ALDH5A1//ALDH5A1//ASL//ASNS//GFPT1//GLS//GLS//GLUD1//GOT2//GPT2//IL4I1//NIT2
mmu00650	Butanoate metabolism - Mus musculus (mouse)	http://www.genome.jp/dbget-bin/show_pathway?mmu00650+78894+268860+11409+110446+110460+20216+214579+71911+93747+15107+97212+15356+208715+15360+67041+18597+68263	0.000417203	17	1618	32	6645	0.00400135	3.37965	AACS//ABAT//ACADS//ACAT1//ACAT2//ACSM3//ALDH5A1//BDH1//ECHS1//HADH//HADHA//HMGCL//HMGCS1//HMGCS2//OXCT1//PDHA1//PDHB
mmu04114	Oocyte meiosis - Mus musculus (mouse)	http://www.genome.jp/dbget-bin/show_pathway?mmu04114+56398+11512+11515+17222+66156+69010+99152+59008+56317+99152+12315+12313+12314+12315+12314+108058+12323+12325+12442+107995+66440+217232+26965+103583+16001+16438+16439+26395+26413+26417+19046+19052+51792+226849+26931+21770+19056+19058+18749+19108+56438+20111+110651+24061+13006+54401+22627+22628+22629+22630+22631	0.000563942	48	1618	128	6645	0.00517356	3.24877	1500003O03RIK//ADCY6//ADCY9//ANAPC1//ANAPC11//ANAPC13//ANAPC2//ANAPC5//ANAPC7//APC2//CALM1//CALM1//CALM1//CALM3//CALM3//CAMK2D//CAMK2D//CAMK2G//CCNB2//CDC20//CDC26//CDC27//CUL1//FBXW11//IGF1R//ITPR1//ITPR2//MAP2K1//MAPK1//MAPK3//PPP1CB//PPP2CA//PPP2R1A//PPP2R5A//PPP2R5C//PPP2R5D//PPP3CB//PPP3R1//PRKACB//PRKX//RBX1//RPS6KA1//RPS6KA3//SMC1A//SMC3//YWHAB//YWHAE//YWHAG//YWHAH//YWHAQ//YWHAZ
mmu00051	Fructose and mannose metabolism - Mus musculus (mouse)	http://www.genome.jp/dbget-bin/show_pathway?mmu00051+11677+14187+14121+14120+69080+331026+15275+15277+110119+77116+219135+270198+18641+18642+75454+29858+21991+22122	0.000739929	18	1618	36	6645	0.00650521	3.13081	AKR1B3//AKR1B8//FBP1//FBP1//GMPPA//GMPPB//HK1//HK2//MPI//MTMR2//MTMR6//PFKFB4//PFKL//PFKM//PHPT1//PMM1//TPI1//TSTA3
mmu03430	Mismatch repair - Mus musculus (mouse)	http://www.genome.jp/dbget-bin/show_pathway?mmu03430+16881+17350+17685+17688+18538+69745+19687+19718+106344+72151+68275+68240+381760	0.000932949	13	1618	23	6645	0.00757127	3.03014	LIG1//MLH1//MSH2//MSH6//PCNA//POLD4//RFC1//RFC2//RFC4//RFC5//RPA1//RPA3//SSBP1
mmu00640	Propanoate metabolism - Mus musculus (mouse)	http://www.genome.jp/dbget-bin/show_pathway?mmu00640+268860+100705+11364+110446+110460+68738+60525+72535+11669+104776+93747+97212+227095+56690+56451+20917	0.000932952	16	1618	31	6645	0.00757127	3.03014	ABAT//ACACB//ACADM//ACAT1//ACAT2//ACSS1//ACSS2//ALDH1B1//ALDH2//ALDH6A1//ECHS1//HADHA//HIBCH//MLYCD//SUCLG1//SUCLG2
mmu03030	DNA replication - Mus musculus (mouse)	http://www.genome.jp/dbget-bin/show_pathway?mmu03030+16881+17217+17219+17220+18538+69745+19075+19687+19718+106344+72151+69724+67153+68209+68275+68240+381760	0.00229548	17	1618	36	6645	0.0179387	2.63913	LIG1//MCM4//MCM6//MCM7//PCNA//POLD4//PRIM1//RFC1//RFC2//RFC4//RFC5//RNASEH2A//RNASEH2B//RNASEH2C//RPA1//RPA3//SSBP1
mmu00900	Terpenoid backbone biosynthesis - Mus musculus (mouse)	http://www.genome.jp/dbget-bin/show_pathway?mmu00900+110446+110460+67422+110196+14593+208715+15360+319554+192156+56075	0.00247793	10	1618	17	6645	0.018673	2.60591	ACAT1//ACAT2//DHDDS//FDPS//GGPS1//HMGCS1//HMGCS2//IDI1//MVD//PDSS1
mmu05211	Renal cell carcinoma - Mus musculus (mouse)	http://www.genome.jp/dbget-bin/show_pathway?mmu05211+11651+12540+71745+112407+13819+14194+14784+15251+15461+16476+16653+26395+26396+26413+26417+18176+18479+224105+70584+18654+18709+19247+19353+110157+215449+56438+20663+67673+22340+22341	0.00299026	30	1618	77	6645	0.0214697	2.52429	AKT1//CDC42//CUL2//EGLN3//EPAS1//FH1//GRB2//HIF1A//HRAS1//JUN//KRAS//MAP2K1//MAP2K2//MAPK1//MAPK3//NRAS//PAK1//PAK2//PAK4//PIGF//PIK3R2//PTPN11//RAC1//RAF1//RAP1B//RBX1//SOS2//TCEB2//VEGFB//VEGFC
mmu04722	Neurotrophin signaling pathway - Mus musculus (mouse)	http://www.genome.jp/dbget-bin/show_pathway?mmu04722+11651+12315+12313+12314+12315+12314+108058+12323+12325+192656+12540+14784+15461+16150+16179+108960+16476+16653+94275+26395+26396+26413+19094+26415+26417+17164+18036+18053+12070+18176+18709+18753+19164+19247+19353+110157+215449+19697+11848+20111+110651+56613+17164+20399+16923+20663+54401+22627+22628+22629+22630+22631+65020	0.00305256	50	1618	144	6645	0.0214697	2.51533	AKT1//CALM1//CALM1//CALM1//CALM3//CALM3//CAMK2D//CAMK2D//CAMK2G//CCK//CDC42//GRB2//HRAS1//IKBKB//IRAK1//IRAK2//JUN//KRAS//MAGED1//MAP2K1//MAP2K2//MAPK1//MAPK11//MAPK13//MAPK3//MAPKAPK2//NFKBIB//NGFR//NGFRAP1//NRAS//PIK3R2//PRKCD//PSEN1//PTPN11//RAC1//RAF1//RAP1B//RELA//RHOA//RPS6KA1//RPS6KA3//RPS6KA4//RPS6KC1//SH2B1//SH2B3//SOS2//YWHAB//YWHAE//YWHAG//YWHAH//YWHAQ//YWHAZ//ZFP110
mmu00510	N-Glycan biosynthesis - Mus musculus (mouse)	http://www.genome.jp/dbget-bin/show_pathway?mmu00510+208211+66789+56737+66248+102580+14595+13135+13200+227697+57170+13478+13481+68563+14376+230815+17158+217664+57377+20014+68292+80286	0.00327921	21	1618	49	6645	0.0223198	2.48423	ALG1//ALG14//ALG2//ALG5//ALG9//B4GALT1//DAD1//DDOST//DOLK//DOLPP1//DPAGT1//DPM2//DPM3//GANAB//MAN1C1//MAN2A1//MGAT2//MOGS//RPN2//STT3B//TUSC3
mmu00062	Fatty acid elongation in mitochondria - Mus musculus (mouse)	http://www.genome.jp/dbget-bin/show_pathway?mmu00062+52538+93747+15107+97212+231086+54397	0.00363862	6	1618	8	6645	0.0239922	2.43906	ACAA2//ECHS1//HADH//HADHA//HADHB//PPT2
mmu00230	Purine metabolism - Mus musculus (mouse)	http://www.genome.jp/dbget-bin/show_pathway?mmu00230+76974+11512+11515+11534+11564+11566+11565+11636+11639+109674+11821+108147+27369+67464+12499+239134+54195+14917+14923+15452+23918+16434+18102+18103+79059+103850+66401+53893+74167+67054+23971+23972+18574+18577+18582+18585+18950+71701+69745+20019+20016+20018+231329+20021+69241+66420+69833+67710+245841+20022+69920+66491+70428+74414+69870+67005+1907…	0.00394943	59	1618	177	6645	0.0252524	2.40347	1190003J15RIK//ADCY6//ADCY9//ADK//ADSL//ADSS//ADSS//AK1//AK3//AMPD2//APRT//ATIC//DGUOK//ENTPD4//ENTPD5//GUCY1B2//GUCY1B3//GUCY2C//GUK1//HPRT//IMPDH2//ITPA//NME1//NME2//NME3//NT5M//NUDT2//NUDT5//NUDT9//PAICS//PAPSS1//PAPSS2//PDE1B//PDE4A//PDE6D//PDE9A//PNP//PNPT1//POLD4//POLR1A//POLR1C//POLR1D//POLR2B//POLR2C//POLR2D//POLR2E//POLR2F//POLR2G//POLR2H//POLR2I//POLR2I//POLR2L//POLR3B//POLR3C//POLR3GL/…
mmu04962	Vasopressin-regulated water reabsorption - Mus musculus (mouse)	http://www.genome.jp/dbget-bin/show_pathway?mmu04962+11512+11515+12913+26427+13191+69654+67665+22428+13424+13427+235661+234663+68097+14683+18749+19108+53869+19326+271457	0.00457406	19	1618	44	6645	0.0283861	2.3397	ADCY6//ADCY9//CREB3//CREB3L1//DCTN1//DCTN2//DCTN4//DCTN6//DYNC1H1//DYNC1I2//DYNC1LI1//DYNC1LI2//DYNLL2//GNAS//PRKACB//PRKX//RAB11A//RAB11B//RAB5A
mmu00071	Fatty acid metabolism - Mus musculus (mouse)	http://www.genome.jp/dbget-bin/show_pathway?mmu00071+113868+52538+11363+11364+11409+110446+110460+11430+80911+433256+11522+72535+11669+12894+12896+13177+93747+15107+97212+231086+23986	0.00577043	21	1618	51	6645	0.0347874	2.23879	ACAA1A//ACAA2//ACADL//ACADM//ACADS//ACAT1//ACAT2//ACOX1//ACOX3//ACSL5//ADH1//ALDH1B1//ALDH2//CPT1A//CPT2//DCI//ECHS1//HADH//HADHA//HADHB//PECI
mmu00270	Cysteine and methionine metabolism - Mus musculus (mouse)	http://www.genome.jp/dbget-bin/show_pathway?mmu00270+269378+229709+56369+12583+107869+13433+54427+67870+14719+14204+232087+108645+246221+66902+20810+234724+22117	0.00638551	17	1618	39	6645	0.0374262	2.19481	AHCY//AHCYL1//APIP//CDO1//CTH//DNMT1//DNMT3L//ENOPH1//GOT2//IL4I1//MAT2A//MAT2B//MPST//MTAP//SRM//TAT//TST
mmu01040	Biosynthesis of unsaturated fatty acids - Mus musculus (mouse)	http://www.genome.jp/dbget-bin/show_pathway?mmu01040+113868+70025+11430+80911+68801+170439+76267+97212+111175+20249+20250+106529	0.00851065	12	1618	25	6645	0.0485337	2.07004	ACAA1A//ACOT7//ACOX1//ACOX3//ELOVL5//ELOVL6//FADS1//HADHA//PECR//SCD1//SCD2//TECR
mmu00052	Galactose metabolism - Mus musculus (mouse)	http://www.genome.jp/dbget-bin/show_pathway?mmu00052+11677+14187+14595+14387+74246+14635+11605+12091+15275+15277+18641+18642+216558	0.00880289	13	1618	28	6645	0.0488792	2.05538	AKR1B3//AKR1B8//B4GALT1//GAA//GALE//GALK1//GLA//GLB1//HK1//HK2//PFKL//PFKM//UGP2
mmu04520	Adherens junction - Mus musculus (mouse)	http://www.genome.jp/dbget-bin/show_pathway?mmu04520+11465+109711+12540+12550+12995+13000+13001+12385+12387+12388+227377+16001+29875+380928+26413+26417+19271+58235+19294+19353+170758+11848+17128+20411+99167+21813+21872+22330+22376	0.00920808	29	1618	79	6645	0.0498181	2.03583	ACTG1//ACTN1//CDC42//CDH1//CSNK2A1//CSNK2A2//CSNK2B//CTNNA1//CTNNB1//CTNND1//FARP2//IGF1R//IQGAP1//LMO7//MAPK1//MAPK3//PTPRJ//PVRL1//PVRL2//RAC1//RAC3//RHOA//SMAD4//SORBS1//SSX2IP//TGFBR2//TJP1//VCL//WAS
mmu00620	Pyruvate metabolism - Mus musculus (mouse)	http://www.genome.jp/dbget-bin/show_pathway?mmu00620+100705+110446+110460+68738+60525+11677+14187+72535+11669+235339+13382+76238+17449+17448+17436+107029+18597+68263	0.0110474	18	1618	44	6645	0.0582748	1.95674	ACACB//ACAT1//ACAT2//ACSS1//ACSS2//AKR1B3//AKR1B8//ALDH1B1//ALDH2//DLAT//DLD//GRHPR//MDH1//MDH2//ME1//ME2//PDHA1//PDHB
mmu04912	GnRH signaling pathway - Mus musculus (mouse)	http://www.genome.jp/dbget-bin/show_pathway?mmu04912+11512+11515+12315+12313+12314+12315+12314+108058+12323+12325+12540+14672+14682+14683+14784+15461+16438+16439+16476+16653+26395+26396+26397+26413+19094+26415+26417+17387+17390+18176+18783+18749+18750+18753+19108+19229+110157+20663	0.0114895	36	1618	104	6645	0.059129	1.9397	ADCY6//ADCY9//CALM1//CALM1//CALM1//CALM3//CALM3//CAMK2D//CAMK2D//CAMK2G//CDC42//GNA11//GNAQ//GNAS//GRB2//HRAS1//ITPR1//ITPR2//JUN//KRAS//MAP2K1//MAP2K2//MAP2K3//MAPK1//MAPK11//MAPK13//MAPK3//MMP14//MMP2//NRAS//PLA2G4A//PRKACB//PRKCA//PRKCD//PRKX//PTK2B//RAF1//SOS2
mmu00072	Synthesis and degradation of ketone bodies - Mus musculus (mouse)	http://www.genome.jp/dbget-bin/show_pathway?mmu00072+110446+110460+71911+15356+208715+15360+67041	0.0122058	7	1618	12	6645	0.0611641	1.91343	ACAT1//ACAT2//BDH1//HMGCL//HMGCS1//HMGCS2//OXCT1
mmu04966	Collecting duct acid secretion - Mus musculus (mouse)	http://www.genome.jp/dbget-bin/show_pathway?mmu04966+11975+11984+11972+11974+11964+66335+73834+66290+66237+12349+20499+20533+27060	0.0124647	13	1618	29	6645	0.0611641	1.90432	ATP6V0A1//ATP6V0C//ATP6V0D1//ATP6V0E//ATP6V1A//ATP6V1C1//ATP6V1D//ATP6V1G1//ATP6V1G2//CAR2//SLC12A7//SLC4A1//TCIRG1
mmu05214	Glioma - Mus musculus (mouse)	http://www.genome.jp/dbget-bin/show_pathway?mmu05214+11651+12315+12313+12314+12315+12314+108058+12323+12325+12567+12575+242705+14784+15461+16001+16653+26395+26396+26413+26417+17246+18176+18595+18709+18750+19211+110157+19645+20663	0.0127957	27	1618	74	6645	0.0613611	1.89294	AKT1//CALM1//CALM1//CALM1//CALM3//CALM3//CAMK2D//CAMK2D//CAMK2G//CDK4//CDKN1A//E2F2//GRB2//HRAS1//IGF1R//KRAS//MAP2K1//MAP2K2//MAPK1//MAPK3//MDM2//NRAS//PDGFRA//PIK3R2//PRKCA//PTEN//RAF1//RB1//SOS2
mmu04110	Cell cycle - Mus musculus (mouse)	http://www.genome.jp/dbget-bin/show_pathway?mmu04110+17222+66156+69010+99152+59008+56317+99152+12428+12442+12444+12445+218294+107995+66440+217232+56371+12567+12575+12576+12579+12580+26965+242705+56371+13197+17217+17219+17220+17246+17869+50793+56452+18538+19645+19650+56438+55948+17128+24061+13006+20843+21781+54401+22627+22628+22629+22630+22631	0.0134074	46	1618	140	6645	0.0616816	1.87265	ANAPC1//ANAPC11//ANAPC13//ANAPC2//ANAPC5//ANAPC7//APC2//CCNA2//CCNB2//CCND2//CCND3//CDC14B//CDC20//CDC26//CDC27//CDH1//CDK4//CDKN1A//CDKN1B//CDKN2B//CDKN2C//CUL1//E2F2//FZR1//GADD45A//MCM4//MCM6//MCM7//MDM2//MYC//ORC3L//ORC6L//PCNA//RB1//RBL1//RBX1//SFN//SMAD4//SMC1A//SMC3//STAG2//TFDP1//YWHAB//YWHAE//YWHAG//YWHAH//YWHAQ//YWHAZ
mmu04720	Long-term potentiation - Mus musculus (mouse)	http://www.genome.jp/dbget-bin/show_pathway?mmu04720+56398+12315+12313+12314+12315+12314+108058+12323+12325+14682+15461+16438+16439+16653+26395+26396+26413+26417+18176+19046+17931+19056+19058+18749+18750+19108+110157+215449+223864+20111+110651	0.0134472	29	1618	81	6645	0.0616816	1.87137	1500003O03RIK//CALM1//CALM1//CALM1//CALM3//CALM3//CAMK2D//CAMK2D//CAMK2G//GNAQ//HRAS1//ITPR1//ITPR2//KRAS//MAP2K1//MAP2K2//MAPK1//MAPK3//NRAS//PPP1CB//PPP1R12A//PPP3CB//PPP3R1//PRKACB//PRKCA//PRKX//RAF1//RAP1B//RAPGEF3//RPS6KA1//RPS6KA3
mmu00471	D-Glutamine and D-glutamate metabolism - Mus musculus (mouse)	http://www.genome.jp/dbget-bin/show_pathway?mmu00471+14660+216456+14661	0.0144159	3	1618	3	6645	0.0647181	1.84116	GLS//GLS//GLUD1
mmu04510	Focal adhesion - Mus musculus (mouse)	http://www.genome.jp/dbget-bin/show_pathway?mmu04510+67268+11465+109711+11651+12927+12334+12389+12444+12445+12540+12843+12825+12826+94216+12831+12833+12834+12387+13367+330662+192176+14784+232906+15461+16001+104099+16412+16416+192897+16419+16476+16542+16774+16776+26395+26413+26417+107589+18479+224105+70584+57342+18595+18607+18654+18709+19046+17931+18750+19211+14083+19353+170758+110157+215449+11848…	0.0172987	64	1618	207	6645	0.0760423	1.76199	2900073G15RIK//ACTG1//ACTN1//AKT1//BCAR1//CAPN2//CAV1//CCND2//CCND3//CDC42//COL1A2//COL3A1//COL4A1//COL4A6//COL5A1//COL6A1//COL6A2//CTNNB1//DIAP1//DOCK1//FLNA//GRB2//GRLF1//HRAS1//IGF1R//ITGA9//ITGB1//ITGB3//ITGB4//ITGB5//JUN//KDR//LAMA3//LAMA5//MAP2K1//MAPK1//MAPK3//MYLK//PAK1//PAK2//PAK4//PARVA//PDGFRA//PDPK1//PIGF//PIK3R2//PPP1CB//PPP1R12A//PRKCA//PTEN//PTK2//RAC1//RAC3//RAF1//RAP1B//RHOA//ROC…
mmu00410	beta-Alanine metabolism - Mus musculus (mouse)	http://www.genome.jp/dbget-bin/show_pathway?mmu00410+268860+11364+72535+11669+99586+93747+97212+227095+56690+20810	0.0245459	10	1618	22	6645	0.105698	1.61002	ABAT//ACADM//ALDH1B1//ALDH2//DPYD//ECHS1//HADHA//HIBCH//MLYCD//SRM
mmu04914	Progesterone-mediated oocyte maturation - Mus musculus (mouse)	http://www.genome.jp/dbget-bin/show_pathway?mmu04914+11512+11515+11651+17222+66156+69010+99152+59008+56317+99152+12428+12442+66440+217232+56371+56371+14678+14679+15519+15516+16001+16653+26395+26413+19094+26415+26417+18709+18749+19108+110157+20111+110651	0.026675	31	1618	92	6645	0.112568	1.5739	ADCY6//ADCY9//AKT1//ANAPC1//ANAPC11//ANAPC13//ANAPC2//ANAPC5//ANAPC7//APC2//CCNA2//CCNB2//CDC26//CDC27//CDH1//FZR1//GNAI2//GNAI3//HSP90AA1//HSP90AB1//IGF1R//KRAS//MAP2K1//MAPK1//MAPK11//MAPK13//MAPK3//PIK3R2//PRKACB//PRKX//RAF1//RPS6KA1//RPS6KA3
mmu05212	Pancreatic cancer - Mus musculus (mouse)	http://www.genome.jp/dbget-bin/show_pathway?mmu05212+11651+12540+12567+12675+242705+16150+16653+26395+26413+26417+18654+18709+19353+170758+110157+56044+64143+19765+19730+19645+19697+17128+20848+21813+22340+22341	0.0282893	26	1618	75	6645	0.11704	1.54838	AKT1//CDC42//CDK4//CHUK//E2F2//IKBKB//KRAS//MAP2K1//MAPK1//MAPK3//PIGF//PIK3R2//RAC1//RAC3//RAF1//RALA//RALB//RALBP1//RALGDS//RB1//RELA//SMAD4//STAT3//TGFBR2//VEGFB//VEGFC
mmu05100	Bacterial invasion of epithelial cells - Mus musculus (mouse)	http://www.genome.jp/dbget-bin/show_pathway?mmu05100+622434+11465+56443+11867+76709+56378+68089+74192+12927+12389+12540+12550+12757+74325+67300+12385+12387+13043+330662+16412+18709+14083+19353+11848+22330+22376	0.033339	26	1618	76	6645	0.133335	1.47705	4631416L12RIK//ACTG1//ARPC1A//ARPC1B//ARPC2//ARPC3//ARPC4//ARPC5L//BCAR1//CAV1//CDC42//CDH1//CLTA//CLTB//CLTC//CTNNA1//CTNNB1//CTTN//DOCK1//ITGB1//PIK3R2//PTK2//RAC1//RHOA//VCL//WAS
mmu05220	Chronic myeloid leukemia - Mus musculus (mouse)	http://www.genome.jp/dbget-bin/show_pathway?mmu05220+11651+110279+12567+12575+12576+12675+13017+242705+14784+15461+16150+16653+26395+26396+26413+26417+17246+17869+18176+18709+19247+110157+19645+19697+17128+20663+20851+21813	0.0334917	28	1618	83	6645	0.133335	1.47506	AKT1//BCR//CDK4//CDKN1A//CDKN1B//CHUK//CTBP2//E2F2//GRB2//HRAS1//IKBKB//KRAS//MAP2K1//MAP2K2//MAPK1//MAPK3//MDM2//MYC//NRAS//PIK3R2//PTPN11//RAF1//RB1//RELA//SMAD4//SOS2//STAT5B//TGFBR2
mmu00630	Glyoxylate and dicarboxylate metabolism - Mus musculus (mouse)	http://www.genome.jp/dbget-bin/show_pathway?mmu00630+11429+76238+56185+17449+17448+108156+270685+67078	0.0345455	8	1618	17	6645	0.134983	1.46161	ACO2//GRHPR//HAO2//MDH1//MDH2//MTHFD1//MTHFD1L//PGP
mmu05215	Prostate cancer - Mus musculus (mouse)	http://www.genome.jp/dbget-bin/show_pathway?mmu05215+11651+12575+12576+12675+12913+26427+12387+242705+14784+14870+15461+15519+15516+22027+16001+16150+16653+26395+26396+26413+26417+17246+18176+18595+18607+18709+19211+110157+19645+19697+20663	0.0357527	31	1618	94	6645	0.13716	1.44669	AKT1//CDKN1A//CDKN1B//CHUK//CREB3//CREB3L1//CTNNB1//E2F2//GRB2//GSTP1//HRAS1//HSP90AA1//HSP90AB1//HSP90B1//IGF1R//IKBKB//KRAS//MAP2K1//MAP2K2//MAPK1//MAPK3//MDM2//NRAS//PDGFRA//PDPK1//PIK3R2//PTEN//RAF1//RB1//RELA//SOS2
mmu04150	mTOR signaling pathway - Mus musculus (mouse)	http://www.genome.jp/dbget-bin/show_pathway?mmu04150+11651+75705+75705+13684+26987+13685+15251+26413+26417+56716+18607+18654+18709+20104+20111+110651+72149+64930+22241+22340+22341	0.0371703	20	1618	56	6645	0.137596	1.4298	AKT1//EIF4A2//EIF4B//EIF4E//EIF4E2//EIF4EBP1//HIF1A//MAPK1//MAPK3//MLST8//PDPK1//PIGF//PIK3R2//RPS6//RPS6KA1//RPS6KA3//STRADA//TSC1//ULK1//VEGFB//VEGFC
mmu05213	Endometrial cancer - Mus musculus (mouse)	http://www.genome.jp/dbget-bin/show_pathway?mmu05213+11651+23805+12550+12385+12387+14784+15461+16653+26395+26396+26413+26417+17350+17869+18176+18607+18709+19211+110157+20663	0.0371703	20	1618	56	6645	0.137596	1.4298	AKT1//APC2//CDH1//CTNNA1//CTNNB1//GRB2//HRAS1//KRAS//MAP2K1//MAP2K2//MAPK1//MAPK3//MLH1//MYC//NRAS//PDPK1//PIK3R2//PTEN//RAF1//SOS2
mmu05010	Alzheimer's disease - Mus musculus (mouse)	http://www.genome.jp/dbget-bin/show_pathway?mmu05010+56398+11820+11938+11946+66043+67126+11950+228033+71679+11957+28080+23821+56175+12122+12315+12313+12314+12315+12314+12333+12334+12370+12568+12857+12858+12859+12861+110323+12864+12866+66142+12868+66445+13063+14433+676923+14682+15108+15925+16438+16439+16971+26413+26417+54405+67273+17991+66091+17992+68202+67130+66108+70316+68342+68198+66495+68194+2…	0.0391456	82	1618	283	6645	0.142409	1.40732	1500003O03RIK//APP//ATP2A2//ATP5A1//ATP5D//ATP5E//ATP5F1//ATP5G3//ATP5H//ATP5J//ATP5O//BACE1//BACE2//BID//CALM1//CALM1//CALM1//CALM3//CALM3//CAPN1//CAPN2//CASP8//CDK5//COX4I1//COX5A//COX5B//COX6A1//COX6B1//COX6C//COX7A2//COX7B//COX8A//CYC1//CYCS//GAPDH//GM16470//GNAQ//HSD17B10//IDE//ITPR1//ITPR2//LRP1//MAPK1//MAPK3//NDUFA1//NDUFA10//NDUFA2//NDUFA3//NDUFA4//NDUFA5//NDUFA6//NDUFA9//NDUFAB1//NDUFB10…
mmu04540	Gap junction - Mus musculus (mouse)	http://www.genome.jp/dbget-bin/show_pathway?mmu04540+11512+11515+14672+14678+14679+14682+14683+14784+239134+54195+15461+16438+16439+16653+26395+26396+26413+26417+14609+18176+18595+18749+18750+19108+110157+20663+21872+22145+73710+22153+22154	0.041087	31	1618	95	6645	0.146938	1.3863	ADCY6//ADCY9//GNA11//GNAI2//GNAI3//GNAQ//GNAS//GRB2//GUCY1B2//GUCY1B3//HRAS1//ITPR1//ITPR2//KRAS//MAP2K1//MAP2K2//MAPK1//MAPK3//NPM1//NRAS//PDGFRA//PRKACB//PRKCA//PRKX//RAF1//SOS2//TJP1//TUBA4A//TUBB2B//TUBB4//TUBB5
mmu05200	Pathways in cancer - Mus musculus (mouse)	http://www.genome.jp/dbget-bin/show_pathway?mmu05200+11651+23805+72993+110279+12122+11799+12159+12370+76551+12540+12550+12567+12575+12576+12579+12606+12675+54124+12826+94216+12982+13017+12385+12387+71745+13063+13143+242705+112407+13819+14194+14256+14281+14362+14366+14784+15251+15461+15519+15516+22027+16001+16150+16412+16476+16653+16774+16776+26395+26396+26413+26417+17246+17350+17390+17685+17688+1…	0.0426752	98	1618	345	6645	0.150074	1.36983	AKT1//APC2//APPL1//BCR//BID//BIRC5//BMP4//CASP8//CCDC6//CDC42//CDH1//CDK4//CDKN1A//CDKN1B//CDKN2B//CEBPA//CHUK//CKS1B//COL4A1//COL4A6//CSF2RA//CTBP2//CTNNA1//CTNNB1//CUL2//CYCS//DAPK2//E2F2//EGLN3//EPAS1//FH1//FLT3L//FOS//FZD1//FZD4//GRB2//HIF1A//HRAS1//HSP90AA1//HSP90AB1//HSP90B1//IGF1R//IKBKB//ITGB1//JUN//KRAS//LAMA3//LAMA5//MAP2K1//MAP2K2//MAPK1//MAPK3//MDM2//MLH1//MMP2//MSH2//MSH6//MYC//NCOA4…
mmu04666	Fc gamma R-mediated phagocytosis - Mus musculus (mouse)	http://www.genome.jp/dbget-bin/show_pathway?mmu04666+11651+218038+11845+56443+11867+76709+56378+68089+74192+13196+12540+12632+227753+16885+26395+26413+26417+17118+17357+18479+18709+18783+19012+67916+18750+18753+19353+110157+20259+20698+56632+22323+22376	0.0459558	33	1618	103	6645	0.157113	1.33766	AKT1//AMPH//ARF6//ARPC1A//ARPC1B//ARPC2//ARPC3//ARPC4//ARPC5L//ASAP1//CDC42//CFL2//GSN//LIMK1//MAP2K1//MAPK1//MAPK3//MARCKS//MARCKSL1//PAK1//PIK3R2//PLA2G4A//PPAP2A//PPAP2B//PRKCA//PRKCD//RAC1//RAF1//SCIN//SPHK1//SPHK2//VASP//WAS
mmu04710	Circadian rhythm - mammal - Mus musculus (mouse)	http://www.genome.jp/dbget-bin/show_pathway?mmu04710+11865+20893+12753+12953+27373+26965+50789+103583+18626+56438+20893	0.0461659	10	1618	24	6645	0.157113	1.33568	ARNTL//BHLHE40//CLOCK//CRY2//CSNK1E//CUL1//FBXL3//FBXW11//PER1//RBX1//STRA13
mmu00531	Glycosaminoglycan degradation - Mus musculus (mouse)	http://www.genome.jp/dbget-bin/show_pathway?mmu00531+12091+110006+15211+15212+52120+15587+15932+27419+27029	0.047981	9	1618	21	6645	0.160698	1.31893	GLB1//GUSB//HEXA//HEXB//HGSNAT//HYAL2//IDUA//NAGLU//SGSH
mmu05221	Acute myeloid leukemia - Mus musculus (mouse)	http://www.genome.jp/dbget-bin/show_pathway?mmu05221+11651+12606+12675+13685+14784+15461+16150+16653+26395+26396+26413+26417+17869+18176+18709+110157+19697+12395+20663+20848+20851	0.049	21	1618	61	6645	0.161547	1.3098	AKT1//CEBPA//CHUK//EIF4EBP1//GRB2//HRAS1//IKBKB//KRAS//MAP2K1//MAP2K2//MAPK1//MAPK3//MYC//NRAS//PIK3R2//RAF1//RELA//RUNX1T1//SOS2//STAT3//STAT5B
