# Supplementary material for: Folic Acid supplementary reduce the incidence of adenocarcinoma in a mouse model of colorectal cancer: microarray gene expression profile
Source: J Exp Clin Cancer Res. 2011 Dec 29;30(1):116. doi: 10.1186/1756-9966-30-116 (PMC3259116; doi:10.1186/1756-9966-30-116)
Supplement: Additional file 5 — Table S5. Complete list of the GO terms based on the genes whose changes due to DMH treatment could be reversed by folic acid. the file contains GO terms based on the differential genes between FA3 group and DMH group by the micro-array [file 1756-9966-30-116-S5.XLS]

## Sheet: BP
Table S5. The complete list of GO terms based on the differentially expressed genes between FA3 group and DMH group.
#Column "GO.ID" stands for the ID of gene ontology term
#Column "Term" stands for the name of gene ontology term
#Column "Ontology" stands for the ontology of GOID belongs to
#Column "Count" stands for the number of DE genes associated with the listed GOID
#Column "Pop.Hits" stands for the number of background population genes associated with the listed GOID
#Column "List.Total" stands for the total number of DE genes
#Column "Pop.Total" stands for the total number of background population genes
#Column "Fold.Enrichment" stands for the Fold Enrichment value of the GOID, it equals (Count/Pop.Hits)/(List.Total/Pop.Total)
#Column "Pvalue" stands for the significance testing value of the GOID
#Column "FDR" stands for the false discover rate of the GOID, using Benjamini & Hochberg (1995) method
#Column "GENES" stands for the DE genes associated with the GOID
GO.ID	Term	Ontology	Count	Pop.Hits	List.Total	Pop.Total	Fold.Enrichment	Pvalue	FDR	GENES
GO:0008152	metabolic process	Biological process	2179	7366	4352	28914	1.96537	1e-30	4.23824e-29	XRCC1//MLH1//HSD17B4//PEX5//SLC27A4//ATG5//CTSD//PSEN1//BECN1//MAP1LC3A//ATG12//ATG16L1//ASL//CEBPA//RFC4//GINS4//CHAF1B//SUPT16H//ADRA2A//KIN//LIG1//MCM4//MCM6//MCM7//NFIX//PCNA//POLG//MED1//PRIM1//RFC1//REV3L//RFC2//RRM1//SIN3A//PAPD7//PAPD5//CHTF8//TK1//TNFAIP1//KCTD13//RBBP7//SSBP1//ORC3L//POLM//ORC6L//CDT1//RPA3//RPA1//GINS4//POLD4//MCM10//RFC5//LIN9//WRNIP1//SFN//BCCIP//E2F6//PAPSS1//PAPSS2…
GO:0009987	cellular process	Biological process	2834	11374	4352	28914	1.65541	1e-30	4.23824e-29	MRPL39//MRPL17//RRN3//MRPL10//RPLP0//BOP1//FRG1//EMG1//SURF6//GNL2//DDX56//NHP2//KRR1//NOP58//RRS1//PES1//NIP7//NOP10//MINA//BRIX1//GAR1//EBNA1BP2//GTPBP3//DDX51//MRTO4//RPF1//IPO4//XRCC1//MLH1//RPS2//RPS14//RPS15//RPS6//RPS10//RPS25//HSD17B4//PEX5//SLC27A4//ATG5//CTSD//PSEN1//BECN1//MAP1LC3A//ATG12//ATG16L1//ASL//CEBPA//NPM1//ARNTL//RFC4//GINS4//CHAF1B//SUPT16H//ADRA2A//KIN//LIG1//MCM4//MCM6//MC…
GO:0044237	cellular metabolic process	Biological process	1896	6103	4352	28914	2.06402	1e-30	4.23824e-29	XRCC1//MLH1//HSD17B4//PEX5//SLC27A4//ATG5//CTSD//PSEN1//BECN1//MAP1LC3A//ATG12//ATG16L1//ASL//CEBPA//RFC4//GINS4//CHAF1B//SUPT16H//ADRA2A//KIN//LIG1//MCM4//MCM6//MCM7//NFIX//PCNA//POLG//MED1//PRIM1//RFC1//REV3L//RFC2//RRM1//SIN3A//PAPD7//PAPD5//CHTF8//TK1//TNFAIP1//KCTD13//RBBP7//SSBP1//ORC3L//POLM//ORC6L//CDT1//RPA3//RPA1//GINS4//POLD4//MCM10//RFC5//LIN9//WRNIP1//SFN//BCCIP//E2F6//PAPSS1//PAPSS2…
GO:0044238	primary metabolic process	Biological process	1871	6257	4352	28914	1.98668	1e-30	4.23824e-29	XRCC1//MLH1//HSD17B4//PEX5//SLC27A4//ASL//RFC4//GINS4//CHAF1B//SUPT16H//ADRA2A//KIN//LIG1//MCM4//MCM6//MCM7//NFIX//PCNA//POLG//MED1//PRIM1//RFC1//REV3L//RFC2//RRM1//SIN3A//PAPD7//PAPD5//CHTF8//TK1//TNFAIP1//KCTD13//RBBP7//SSBP1//ORC3L//POLM//ORC6L//CDT1//RPA3//RPA1//GINS4//POLD4//MCM10//RFC5//LIN9//WRNIP1//E2F6//MTHFD1//NR2F2//BMI1//CTNNB1//CBX4//CDX2//CEBPA//ATN1//EGR1//EPC1//NR2F6//HDAC5//HIPK3…
GO:0043170	macromolecule metabolic process	Biological process	1498	5039	4352	28914	1.97509	1e-30	4.23824e-29	XRCC1//MLH1//RFC4//GINS4//CHAF1B//SUPT16H//ADRA2A//KIN//LIG1//MCM4//MCM6//MCM7//NFIX//PCNA//POLG//MED1//PRIM1//RFC1//REV3L//RFC2//RRM1//SIN3A//PAPD7//PAPD5//CHTF8//TK1//TNFAIP1//KCTD13//RBBP7//SSBP1//ORC3L//POLM//ORC6L//CDT1//RPA3//RPA1//GINS4//POLD4//MCM10//RFC5//LIN9//WRNIP1//E2F6//NR2F2//BMI1//CTNNB1//CBX4//CDX2//CEBPA//ATN1//EGR1//EPC1//NR2F6//HDAC5//HIPK3//HOXA7//ID3//ZBTB7A//MBD2//PPARG//RB…
GO:0044260	cellular macromolecule metabolic process	Biological process	1367	4442	4352	28914	2.0446	1e-30	4.23824e-29	XRCC1//MLH1//RFC4//GINS4//CHAF1B//SUPT16H//ADRA2A//KIN//LIG1//MCM4//MCM6//MCM7//NFIX//PCNA//POLG//MED1//PRIM1//RFC1//REV3L//RFC2//RRM1//SIN3A//PAPD7//PAPD5//CHTF8//TK1//TNFAIP1//KCTD13//RBBP7//SSBP1//ORC3L//POLM//ORC6L//CDT1//RPA3//RPA1//GINS4//POLD4//MCM10//RFC5//LIN9//WRNIP1//E2F6//NR2F2//BMI1//CTNNB1//CBX4//CDX2//CEBPA//ATN1//EGR1//EPC1//NR2F6//HDAC5//HIPK3//HOXA7//ID3//ZBTB7A//MBD2//PPARG//RB…
GO:0006807	nitrogen compound metabolic process	Biological process	1104	3660	4352	28914	2.00404	1e-30	4.23824e-29	XRCC1//MLH1//ASL//CEBPA//RFC4//GINS4//CHAF1B//SUPT16H//ADRA2A//KIN//LIG1//MCM4//MCM6//MCM7//NFIX//PCNA//POLG//MED1//PRIM1//RFC1//REV3L//RFC2//RRM1//SIN3A//PAPD7//PAPD5//CHTF8//TK1//TNFAIP1//KCTD13//RBBP7//SSBP1//ORC3L//POLM//ORC6L//CDT1//RPA3//RPA1//GINS4//POLD4//MCM10//RFC5//LIN9//WRNIP1//E2F6//MTHFD1//NR2F2//BMI1//CTNNB1//CBX4//CDX2//ATN1//EGR1//EPC1//NR2F6//HDAC5//HIPK3//HOXA7//ID3//ZBTB7A//MB…
GO:0034641	cellular nitrogen compound metabolic process	Biological process	1082	3574	4352	28914	2.01137	1e-30	4.23824e-29	XRCC1//MLH1//ASL//CEBPA//RFC4//GINS4//CHAF1B//SUPT16H//ADRA2A//KIN//LIG1//MCM4//MCM6//MCM7//NFIX//PCNA//POLG//MED1//PRIM1//RFC1//REV3L//RFC2//RRM1//SIN3A//PAPD7//PAPD5//CHTF8//TK1//TNFAIP1//KCTD13//RBBP7//SSBP1//ORC3L//POLM//ORC6L//CDT1//RPA3//RPA1//GINS4//POLD4//MCM10//RFC5//LIN9//WRNIP1//E2F6//MTHFD1//NR2F2//BMI1//CTNNB1//CBX4//CDX2//ATN1//EGR1//EPC1//NR2F6//HDAC5//HIPK3//HOXA7//ID3//ZBTB7A//MB…
GO:0006139	nucleobase, nucleoside, nucleotide and nucleic acid metabolic process	Biological process	1009	3329	4352	28914	2.01371	1e-30	4.23824e-29	XRCC1//MLH1//RFC4//GINS4//CHAF1B//SUPT16H//ADRA2A//KIN//LIG1//MCM4//MCM6//MCM7//NFIX//PCNA//POLG//MED1//PRIM1//RFC1//REV3L//RFC2//RRM1//SIN3A//PAPD7//PAPD5//CHTF8//TK1//TNFAIP1//KCTD13//RBBP7//SSBP1//ORC3L//POLM//ORC6L//CDT1//RPA3//RPA1//GINS4//POLD4//MCM10//RFC5//LIN9//WRNIP1//E2F6//NR2F2//BMI1//CTNNB1//CBX4//CDX2//CEBPA//ATN1//EGR1//EPC1//NR2F6//HDAC5//HIPK3//HOXA7//ID3//ZBTB7A//MBD2//PPARG//RB…
GO:0009058	biosynthetic process	Biological process	1031	3486	4352	28914	1.96495	1e-30	4.23824e-29	ASL//CEBPA//RFC4//GINS4//CHAF1B//SUPT16H//ADRA2A//KIN//LIG1//MCM4//MCM6//MCM7//NFIX//PCNA//POLG//MED1//PRIM1//RFC1//REV3L//RFC2//RRM1//SIN3A//PAPD7//PAPD5//CHTF8//TK1//TNFAIP1//KCTD13//RBBP7//SSBP1//ORC3L//POLM//ORC6L//CDT1//RPA3//RPA1//GINS4//POLD4//MCM10//RFC5//LIN9//WRNIP1//E2F6//MTHFD1//NR2F2//BMI1//CTNNB1//CBX4//CDX2//ATN1//EGR1//EPC1//NR2F6//HDAC5//HIPK3//HOXA7//ID3//ZBTB7A//MBD2//PPARG//RB…
GO:0044249	cellular biosynthetic process	Biological process	1008	3388	4352	28914	1.97668	1e-30	4.23824e-29	ASL//CEBPA//RFC4//GINS4//CHAF1B//SUPT16H//ADRA2A//KIN//LIG1//MCM4//MCM6//MCM7//NFIX//PCNA//POLG//MED1//PRIM1//RFC1//REV3L//RFC2//RRM1//SIN3A//PAPD7//PAPD5//CHTF8//TK1//TNFAIP1//KCTD13//RBBP7//SSBP1//ORC3L//POLM//ORC6L//CDT1//RPA3//RPA1//GINS4//POLD4//MCM10//RFC5//LIN9//WRNIP1//E2F6//MTHFD1//NR2F2//BMI1//CTNNB1//CBX4//CDX2//ATN1//EGR1//EPC1//NR2F6//HDAC5//HIPK3//HOXA7//ID3//ZBTB7A//MBD2//PPARG//RB…
GO:0010467	gene expression	Biological process	889	2930	4352	28914	2.01583	1e-30	4.23824e-29	E2F6//NR2F2//BMI1//CTNNB1//CBX4//CDX2//CEBPA//ATN1//EGR1//EPC1//NR2F6//HDAC5//HIPK3//HOXA7//ID3//ZBTB7A//MBD2//PPARG//RB1//RBL1//NCOR1//S100A1//SATB1//SIN3A//SKI//NCOR2//BPTF//ME2//ZEB1//TRIM28//TLE1//TXN1//YBX1//ZFP148//RBBP7//ZKSCAN17//IRF2BP2//ZFP238//HDAC7//RYBP//EID1//DRAP1//CTNNBIP1//FOXP4//HOPX//JDP2//TFB2M//TFB1M//DIMT1//UBTF//SMARCA5//LSM2//PAN2//MLH1//SFRS13A//SRRM1//RBM17//SF3B1//MBNL1…
GO:0019538	protein metabolic process	Biological process	739	2378	4352	28914	2.06468	1e-30	4.23824e-29	ADORA1//F2R//GNAI2//JAK2//PSEN1//MAPKSP1//ROBLD3//RAB25//ARRB1//GHR//PTPN11//SOD1//TLR4//MUC20//MAP2K1//MAP2K3//AVPI1//UBOX5//HDAC5//CHFR//STUB1//UBE4B//PPIL2//ISG15//MYLIP//PSTK//EEFSEC//TRNAU1AP//RPS2//EIF3A//SOCS3//NDUFS4//PRKAR1A//PRKAR2B//PPP1R9B//RAPGEF3//WNT9B//IBTK//FKBP1A//IMPACT//PRKCA//PEBP1//FAM129A//DUSP6//PPAP2B//AIF1//BMP4//CDC42//EDNRA//AKTIP//FZD1//HMGB1//SQSTM1//NPTN//SPHK1//C3/…
GO:0090304	nucleic acid metabolic process	Biological process	827	2797	4352	28914	1.96441	1e-30	4.23824e-29	XRCC1//MLH1//RFC4//GINS4//CHAF1B//SUPT16H//ADRA2A//KIN//LIG1//MCM4//MCM6//MCM7//NFIX//PCNA//POLG//MED1//PRIM1//RFC1//REV3L//RFC2//RRM1//SIN3A//PAPD7//PAPD5//CHTF8//TK1//TNFAIP1//KCTD13//RBBP7//SSBP1//ORC3L//POLM//ORC6L//CDT1//RPA3//RPA1//GINS4//POLD4//MCM10//RFC5//LIN9//WRNIP1//E2F6//NR2F2//BMI1//CTNNB1//CBX4//CDX2//CEBPA//ATN1//EGR1//EPC1//NR2F6//HDAC5//HIPK3//HOXA7//ID3//ZBTB7A//MBD2//PPARG//RB…
GO:0044267	cellular protein metabolic process	Biological process	621	1895	4352	28914	2.17722	1e-30	4.23824e-29	ADORA1//F2R//GNAI2//JAK2//PSEN1//MAPKSP1//ROBLD3//RAB25//ARRB1//GHR//PTPN11//SOD1//TLR4//MUC20//MAP2K1//MAP2K3//AVPI1//UBOX5//HDAC5//CHFR//STUB1//UBE4B//PPIL2//ISG15//MYLIP//PSTK//EEFSEC//TRNAU1AP//RPS2//EIF3A//SOCS3//NDUFS4//PRKAR1A//PRKAR2B//PPP1R9B//RAPGEF3//WNT9B//IBTK//FKBP1A//IMPACT//PRKCA//PEBP1//FAM129A//DUSP6//PPAP2B//AIF1//BMP4//CDC42//EDNRA//AKTIP//FZD1//HMGB1//SQSTM1//NPTN//SPHK1//PPI…
GO:0034645	cellular macromolecule biosynthetic process	Biological process	776	2672	4352	28914	1.9295	1e-30	4.23824e-29	RFC4//GINS4//CHAF1B//SUPT16H//ADRA2A//KIN//LIG1//MCM4//MCM6//MCM7//NFIX//PCNA//POLG//MED1//PRIM1//RFC1//REV3L//RFC2//RRM1//SIN3A//PAPD7//PAPD5//CHTF8//TK1//TNFAIP1//KCTD13//RBBP7//SSBP1//ORC3L//POLM//ORC6L//CDT1//RPA3//RPA1//GINS4//POLD4//MCM10//RFC5//LIN9//WRNIP1//E2F6//NR2F2//BMI1//CTNNB1//CBX4//CDX2//CEBPA//ATN1//EGR1//EPC1//NR2F6//HDAC5//HIPK3//HOXA7//ID3//ZBTB7A//MBD2//PPARG//RB1//RBL1//NCOR…
GO:0009059	macromolecule biosynthetic process	Biological process	785	2722	4352	28914	1.91602	1e-30	4.23824e-29	RFC4//GINS4//CHAF1B//SUPT16H//ADRA2A//KIN//LIG1//MCM4//MCM6//MCM7//NFIX//PCNA//POLG//MED1//PRIM1//RFC1//REV3L//RFC2//RRM1//SIN3A//PAPD7//PAPD5//CHTF8//TK1//TNFAIP1//KCTD13//RBBP7//SSBP1//ORC3L//POLM//ORC6L//CDT1//RPA3//RPA1//GINS4//POLD4//MCM10//RFC5//LIN9//WRNIP1//E2F6//NR2F2//BMI1//CTNNB1//CBX4//CDX2//CEBPA//ATN1//EGR1//EPC1//NR2F6//HDAC5//HIPK3//HOXA7//ID3//ZBTB7A//MBD2//PPARG//RB1//RBL1//NCOR…
GO:0006810	transport	Biological process	747	2583	4352	28914	1.92139	1e-30	4.23824e-29	NPM1//ARNTL//MAPK1//MAPK3//SLC27A4//NMU//RALB//SPHK1//AGTR1A//YWHAZ//PI4K2A//ADORA1//TAC1//SPR//SLC38A1//NAT2//SLC7A1//SLC7A1//SLC6A9//SLC1A5//SLC7A5//SLC25A13//THRA//STX12//SFT2D2//AP2A1//AP2A2//AP2M1//AP3B1//AP3B2//AP3D1//AP3S1//ARF4//ARF6//BCAP29//CLTA//CNIH//COPA//MARCKSL1//MUTED//RAB12//SAR1A//SEC22B//STX3//STXBP3A//VAMP7//VPS41//DPYSL3//VAMP8//VPS45//GSN//AP2S1//PICALM//TRAPPC1//AP1S3//GGA3…
GO:0051234	establishment of localization	Biological process	750	2603	4352	28914	1.91428	1e-30	4.23824e-29	NPM1//ARNTL//MAPK1//MAPK3//SLC27A4//NMU//RALB//SPHK1//AGTR1A//YWHAZ//PI4K2A//ADORA1//TAC1//SPR//SLC38A1//NAT2//SLC7A1//SLC7A1//SLC6A9//SLC1A5//SLC7A5//SLC25A13//THRA//STX12//SFT2D2//AP2A1//AP2A2//AP2M1//AP3B1//AP3B2//AP3D1//AP3S1//ARF4//ARF6//BCAP29//CLTA//CNIH//COPA//MARCKSL1//MUTED//RAB12//SAR1A//SEC22B//STX3//STXBP3A//VAMP7//VPS41//DPYSL3//VAMP8//VPS45//GSN//AP2S1//PICALM//TRAPPC1//AP1S3//GGA3…
GO:0051179	localization	Biological process	821	2988	4352	28914	1.8255	1e-30	4.23824e-29	NPM1//ARNTL//MAPK1//MAPK3//SLC27A4//CAP1//CXCL12//NMU//OVOL2//EFNB1//HIF1A//LAMA5//NRP2//NRTN//SEMA3C//SMO//NR2F2//CCK//CDK5//PTK2//NPM1//HSP90AA1//LMX1B//PAFAH1B1//PEX7//PSEN1//PEX5//TOP2B//YWHAE//KATNA1//PEX13//TUBB2B//NDEL1//RALB//SPHK1//AGTR1A//SRF//CD24A//YWHAZ//PI4K2A//ADORA1//ITGB3//MADCAM1//TLR2//TAC1//SPR//SLC38A1//NAT2//SLC7A1//SLC7A1//SLC6A9//SLC1A5//SLC7A5//SLC25A13//THRA//PFN1//STX12…
GO:0019222	regulation of metabolic process	Biological process	850	3141	4352	28914	1.79792	1e-30	4.23824e-29	MLH1//CDT1//SFN//BCCIP//E2F6//NR2F2//BMI1//CTNNB1//CBX4//CDX2//CEBPA//ATN1//EGR1//EPC1//NR2F6//HDAC5//HIPK3//HOXA7//ID3//ZBTB7A//MBD2//PPARG//RB1//RBL1//NCOR1//S100A1//SATB1//SIN3A//SKI//NCOR2//BPTF//ME2//ZEB1//TRIM28//TLE1//TXN1//YBX1//ZFP148//RBBP7//ZKSCAN17//IRF2BP2//ZFP238//HDAC7//RYBP//EID1//DRAP1//CTNNBIP1//FOXP4//HOPX//JDP2//UBTF//SMARCA5//ADORA1//F2R//GNAI2//JAK2//PSEN1//MAPKSP1//ROBLD3//…
GO:0044281	small molecule metabolic process	Biological process	514	1558	4352	28914	2.19187	1e-30	4.23824e-29	HSD17B4//PEX5//SLC27A4//ASL//CEBPA//MTHFD1//METTL3//PTGES3//PTGES//PTGES//PTGES2//PHYH//PEX13//CD36//CPT1A//ALDH1A3//DOHH//EIF5A2//DHPS//PYGB//AKT1//GAA//PPP1CB//PPP1R2//AGL//ACADM//GBE1//DCXR//PFKFB4//FBP1//GFPT1//PFKL//PFKM//TALDO1//FUCA1//CRYAB//AIMP1//GPD2//G6PDX//HK2//M6PR//MYC//PPARA//ALDH5A1//TPI1//PGM5//PDK3//SERP1//UGP2//B4GALT1//GALK1//GALE//MPI//MAN2A1//MAN2B2//MAN1C1//MAN2C1//RBKS//IM…
GO:0016043	cellular component organization	Biological process	647	2256	4352	28914	1.90539	1e-30	4.23824e-29	MRPL39//MRPL17//RPS2//RPS14//RPS15//RPS6//RPS10//RPS25//ATG5//CTSD//PSEN1//BECN1//MAP1LC3A//ATG12//ATG16L1//PELO//SMC3//SMC1A//RPA1//PES1//BIN3//TUBG1//MYH9//BBS4//BIRC5//CNP//PTK2//PAFAH1B1//UXT//SS18//MTAP1S//GABARAP//NDEL1//LSM2//PARP1//XRN1//TINF2//RHOA//CAP1//HMGB1//IDUA//STRADB//CUL3//CSNK1A1//CTNNB1//KRT8//NPM1//SOCS5//CDH13//IGFBP5//TSG101//HTRA1//MTAP1B//TBPL1//EIF3A//DYSF//ATP7A//BAK1//…
GO:0080090	regulation of primary metabolic process	Biological process	715	2625	4352	28914	1.80966	1e-30	4.23824e-29	MLH1//CDT1//E2F6//NR2F2//BMI1//CTNNB1//CBX4//CDX2//CEBPA//ATN1//EGR1//EPC1//NR2F6//HDAC5//HIPK3//HOXA7//ID3//ZBTB7A//MBD2//PPARG//RB1//RBL1//NCOR1//S100A1//SATB1//SIN3A//SKI//NCOR2//BPTF//ME2//ZEB1//TRIM28//TLE1//TXN1//YBX1//ZFP148//RBBP7//ZKSCAN17//IRF2BP2//ZFP238//HDAC7//RYBP//EID1//DRAP1//CTNNBIP1//FOXP4//HOPX//JDP2//UBTF//SMARCA5//MBNL1//PSTK//EEFSEC//TRNAU1AP//SOCS3//NDUFS4//PRKAR1A//PRKAR2B…
GO:0031323	regulation of cellular metabolic process	Biological process	738	2748	4352	28914	1.78426	1e-30	4.23824e-29	MLH1//CDT1//SFN//BCCIP//E2F6//NR2F2//BMI1//CTNNB1//CBX4//CDX2//CEBPA//ATN1//EGR1//EPC1//NR2F6//HDAC5//HIPK3//HOXA7//ID3//ZBTB7A//MBD2//PPARG//RB1//RBL1//NCOR1//S100A1//SATB1//SIN3A//SKI//NCOR2//BPTF//ME2//ZEB1//TRIM28//TLE1//TXN1//YBX1//ZFP148//RBBP7//ZKSCAN17//IRF2BP2//ZFP238//HDAC7//RYBP//EID1//DRAP1//CTNNBIP1//FOXP4//HOPX//JDP2//UBTF//SMARCA5//ADORA1//F2R//GNAI2//JAK2//PSEN1//MAPKSP1//ROBLD3//…
GO:0045184	establishment of protein localization	Biological process	289	726	4352	28914	2.64472	1e-30	4.23824e-29	ARNTL//MAPK1//MAPK3//AGTR1A//THRA//CRY2//KPNA1//KPNA2//KPNA6//RAN//SNUPN//NUTF2//TMCO6//PEX7//PEX5//HPS4//SYNGR2//YWHAE//YWHAG//YWHAQ//YWHAZ//SYNJ2BP//NUP54//YWHAB//GIPC1//AKAP12//NOP58//IPO4//XPO1//HSPA9//CCHCR1//XPO5//ADORA1//ARL6IP1//SSR3//SRP14//SRP54A//SRP9//SRP19//SRP72//MACF1//FBP1//AP3B1//BID//TIMM13//TIMM10//TIMM8B//TIMM8A1//TIMM10//MTX2//STX12//H47//CSE1L//AP2A1//AP2A2//AP2M1//AP3B2//AP…
GO:0015031	protein transport	Biological process	285	712	4352	28914	2.6594	1e-30	4.23824e-29	ARNTL//MAPK1//MAPK3//AGTR1A//THRA//CRY2//KPNA1//KPNA2//KPNA6//RAN//SNUPN//NUTF2//TMCO6//PEX7//PEX5//HPS4//SYNGR2//YWHAE//YWHAG//YWHAQ//YWHAZ//SYNJ2BP//NUP54//YWHAB//GIPC1//AKAP12//NOP58//IPO4//XPO1//HSPA9//CCHCR1//XPO5//ADORA1//ARL6IP1//SSR3//SRP14//SRP54A//SRP9//SRP19//SRP72//MACF1//FBP1//AP3B1//BID//TIMM13//TIMM10//TIMM8B//TIMM8A1//TIMM10//MTX2//STX12//H47//CSE1L//AP2A1//AP2A2//AP2M1//AP3B2//AP…
GO:0033036	macromolecule localization	Biological process	355	1000	4352	28914	2.35856	1e-30	4.23824e-29	ARNTL//MAPK1//MAPK3//SLC27A4//AGTR1A//THRA//PFN1//CRY2//KPNA1//KPNA2//KPNA6//RAN//SNUPN//NUTF2//TMCO6//MACF1//CAV1//DLG1//HSPG2//KIFAP3//NEDD8//NPM1//KATNA1//LRBA//PEX7//PEX5//SFRS13A//NUP133//HPS4//SYNGR2//YWHAE//YWHAG//YWHAQ//YWHAZ//SYNJ2BP//NUP54//YWHAB//GIPC1//AKAP12//NOP58//IPO4//XPO1//HSPA9//CCHCR1//XPO5//ADORA1//ARL6IP1//SSR3//SRP14//SRP54A//SRP9//SRP19//SRP72//FBP1//KDELR1//AP3B1//BID//TI…
GO:0060255	regulation of macromolecule metabolic process	Biological process	680	2529	4352	28914	1.7864	1e-30	4.23824e-29	MLH1//CDT1//E2F6//NR2F2//BMI1//CTNNB1//CBX4//CDX2//CEBPA//ATN1//EGR1//EPC1//NR2F6//HDAC5//HIPK3//HOXA7//ID3//ZBTB7A//MBD2//PPARG//RB1//RBL1//NCOR1//S100A1//SATB1//SIN3A//SKI//NCOR2//BPTF//ME2//ZEB1//TRIM28//TLE1//TXN1//YBX1//ZFP148//RBBP7//ZKSCAN17//IRF2BP2//ZFP238//HDAC7//RYBP//EID1//DRAP1//CTNNBIP1//FOXP4//HOPX//JDP2//UBTF//SMARCA5//MBNL1//PSTK//EEFSEC//TRNAU1AP//CHMP5//AGTR1A//SOCS3//NDUFS4//P…
GO:0009056	catabolic process	Biological process	343	969	4352	28914	2.35174	1e-30	4.23824e-29	ATG5//CTSD//PSEN1//BECN1//MAP1LC3A//ATG12//ATG16L1//PAN2//MAGOH//UPF1//RNPS1//SMG5//GM672//DCP1B//EXOSC10//PNRC2//DCPS//1500002O20RIK//PAN3//PARN//ISG15//MYLIP//UBE4B//AUH//ZFP36L1//MLH1//PHYH//PEX13//DHPS//PYGB//GAA//AGL//PPP1CB//LYVE1//ADH1//BPGM//HK1//HK2//MDH2//MDH1//OGDH//PDHA1//PFKL//PFKM//PGAM1//PGK1//TPI1//DLAT//GM6498//PDHB//PGD//G6PDX//TALDO1//TKT//HIBADH//PGLS//GLYR1//ACO2//FH1//IDH1//…
GO:0008104	protein localization	Biological process	310	840	4352	28914	2.45189	1e-30	4.23824e-29	ARNTL//MAPK1//MAPK3//AGTR1A//THRA//PFN1//CRY2//KPNA1//KPNA2//KPNA6//RAN//SNUPN//NUTF2//TMCO6//PEX7//PEX5//HPS4//SYNGR2//YWHAE//YWHAG//YWHAQ//YWHAZ//SYNJ2BP//NUP54//YWHAB//GIPC1//AKAP12//NOP58//IPO4//XPO1//HSPA9//CCHCR1//XPO5//ADORA1//ARL6IP1//SSR3//SRP14//SRP54A//SRP9//SRP19//SRP72//MACF1//FBP1//KDELR1//AP3B1//BID//TIMM13//TIMM10//TIMM8B//TIMM8A1//TIMM10//MTX2//STX12//H47//CSE1L//AP2A1//AP2A2//AP…
GO:0044248	cellular catabolic process	Biological process	288	756	4352	28914	2.53099	1e-30	4.23824e-29	ATG5//CTSD//PSEN1//BECN1//MAP1LC3A//ATG12//ATG16L1//PAN2//MAGOH//UPF1//RNPS1//SMG5//GM672//DCP1B//EXOSC10//PNRC2//DCPS//1500002O20RIK//PAN3//PARN//ISG15//MYLIP//UBE4B//AUH//ZFP36L1//MLH1//PHYH//PEX13//DHPS//PPP1CB//ACO2//FH1//IDH1//IDH3G//IDH3B//MDH2//MDH1//OGDH//SUCLG2//IDH2//SUCLG1//SDHC//SDHD//IDH3A//PNP//RHOA//ARL4A//CDC42//GNA11//GNA14//GNAI2//GNAI3//GNAQ//GNAS//GNB1//GNG2//GNG3//KRAS//MX2//…
GO:0006996	organelle organization	Biological process	374	1124	4352	28914	2.21067	1e-30	4.23824e-29	MRPL39//MRPL17//RPS2//RPS14//RPS15//RPS6//RPS10//RPS25//ATG5//CTSD//PSEN1//BECN1//MAP1LC3A//ATG12//ATG16L1//PELO//SMC3//SMC1A//RPA1//PES1//TUBG1//MYH9//BBS4//BIRC5//CNP//PTK2//PAFAH1B1//UXT//SS18//MTAP1S//GABARAP//NDEL1//PARP1//XRN1//TINF2//MTAP1B//ATP7A//BAK1//BID//CCK//JUN//MYC//SOD2//TIMM50//CBX4//MSL3//CHD3//MYST1//SMARCC2//KAT5//SMARCA5//H2AFX//NAP1L4//TSPYL1//H2AFJ//H2AFY//HIST3H2A//HIST2H2…
GO:0065007	biological regulation	Biological process	1478	7097	4352	28914	1.38363	1e-30	4.23824e-29	MLH1//CDT1//H2AFX//PTPN11//TIPIN//SFN//BCCIP//E2F6//NR2F2//BMI1//CTNNB1//CBX4//CDX2//CEBPA//ATN1//EGR1//EPC1//NR2F6//HDAC5//HIPK3//HOXA7//ID3//ZBTB7A//MBD2//PPARG//RB1//RBL1//NCOR1//S100A1//SATB1//SIN3A//SKI//NCOR2//BPTF//ME2//ZEB1//TRIM28//TLE1//TXN1//YBX1//ZFP148//RBBP7//ZKSCAN17//IRF2BP2//ZFP238//HDAC7//RYBP//EID1//DRAP1//CTNNBIP1//FOXP4//HOPX//JDP2//RAF1//DOK4//CAV1//PTK2//NF1//PTK2B//PEBP1//…
GO:0050789	regulation of biological process	Biological process	1406	6725	4352	28914	1.38903	1e-30	4.23824e-29	MLH1//CDT1//H2AFX//PTPN11//TIPIN//SFN//BCCIP//E2F6//NR2F2//BMI1//CTNNB1//CBX4//CDX2//CEBPA//ATN1//EGR1//EPC1//NR2F6//HDAC5//HIPK3//HOXA7//ID3//ZBTB7A//MBD2//PPARG//RB1//RBL1//NCOR1//S100A1//SATB1//SIN3A//SKI//NCOR2//BPTF//ME2//ZEB1//TRIM28//TLE1//TXN1//YBX1//ZFP148//RBBP7//ZKSCAN17//IRF2BP2//ZFP238//HDAC7//RYBP//EID1//DRAP1//CTNNBIP1//FOXP4//HOPX//JDP2//RAF1//DOK4//CAV1//PTK2//NF1//PTK2B//PEBP1//…
GO:0010468	regulation of gene expression	Biological process	586	2231	4352	28914	1.74509	1e-30	4.23824e-29	E2F6//NR2F2//BMI1//CTNNB1//CBX4//CDX2//CEBPA//ATN1//EGR1//EPC1//NR2F6//HDAC5//HIPK3//HOXA7//ID3//ZBTB7A//MBD2//PPARG//RB1//RBL1//NCOR1//S100A1//SATB1//SIN3A//SKI//NCOR2//BPTF//ME2//ZEB1//TRIM28//TLE1//TXN1//YBX1//ZFP148//RBBP7//ZKSCAN17//IRF2BP2//ZFP238//HDAC7//RYBP//EID1//DRAP1//CTNNBIP1//FOXP4//HOPX//JDP2//UBTF//SMARCA5//MBNL1//PSTK//EEFSEC//TRNAU1AP//C3//CTCF//DNMT1//MBD1//MED1//SIRT7//SIRT2//…
GO:0031326	regulation of cellular biosynthetic process	Biological process	595	2280	4352	28914	1.73381	1e-30	4.23824e-29	CDT1//E2F6//NR2F2//BMI1//CTNNB1//CBX4//CDX2//CEBPA//ATN1//EGR1//EPC1//NR2F6//HDAC5//HIPK3//HOXA7//ID3//ZBTB7A//MBD2//PPARG//RB1//RBL1//NCOR1//S100A1//SATB1//SIN3A//SKI//NCOR2//BPTF//ME2//ZEB1//TRIM28//TLE1//TXN1//YBX1//ZFP148//RBBP7//ZKSCAN17//IRF2BP2//ZFP238//HDAC7//RYBP//EID1//DRAP1//CTNNBIP1//FOXP4//HOPX//JDP2//UBTF//SMARCA5//PSTK//EEFSEC//TRNAU1AP//PPP1CB//ACADM//PCNA//SIRT7//SIRT2//SIRT3//SI…
GO:0009889	regulation of biosynthetic process	Biological process	598	2302	4352	28914	1.7259	1e-30	4.23824e-29	CDT1//E2F6//NR2F2//BMI1//CTNNB1//CBX4//CDX2//CEBPA//ATN1//EGR1//EPC1//NR2F6//HDAC5//HIPK3//HOXA7//ID3//ZBTB7A//MBD2//PPARG//RB1//RBL1//NCOR1//S100A1//SATB1//SIN3A//SKI//NCOR2//BPTF//ME2//ZEB1//TRIM28//TLE1//TXN1//YBX1//ZFP148//RBBP7//ZKSCAN17//IRF2BP2//ZFP238//HDAC7//RYBP//EID1//DRAP1//CTNNBIP1//FOXP4//HOPX//JDP2//UBTF//SMARCA5//PSTK//EEFSEC//TRNAU1AP//PPP1CB//ACADM//PCNA//SIRT7//SIRT2//SIRT3//SI…
GO:0051171	regulation of nitrogen compound metabolic process	Biological process	585	2252	4352	28914	1.72586	1e-30	4.23824e-29	MLH1//CDT1//E2F6//NR2F2//BMI1//CTNNB1//CBX4//CDX2//CEBPA//ATN1//EGR1//EPC1//NR2F6//HDAC5//HIPK3//HOXA7//ID3//ZBTB7A//MBD2//PPARG//RB1//RBL1//NCOR1//S100A1//SATB1//SIN3A//SKI//NCOR2//BPTF//ME2//ZEB1//TRIM28//TLE1//TXN1//YBX1//ZFP148//RBBP7//ZKSCAN17//IRF2BP2//ZFP238//HDAC7//RYBP//EID1//DRAP1//CTNNBIP1//FOXP4//HOPX//JDP2//UBTF//SMARCA5//MBNL1//PCNA//SIRT7//SIRT2//SIRT3//SIRT4//SIRT1//ATF5//ADORA2A/…
GO:0010556	regulation of macromolecule biosynthetic process	Biological process	568	2167	4352	28914	1.74144	1e-30	4.23824e-29	CDT1//E2F6//NR2F2//BMI1//CTNNB1//CBX4//CDX2//CEBPA//ATN1//EGR1//EPC1//NR2F6//HDAC5//HIPK3//HOXA7//ID3//ZBTB7A//MBD2//PPARG//RB1//RBL1//NCOR1//S100A1//SATB1//SIN3A//SKI//NCOR2//BPTF//ME2//ZEB1//TRIM28//TLE1//TXN1//YBX1//ZFP148//RBBP7//ZKSCAN17//IRF2BP2//ZFP238//HDAC7//RYBP//EID1//DRAP1//CTNNBIP1//FOXP4//HOPX//JDP2//UBTF//SMARCA5//PSTK//EEFSEC//TRNAU1AP//PPP1CB//PCNA//SIRT7//SIRT2//SIRT3//SIRT4//SI…
GO:0019219	regulation of nucleobase, nucleoside, nucleotide and nucleic acid metabolic process	Biological process	579	2225	4352	28914	1.72889	1e-30	4.23824e-29	MLH1//CDT1//E2F6//NR2F2//BMI1//CTNNB1//CBX4//CDX2//CEBPA//ATN1//EGR1//EPC1//NR2F6//HDAC5//HIPK3//HOXA7//ID3//ZBTB7A//MBD2//PPARG//RB1//RBL1//NCOR1//S100A1//SATB1//SIN3A//SKI//NCOR2//BPTF//ME2//ZEB1//TRIM28//TLE1//TXN1//YBX1//ZFP148//RBBP7//ZKSCAN17//IRF2BP2//ZFP238//HDAC7//RYBP//EID1//DRAP1//CTNNBIP1//FOXP4//HOPX//JDP2//UBTF//SMARCA5//MBNL1//PCNA//SIRT7//SIRT2//SIRT3//SIRT4//SIRT1//ATF5//ADORA2A/…
GO:0016071	mRNA metabolic process	Biological process	147	301	4352	28914	3.24467	1e-30	4.23824e-29	PAN2//MAGOH//UPF1//RNPS1//SMG5//GM672//DCP1B//EXOSC10//PNRC2//DCPS//1500002O20RIK//PAN3//PARN//LSM2//AUH//ZFP36L1//MLH1//MBNL1//SRRM1//MED1//CWC15//SNW1//LSM3//PRPF6//SF3B1//RNGTT//CELF1//CELF2//SFRS13A//APLP1//APP//CSTF2T//NUDT21//TRA2A//PHRF1//MBNL2//RBM16//SNRPD2//SF3B4//JMJD6//SRSF9//ADARB1//SRSF1//LSM10//APOBEC1//DDX5//FRG1//HNRNPK//HNRNPL//KIN//RBM39//PABPC1//PAPOLA//PNN//QK//RBMXRT//SART1/…
GO:0016070	RNA metabolic process	Biological process	476	1731	4352	28914	1.82696	1e-30	4.23824e-29	E2F6//NR2F2//BMI1//CTNNB1//CBX4//CDX2//CEBPA//ATN1//EGR1//EPC1//NR2F6//HDAC5//HIPK3//HOXA7//ID3//ZBTB7A//MBD2//PPARG//RB1//RBL1//NCOR1//S100A1//SATB1//SIN3A//SKI//NCOR2//BPTF//ME2//ZEB1//TRIM28//TLE1//TXN1//YBX1//ZFP148//RBBP7//ZKSCAN17//IRF2BP2//ZFP238//HDAC7//RYBP//EID1//DRAP1//CTNNBIP1//FOXP4//HOPX//JDP2//TFB2M//TFB1M//DIMT1//UBTF//SMARCA5//PAN2//MAGOH//UPF1//RNPS1//SMG5//GM672//DCP1B//EXOSC10…
GO:0006396	RNA processing	Biological process	179	417	4352	28914	2.85191	1e-30	4.23824e-29	TFB2M//TFB1M//DIMT1//LSM2//PAN2//MLH1//SFRS13A//SRRM1//RBM17//SF3B1//MBNL1//MED1//CWC15//SNW1//LSM3//PRPF6//BOP1//EXOSC4//NOP2//POP5//FBL//FRG1//EMG1//NUB1//RPS6//UTP6//EXOSC2//RRP9//EXOSC5//EXOSC10//DDX56//NHP2//KRR1//PES1//NOP10//UTP11L//WDR55//GAR1//EBNA1BP2//EXOSC8//DDX51//RPF1//EXOSC6//DIS3//LSM6//SIRT1//RNGTT//CELF1//CELF2//APLP1//APP//CSTF2T//NUDT21//TPT1//TSEN2//TRA2A//PHRF1//MBNL2//RBM16…
GO:0006350	transcription	Biological process	533	2031	4352	28914	1.74356	1e-30	4.23824e-29	E2F6//NR2F2//BMI1//CTNNB1//CBX4//CDX2//CEBPA//ATN1//EGR1//EPC1//NR2F6//HDAC5//HIPK3//HOXA7//ID3//ZBTB7A//MBD2//PPARG//RB1//RBL1//NCOR1//S100A1//SATB1//SIN3A//SKI//NCOR2//BPTF//ME2//ZEB1//TRIM28//TLE1//TXN1//YBX1//ZFP148//RBBP7//ZKSCAN17//IRF2BP2//ZFP238//HDAC7//RYBP//EID1//DRAP1//CTNNBIP1//FOXP4//HOPX//JDP2//UBTF//SMARCA5//SIRT7//SIRT2//SIRT3//SIRT4//SIRT1//MYC//POLR2L//POLR2F//TAF9//TRIM24//GTF2…
GO:0006412	translation	Biological process	160	354	4352	28914	3.00287	1e-30	4.23824e-29	PSTK//EEFSEC//TRNAU1AP//RPS2//EIF3A//EIF4E//EIF3E//LGTN//EIF1//EIF2B1//EIF5//EIF3L//GTF2B//EIF4E2//EIF3B//EIF3G//EIF3I//EIF3C//EIF3F//EIF1AX//EIF4E3//EIF3H//MTIF2//RPLP0//EEF1A1//EEF1B2//RPLP1//TSFM//EEF1D//EEF1G//ERF//AKT1//APLP1//APP//ZFP36L1//EIF2A//EIF4EBP1//EIF4EBP2//EIF4G2//IMPACT//MAGOH//QK//EIF4G1//EIF2B5//EIF2A//EIF4G3//GM672//FAM129A//LSM14A//NGDN//PUM2//IARS//HARS//SARS//VARS//GARS//FA…
GO:0050794	regulation of cellular process	Biological process	1299	6325	4352	28914	1.36448	1e-30	4.23824e-29	MLH1//CDT1//H2AFX//PTPN11//TIPIN//SFN//BCCIP//E2F6//NR2F2//BMI1//CTNNB1//CBX4//CDX2//CEBPA//ATN1//EGR1//EPC1//NR2F6//HDAC5//HIPK3//HOXA7//ID3//ZBTB7A//MBD2//PPARG//RB1//RBL1//NCOR1//S100A1//SATB1//SIN3A//SKI//NCOR2//BPTF//ME2//ZEB1//TRIM28//TLE1//TXN1//YBX1//ZFP148//RBBP7//ZKSCAN17//IRF2BP2//ZFP238//HDAC7//RYBP//EID1//DRAP1//CTNNBIP1//FOXP4//HOPX//JDP2//RAF1//DOK4//CAV1//PTK2//NF1//PTK2B//PEBP1//…
GO:0046907	intracellular transport	Biological process	186	456	4352	28914	2.70999	1e-30	4.23824e-29	NPM1//ARNTL//MAPK1//MAPK3//THRA//CRY2//KPNA1//KPNA2//KPNA6//RAN//SNUPN//NUTF2//TMCO6//PEX7//PEX5//SLC37A1//SFRS13A//NUP133//HPS4//SYNGR2//YWHAE//YWHAG//YWHAQ//YWHAZ//SYNJ2BP//NUP54//YWHAB//GIPC1//AKAP12//NOP58//IPO4//XPO1//HSPA9//CCHCR1//XPO5//ADORA1//ARL6IP1//SSR3//SRP14//SRP54A//SRP9//SRP19//SRP72//MACF1//FBP1//AP3B1//BID//TIMM13//TIMM10//TIMM8B//TIMM8A1//TIMM10//MTX2//PSEN1//SLC25A14//STX12//H…
GO:0044085	cellular component biogenesis	Biological process	260	756	4352	28914	2.28492	1e-30	4.23824e-29	RRN3//MRPL10//RPLP0//BOP1//FRG1//EMG1//SURF6//GNL2//DDX56//NHP2//KRR1//NOP58//RRS1//PES1//NIP7//NOP10//MINA//BRIX1//GAR1//EBNA1BP2//GTPBP3//DDX51//MRTO4//RPF1//IPO4//RPS2//RPS14//RPS15//RPS6//RPS10//RPS25//ATG5//CTSD//PSEN1//BECN1//MAP1LC3A//ATG12//ATG16L1//NPM1//BIN3//TFB2M//TFB1M//DIMT1//LSM2//PAFAH1B1//TBPL1//EIF3A//RALB//H2AFX//NAP1L4//TSPYL1//H2AFJ//H2AFY//HIST3H2A//HIST2H2AC//HIST1H2BA//HIS…
GO:0016265	death	Biological process	319	1039	4352	28914	2.03983	1e-30	4.23824e-29	BAK1//MYC//ATP7A//BID//CCK//JUN//SOD2//TIMM50//PTEN//CD24A//WDR92//TICAM1//TNFAIP8//PSMG2//MRPL41//JMJD6//BRE//IRAK2//CIAPIN1//RAF1//TMBIM6//EGLN3//AHR//AKT1//BIRC5//API5//APLP1//APP//ARF6//RHOB//BCAP29//BCL10//BCL2L10//BCL7C//NGFRAP1//CASP4//CASP2//CASP6//CASP8//CTNNB1//CDK5//CFLAR//CYCS//DAD1//DAPK2//DAXX//DNASE1L3//AIMP1//EPHA2//AKTIP//NPM1//GPX1//HIPK3//HRAS1//JAK2//KRT18//KRT8//LTBR//MCL1//M…
GO:0008219	cell death	Biological process	317	1031	4352	28914	2.04277	1e-30	4.23824e-29	BAK1//MYC//ATP7A//BID//CCK//JUN//SOD2//TIMM50//PTEN//CD24A//WDR92//TICAM1//TNFAIP8//PSMG2//MRPL41//JMJD6//BRE//IRAK2//CIAPIN1//RAF1//TMBIM6//EGLN3//AHR//AKT1//BIRC5//API5//APLP1//APP//ARF6//RHOB//BCAP29//BCL10//BCL2L10//BCL7C//NGFRAP1//CASP4//CASP2//CASP6//CASP8//CTNNB1//CDK5//CFLAR//CYCS//DAD1//DAPK2//DAXX//DNASE1L3//AIMP1//EPHA2//AKTIP//NPM1//GPX1//HIPK3//HRAS1//JAK2//KRT18//KRT8//LTBR//MCL1//M…
GO:0043412	macromolecule modification	Biological process	389	1382	4352	28914	1.87008	1e-30	4.23824e-29	TFB2M//TFB1M//DIMT1//ADORA1//F2R//GNAI2//JAK2//PSEN1//MAPKSP1//ROBLD3//RAB25//ARRB1//GHR//PTPN11//SOD1//TLR4//MUC20//MAP2K1//MAP2K3//AVPI1//UBOX5//HDAC5//CHFR//STUB1//UBE4B//PPIL2//MYLIP//METTL3//RPUSD3//TRUB2//PUS3//SOCS3//NDUFS4//PRKAR1A//PRKAR2B//PPP1R9B//RAPGEF3//WNT9B//IBTK//FKBP1A//IMPACT//PRKCA//PEBP1//FAM129A//DUSP6//PPAP2B//AIF1//BMP4//CDC42//EDNRA//AKTIP//FZD1//HMGB1//SQSTM1//NPTN//SPHK…
GO:0006397	mRNA processing	Biological process	127	263	4352	28914	3.20824	1e-30	4.23824e-29	LSM2//PAN2//MLH1//MBNL1//SRRM1//MED1//CWC15//SNW1//LSM3//PRPF6//SF3B1//RNGTT//CELF1//CELF2//SFRS13A//APLP1//APP//CSTF2T//NUDT21//NPM1//SRPK1//PTCD2//TRA2A//PHRF1//MBNL2//RBM16//SNRPD2//SF3B4//JMJD6//SRSF9//ADARB1//SRSF1//LSM10//APOBEC1//DDX5//FRG1//HNRNPK//HNRNPL//KIN//RBM39//MAGOH//PABPC1//PAPOLA//PNN//QK//RBMXRT//RNPS1//SART1//SRSF2//SRSF3//SRSF5//SLBP//EFTUD2//SNRPB//SNRPD1//SNRPE//ESRP1//PAPO…
GO:0012501	programmed cell death	Biological process	302	985	4352	28914	2.037	1e-30	4.23824e-29	BAK1//MYC//ATP7A//BID//CCK//JUN//SOD2//TIMM50//PTEN//CD24A//WDR92//TICAM1//TNFAIP8//PSMG2//MRPL41//JMJD6//BRE//IRAK2//CIAPIN1//RAF1//TMBIM6//EGLN3//AHR//AKT1//BIRC5//API5//APLP1//APP//ARF6//RHOB//BCAP29//BCL10//BCL2L10//BCL7C//NGFRAP1//CASP4//CASP2//CASP6//CASP8//CTNNB1//CDK5//CFLAR//CYCS//DAD1//DAPK2//DAXX//DNASE1L3//AIMP1//EPHA2//AKTIP//NPM1//GPX1//HIPK3//HRAS1//JAK2//KRT18//KRT8//LTBR//MCL1//M…
GO:0045449	regulation of transcription	Biological process	504	1978	4352	28914	1.69287	1e-30	4.23824e-29	E2F6//NR2F2//BMI1//CTNNB1//CBX4//CDX2//CEBPA//ATN1//EGR1//EPC1//NR2F6//HDAC5//HIPK3//HOXA7//ID3//ZBTB7A//MBD2//PPARG//RB1//RBL1//NCOR1//S100A1//SATB1//SIN3A//SKI//NCOR2//BPTF//ME2//ZEB1//TRIM28//TLE1//TXN1//YBX1//ZFP148//RBBP7//ZKSCAN17//IRF2BP2//ZFP238//HDAC7//RYBP//EID1//DRAP1//CTNNBIP1//FOXP4//HOPX//JDP2//UBTF//SMARCA5//SIRT7//SIRT2//SIRT3//SIRT4//SIRT1//ATF5//ADORA2A//AHR//ALX4//ARNTL//ATF3//…
GO:0006915	apoptosis	Biological process	298	972	4352	28914	2.0369	1e-30	4.23824e-29	BAK1//MYC//ATP7A//BID//CCK//JUN//SOD2//TIMM50//PTEN//CD24A//DNASE1L3//ENDOG//SOD1//ATF5//CIAPIN1//AKT1//BIRC5//API5//BCL2L10//CEBPB//CFLAR//CLU//DAD1//GNAQ//HSPD1//SGK3//PRNP//PSEN1//PTMA//TPT1//MKL1//STRADB//PGAP2//CFDP1//AXL//BAG3//TAX1BP1//SPHK2//SYVN1//AVEN//APP//BCL10//NGFRAP1//CASP4//CASP2//CASP6//DAPK2//GPX1//NR4A1//MPV17//MUC2//NGFR//NSMAF//PRKCD//PHLDA1//KLF10//ZMAT3//PRKRA//USP7//SERINC…
GO:0006464	protein modification process	Biological process	373	1326	4352	28914	1.86889	1e-30	4.23824e-29	ADORA1//F2R//GNAI2//JAK2//PSEN1//MAPKSP1//ROBLD3//RAB25//ARRB1//GHR//PTPN11//SOD1//TLR4//MUC20//MAP2K1//MAP2K3//AVPI1//UBOX5//HDAC5//CHFR//STUB1//UBE4B//PPIL2//MYLIP//SOCS3//NDUFS4//PRKAR1A//PRKAR2B//PPP1R9B//RAPGEF3//WNT9B//IBTK//FKBP1A//IMPACT//PRKCA//PEBP1//FAM129A//DUSP6//PPAP2B//AIF1//BMP4//CDC42//EDNRA//AKTIP//FZD1//HMGB1//SQSTM1//NPTN//SPHK1//DOHH//EIF5A2//DHPS//CBLL1//UHRF2//AKT1//GSPT1//…
GO:0048518	positive regulation of biological process	Biological process	473	1869	4352	28914	1.6814	1e-30	4.23824e-29	BMP4//SPRY1//C3//PPP3CB//PNP//AGTR1A//AIF1//CDC42//EDNRA//AKTIP//FZD1//HMGB1//SQSTM1//PRKCA//PSEN1//NPTN//SPHK1//FAM129A//NF1//PIGF//CXCL12//POLD4//CSF1//CCK//VEGFC//SMO//BMPR1A//CTNNB1//KDR//MYC//TGFBR2//TLR4//TBK1//CD36//PGLYRP1//TLR2//CD37//CD3E//TAC1//ITGB3//MADCAM1//MYD88//TICAM1//ADORA1//CD24A//TPM1//SPR//C4B//CFB//APP//BCL10//NGFRAP1//CASP4//CASP2//CASP6//CEBPB//DAPK2//GPX1//NR4A1//MPV17//…
GO:0006796	phosphate metabolic process	Biological process	331	1165	4352	28914	1.88765	1e-30	4.23824e-29	SFN//BCCIP//ADORA1//F2R//GNAI2//JAK2//PSEN1//MAPKSP1//ROBLD3//RAB25//ARRB1//GHR//PTPN11//SOD1//TLR4//MUC20//MAP2K1//MAP2K3//AVPI1//CAV1//PRKCA//SOCS3//NDUFS4//PRKAR1A//PRKAR2B//PPP1R9B//RAPGEF3//WNT9B//IBTK//FKBP1A//IMPACT//PEBP1//FAM129A//DUSP6//PPAP2B//AIF1//BMP4//CDC42//EDNRA//AKTIP//FZD1//HMGB1//SQSTM1//NPTN//SPHK1//ATP7A//GPD2//SLC37A1//FXN//MSH2//DLD//NDUFB8//NDUFC2//UQCRC1//UQCR10//UQCRH//…
GO:0006793	phosphorus metabolic process	Biological process	331	1167	4352	28914	1.88441	1e-30	4.23824e-29	SFN//BCCIP//ADORA1//F2R//GNAI2//JAK2//PSEN1//MAPKSP1//ROBLD3//RAB25//ARRB1//GHR//PTPN11//SOD1//TLR4//MUC20//MAP2K1//MAP2K3//AVPI1//CAV1//PRKCA//SOCS3//NDUFS4//PRKAR1A//PRKAR2B//PPP1R9B//RAPGEF3//WNT9B//IBTK//FKBP1A//IMPACT//PEBP1//FAM129A//DUSP6//PPAP2B//AIF1//BMP4//CDC42//EDNRA//AKTIP//FZD1//HMGB1//SQSTM1//NPTN//SPHK1//ATP7A//GPD2//SLC37A1//FXN//MSH2//DLD//NDUFB8//NDUFC2//UQCRC1//UQCR10//UQCRH//…
GO:0007049	cell cycle	Biological process	237	739	4352	28914	2.1307	1e-30	4.23824e-29	CDT1//H2AFX//PTPN11//TIPIN//SFN//BCCIP//CDC123//CAMK2D//CAMK2D//CAMK2G//CCND2//ITGB1//MYB//RB1//RPS6//RBBP8//TAF10//CABLES1//E2F6//TFDP1//ANP32B//APP//PES1//TUBG1//MYH9//MLH1//RIF1//INSL6//CHFR//DAXX//PSMG2//ATF5//BCR//BAK1//CCND3//CCNG2//CDK4//CDKN1A//CSNK2A2//GADD45A//HSPA8//ID3//JUN//MNT//NPM1//NRAS//PPP2CA//PTEN//E2F2//CABLES2//COPS5//MACF1//AK1//CDKN1B//DDIT3//DST//MFN2//MSH2//PKD2//PMP22//T…
GO:0008380	RNA splicing	Biological process	101	200	4352	28914	3.35514	1e-30	4.23824e-29	LSM2//SFRS13A//SRRM1//RBM17//SF3B1//MBNL1//MED1//CWC15//SNW1//LSM3//PRPF6//CELF1//CELF2//TPT1//TSEN2//ESRP1//NPM1//TRA2A//MBNL2//RBM16//SNRPD2//SF3B4//JMJD6//SRSF9//SRSF1//LSM10//DDX5//FRG1//HNRNPK//RBM39//MAGOH//PABPC1//PNN//QK//RBMXRT//RNPS1//SART1//SRSF2//SRSF3//SRSF5//EFTUD2//SNRPB//SNRPD1//SNRPE//SRPK1//THOC4//DHX8//SFRS12//SRSF7//YBX1//HNRNPA3//PRPF38A//U2AF1L4//DGCR14//PRPF39//THOC6//LSM4/…
GO:0022607	cellular component assembly	Biological process	218	657	4352	28914	2.2045	1e-30	4.23824e-29	RPS2//RPS14//RPS15//RPS6//RPS10//RPS25//ATG5//CTSD//PSEN1//BECN1//MAP1LC3A//ATG12//ATG16L1//BIN3//LSM2//PAFAH1B1//TBPL1//EIF3A//RALB//H2AFX//NAP1L4//TSPYL1//H2AFJ//H2AFY//HIST3H2A//HIST2H2AC//HIST1H2BA//HIST1H2BM//HIST1H1C//TSPYL2//NAP1L1//TSPYL4//H2AFV//ACTN1//AIF1//CDC42//DBNL//ABP1//PFN1//TAF9//MYC//TRIM24//GTF2B//TAF10//TAF12//RRN3//PTRF//GTF2A2//TAF11//GTF2E1//CELF1//CELF2//SFRS13A//MBNL1//G…
GO:0042180	cellular ketone metabolic process	Biological process	196	565	4352	28914	2.30477	1e-30	4.23824e-29	HSD17B4//PEX5//SLC27A4//ASL//MTHFD1//PTGES3//PTGES//PTGES//PTGES2//PHYH//PEX13//CD36//CPT1A//ALDH1A3//CMAS//ALDH5A1//DLD//PDHA1//DLAT//PDHB//HIF1A//ATF3//FBP1//FBP1//GPD2//PGK1//TPI1//G6PC3//IDH1//IDH2//ACLY//ACO2//GHR//STAT5B//IDH3G//IDH3B//OGDH//CCBL2//IDH3A//SUCLG2//SUCLG1//FH1//GOT2//MDH2//MDH1//ME2//ME1//LIPF//ACADM//IARS//HARS//SARS//VARS//GARS//FARSA//NARS//HARS2//TARS2//SARS2//AARS//CARS/…
GO:0043687	post-translational protein modification	Biological process	322	1139	4352	28914	1.87824	1e-30	4.23824e-29	ADORA1//F2R//GNAI2//JAK2//PSEN1//MAPKSP1//ROBLD3//RAB25//ARRB1//GHR//PTPN11//SOD1//TLR4//MUC20//MAP2K1//MAP2K3//AVPI1//UBOX5//HDAC5//CHFR//STUB1//UBE4B//PPIL2//MYLIP//SOCS3//NDUFS4//PRKAR1A//PRKAR2B//PPP1R9B//RAPGEF3//WNT9B//IBTK//FKBP1A//IMPACT//PRKCA//PEBP1//FAM129A//DUSP6//PPAP2B//AIF1//BMP4//CDC42//EDNRA//AKTIP//FZD1//HMGB1//SQSTM1//NPTN//SPHK1//CBLL1//UHRF2//AKT1//GSPT1//HERC2//MDM2//NEDD4//…
GO:0055114	oxidation reduction	Biological process	212	641	4352	28914	2.19734	1e-30	4.23824e-29	COQ7//SOD2//ALDH5A1//NDUFA5//DLD//NDUFB8//NDUFC2//UQCRC1//UQCR10//UQCRH//UQCR11//UQCRB//CYCS//NDUFB11//ETFA//CMAH//FDX1//FDXR//NDUFA2//NDUFA4//NDUFS4//TXN1//UQCRQ//UQCRB//NDUFS8//NDUFS2//NDUFS1//NDUFB6//NDUFA1//CYB561D2//NDUFS5//FADS3//SDHC//NDUFA3//NDUFA9//NDUFB9//NDUFC1//CYB5B//CYC1//NDUFB3//UQCRFS1//NDUFB7//SDHD//UQCRC2//NDUFA6//NDUFA13//NDUFA10//FDX1L//NDUFB2//NDUFB10//NDUFA11//NDUFAB1//CYB56…
GO:0016310	phosphorylation	Biological process	289	991	4352	28914	1.93751	1e-30	4.23824e-29	SFN//BCCIP//ADORA1//F2R//GNAI2//JAK2//PSEN1//MAPKSP1//ROBLD3//RAB25//ARRB1//GHR//PTPN11//SOD1//TLR4//MUC20//MAP2K1//MAP2K3//AVPI1//CAV1//PRKCA//SOCS3//NDUFS4//PRKAR1A//PRKAR2B//PPP1R9B//RAPGEF3//WNT9B//IBTK//FKBP1A//IMPACT//PEBP1//FAM129A//DUSP6//PPAP2B//AIF1//BMP4//CDC42//EDNRA//AKTIP//FZD1//HMGB1//SQSTM1//NPTN//SPHK1//ATP7A//FXN//MSH2//DLD//NDUFB8//NDUFC2//UQCRC1//UQCR10//UQCRH//UQCR11//UQCRB//…
GO:0048522	positive regulation of cellular process	Biological process	426	1666	4352	28914	1.69885	1e-30	4.23824e-29	PPP3CB//PNP//AGTR1A//AIF1//BMP4//CDC42//EDNRA//AKTIP//FZD1//HMGB1//SQSTM1//PRKCA//PSEN1//NPTN//SPHK1//FAM129A//NF1//PIGF//CXCL12//POLD4//CSF1//CCK//VEGFC//SMO//BMPR1A//CTNNB1//KDR//MYC//TGFBR2//ITGB3//MADCAM1//TLR2//CD24A//ADORA1//APP//BCL10//NGFRAP1//CASP4//CASP2//CASP6//CEBPB//DAPK2//GPX1//NR4A1//MPV17//MUC2//NGFR//NSMAF//PRKCD//PTEN//PHLDA1//KLF10//ZMAT3//PRKRA//USP7//SERINC3//RIPK3//TRP53INP1…
GO:0044282	small molecule catabolic process	Biological process	164	445	4352	28914	2.44852	4e-30	1.67072e-28	PHYH//PEX13//DHPS//ADH1//BPGM//HK1//HK2//MDH2//MDH1//OGDH//PDHA1//PFKL//PFKM//PGAM1//PGK1//TPI1//DLAT//GM6498//PDHB//PGD//G6PDX//TALDO1//TKT//HIBADH//PGLS//GLYR1//PNP//RHOA//ARL4A//CDC42//GNA11//GNA14//GNAI2//GNAI3//GNAQ//GNAS//GNB1//GNG2//GNG3//KRAS//MX2//NRAS//RAB22A//RAC1//RAB34//RAB5A//AGAP1//RAB11A//RRAGC//IRGM2//OPA1//PDE1B//PDE4A//ATP6V0B//ATP1A1//ATP2A2//ATP5A1//ATP6V0D1//ATP7A//ATP7A//AT…
GO:0006082	organic acid metabolic process	Biological process	189	552	4352	28914	2.27479	9.1e-30	3.7466e-28	HSD17B4//PEX5//SLC27A4//ASL//MTHFD1//PTGES3//PTGES//PTGES//PTGES2//PHYH//PEX13//CD36//CPT1A//ALDH1A3//CMAS//ALDH5A1//DLD//PDHA1//DLAT//PDHB//HIF1A//ATF3//FBP1//FBP1//GPD2//PGK1//TPI1//G6PC3//IDH1//IDH2//ACLY//ACO2//GHR//STAT5B//IDH3G//IDH3B//OGDH//CCBL2//IDH3A//SUCLG2//SUCLG1//FH1//GOT2//MDH2//MDH1//ME2//ME1//LIPF//ACADM//IARS//HARS//SARS//VARS//GARS//FARSA//NARS//HARS2//TARS2//SARS2//AARS//CARS/…
GO:0051649	establishment of localization in cell	Biological process	247	809	4352	28914	2.02847	9.6e-30	3.89679e-28	NPM1//ARNTL//MAPK1//MAPK3//RALB//SPHK1//AGTR1A//YWHAZ//PI4K2A//THRA//CRY2//KPNA1//KPNA2//KPNA6//RAN//SNUPN//NUTF2//TMCO6//YKT6//PSEN1//PCLO//PEX7//PEX5//SLC37A1//SFRS13A//NUP133//HPS4//SYNGR2//YWHAE//YWHAG//YWHAQ//SYNJ2BP//NUP54//YWHAB//GIPC1//AKAP12//NOP58//IPO4//XPO1//HSPA9//CCHCR1//XPO5//ADORA1//ARL6IP1//SSR3//SRP14//SRP54A//SRP9//SRP19//SRP72//MACF1//FBP1//AP3B1//BID//TIMM13//TIMM10//TIMM8B//…
GO:0051641	cellular localization	Biological process	258	863	4352	28914	1.98622	1.9e-29	7.60528e-28	NPM1//ARNTL//MAPK1//MAPK3//RALB//SPHK1//AGTR1A//YWHAZ//PI4K2A//THRA//CRY2//KPNA1//KPNA2//KPNA6//RAN//SNUPN//NUTF2//TMCO6//YKT6//PSEN1//PCLO//PEX7//PEX5//SLC37A1//SFRS13A//NUP133//HPS4//SYNGR2//YWHAE//YWHAG//YWHAQ//SYNJ2BP//NUP54//YWHAB//GIPC1//AKAP12//NOP58//IPO4//XPO1//HSPA9//CCHCR1//XPO5//ADORA1//ARL6IP1//SSR3//SRP14//SRP54A//SRP9//SRP19//SRP72//MACF1//FBP1//KDELR1//AP3B1//BID//TIMM13//TIMM10//…
GO:0019752	carboxylic acid metabolic process	Biological process	188	551	4352	28914	2.26686	2.1e-29	8.17865e-28	HSD17B4//PEX5//SLC27A4//ASL//MTHFD1//PTGES3//PTGES//PTGES//PTGES2//PHYH//PEX13//CD36//CPT1A//ALDH1A3//CMAS//ALDH5A1//DLD//PDHA1//DLAT//PDHB//HIF1A//ATF3//FBP1//FBP1//GPD2//PGK1//TPI1//G6PC3//IDH1//IDH2//ACLY//ACO2//GHR//STAT5B//IDH3G//IDH3B//OGDH//CCBL2//IDH3A//SUCLG2//SUCLG1//FH1//GOT2//MDH2//MDH1//ME2//ME1//LIPF//ACADM//IARS//HARS//SARS//VARS//GARS//FARSA//NARS//HARS2//TARS2//SARS2//AARS//CARS/…
GO:0043436	oxoacid metabolic process	Biological process	188	551	4352	28914	2.26686	2.1e-29	8.17865e-28	HSD17B4//PEX5//SLC27A4//ASL//MTHFD1//PTGES3//PTGES//PTGES//PTGES2//PHYH//PEX13//CD36//CPT1A//ALDH1A3//CMAS//ALDH5A1//DLD//PDHA1//DLAT//PDHB//HIF1A//ATF3//FBP1//FBP1//GPD2//PGK1//TPI1//G6PC3//IDH1//IDH2//ACLY//ACO2//GHR//STAT5B//IDH3G//IDH3B//OGDH//CCBL2//IDH3A//SUCLG2//SUCLG1//FH1//GOT2//MDH2//MDH1//ME2//ME1//LIPF//ACADM//IARS//HARS//SARS//VARS//GARS//FARSA//NARS//HARS2//TARS2//SARS2//AARS//CARS/…
GO:0046483	heterocycle metabolic process	Biological process	190	561	4352	28914	2.25014	3.1e-29	1.19123e-27	MTHFD1//GHR//STAT5B//RBKS//GCH1//AMPD2//1190003J15RIK//ADSL//ADSS//GUK1//PNP//ATIC//ADSS//IMPDH2//PAICS//ADK//APRT//HPRT//THTPA//ADCY6//ADCY9//ATP5A1//ATP5D//ATP5E//GUCA2B//GUCY2C//CNP//GUCY1B3//NME1//NME2//NME3//RHOA//ARL4A//CDC42//GNA11//GNA14//GNAI2//GNAI3//GNAQ//GNAS//GNB1//GNG2//GNG3//KRAS//MX2//NRAS//RAB22A//RAC1//RAB34//RAB5A//AGAP1//RAB11A//RRAGC//IRGM2//OPA1//PDE1B//PDE4A//ATP6V0B//ATP1A…
GO:0016192	vesicle-mediated transport	Biological process	185	541	4352	28914	2.27192	4.4e-29	1.66853e-27	RALB//YWHAZ//PI4K2A//GNAI3//PLDN//VAMP7//SNPH//DYSF//YKT6//PSEN1//PCLO//EXOC8//CDK5//CPLX2//MYO5A//RAB3D//SNAPIN//STX3//STXBP3A//LLGL2//CADPS//RALA//EXOC2//SCRN1//SEC13//SEC22B//TRAPPC1//VCP//SEC23B//TRAPPC3//TRAPPC2L//TRAPPC4//SDCBP2//LMAN1//SEC24A//COPE//COPB1//GOLGA7//CHIC2//VPS29//TRIP10//UPK1A//ARRB1//AP2A1//AP2A2//AP3B1//AP3B2//APLP1//APP//ASGR2//CAV1//DBNL//ABP1//EHD1//EPN1//EPS15L1//FBP1/…
GO:0048519	negative regulation of biological process	Biological process	417	1650	4352	28914	1.67908	4.7e-29	1.75914e-27	MLH1//CDT1//NR2F2//BMI1//CTNNB1//CBX4//CDX2//CEBPA//ATN1//EGR1//EPC1//NR2F6//HDAC5//HIPK3//HOXA7//ID3//ZBTB7A//MBD2//PPARG//RB1//RBL1//NCOR1//S100A1//SATB1//SIN3A//SKI//NCOR2//BPTF//ME2//ZEB1//TRIM28//TLE1//TXN1//YBX1//ZFP148//RBBP7//ZKSCAN17//IRF2BP2//ZFP238//HDAC7//RYBP//EID1//DRAP1//CTNNBIP1//FOXP4//HOPX//JDP2//UBTF//SMARCA5//PPP3CB//IBTK//FKBP1A//IMPACT//PRKCA//PSEN1//PEBP1//FAM129A//DUSP6//P…
GO:0065003	macromolecular complex assembly	Biological process	164	454	4352	28914	2.39998	5.7e-29	2.10608e-27	RPS2//RPS14//RPS15//RPS6//RPS10//RPS25//LSM2//EIF3A//RALB//H2AFX//NAP1L4//TSPYL1//H2AFJ//H2AFY//HIST3H2A//HIST2H2AC//HIST1H2BA//HIST1H2BM//HIST1H1C//TSPYL2//NAP1L1//TSPYL4//H2AFV//DBNL//ABP1//PFN1//TAF9//MYC//TRIM24//GTF2B//TAF10//TAF12//RRN3//PTRF//GTF2A2//TBPL1//TAF11//GTF2E1//CELF1//CELF2//SFRS13A//MBNL1//GCH1//MGP//VAMP8//WAS//MAPK3//GCHFR//GEM//MED31//FKBP4//CRYAB//TBCA//PTK2//PTK2B//DIAP1//…
GO:0032502	developmental process	Biological process	665	2984	4352	28914	1.48061	7e-29	2.55367e-27	CTNNB1//FRAT1//RHOA//CAP1//HMGB1//IDUA//STRADB//CUL3//SS18//CSNK1A1//KRT8//MYH9//COQ7//SOD2//ACP2//BMI1//BMP4//EPHA2//GNA11//GNAQ//GNAS//AES//HEXA//HEXB//HOXA10//LTBP3//LTBP2//PTHLH//VDR//IMPAD1//SERP1//THRA//OVOL2//RHOB//KLF5//CASP8//COL4A1//ECM1//ELK3//AIMP1//EPAS1//PTK2//HIF1A//HMOX1//HSPG2//IL18//JUN//KDR//ANPEP//MMP2//PIGF//PTEN//PTK2B//RBPJ//SOX18//THY1//VEGFB//VEGFC//VASH1//TSPAN12//TNFRSF…
GO:0006091	generation of precursor metabolites and energy	Biological process	117	272	4352	28914	2.85783	9.6e-29	3.4584e-27	ATP7A//PYGB//AKT1//GAA//PPP1CB//PPP1R2//AGL//ACADM//PTGES3//PTGES//GBE1//BPGM//HK1//HK2//MDH2//MDH1//OGDH//PDHA1//PFKL//PFKM//PGAM1//PGK1//TPI1//DLAT//GM6498//PDHB//ACO2//FH1//IDH1//IDH3G//IDH3B//SUCLG2//IDH2//SUCLG1//SDHC//SDHD//IDH3A//GNAS//COQ7//SOD2//ALDH5A1//NDUFA5//FXN//MSH2//DLD//NDUFB8//NDUFC2//UQCRC1//UQCR10//UQCRH//UQCR11//UQCRB//CYCS//NDUFB11//ETFA//CMAH//FDX1//FDXR//NDUFA2//NDUFA4//ND…
GO:0055086	nucleobase, nucleoside and nucleotide metabolic process	Biological process	186	552	4352	28914	2.23869	2.5e-28	8.89506e-27	PGD//G6PDX//TALDO1//TKT//TPI1//HIBADH//PGLS//GLYR1//CBR2//AMPD2//1190003J15RIK//ADSL//ADSS//GUK1//PNP//ATIC//MTHFD1//ADSS//IMPDH2//PAICS//NME1//NME2//ADK//APRT//HPRT//THTPA//ADCY6//ADCY9//ATP5A1//ATP5D//ATP5E//GUCA2B//GUCY2C//CNP//GUCY1B3//NME3//RHOA//ARL4A//CDC42//GNA11//GNA14//GNAI2//GNAI3//GNAQ//GNAS//GNB1//GNG2//GNG3//KRAS//MX2//NRAS//RAB22A//RAC1//RAB34//RAB5A//AGAP1//RAB11A//RRAGC//IRGM2//O…
GO:0048523	negative regulation of cellular process	Biological process	378	1464	4352	28914	1.71542	2.9e-28	1.01924e-26	MLH1//CDT1//NR2F2//BMI1//CTNNB1//CBX4//CDX2//CEBPA//ATN1//EGR1//EPC1//NR2F6//HDAC5//HIPK3//HOXA7//ID3//ZBTB7A//MBD2//PPARG//RB1//RBL1//NCOR1//S100A1//SATB1//SIN3A//SKI//NCOR2//BPTF//ME2//ZEB1//TRIM28//TLE1//TXN1//YBX1//ZFP148//RBBP7//ZKSCAN17//IRF2BP2//ZFP238//HDAC7//RYBP//EID1//DRAP1//CTNNBIP1//FOXP4//HOPX//JDP2//UBTF//SMARCA5//IBTK//FKBP1A//IMPACT//PRKCA//PSEN1//PEBP1//FAM129A//DUSP6//PPAP2B//C…
GO:0006886	intracellular protein transport	Biological process	123	298	4352	28914	2.74226	4e-28	1.38892e-26	ARNTL//MAPK1//MAPK3//THRA//CRY2//KPNA1//KPNA2//KPNA6//RAN//SNUPN//NUTF2//TMCO6//PEX7//PEX5//HPS4//SYNGR2//YWHAE//YWHAG//YWHAQ//YWHAZ//SYNJ2BP//NUP54//YWHAB//GIPC1//AKAP12//NOP58//IPO4//XPO1//HSPA9//CCHCR1//XPO5//ADORA1//ARL6IP1//SSR3//SRP14//SRP54A//SRP9//SRP19//SRP72//MACF1//FBP1//AP3B1//BID//TIMM13//TIMM10//TIMM8B//TIMM8A1//TIMM10//MTX2//ELF3//NFKBIB//JAK2//GNPTG//PEX16//PEX13//GRPEL1//ITGB1//C…
GO:0023034	intracellular signaling pathway	Biological process	318	1173	4352	28914	1.80114	1.1e-27	3.77405e-26	H2AFX//PTPN11//TIPIN//RAF1//DOK4//CAV1//PTK2//NF1//PTK2B//PEBP1//MAP2K1//MAP2K2//MAP2K3//MAPK1//MAPK3//ADORA1//F2R//GNAI2//JAK2//PSEN1//MAPKSP1//ROBLD3//RAB25//ARRB1//GHR//SOD1//TLR4//MUC20//AVPI1//PRKCA//DDIT3//HSPA5//ATP2A2//CCNG1//PRKACB//GLP2R//ADORA2A//GNAQ//GNAS//PTHLH//S1PR3//NPB//AGTR1A//GNB1//PPOX//RCAN1//RPS6KA3//SOCS3//DAPK2//MAPK11//RPS6KA1//SLC9A1//SMPD2//SRPK1//WNK1//KSR2//SS18//MIN…
GO:0070727	cellular macromolecule localization	Biological process	131	333	4352	28914	2.61364	1.9e-27	6.44212e-26	ARNTL//MAPK1//MAPK3//THRA//CRY2//KPNA1//KPNA2//KPNA6//RAN//SNUPN//NUTF2//TMCO6//PEX7//PEX5//HPS4//SYNGR2//YWHAE//YWHAG//YWHAQ//YWHAZ//SYNJ2BP//NUP54//YWHAB//GIPC1//AKAP12//NOP58//IPO4//XPO1//HSPA9//CCHCR1//XPO5//ADORA1//ARL6IP1//SSR3//SRP14//SRP54A//SRP9//SRP19//SRP72//MACF1//FBP1//KDELR1//AP3B1//BID//TIMM13//TIMM10//TIMM8B//TIMM8A1//TIMM10//MTX2//STX12//H47//CSE1L//AP2A1//AP2A2//AP2M1//AP3B2//AP…
GO:0043933	macromolecular complex subunit organization	Biological process	171	498	4352	28914	2.28132	3.3e-27	1.10588e-25	RPS2//RPS14//RPS15//RPS6//RPS10//RPS25//LSM2//EIF3A//RALB//H2AFX//NAP1L4//TSPYL1//H2AFJ//H2AFY//HIST3H2A//HIST2H2AC//HIST1H2BA//HIST1H2BM//HIST1H1C//TSPYL2//NAP1L1//TSPYL4//H2AFV//DBNL//ABP1//PFN1//TAF9//MYC//TRIM24//GTF2B//TAF10//TAF12//PTRF//TTF2//RRN3//GTF2A2//TBPL1//TAF11//GTF2E1//CELF1//CELF2//SFRS13A//MBNL1//ERF//GCH1//MGP//VAMP8//WAS//MAPK3//GCHFR//GEM//MED31//FKBP4//STMN1//NEDD1//STMN3//C…
GO:0034613	cellular protein localization	Biological process	130	331	4352	28914	2.60936	3.6e-27	1.19255e-25	ARNTL//MAPK1//MAPK3//THRA//CRY2//KPNA1//KPNA2//KPNA6//RAN//SNUPN//NUTF2//TMCO6//PEX7//PEX5//HPS4//SYNGR2//YWHAE//YWHAG//YWHAQ//YWHAZ//SYNJ2BP//NUP54//YWHAB//GIPC1//AKAP12//NOP58//IPO4//XPO1//HSPA9//CCHCR1//XPO5//ADORA1//ARL6IP1//SSR3//SRP14//SRP54A//SRP9//SRP19//SRP72//MACF1//FBP1//KDELR1//AP3B1//BID//TIMM13//TIMM10//TIMM8B//TIMM8A1//TIMM10//MTX2//STX12//H47//CSE1L//AP2A1//AP2A2//AP2M1//AP3B2//AP…
GO:0006753	nucleoside phosphate metabolic process	Biological process	174	519	4352	28914	2.22742	2.7e-26	8.74315e-25	PGD//G6PDX//TALDO1//TKT//TPI1//HIBADH//PGLS//GLYR1//CBR2//ADSL//ADSS//GUK1//ATIC//MTHFD1//ADSS//IMPDH2//PAICS//NME1//NME2//THTPA//ADCY6//ADCY9//ATP5A1//ATP5D//ATP5E//ADK//GUCA2B//GUCY2C//CNP//GUCY1B3//PNP//NME3//RHOA//ARL4A//CDC42//GNA11//GNA14//GNAI2//GNAI3//GNAQ//GNAS//GNB1//GNG2//GNG3//KRAS//MX2//NRAS//RAB22A//RAC1//RAB34//RAB5A//AGAP1//RAB11A//RRAGC//IRGM2//OPA1//PDE1B//PDE4A//ATP6V0B//ATP1A1…
GO:0009117	nucleotide metabolic process	Biological process	174	519	4352	28914	2.22742	2.7e-26	8.74315e-25	PGD//G6PDX//TALDO1//TKT//TPI1//HIBADH//PGLS//GLYR1//CBR2//ADSL//ADSS//GUK1//ATIC//MTHFD1//ADSS//IMPDH2//PAICS//NME1//NME2//THTPA//ADCY6//ADCY9//ATP5A1//ATP5D//ATP5E//ADK//GUCA2B//GUCY2C//CNP//GUCY1B3//PNP//NME3//RHOA//ARL4A//CDC42//GNA11//GNA14//GNAI2//GNAI3//GNAQ//GNAS//GNB1//GNG2//GNG3//KRAS//MX2//NRAS//RAB22A//RAC1//RAB34//RAB5A//AGAP1//RAB11A//RRAGC//IRGM2//OPA1//PDE1B//PDE4A//ATP6V0B//ATP1A1…
GO:0065009	regulation of molecular function	Biological process	243	833	4352	28914	1.93812	4.2e-26	1.34493e-24	SFN//BCCIP//ADORA1//F2R//GNAI2//JAK2//PSEN1//MAPKSP1//ROBLD3//RAB25//ARRB1//GHR//PTPN11//SOD1//TLR4//MUC20//MAP2K1//MAP2K3//AVPI1//CAV1//PRKCA//ADORA2A//AKT1//FABP4//GADD45A//NF1//NF2//THY1//MLLT1//BAK1//BCL10//CCK//GSPT1//MYC//PDCD6//ALG2//VCP//DIABLO//TNS1//PYCARD//HSPA5//APP//GNAQ//GNAS//PTHLH//ADCY6//ADCY9//S1PR3//NPB//AGTR1A//GNB1//PPOX//DGKD//EDNRA//LRP1//SPHK1//SPHK2//CARD10//IRAK2//TLR1//…
GO:0006950	response to stress	Biological process	352	1368	4352	28914	1.70953	4.8e-26	1.52018e-24	XRCC1//ATG5//CTSD//PSEN1//BECN1//MAP1LC3A//ATG12//ATG16L1//H2AFX//PTPN11//TIPIN//CAT//GPX1//PRDX1//PRKCA//SOD1//SOD2//HMGN1//SHFM1//RPA1//COQ7//CCK//PENK//VDAC3//CAMK2D//RAF1//EGLN3//ATP1B1//CAMK2G//CAV1//CD24A//CRYAB//EDNRA//EPAS1//HIF1A//IL18//ITPR1//KDR//MMP2//NF1//PAK1//PPARA//SCAP//ABAT//DYSF//C3//TLR4//TBK1//CD36//PGLYRP1//TLR2//HSPD1//AHCY//CASP6//B4GALT1//NUPR1//EPHX2//ALOX5AP//YWHAZ//ANX…
GO:0009057	macromolecule catabolic process	Biological process	121	310	4352	28914	2.59324	4.3e-25	1.34702e-23	PAN2//MAGOH//UPF1//RNPS1//SMG5//GM672//DCP1B//EXOSC10//PNRC2//DCPS//1500002O20RIK//PAN3//PARN//ISG15//MYLIP//UBE4B//AUH//ZFP36L1//MLH1//PYGB//GAA//AGL//PPP1CB//LYVE1//DNASE1L3//DNASE1L1//ENDOG//MYC//SOD1//LSM2//LSM7//LSM5//PNPT1//LSM6//PSEN1//BACE2//HSPA5//IDE//PSMB8//PSMA2//PSMA3//PSMB1//PSMB10//PSMB4//MPND//PSMB7//PSMA1//PSMA4//PSMA5//PSMA6//PSMA7//PSMB2//BAP1//UHRF2//USP15//HDAC5//USP33//SIAH2…
GO:0051716	cellular response to stimulus	Biological process	225	765	4352	28914	1.95407	9.4e-25	2.91299e-23	XRCC1//ATG5//CTSD//PSEN1//BECN1//MAP1LC3A//ATG12//ATG16L1//H2AFX//PTPN11//TIPIN//HMGN1//SHFM1//RPA1//THRA//BRE//XRCC4//KIF22//CHAF1B//SUPT16H//PARP1//HAP1//APEX1//CRY2//SMC3//DDB1//ERCC3//XRCC6//GTF2H1//GTF2H4//HERC2//KIN//LIG1//MED1//MLH1//MSH2//MSH6//NUDT1//PSMD4//RAD17//RAD50//REV3L//STRA13//GTF2H3//BRCC3//CDC14B//TTC5//TREX1//UBE2A//UNG//XPC//XRCC5//USP1//RFWD3//TOPBP1//SMC1A//MPG//SETX//A730…
GO:0051246	regulation of protein metabolic process	Biological process	149	429	4352	28914	2.30753	2e-24	6.13191e-23	PSTK//EEFSEC//TRNAU1AP//SOCS3//NDUFS4//PRKAR1A//PRKAR2B//PPP1R9B//RAPGEF3//WNT9B//IBTK//FKBP1A//IMPACT//PRKCA//PSEN1//PEBP1//FAM129A//DUSP6//PPAP2B//AIF1//BMP4//CDC42//EDNRA//AKTIP//FZD1//HMGB1//SQSTM1//NPTN//SPHK1//C3//AKT1//APLP1//APP//ZFP36L1//EIF2A//EIF4E//EIF4EBP1//EIF4EBP2//EIF4G2//MAGOH//QK//EIF4G1//EIF2B1//EIF2B5//EIF2A//EIF4G3//GM672//EIF4E2//EIF4E3//LSM14A//NGDN//PUM2//EIF2AK4//EIF5A2//…
GO:0051186	cofactor metabolic process	Biological process	93	210	4352	28914	2.94227	3e-24	9.10105e-23	ACACB//ACLY//ACAA2//MLYCD//ACSS2//ACSS1//DLD//PDHA1//DLAT//PDHB//PGD//G6PDX//TALDO1//TKT//TPI1//HIBADH//PGLS//GLYR1//ACO2//FH1//IDH1//IDH3G//IDH3B//MDH2//MDH1//OGDH//SUCLG2//IDH2//SUCLG1//SDHC//SDHD//IDH3A//CBR2//GSTT3//CTH//GCLC//GPX1//GPX3//GSR//GSTM1//GSTP1//GSTT1//GSTT2//SOD1//SOD2//ALDH5A1//MGST1//GPX4//OPLAH//HMGCL//HNF4A//ACOT8//SCP2//ACOT9//GPD2//DCXR//COQ7//COQ6//COQ4//PDSS1//COQ9//COQ2/…
GO:0044283	small molecule biosynthetic process	Biological process	170	526	4352	28914	2.14725	9.7e-24	2.91202e-22	MTHFD1//PTGES3//PTGES//PTGES//PTGES2//ISYNA1//GFPT1//PGM3//GNPNAT1//CMAS//AKR1B3//ATF3//FBP1//FBP1//GPD2//PGK1//TPI1//G6PC3//ACADM//ATIC//ADSL//ADSS//ADSS//IMPDH2//PAICS//ADK//APRT//HPRT//THTPA//ADCY6//ADCY9//ATP5A1//ATP5D//ATP5E//GUCA2B//GUCY2C//CNP//GUCY1B3//NME1//NME2//PNP//NME3//UMPS//DHODH//DPYD//CTPS//CTPS2//CMPK1//DTYMK//TBPL1//ASL//ASNS//ASNSD1//GOT2//PRODH//SHMT2//MAT2A//ALDH5A1//ALDH4A1…
GO:0009259	ribonucleotide metabolic process	Biological process	115	296	4352	28914	2.58122	1e-23	2.97113e-22	ADSL//ADSS//ATP5A1//ATP5D//ATP5E//IMPDH2//NME1//NME2//PNP//NME3//RHOA//ARL4A//CDC42//GNA11//GNA14//GNAI2//GNAI3//GNAQ//GNAS//GNB1//GNG2//GNG3//KRAS//MX2//NRAS//RAB22A//RAC1//RAB34//RAB5A//AGAP1//RAB11A//RRAGC//IRGM2//OPA1//ATIC//PAICS//ATP6V0B//ATP1A1//ATP2A2//ATP6V0D1//ATP7A//ATP7A//ATP6V0C//ERCC3//HSPA8//KIF1B//MSH2//MYH9//MYO9B//PGP//VPS4B//KATNA1//CLPX//ATP5L//IPO8//SMARCAL1//ATP6V1G2//ATP6V1…
GO:0006461	protein complex assembly	Biological process	134	373	4352	28914	2.3868	1.2e-23	3.49333e-22	RALB//DBNL//ABP1//PFN1//TAF9//MYC//TRIM24//GTF2B//TAF10//TAF12//RRN3//PTRF//GTF2A2//TBPL1//TAF11//GTF2E1//FKBP4//CRYAB//TBCA//PTK2//PTK2B//DIAP1//WAS//ARPC4//PEX13//ARPC1B//CORO1A//PFN2//SETD6//ARPC3//ARPC1A//ACTR3//ARPC5L//ARPC2//CLEC2I//RHOA//DLG1//RAC1//MLST8//STMN1//CAV1//CDKN1B//MTAP1B//EIF4EBP1//CTNNBIP1//CCK//CD24A//PLEK//ACAT1//ANXA5//BCL10//CDH1//CPT1A//LNX2//GCH1//NPM1//PRNP//SOD2//MUC2…
GO:0070271	protein complex biogenesis	Biological process	134	373	4352	28914	2.3868	1.2e-23	3.49333e-22	RALB//DBNL//ABP1//PFN1//TAF9//MYC//TRIM24//GTF2B//TAF10//TAF12//RRN3//PTRF//GTF2A2//TBPL1//TAF11//GTF2E1//GCH1//MGP//VAMP8//WAS//MAPK3//GCHFR//GEM//MED31//FKBP4//CRYAB//TBCA//PTK2//PTK2B//DIAP1//ARPC4//PEX13//ARPC1B//CORO1A//PFN2//SETD6//ARPC3//ARPC1A//ACTR3//ARPC5L//ARPC2//CLEC2I//RHOA//DLG1//RAC1//MLST8//STMN1//CAV1//CDKN1B//MTAP1B//EIF4EBP1//CTNNBIP1//CCK//CD24A//PLEK//ACAT1//ANXA5//BCL10//CDH…
GO:0035556	intracellular signal transduction	Biological process	253	914	4352	28914	1.83905	1.5e-23	4.323e-22	RAF1//DOK4//CAV1//PTK2//NF1//PTK2B//PEBP1//MAP2K1//MAP2K2//MAP2K3//MAPK1//MAPK3//ADORA1//F2R//GNAI2//JAK2//PSEN1//MAPKSP1//ROBLD3//RAB25//ARRB1//GHR//PTPN11//SOD1//TLR4//MUC20//AVPI1//PRKCA//PRKACB//GLP2R//ADORA2A//GNAQ//GNAS//PTHLH//S1PR3//NPB//AGTR1A//GNB1//PPOX//RCAN1//RPS6KA3//SOCS3//DAPK2//MAPK11//RPS6KA1//SLC9A1//SMPD2//SRPK1//WNK1//KSR2//SS18//MINK1//ICK//RPS6KA4//TIRAP//BCL10//TIFA//AZI2/…
GO:0033554	cellular response to stress	Biological process	163	498	4352	28914	2.17459	1.8e-23	5.13624e-22	XRCC1//ATG5//CTSD//PSEN1//BECN1//MAP1LC3A//ATG12//ATG16L1//H2AFX//PTPN11//TIPIN//HMGN1//SHFM1//RPA1//BRE//XRCC4//KIF22//CHAF1B//SUPT16H//PARP1//HAP1//APEX1//CRY2//SMC3//DDB1//ERCC3//XRCC6//GTF2H1//GTF2H4//HERC2//KIN//LIG1//MED1//MLH1//MSH2//MSH6//NUDT1//PSMD4//RAD17//RAD50//REV3L//STRA13//GTF2H3//BRCC3//CDC14B//TTC5//TREX1//UBE2A//UNG//XPC//XRCC5//USP1//RFWD3//TOPBP1//SMC1A//MPG//SETX//A730011L01…
GO:0007275	multicellular organismal development	Biological process	600	2759	4352	28914	1.44484	3.4e-23	9.60667e-22	CTNNB1//FRAT1//ACP2//BMI1//BMP4//EPHA2//GNA11//GNAQ//GNAS//AES//HEXA//HEXB//HOXA10//LTBP3//LTBP2//PTHLH//VDR//IMPAD1//SERP1//THRA//OVOL2//RHOB//KLF5//CASP8//COL4A1//ECM1//ELK3//AIMP1//EPAS1//PTK2//HIF1A//HMOX1//HSPG2//IL18//JUN//KDR//ANPEP//MMP2//PIGF//PTEN//PTK2B//RBPJ//SOX18//THY1//VEGFB//VEGFC//VASH1//TSPAN12//TNFRSF12A//NUS1//PDCD10//MMP19//AGGF1//ECSCR//RTN4//NAA15//AHR//SOD1//ERMP1//PLA2G4A…
GO:0009150	purine ribonucleotide metabolic process	Biological process	113	292	4352	28914	2.57108	3.6e-23	1.0073e-21	ADSL//ADSS//ATP5A1//ATP5D//ATP5E//IMPDH2//NME1//NME2//PNP//NME3//RHOA//ARL4A//CDC42//GNA11//GNA14//GNAI2//GNAI3//GNAQ//GNAS//GNB1//GNG2//GNG3//KRAS//MX2//NRAS//RAB22A//RAC1//RAB34//RAB5A//AGAP1//RAB11A//RRAGC//IRGM2//OPA1//ATIC//PAICS//ATP6V0B//ATP1A1//ATP2A2//ATP6V0D1//ATP7A//ATP7A//ATP6V0C//ERCC3//HSPA8//KIF1B//MSH2//MYH9//MYO9B//PGP//VPS4B//KATNA1//CLPX//ATP5L//IPO8//SMARCAL1//ATP6V1G2//ATP6V1…
GO:0009141	nucleoside triphosphate metabolic process	Biological process	110	283	4352	28914	2.58241	9e-23	2.49404e-21	ADK//NME1//NME2//PNP//NME3//RHOA//ARL4A//CDC42//GNA11//GNA14//GNAI2//GNAI3//GNAQ//GNAS//GNB1//GNG2//GNG3//KRAS//MX2//NRAS//RAB22A//RAC1//RAB34//RAB5A//AGAP1//RAB11A//RRAGC//IRGM2//OPA1//ATP6V0B//ATP1A1//ATP2A2//ATP5A1//ATP6V0D1//ATP7A//ATP7A//ATP6V0C//ERCC3//HSPA8//KIF1B//MSH2//MYH9//MYO9B//PGP//VPS4B//KATNA1//CLPX//ATP5L//IPO8//SMARCAL1//ATP5D//ATP6V1G2//ATP6V1G1//ATP6V1C1//ATP5E//LONP1//ABCC3//…
GO:0010941	regulation of cell death	Biological process	211	725	4352	28914	1.93359	1.2e-22	3.29371e-21	PPP3CB//PNP//PTEN//CD24A//MYC//ATF5//CIAPIN1//AKT1//BIRC5//API5//BCL2L10//CEBPB//CFLAR//CLU//DAD1//GNAQ//HSPD1//SGK3//PRNP//PSEN1//PTMA//SOD1//SOD2//TPT1//MKL1//STRADB//PGAP2//CFDP1//AXL//BAG3//TAX1BP1//SPHK2//SYVN1//AVEN//APP//BCL10//NGFRAP1//CASP4//CASP2//CASP6//DAPK2//GPX1//NR4A1//MPV17//MUC2//NGFR//NSMAF//PRKCD//PHLDA1//KLF10//ZMAT3//PRKRA//USP7//SERINC3//RIPK3//TRP53INP1//PERP//DIABLO//CTNNB…
GO:0006732	coenzyme metabolic process	Biological process	80	173	4352	28914	3.0723	1.6e-22	4.35019e-21	ACACB//ACLY//ACAA2//MLYCD//ACSS2//ACSS1//DLD//PDHA1//DLAT//PDHB//PGD//G6PDX//TALDO1//TKT//TPI1//HIBADH//PGLS//GLYR1//ACO2//FH1//IDH1//IDH3G//IDH3B//MDH2//MDH1//OGDH//SUCLG2//IDH2//SUCLG1//SDHC//SDHD//IDH3A//CBR2//GSTT3//CTH//GCLC//GPX1//GPX3//GSR//GSTM1//GSTP1//GSTT1//GSTT2//SOD1//SOD2//ALDH5A1//MGST1//GPX4//OPLAH//HMGCL//HNF4A//ACOT8//SCP2//ACOT9//GPD2//DCXR//COQ7//COQ6//COQ4//PDSS1//COQ9//COQ2/…
GO:0009144	purine nucleoside triphosphate metabolic process	Biological process	108	278	4352	28914	2.58106	2.3e-22	6.19495e-21	ADK//NME1//NME2//PNP//NME3//RHOA//ARL4A//CDC42//GNA11//GNA14//GNAI2//GNAI3//GNAQ//GNAS//GNB1//GNG2//GNG3//KRAS//MX2//NRAS//RAB22A//RAC1//RAB34//RAB5A//AGAP1//RAB11A//RRAGC//IRGM2//OPA1//ATP6V0B//ATP1A1//ATP2A2//ATP5A1//ATP6V0D1//ATP7A//ATP7A//ATP6V0C//ERCC3//HSPA8//KIF1B//MSH2//MYH9//MYO9B//PGP//VPS4B//KATNA1//CLPX//ATP5L//IPO8//SMARCAL1//ATP5D//ATP6V1G2//ATP6V1G1//ATP6V1C1//ATP5E//LONP1//ABCC3//…
GO:0050790	regulation of catalytic activity	Biological process	206	707	4352	28914	1.93583	3.3e-22	8.80611e-21	SFN//BCCIP//ADORA1//F2R//GNAI2//JAK2//PSEN1//MAPKSP1//ROBLD3//RAB25//ARRB1//GHR//PTPN11//SOD1//TLR4//MUC20//MAP2K1//MAP2K3//AVPI1//CAV1//PRKCA//ADORA2A//AKT1//FABP4//GADD45A//NF1//NF2//THY1//MLLT1//BAK1//BCL10//CCK//GSPT1//MYC//PDCD6//ALG2//VCP//DIABLO//TNS1//PYCARD//HSPA5//APP//GNAQ//GNAS//PTHLH//ADCY6//ADCY9//S1PR3//NPB//AGTR1A//GNB1//PPOX//DGKD//EDNRA//LRP1//SPHK1//SPHK2//CARD10//IRAK2//TLR1//…
GO:0048856	anatomical structure development	Biological process	543	2473	4352	28914	1.4588	6.7e-22	1.7715e-20	RHOA//CAP1//HMGB1//IDUA//STRADB//CUL3//SS18//CSNK1A1//CTNNB1//KRT8//MYH9//ACP2//BMI1//BMP4//EPHA2//GNA11//GNAQ//GNAS//AES//HEXA//HEXB//HOXA10//LTBP3//LTBP2//PTHLH//VDR//IMPAD1//SERP1//THRA//OVOL2//RHOB//KLF5//CASP8//COL4A1//ECM1//ELK3//AIMP1//EPAS1//PTK2//HIF1A//HMOX1//HSPG2//IL18//JUN//KDR//ANPEP//MMP2//PIGF//PTEN//PTK2B//RBPJ//SOX18//THY1//VEGFB//VEGFC//VASH1//TSPAN12//TNFRSF12A//NUS1//PDCD10//…
GO:0044265	cellular macromolecule catabolic process	Biological process	93	225	4352	28914	2.74612	1.2e-21	3.144e-20	PAN2//MAGOH//UPF1//RNPS1//SMG5//GM672//DCP1B//EXOSC10//PNRC2//DCPS//1500002O20RIK//PAN3//PARN//ISG15//MYLIP//UBE4B//AUH//ZFP36L1//MLH1//DNASE1L3//DNASE1L1//ENDOG//MYC//SOD1//LSM2//LSM7//LSM5//PNPT1//LSM6//PSEN1//BACE2//HSPA5//IDE//PSMB8//PSMA2//PSMA3//PSMB1//PSMB10//PSMB4//MPND//PSMB7//PSMA1//PSMA4//PSMA5//PSMA6//PSMA7//PSMB2//BAP1//UHRF2//USP15//HDAC5//USP33//SIAH2//USP12//USP5//USP4//USP1//FBXO…
GO:0007264	small GTPase mediated signal transduction	Biological process	137	403	4352	28914	2.25858	1.3e-21	3.37532e-20	GRB2//HRAS1//KRAS//NF1//NRAS//RFXANK//ULK1//SDCBP//RRAS2//RHOA//CDC42//CHUK//KIFAP3//MYO9B//ROCK2//SYNJ2BP//CDC42EP4//PTPLAD1//DBNL//ABP1//FARP2//CYTH2//CYTH4//PSD//TIMP2//STMN3//ABR//BCR//RGNEF//ITSN2//SOS2//ARHGEF17//PLEKHG6//ARHGEF19//TIAM1//TRIO//ARHGEF16//TIAM2//PLEKHG3//E130112L23RIK//SETD6//NET1//ARHGEF12//ARHGEF10L//CSF1//NUP62//SPRY1//TNK1//RASA3//RALGDS//RGL2//SIPA1L1//RAPGEF3//IQGAP1//…
GO:0009205	purine ribonucleoside triphosphate metabolic process	Biological process	105	272	4352	28914	2.56472	1.6e-21	4.11714e-20	NME1//NME2//PNP//NME3//RHOA//ARL4A//CDC42//GNA11//GNA14//GNAI2//GNAI3//GNAQ//GNAS//GNB1//GNG2//GNG3//KRAS//MX2//NRAS//RAB22A//RAC1//RAB34//RAB5A//AGAP1//RAB11A//RRAGC//IRGM2//OPA1//ATP6V0B//ATP1A1//ATP2A2//ATP5A1//ATP6V0D1//ATP7A//ATP7A//ATP6V0C//ERCC3//HSPA8//KIF1B//MSH2//MYH9//MYO9B//PGP//VPS4B//KATNA1//CLPX//ATP5L//IPO8//SMARCAL1//ATP5D//ATP6V1G2//ATP6V1G1//ATP6V1C1//ATP5E//LONP1//ABCC3//ATP1B…
GO:0009199	ribonucleoside triphosphate metabolic process	Biological process	105	273	4352	28914	2.55532	2.2e-21	5.61097e-20	NME1//NME2//PNP//NME3//RHOA//ARL4A//CDC42//GNA11//GNA14//GNAI2//GNAI3//GNAQ//GNAS//GNB1//GNG2//GNG3//KRAS//MX2//NRAS//RAB22A//RAC1//RAB34//RAB5A//AGAP1//RAB11A//RRAGC//IRGM2//OPA1//ATP6V0B//ATP1A1//ATP2A2//ATP5A1//ATP6V0D1//ATP7A//ATP7A//ATP6V0C//ERCC3//HSPA8//KIF1B//MSH2//MYH9//MYO9B//PGP//VPS4B//KATNA1//CLPX//ATP5L//IPO8//SMARCAL1//ATP5D//ATP6V1G2//ATP6V1G1//ATP6V1C1//ATP5E//LONP1//ABCC3//ATP1B…
GO:0050896	response to stimulus	Biological process	574	2664	4352	28914	1.43152	3.3e-21	8.34263e-20	XRCC1//ATG5//CTSD//PSEN1//BECN1//MAP1LC3A//ATG12//ATG16L1//H2AFX//PTPN11//TIPIN//CAT//GPX1//PRDX1//PRKCA//SOD1//SOD2//HMGN1//SHFM1//RPA1//SLC9A1//COQ7//CCK//PENK//VDAC3//CAMK2D//RAF1//EGLN3//ATP1B1//CAMK2G//CAV1//CD24A//CRYAB//EDNRA//EPAS1//HIF1A//IL18//ITPR1//KDR//MMP2//NF1//PAK1//PPARA//SCAP//ABAT//DYSF//C3//PPP3CB//PNP//APP//UBR3//PEX13//ADORA2A//DBH//HPRT//PCSK1N//PAN3//SPR//THRA//MLH1//MSH2/…
GO:0043067	regulation of programmed cell death	Biological process	203	712	4352	28914	1.89424	1.1e-20	2.73293e-19	PPP3CB//PNP//PTEN//CD24A//MYC//ATF5//CIAPIN1//AKT1//BIRC5//API5//BCL2L10//CEBPB//CFLAR//CLU//DAD1//GNAQ//HSPD1//SGK3//PRNP//PSEN1//PTMA//SOD1//SOD2//TPT1//MKL1//STRADB//PGAP2//CFDP1//AXL//BAG3//TAX1BP1//SPHK2//SYVN1//AVEN//APP//BCL10//NGFRAP1//CASP4//CASP2//CASP6//DAPK2//GPX1//NR4A1//MPV17//MUC2//NGFR//NSMAF//PRKCD//PHLDA1//KLF10//ZMAT3//PRKRA//USP7//SERINC3//RIPK3//TRP53INP1//PERP//DIABLO//CTNNB…
GO:0006259	DNA metabolic process	Biological process	144	442	4352	28914	2.16451	1.1e-20	2.73293e-19	XRCC1//MLH1//RFC4//GINS4//CHAF1B//SUPT16H//ADRA2A//KIN//LIG1//MCM4//MCM6//MCM7//NFIX//PCNA//POLG//MED1//PRIM1//RFC1//REV3L//RFC2//RRM1//SIN3A//PAPD7//PAPD5//CHTF8//TK1//TNFAIP1//KCTD13//RBBP7//SSBP1//ORC3L//POLM//ORC6L//CDT1//RPA3//RPA1//GINS4//POLD4//MCM10//RFC5//LIN9//WRNIP1//HMGN1//PARP1//XRN1//TINF2//H2AFX//SHFM1//MSH2//TOP2B//TOP3B//TOP1MT//XRCC4//ID3//BRE//KIF22//HAP1//APEX1//CRY2//SMC3//DD…
GO:0042981	regulation of apoptosis	Biological process	200	703	4352	28914	1.89014	2.7e-20	6.65077e-19	PPP3CB//PNP//PTEN//CD24A//MYC//ATF5//CIAPIN1//AKT1//BIRC5//API5//BCL2L10//CEBPB//CFLAR//CLU//DAD1//GNAQ//HSPD1//SGK3//PRNP//PSEN1//PTMA//SOD1//SOD2//TPT1//MKL1//STRADB//PGAP2//CFDP1//AXL//BAG3//TAX1BP1//SPHK2//SYVN1//AVEN//APP//BCL10//NGFRAP1//CASP4//CASP2//CASP6//DAPK2//GPX1//NR4A1//MPV17//MUC2//NGFR//NSMAF//PRKCD//PHLDA1//KLF10//ZMAT3//PRKRA//USP7//SERINC3//RIPK3//TRP53INP1//PERP//DIABLO//CTNNB…
GO:0006163	purine nucleotide metabolic process	Biological process	138	424	4352	28914	2.16238	8.1e-20	1.97832e-18	ATIC//MTHFD1//ADSL//ADSS//ADSS//IMPDH2//PAICS//THTPA//ADCY6//ADCY9//ATP5A1//ATP5D//ATP5E//ADK//GUCA2B//GUCY2C//CNP//GUCY1B3//NME1//NME2//PNP//NME3//RHOA//ARL4A//CDC42//GNA11//GNA14//GNAI2//GNAI3//GNAQ//GNAS//GNB1//GNG2//GNG3//KRAS//MX2//NRAS//RAB22A//RAC1//RAB34//RAB5A//AGAP1//RAB11A//RRAGC//IRGM2//OPA1//PDE1B//PDE4A//ATP6V0B//ATP1A1//ATP2A2//ATP6V0D1//ATP7A//ATP7A//ATP6V0C//ERCC3//HSPA8//KIF1B//…
GO:0048731	system development	Biological process	498	2276	4352	28914	1.45371	9.4e-20	2.27654e-18	ACP2//BMI1//BMP4//CTNNB1//EPHA2//GNA11//GNAQ//GNAS//AES//HEXA//HEXB//HOXA10//LTBP3//LTBP2//PTHLH//VDR//IMPAD1//SERP1//THRA//OVOL2//RHOB//KLF5//CASP8//COL4A1//ECM1//ELK3//AIMP1//EPAS1//PTK2//HIF1A//HMOX1//HSPG2//IL18//JUN//KDR//ANPEP//MMP2//PIGF//PTEN//PTK2B//RBPJ//SOX18//THY1//VEGFB//VEGFC//VASH1//TSPAN12//TNFRSF12A//NUS1//PDCD10//MMP19//AGGF1//ECSCR//RTN4//NAA15//AHR//SOD1//ERMP1//PLA2G4A//SIRT1…
GO:0022900	electron transport chain	Biological process	58	115	4352	28914	3.35081	5.4e-19	1.2969e-17	COQ7//SOD2//ALDH5A1//NDUFA5//DLD//NDUFB8//NDUFC2//UQCRC1//UQCR10//UQCRH//UQCR11//UQCRB//CYCS//SLC37A1//NDUFS1//SLC25A13//SLC25A12//NDUFB11//ETFA//CMAH//FDX1//FDXR//NDUFA2//NDUFA4//NDUFS4//TXN1//UQCRQ//UQCRB//NDUFS8//NDUFS2//NDUFB6//NDUFA1//CYB561D2//NDUFS5//FADS3//SDHC//NDUFA3//NDUFA9//NDUFB9//NDUFC1//CYB5B//CYC1//NDUFB3//UQCRFS1//NDUFB7//SDHD//UQCRC2//NDUFA6//NDUFA13//NDUFA10//FDX1L//NDUFB2//NDU…
GO:0044271	cellular nitrogen compound biosynthetic process	Biological process	132	406	4352	28914	2.16007	5.7e-19	1.35764e-17	ASL//CEBPA//MTHFD1//ATIC//ADSL//ADSS//ADSS//IMPDH2//PAICS//ADK//APRT//HPRT//THTPA//ADCY6//ADCY9//ATP5A1//ATP5D//ATP5E//GUCA2B//GUCY2C//CNP//GUCY1B3//NME1//NME2//PNP//NME3//UMPS//DHODH//DPYD//CTPS//CTPS2//CMPK1//DTYMK//TBPL1//ASNS//ASNSD1//GOT2//PRODH//SHMT2//MAT2A//ALDH5A1//ALDH4A1//PYCR2//PSPH//PSAT1//PHGDH//PGD//ODC1//AZI2//AZIN1//SPHK2//QDPR//PCBD1//GCH1//SPR//PCBD2//G6PDX//FLAD1//ATP1A1//ATP1…
GO:0030163	protein catabolic process	Biological process	86	218	4352	28914	2.62097	1.4e-18	3.30721e-17	ISG15//MYLIP//UBE4B//PSEN1//BACE2//HSPA5//IDE//PSMB8//PSMA2//PSMA3//PSMB1//PSMB10//PSMB4//MPND//PSMB7//PSMA1//PSMA4//PSMA5//PSMA6//PSMA7//PSMB2//PAN2//BAP1//UHRF2//USP15//HDAC5//USP33//SIAH2//USP12//USP5//USP4//USP1//FBXO2//CHFR//USPL1//RNF40//USP11//UBD//USP7//CUL3//VCP//CUL1//RNF11//USP25//USP21//USP2//UCHL5//RBX1//USP14//UBE2D3//CUL7//UBR3//CUL2//CUL4B//USP20//USP45//UBE2N//APC2//ANAPC2//CUL4A…
GO:0000278	mitotic cell cycle	Biological process	107	303	4352	28914	2.34618	1.6e-18	3.74894e-17	CDC123//CAMK2D//CAMK2D//CAMK2G//CCND2//ITGB1//MYB//RB1//RPS6//RBBP8//TAF10//CABLES1//E2F6//TFDP1//ANP32B//APP//PES1//TUBG1//STMN1//RALBP1//DCTN2//MAPRE3//CDC20//RCC2//BIRC5//CCNA2//CCNB2//CCNG1//CCNG2//CETN3//SMC3//MAPRE1//INCENP//ANAPC1//NEDD1//PAFAH1B1//RAN//STAG2//AIM1//PAPD7//PAPD5//TERF1//NEK9//HAUS4//HAUS1//LZTS2//CHFR//DYNC1LI1//KATNA1//SMC1A//KLHL9//KLHL21//CETN2//MAP2K1//ZW10//CEP63//CDC…
GO:0048869	cellular developmental process	Biological process	419	1876	4352	28914	1.48389	2.9e-18	6.74016e-17	RHOA//CAP1//HMGB1//IDUA//STRADB//CUL3//SS18//CSNK1A1//CTNNB1//KRT8//MYH9//PTK2B//ZFP36L1//CAV1//EPHA2//PTK2//FZD4//KDR//CITED2//PTPRJ//QK//SOX18//TGFBR2//AMOT//SMO//HDAC7//CUL7//TIPARP//BMP4//FHL2//IGFBP5//NF1//PAFAH1B1//TBPL1//ITGB1//PSEN1//STAT3//OVOL2//EFNB1//HIF1A//LAMA5//NRP2//NRTN//SEMA3C//SPRY1//NR2F2//CCK//CDK5//NPM1//HSP90AA1//LMX1B//PEX7//PEX5//CXCL12//TOP2B//YWHAE//KATNA1//PEX13//TUBB2…
GO:0009143	nucleoside triphosphate catabolic process	Biological process	85	217	4352	28914	2.60243	3.6e-18	8.30016e-17	RHOA//ARL4A//CDC42//GNA11//GNA14//GNAI2//GNAI3//GNAQ//GNAS//GNB1//GNG2//GNG3//KRAS//MX2//NRAS//RAB22A//RAC1//RAB34//RAB5A//AGAP1//RAB11A//RRAGC//IRGM2//OPA1//ATP6V0B//ATP1A1//ATP2A2//ATP5A1//ATP6V0D1//ATP7A//ATP7A//ATP6V0C//ERCC3//HSPA8//KIF1B//MSH2//MYH9//MYO9B//PGP//VPS4B//KATNA1//CLPX//ATP5L//IPO8//SMARCAL1//ATP5D//ATP6V1G2//ATP6V1G1//ATP6V1C1//ATP5E//LONP1//ABCC3//NUDT1//ASAP1//ARFGAP3//ARAP1…
GO:0009146	purine nucleoside triphosphate catabolic process	Biological process	84	214	4352	28914	2.60786	4.9e-18	1.11195e-16	RHOA//ARL4A//CDC42//GNA11//GNA14//GNAI2//GNAI3//GNAQ//GNAS//GNB1//GNG2//GNG3//KRAS//MX2//NRAS//RAB22A//RAC1//RAB34//RAB5A//AGAP1//RAB11A//RRAGC//IRGM2//OPA1//ATP6V0B//ATP1A1//ATP2A2//ATP5A1//ATP6V0D1//ATP7A//ATP7A//ATP6V0C//ERCC3//HSPA8//KIF1B//MSH2//MYH9//MYO9B//PGP//VPS4B//KATNA1//CLPX//ATP5L//IPO8//SMARCAL1//ATP5D//ATP6V1G2//ATP6V1G1//ATP6V1C1//ATP5E//LONP1//ABCC3//NUDT1//ASAP1//ARFGAP3//ARAP1…
GO:0046700	heterocycle catabolic process	Biological process	99	274	4352	28914	2.40051	4.9e-18	1.11195e-16	PNP//RHOA//ARL4A//CDC42//GNA11//GNA14//GNAI2//GNAI3//GNAQ//GNAS//GNB1//GNG2//GNG3//KRAS//MX2//NRAS//RAB22A//RAC1//RAB34//RAB5A//AGAP1//RAB11A//RRAGC//IRGM2//OPA1//PDE1B//PDE4A//ATP6V0B//ATP1A1//ATP2A2//ATP5A1//ATP6V0D1//ATP7A//ATP7A//ATP6V0C//ERCC3//HSPA8//KIF1B//MSH2//MYH9//MYO9B//PGP//VPS4B//KATNA1//CLPX//ATP5L//IPO8//SMARCAL1//ATP5D//ATP6V1G2//ATP6V1G1//ATP6V1C1//ATP5E//LONP1//ABCC3//NUDT1//DP…
GO:0032787	monocarboxylic acid metabolic process	Biological process	112	329	4352	28914	2.26173	5.8e-18	1.30591e-16	HSD17B4//PEX5//SLC27A4//PTGES3//PTGES//PTGES//PTGES2//PHYH//PEX13//CD36//CPT1A//ALDH1A3//ALDH5A1//DLD//PDHA1//DLAT//PDHB//HIF1A//ATF3//FBP1//FBP1//GPD2//PGK1//TPI1//G6PC3//IDH1//IDH2//ACADM//ACADL//ACAA1A//ACADS//ACOX1//FABP4//CPT2//DCI//GHR//HADH//HPGD//PPARA//PRKAR2B//ACSM3//STAT5B//HADHB//LYPLA2//ACSF2//ACOT11//ACSL5//ECH1//ECHDC2//ACAA2//ABHD5//CRYL1//AACS//ACOX3//ECHS1//HADHA//ACACB//ACLY//P…
GO:0009207	purine ribonucleoside triphosphate catabolic process	Biological process	83	211	4352	28914	2.61345	6.6e-18	1.47451e-16	RHOA//ARL4A//CDC42//GNA11//GNA14//GNAI2//GNAI3//GNAQ//GNAS//GNB1//GNG2//GNG3//KRAS//MX2//NRAS//RAB22A//RAC1//RAB34//RAB5A//AGAP1//RAB11A//RRAGC//IRGM2//OPA1//ATP6V0B//ATP1A1//ATP2A2//ATP5A1//ATP6V0D1//ATP7A//ATP7A//ATP6V0C//ERCC3//HSPA8//KIF1B//MSH2//MYH9//MYO9B//PGP//VPS4B//KATNA1//CLPX//ATP5L//IPO8//SMARCAL1//ATP5D//ATP6V1G2//ATP6V1G1//ATP6V1C1//ATP5E//LONP1//ABCC3//ASAP1//ARFGAP3//ARAP1//SMAP2…
GO:0009154	purine ribonucleotide catabolic process	Biological process	84	215	4352	28914	2.59573	6.8e-18	1.50751e-16	RHOA//ARL4A//CDC42//GNA11//GNA14//GNAI2//GNAI3//GNAQ//GNAS//GNB1//GNG2//GNG3//KRAS//MX2//NRAS//RAB22A//RAC1//RAB34//RAB5A//AGAP1//RAB11A//RRAGC//IRGM2//OPA1//ATP6V0B//ATP1A1//ATP2A2//ATP5A1//ATP6V0D1//ATP7A//ATP7A//ATP6V0C//ERCC3//HSPA8//KIF1B//MSH2//MYH9//MYO9B//PGP//VPS4B//KATNA1//CLPX//ATP5L//IPO8//SMARCAL1//ATP5D//ATP6V1G2//ATP6V1G1//ATP6V1C1//ATP5E//LONP1//ABCC3//ASAP1//ARFGAP3//ARAP1//SMAP2…
GO:0030154	cell differentiation	Biological process	409	1831	4352	28914	1.48407	7.6e-18	1.672e-16	CTNNB1//KRT8//MYH9//PTK2B//ZFP36L1//CAV1//EPHA2//PTK2//FZD4//KDR//CITED2//PTPRJ//QK//SOX18//TGFBR2//AMOT//SMO//HDAC7//CUL7//TIPARP//BMP4//FHL2//IGFBP5//NF1//PAFAH1B1//TBPL1//ITGB1//PSEN1//STAT3//OVOL2//EFNB1//HIF1A//LAMA5//NRP2//NRTN//SEMA3C//SPRY1//NR2F2//CCK//CDK5//NPM1//HSP90AA1//LMX1B//PEX7//PEX5//CXCL12//TOP2B//YWHAE//KATNA1//PEX13//TUBB2B//NDEL1//STAT5B//NLE1//CDH1//CDX2//SRF//HOPX//CUL3//H…
GO:0022402	cell cycle process	Biological process	137	440	4352	28914	2.06865	8e-18	1.74667e-16	CDC123//CAMK2D//CAMK2D//CAMK2G//CCND2//ITGB1//MYB//RB1//RPS6//RBBP8//TAF10//CABLES1//E2F6//TFDP1//ANP32B//APP//PES1//TUBG1//MYH9//MLH1//RIF1//INSL6//DAXX//MACF1//AK1//CDKN1A//CDKN1B//GADD45A//DDIT3//DST//MFN2//MSH2//PKD2//PMP22//TSG101//VASH1//TRP53INP1//COMMD5//CGREF1//GAS2L1//STMN1//RALBP1//DCTN2//MAPRE3//CDC20//RCC2//BIRC5//CCNA2//CCNB2//CCNG1//CCNG2//CETN3//SMC3//MAPRE1//INCENP//ANAPC1//NEDD1…
GO:0009203	ribonucleoside triphosphate catabolic process	Biological process	83	212	4352	28914	2.60113	9.2e-18	1.97869e-16	RHOA//ARL4A//CDC42//GNA11//GNA14//GNAI2//GNAI3//GNAQ//GNAS//GNB1//GNG2//GNG3//KRAS//MX2//NRAS//RAB22A//RAC1//RAB34//RAB5A//AGAP1//RAB11A//RRAGC//IRGM2//OPA1//ATP6V0B//ATP1A1//ATP2A2//ATP5A1//ATP6V0D1//ATP7A//ATP7A//ATP6V0C//ERCC3//HSPA8//KIF1B//MSH2//MYH9//MYO9B//PGP//VPS4B//KATNA1//CLPX//ATP5L//IPO8//SMARCAL1//ATP5D//ATP6V1G2//ATP6V1G1//ATP6V1C1//ATP5E//LONP1//ABCC3//ASAP1//ARFGAP3//ARAP1//SMAP2…
GO:0032268	regulation of cellular protein metabolic process	Biological process	119	361	4352	28914	2.19008	9.2e-18	1.97869e-16	PSTK//EEFSEC//TRNAU1AP//SOCS3//NDUFS4//PRKAR1A//PRKAR2B//PPP1R9B//RAPGEF3//WNT9B//IBTK//FKBP1A//IMPACT//PRKCA//PSEN1//PEBP1//FAM129A//DUSP6//PPAP2B//AIF1//BMP4//CDC42//EDNRA//AKTIP//FZD1//HMGB1//SQSTM1//NPTN//SPHK1//AKT1//APLP1//APP//ZFP36L1//EIF2A//EIF4E//EIF4EBP1//EIF4EBP2//EIF4G2//MAGOH//QK//EIF4G1//EIF2B1//EIF2B5//EIF2A//EIF4G3//GM672//EIF4E2//EIF4E3//LSM14A//NGDN//PUM2//EIF2AK4//EIF5A2//TIRA…
GO:0044270	cellular nitrogen compound catabolic process	Biological process	97	268	4352	28914	2.40467	9.3e-18	1.98538e-16	PNP//RHOA//ARL4A//CDC42//GNA11//GNA14//GNAI2//GNAI3//GNAQ//GNAS//GNB1//GNG2//GNG3//KRAS//MX2//NRAS//RAB22A//RAC1//RAB34//RAB5A//AGAP1//RAB11A//RRAGC//IRGM2//OPA1//PDE1B//PDE4A//ATP6V0B//ATP1A1//ATP2A2//ATP5A1//ATP6V0D1//ATP7A//ATP7A//ATP6V0C//ERCC3//HSPA8//KIF1B//MSH2//MYH9//MYO9B//PGP//VPS4B//KATNA1//CLPX//ATP5L//IPO8//SMARCAL1//ATP5D//ATP6V1G2//ATP6V1G1//ATP6V1C1//ATP5E//LONP1//ABCC3//NUDT1//DP…
GO:0051128	regulation of cellular component organization	Biological process	148	492	4352	28914	1.99855	1.2e-17	2.54294e-16	CDH13//IGFBP5//TSG101//HTRA1//RALB//WNT9B//DBNL//ABP1//PFN1//HDAC5//MTAP1B//TUBG1//CDC42//YWHAH//PSMG2//MAD2L1BP//CORO1A//AGRN//HSP90AA1//RAC1//ACTR3//SMAD4//TTC3//XPO1//NPM1//ROCK2//AKT1//PTEN//NDEL1//FIG4//HMGB1//ITGB1//NPTN//SPHK1//DPYSL3//KATNB1//PAFAH1B1//KATNA1//DGUOK//RTN4//HERC2//ZZEF1//CUL7//IFT46//RUFY1//PICALM//SYNJ2BP//BIN1//EHD4//RHOA//CD81//PTK2//KRT17//PTK2B//MPV17//EXTL3//SFN//CTH…
GO:0009261	ribonucleotide catabolic process	Biological process	84	217	4352	28914	2.57181	1.3e-17	2.73474e-16	RHOA//ARL4A//CDC42//GNA11//GNA14//GNAI2//GNAI3//GNAQ//GNAS//GNB1//GNG2//GNG3//KRAS//MX2//NRAS//RAB22A//RAC1//RAB34//RAB5A//AGAP1//RAB11A//RRAGC//IRGM2//OPA1//ATP6V0B//ATP1A1//ATP2A2//ATP5A1//ATP6V0D1//ATP7A//ATP7A//ATP6V0C//ERCC3//HSPA8//KIF1B//MSH2//MYH9//MYO9B//PGP//VPS4B//KATNA1//CLPX//ATP5L//IPO8//SMARCAL1//ATP5D//ATP6V1G2//ATP6V1G1//ATP6V1C1//ATP5E//LONP1//ABCC3//ASAP1//ARFGAP3//ARAP1//SMAP2…
GO:0065008	regulation of biological quality	Biological process	344	1488	4352	28914	1.53594	2.1e-17	4.38565e-16	PARP1//XRN1//TINF2//PEBP1//GNA11//GNAQ//NPM1//SOCS5//CDH13//IGFBP5//TSG101//HTRA1//ACADL//ADORA1//GPX1//GPX2//STAT3//BAK1//IKBKB//ITGB1//BBS4//SOD1//SPHK1//AGTR1A//G6PDX//ADRBK1//ATP1A1//ATP2A2//GAA//PRKCA//EPAS1//FKBP1B//ALDH1A3//YWHAZ//MAP2K1//TPM1//SOD2//TAC1//SPR//WNK1//THRA//DBNL//ABP1//PFN1//ANXA5//ANXA8//AP3B1//C3//F2R//F3//F9//PLDN//PROS1//HPS4//HPS6//THBD//PAPSS2//HPS5//PSEN1//PCLO//1810…
GO:0009893	positive regulation of metabolic process	Biological process	231	898	4352	28914	1.70905	2.3e-17	4.76878e-16	AGTR1A//AIF1//BMP4//CDC42//EDNRA//AKTIP//FZD1//HMGB1//SQSTM1//PRKCA//PSEN1//NPTN//SPHK1//FAM129A//C3//TAF9//CELA1//CEBPA//GABPB1//HNF4A//PPARG//RXRA//PAN2//ME2//TLR4//NR1H2//TLR2//SMO//HMGB2//CTNNB1//CNN2//CNTN1//CTCF//NPM1//MDM2//QK//TRIM24//TSPO//GSK3A//ACVR1B//SMAD4//ACSL5//SCD1//ABHD5//CDK4//KRT17//PTK2B//MPV17//PCBP1//MAPK1//MAPK3//SERP1//DBI//SORBS1//BECN1//ADORA2A//NME2//PTHLH//CNP//NCOR1/…
GO:0022613	ribonucleoprotein complex biogenesis	Biological process	58	123	4352	28914	3.13287	3.1e-17	6.38157e-16	RRN3//MRPL10//RPLP0//BOP1//FRG1//EMG1//SURF6//GNL2//DDX56//NHP2//KRR1//NOP58//RRS1//PES1//NIP7//NOP10//MINA//BRIX1//GAR1//EBNA1BP2//GTPBP3//DDX51//MRTO4//RPF1//IPO4//RPS2//RPS14//RPS15//RPS6//RPS10//RPS25//NPM1//TFB2M//TFB1M//DIMT1//LSM2//EIF3A//EXOSC4//NOP2//POP5//FBL//NUB1//UTP6//EXOSC2//RRP9//EXOSC5//EXOSC10//UTP11L//WDR55//EXOSC8//EXOSC6//DIS3//LSM6//SIRT1//CELF1//CELF2//SFRS13A//MBNL1
GO:0006195	purine nucleotide catabolic process	Biological process	88	236	4352	28914	2.47736	3.6e-17	7.3583e-16	RHOA//ARL4A//CDC42//GNA11//GNA14//GNAI2//GNAI3//GNAQ//GNAS//GNB1//GNG2//GNG3//KRAS//MX2//NRAS//RAB22A//RAC1//RAB34//RAB5A//AGAP1//RAB11A//RRAGC//IRGM2//OPA1//PDE1B//PDE4A//ATP6V0B//ATP1A1//ATP2A2//ATP5A1//ATP6V0D1//ATP7A//ATP7A//ATP6V0C//ERCC3//HSPA8//KIF1B//MSH2//MYH9//MYO9B//PGP//VPS4B//KATNA1//CLPX//ATP5L//IPO8//SMARCAL1//ATP5D//ATP6V1G2//ATP6V1G1//ATP6V1C1//ATP5E//LONP1//ABCC3//NUDT1//ASAP1//…
GO:0034655	nucleobase, nucleoside, nucleotide and nucleic acid catabolic process	Biological process	94	262	4352	28914	2.38367	5.7e-17	1.14877e-15	PNP//RHOA//ARL4A//CDC42//GNA11//GNA14//GNAI2//GNAI3//GNAQ//GNAS//GNB1//GNG2//GNG3//KRAS//MX2//NRAS//RAB22A//RAC1//RAB34//RAB5A//AGAP1//RAB11A//RRAGC//IRGM2//OPA1//PDE1B//PDE4A//ATP6V0B//ATP1A1//ATP2A2//ATP5A1//ATP6V0D1//ATP7A//ATP7A//ATP6V0C//ERCC3//HSPA8//KIF1B//MSH2//MYH9//MYO9B//PGP//VPS4B//KATNA1//CLPX//ATP5L//IPO8//SMARCAL1//ATP5D//ATP6V1G2//ATP6V1G1//ATP6V1C1//ATP5E//LONP1//ABCC3//NUDT1//DP…
GO:0034656	nucleobase, nucleoside and nucleotide catabolic process	Biological process	94	262	4352	28914	2.38367	5.7e-17	1.14877e-15	PNP//RHOA//ARL4A//CDC42//GNA11//GNA14//GNAI2//GNAI3//GNAQ//GNAS//GNB1//GNG2//GNG3//KRAS//MX2//NRAS//RAB22A//RAC1//RAB34//RAB5A//AGAP1//RAB11A//RRAGC//IRGM2//OPA1//PDE1B//PDE4A//ATP6V0B//ATP1A1//ATP2A2//ATP5A1//ATP6V0D1//ATP7A//ATP7A//ATP6V0C//ERCC3//HSPA8//KIF1B//MSH2//MYH9//MYO9B//PGP//VPS4B//KATNA1//CLPX//ATP5L//IPO8//SMARCAL1//ATP5D//ATP6V1G2//ATP6V1G1//ATP6V1C1//ATP5E//LONP1//ABCC3//NUDT1//DP…
GO:0006508	proteolysis	Biological process	165	581	4352	28914	1.88681	7e-17	1.40097e-15	ISG15//MYLIP//UBE4B//PSEN1//BACE2//HSPA5//IDE//PSMB8//PSMA2//PSMA3//PSMB1//PSMB10//PSMB4//MPND//PSMB7//PSMA1//PSMA4//PSMA5//PSMA6//PSMA7//PSMB2//PAN2//BAP1//UHRF2//USP15//HDAC5//USP33//SIAH2//USP12//USP5//USP4//USP1//FBXO2//CHFR//USPL1//RNF40//USP11//UBD//USP7//CUL3//VCP//CUL1//RNF11//USP25//USP21//USP2//UCHL5//RBX1//USP14//UBE2D3//CUL7//UBR3//CUL2//CUL4B//USP20//USP45//UBE2N//APC2//ANAPC2//CUL4A…
GO:0006629	lipid metabolic process	Biological process	201	756	4352	28914	1.76642	7.2e-17	1.43106e-15	HSD17B4//PEX5//SLC27A4//PTGES3//PTGES//PTGES//PTGES2//ADH1//PHYH//PEX13//CLN6//CD36//CPT1A//ALDH1A3//ALG9//DPM2//PIGF//PGAP2//PIGZ//PIGS//PGAP3//PIGYL//PIGY//PIGY//PIGX//PIGT//ACADL//ACADM//ACAA1A//ACADS//ACOX1//FABP4//CPT2//DCI//GHR//HADH//HPGD//PPARA//PRKAR2B//ACSM3//STAT5B//HADHB//LYPLA2//ACSF2//ACOT11//ACSL5//ECH1//ECHDC2//ACAA2//ABHD5//CRYL1//AACS//ACOX3//ECHS1//HADHA//ACACB//ACLY//PRKAB2//P…
GO:0006605	protein targeting	Biological process	67	158	4352	28914	2.81733	1.1e-16	2.17137e-15	ARNTL//MAPK1//MAPK3//THRA//CRY2//KPNA1//KPNA2//KPNA6//RAN//SNUPN//NUTF2//TMCO6//PEX7//PEX5//NOP58//IPO4//XPO1//HSPA9//CCHCR1//XPO5//ADORA1//ARL6IP1//SSR3//SRP14//SRP54A//SRP9//SRP19//SRP72//MACF1//FBP1//AP3B1//BID//YWHAZ//TIMM13//TIMM10//TIMM8B//TIMM8A1//TIMM10//MTX2//ELF3//NFKBIB//JAK2//GNPTG//PEX16//PEX13//GRPEL1//HNF4A//LMNA//FZD1//SMO//UACA//PRDX1//NF1//PEX26//PTPN11//CDK5//TXN1//MDM2//SMAD4/…
GO:0006066	alcohol metabolic process	Biological process	128	413	4352	28914	2.05911	1.4e-16	2.74476e-15	PYGB//AKT1//GAA//PPP1CB//PPP1R2//AGL//ACADM//PTGES3//PTGES//GBE1//DCXR//PFKFB4//FBP1//GFPT1//PFKL//PFKM//TALDO1//FUCA1//CPT1A//CRYAB//AIMP1//GPD2//G6PDX//HK2//M6PR//MYC//PPARA//ALDH5A1//TPI1//PGM5//PDK3//SERP1//UGP2//B4GALT1//GALK1//GALE//MPI//MAN2A1//MAN2B2//MAN1C1//MAN2C1//RBKS//IMPA2//IP6K1//ISYNA1//GNPNAT1//HEXB//AMDHD2//UAP1//DPAGT1//B4GALNT2//PGM3//CMAS//AKR1B3//ADH1//DAK//MGAT2//GDPD1//GPD…
GO:0034622	cellular macromolecular complex assembly	Biological process	82	217	4352	28914	2.51058	1.7e-16	3.31041e-15	RPS2//RPS14//RPS15//RPS6//RPS10//RPS25//LSM2//EIF3A//RALB//H2AFX//NAP1L4//TSPYL1//H2AFJ//H2AFY//HIST3H2A//HIST2H2AC//HIST1H2BA//HIST1H2BM//HIST1H1C//TSPYL2//NAP1L1//TSPYL4//H2AFV//DBNL//ABP1//PFN1//CELF1//CELF2//SFRS13A//MBNL1//FKBP4//CRYAB//TBCA//PTK2//PTK2B//DIAP1//WAS//ARPC4//PEX13//ARPC1B//CORO1A//PFN2//SETD6//ARPC3//ARPC1A//ACTR3//ARPC5L//ARPC2//CLEC2I//RHOA//DLG1//RAC1//MLST8//STMN1//CAV1//…
GO:0042221	response to chemical stimulus	Biological process	271	1121	4352	28914	1.60614	2.1e-16	4.06188e-15	CAT//GPX1//PRDX1//PRKCA//SOD1//SOD2//SLC9A1//COQ7//CAMK2D//RAF1//EGLN3//ATP1B1//CAMK2G//CAV1//CD24A//CRYAB//EDNRA//EPAS1//HIF1A//IL18//ITPR1//KDR//MMP2//NF1//PAK1//PPARA//SCAP//ABAT//ADORA2A//DBH//HPRT//THRA//HSPD1//CD14//IRAK1//MYD88//TLR2//JKAMP//DERL2//HSP90AA1//CREB3L1//DERL1//SYVN1//MANF//CREB3//HERPUD2//AHR//SULT1A1//NCEH1//AKR1C12//PGP//SLC22A1//ABCC3//CMTM7//CCR9//CREB3//HMGB1//RAC1//CCL6…
GO:0016044	cellular membrane organization	Biological process	109	331	4352	28914	2.18785	2.4e-16	4.58066e-15	DYSF//GNAI3//PLDN//VAMP7//SNPH//TRIP10//UPK1A//ARRB1//AP2A1//AP2A2//AP3B1//AP3B2//APLP1//APP//ASGR2//CAV1//DBNL//ABP1//EHD1//EPN1//EPS15L1//FBP1//GHR//HRAS1//LDLR//LRP1//USP33//NME1//RAC1//RAB34//RALBP1//ITSN2//SH3GL1//SH3GL3//RUFY1//SYNRG//MICALL2//PICALM//LRP12//PACSIN2//AP1S3//RAB5A//BIN1//RABGEF1//LRP10//GAPVD1//NECAP1//CALY//USP20//LMBR1L//OPHN1//CAP1//CTTN//TGFBR2//SNX17//CLTC//EHD4//ELMO3/…
GO:0061024	membrane organization	Biological process	109	331	4352	28914	2.18785	2.4e-16	4.58066e-15	DYSF//GNAI3//PLDN//VAMP7//SNPH//TRIP10//UPK1A//ARRB1//AP2A1//AP2A2//AP3B1//AP3B2//APLP1//APP//ASGR2//CAV1//DBNL//ABP1//EHD1//EPN1//EPS15L1//FBP1//GHR//HRAS1//LDLR//LRP1//USP33//NME1//RAC1//RAB34//RALBP1//ITSN2//SH3GL1//SH3GL3//RUFY1//SYNRG//MICALL2//PICALM//LRP12//PACSIN2//AP1S3//RAB5A//BIN1//RABGEF1//LRP10//GAPVD1//NECAP1//CALY//USP20//LMBR1L//OPHN1//CAP1//CTTN//TGFBR2//SNX17//CLTC//EHD4//ELMO3/…
GO:0009166	nucleotide catabolic process	Biological process	90	251	4352	28914	2.38225	2.7e-16	5.11934e-15	RHOA//ARL4A//CDC42//GNA11//GNA14//GNAI2//GNAI3//GNAQ//GNAS//GNB1//GNG2//GNG3//KRAS//MX2//NRAS//RAB22A//RAC1//RAB34//RAB5A//AGAP1//RAB11A//RRAGC//IRGM2//OPA1//PDE1B//PDE4A//ATP6V0B//ATP1A1//ATP2A2//ATP5A1//ATP6V0D1//ATP7A//ATP7A//ATP6V0C//ERCC3//HSPA8//KIF1B//MSH2//MYH9//MYO9B//PGP//VPS4B//KATNA1//CLPX//ATP5L//IPO8//SMARCAL1//ATP5D//ATP6V1G2//ATP6V1G1//ATP6V1C1//ATP5E//LONP1//ABCC3//NUDT1//DCTPP1/…
GO:0031325	positive regulation of cellular metabolic process	Biological process	214	832	4352	28914	1.70887	3.5e-16	6.59281e-15	AGTR1A//AIF1//BMP4//CDC42//EDNRA//AKTIP//FZD1//HMGB1//SQSTM1//PRKCA//PSEN1//NPTN//SPHK1//FAM129A//TAF9//CELA1//CEBPA//GABPB1//HNF4A//PPARG//RXRA//PAN2//ME2//TLR4//NR1H2//TLR2//SMO//HMGB2//TSPO//GSK3A//ACVR1B//SMAD4//ACSL5//SCD1//ABHD5//CDK4//KRT17//PTK2B//MPV17//PCBP1//MAPK1//MAPK3//SERP1//BECN1//ADORA2A//NME2//PTHLH//CNP//NCOR1//NPM1//ANXA1//PLA2G4A//TICAM1//HSPA5//STUB1//ATG7//VEGFC//RAP2A//CPT…
GO:0042254	ribosome biogenesis	Biological process	52	108	4352	28914	3.19889	4.4e-16	8.23429e-15	RPS2//RPS14//RPS15//RPS6//RPS10//RPS25//NPM1//TFB2M//TFB1M//DIMT1//BOP1//EXOSC4//NOP2//POP5//FBL//FRG1//EMG1//NUB1//UTP6//EXOSC2//RRP9//EXOSC5//EXOSC10//DDX56//NHP2//KRR1//PES1//NOP10//UTP11L//WDR55//GAR1//EBNA1BP2//EXOSC8//DDX51//RPF1//EXOSC6//DIS3//LSM6//SIRT1//SURF6//NIP7//RRN3//MRPL10//RPLP0//GNL2//NOP58//RRS1//MINA//BRIX1//GTPBP3//MRTO4//IPO4
GO:0034621	cellular macromolecular complex subunit organization	Biological process	91	258	4352	28914	2.34337	6.1e-16	1.13421e-14	RPS2//RPS14//RPS15//RPS6//RPS10//RPS25//LSM2//EIF3A//RALB//H2AFX//NAP1L4//TSPYL1//H2AFJ//H2AFY//HIST3H2A//HIST2H2AC//HIST1H2BA//HIST1H2BM//HIST1H1C//TSPYL2//NAP1L1//TSPYL4//H2AFV//DBNL//ABP1//PFN1//PTRF//TTF2//CELF1//CELF2//SFRS13A//MBNL1//ERF//FKBP4//STMN1//NEDD1//STMN3//CRYAB//TBCA//HDAC5//MTAP1B//PTK2//PTK2B//CORO1A//WAS//GSN//DIAP1//ARPC4//PEX13//ARPC1B//PFN2//SETD6//ARPC3//ARPC1A//ACTR3//ARP…
GO:0006457	protein folding	Biological process	55	119	4352	28914	3.07068	6.2e-16	1.14541e-14	HSPD1//HSP90AA1//HSPA8//HSPH1//TOR1A//TOR3A//BAG5//PPIF//CALR//CCT3//CCT4//CCT5//CCT6A//CCT7//CCT8//CRYAB//FKBP1A//FKBP1B//FKBP2//FKBP4//FKBP5//H2-KE2//HSP90AB1//HSPA9//HSPE1//GRPEL1//NKTR//PFDN2//PPIC//TCP1//HSP90B1//UXT//PPIG//FKBP14//AARS//CLPX//FKBP9//DNAJB9//FKBP3//PPIE//STUB1//DNAJA2//DNAJC4//DNAJA4//UBE4B//PPIL2//DNAJC30//DNAJC10//PPIF//PPID//DNAJB11//TRAP1//PDRG1//TTC9C//DNAJC14//DNAJC18
GO:0007010	cytoskeleton organization	Biological process	116	367	4352	28914	2.09996	7.8e-16	1.42276e-14	TUBG1//MYH9//BBS4//BIRC5//CNP//PTK2//PAFAH1B1//UXT//SS18//MTAP1S//GABARAP//NDEL1//MTAP1B//ACTN1//AIF1//CDC42//DBNL//ABP1//PFN1//ARHGAP8//RHOA//CAP1//CAPZA1//CAPZA2//BCAR1//CSRP1//DIAP1//FHL3//FLII//KRAS//NF1//NRAP//PFN2//RAC1//ROCK2//SFRP1//ARHGEF17//WIPF1//PPP1R9B//VASP//FHOD1//PARVA//OPHN1//CORO1A//PRKCI//PTK2B//SRF//ARHGAP17//TLN1//STMN1//NEDD1//STMN3//HDAC5//RALBP1//DCTN2//GADD45A//NEURL1A//W…
GO:0006631	fatty acid metabolic process	Biological process	83	226	4352	28914	2.44	7.8e-16	1.42276e-14	HSD17B4//PEX5//SLC27A4//PTGES3//PTGES//PTGES//PTGES2//PHYH//PEX13//CD36//CPT1A//ACACB//ACLY//PRKAB2//PRKAG2//PECR//H2-KE6//ELOVL6//PRKAB1//PRKAG1//ACSM3//SCD1//SCD2//TPI1//CBR4//SC5D//ELOVL1//MLYCD//PTPLAD1//FADS3//SC4MOL//ELOVL5//DEGS2//NDUFAB1//FADS1//ACOX1//DCI//HADH//PEX7//HADHB//PECI//ACAA2//ACOX3//ECHS1//HADHA//ALOX12B//ALOX5AP//CYP4F13//HPGD//TNFRSF1A//ACOT7//CAV1//PPARA//SCAP//PLA2G4A//RN…
GO:0008283	cell proliferation	Biological process	217	853	4352	28914	1.69017	7.9e-16	1.43194e-14	DMBT1//INTS1//GINS4//NDEL1//FCGR4//CD36//CAV1//NF1//VASH1//PIGF//CXCL12//POLD4//VEGFC//SMO//BMPR1A//CTNNB1//HMGB1//KDR//MYC//TGFBR2//RPS6//CNP//PAFAH1B1//CTNNA1//CD24A//CDC20//SHMT2//CAMK2D//FABP4//ATF3//BMP4//CCK//CCND2//CCND3//CDK4//CDKN1B//CDX2//CLU//CNBP//CSF1//CST3//DLG1//F2R//FLT3L//GNAI2//HIF1A//HOXA3//HRAS1//ITGB1//JAK2//JUN//KRAS//MARCKSL1//NPM1//ODC1//PBX1//PDGFRA//PLA2G4A//PTHLH//RBPJ/…
GO:0010604	positive regulation of macromolecule metabolic process	Biological process	208	808	4352	28914	1.7103	8.5e-16	1.53106e-14	AGTR1A//AIF1//BMP4//CDC42//EDNRA//AKTIP//FZD1//HMGB1//SQSTM1//PRKCA//PSEN1//NPTN//SPHK1//FAM129A//C3//TAF9//CELA1//CEBPA//GABPB1//HNF4A//PPARG//RXRA//PAN2//ME2//TLR4//NR1H2//TLR2//SMO//HMGB2//CTNNB1//CNN2//CNTN1//CTCF//NPM1//MDM2//QK//TRIM24//GSK3A//ACVR1B//SMAD4//CDK4//KRT17//PTK2B//MPV17//PCBP1//MAPK1//MAPK3//SERP1//NCOR1//TICAM1//HSPA5//STUB1//ATG7//VEGFC//RAP2A//AKT1//GCLC//TRIB1//CSNK1E//MAP…
GO:0051603	proteolysis involved in cellular protein catabolic process	Biological process	67	166	4352	28914	2.68155	2.1e-15	3.75913e-14	ISG15//MYLIP//UBE4B//PSEN1//BACE2//PAN2//BAP1//UHRF2//USP15//HDAC5//USP33//PSMA2//PSMA3//SIAH2//USP12//USP5//USP4//USP1//FBXO2//CHFR//USPL1//RNF40//USP11//UBD//USP7//PSMA1//PSMA4//PSMA5//PSMA6//PSMA7//CUL3//VCP//CUL1//RNF11//USP25//USP21//USP2//UCHL5//RBX1//USP14//UBE2D3//CUL7//UBR3//CUL2//CUL4B//USP20//USP45//UBE2N//APC2//ANAPC2//CUL4A//CLPP//ZMPSTE24//GIPC1//AKT1//GCLC//TRIB1//CSNK1E//STUB1//PP…
GO:0044255	cellular lipid metabolic process	Biological process	148	521	4352	28914	1.88731	2.7e-15	4.80333e-14	HSD17B4//PEX5//SLC27A4//PTGES3//PTGES//PTGES//PTGES2//ADH1//PHYH//PEX13//CLN6//CD36//CPT1A//ALDH1A3//ALG9//DPM2//PIGF//PGAP2//PIGZ//PIGS//PGAP3//PIGYL//PIGY//PIGY//PIGX//PIGT//ACADL//ACADM//ACAA1A//ACADS//ACOX1//FABP4//CPT2//DCI//GHR//HADH//HPGD//PPARA//PRKAR2B//ACSM3//STAT5B//HADHB//LYPLA2//ACSF2//ACOT11//ACSL5//ECH1//ECHDC2//ACAA2//ABHD5//CRYL1//AACS//ACOX3//ECHS1//HADHA//ACACB//ACLY//PRKAB2//P…
GO:0006468	protein amino acid phosphorylation	Biological process	192	738	4352	28914	1.72848	3.7e-15	6.54196e-14	ADORA1//F2R//GNAI2//JAK2//PSEN1//MAPKSP1//ROBLD3//RAB25//ARRB1//GHR//PTPN11//SOD1//TLR4//MUC20//MAP2K1//MAP2K3//AVPI1//SOCS3//NDUFS4//PRKAR1A//PRKAR2B//PPP1R9B//RAPGEF3//WNT9B//IBTK//FKBP1A//IMPACT//PRKCA//PEBP1//FAM129A//DUSP6//PPAP2B//AIF1//BMP4//CDC42//EDNRA//AKTIP//FZD1//HMGB1//SQSTM1//NPTN//SPHK1//ELF3//TGFBR2//CHUK//IKBKB//IKBKAP//MAP3K11//TIRAP//BCL10//GSK3A//ACVR1B//SMAD4//FECH//PIM3//ADR…
GO:0006974	response to DNA damage stimulus	Biological process	99	300	4352	28914	2.19247	4.7e-15	8.20933e-14	XRCC1//H2AFX//PTPN11//TIPIN//HMGN1//SHFM1//RPA1//BRE//XRCC4//KIF22//CHAF1B//SUPT16H//PARP1//HAP1//APEX1//CRY2//SMC3//DDB1//ERCC3//XRCC6//GTF2H1//GTF2H4//HERC2//KIN//LIG1//MED1//MLH1//MSH2//MSH6//NUDT1//PSMD4//RAD17//RAD50//REV3L//STRA13//GTF2H3//BRCC3//CDC14B//TTC5//TREX1//UBE2A//UNG//XPC//XRCC5//USP1//RFWD3//TOPBP1//SMC1A//MPG//SETX//A730011L01RIK//ERCC4//FBXO18//NONO//TDP2//FZR1//CDH1//RBX1//PN…
GO:0048513	organ development	Biological process	394	1818	4352	28914	1.43986	4.7e-15	8.20933e-14	THRA//OVOL2//RHOB//BMP4//KLF5//CASP8//COL4A1//ECM1//ELK3//AIMP1//EPAS1//EPHA2//PTK2//HIF1A//HMOX1//HSPG2//IL18//JUN//KDR//ANPEP//MMP2//PIGF//PTEN//PTK2B//RBPJ//SOX18//THY1//VEGFB//VEGFC//VASH1//TSPAN12//TNFRSF12A//NUS1//PDCD10//MMP19//AGGF1//ECSCR//RTN4//NAA15//AHR//SOD1//ERMP1//PLA2G4A//SIRT1//FZD4//PDGFRA//STAT5B//JMJD6//AGTR1A//ATP7A//CDX2//COL3A1//COL5A1//CITED2//PSEN1//SPHK1//TBX3//GATAD2A//…
GO:0044257	cellular protein catabolic process	Biological process	67	169	4352	28914	2.63395	6.2e-15	1.07641e-13	ISG15//MYLIP//UBE4B//PSEN1//BACE2//HSPA5//IDE//PSMB8//PSMA2//PSMA3//PSMB1//PSMB10//PSMB4//MPND//PSMB7//PSMA1//PSMA4//PSMA5//PSMA6//PSMA7//PSMB2//PAN2//BAP1//UHRF2//USP15//HDAC5//USP33//SIAH2//USP12//USP5//USP4//USP1//FBXO2//CHFR//USPL1//RNF40//USP11//UBD//USP7//CUL3//VCP//CUL1//RNF11//USP25//USP21//USP2//UCHL5//RBX1//USP14//UBE2D3//CUL7//UBR3//CUL2//CUL4B//USP20//USP45//UBE2N//APC2//ANAPC2//CUL4A…
GO:0006519	cellular amino acid and derivative metabolic process	Biological process	101	311	4352	28914	2.15765	8.1e-15	1.39786e-13	ASL//MTHFD1//DOHH//EIF5A2//DHPS//GSTT3//CTH//G6PDX//GCLC//GPX1//GPX3//GSR//GSTM1//GSTP1//GSTT1//GSTT2//IDH1//SOD1//SOD2//ALDH5A1//MGST1//GPX4//OPLAH//IARS//HARS//SARS//VARS//GARS//FARSA//NARS//HARS2//TARS2//SARS2//AARS//CARS//FARSA//GLUD1//GOT2//CCBL2//TAT//ATG7//ASNS//ASNSD1//NFS1//PRODH//GFPT1//GLS//PHGDH//PGD//CTPS//CTPS2//GLS//SHMT2//DBH//GHR//STAT5B//MAT2A//SPR//ALDH5A1//ALDH4A1//PYCR2//PSPH…
GO:0022403	cell cycle phase	Biological process	116	381	4352	28914	2.0228	1.5e-14	2.57321e-13	CDC123//CAMK2D//CAMK2D//CAMK2G//CCND2//ITGB1//MYB//RB1//RPS6//RBBP8//TAF10//CABLES1//E2F6//TFDP1//ANP32B//APP//PES1//TUBG1//MYH9//MLH1//RIF1//INSL6//STMN1//RALBP1//DCTN2//MAPRE3//CDC20//RCC2//BIRC5//CCNA2//CCNB2//CCNG1//CCNG2//CETN3//SMC3//MAPRE1//INCENP//ANAPC1//NEDD1//PAFAH1B1//RAN//STAG2//AIM1//PAPD7//PAPD5//TERF1//NEK9//HAUS4//HAUS1//LZTS2//CHFR//DYNC1LI1//KATNA1//SMC1A//KLHL9//KLHL21//CETN2/…
GO:0002376	immune system process	Biological process	213	859	4352	28914	1.64743	2.5e-14	4.26331e-13	MYH9//DLG1//BAK1//STAT5B//IKBKB//C3//FCGR4//PPP3CB//PNP//MLH1//MSH2//TLR4//TBK1//CD36//PGLYRP1//TLR2//BMP4//PSEN1//SOD1//TICAM1//RPS6//BCL3//PAN2//ME2//XRCC4//CD24A//LRRC8A//NCOR1//AHCY//DBH//ACE//NFKB2//TAPBP//H2-AA//H2-AB1//YWHAZ//PI4K2A//CD37//TGFBR2//CD3E//ADORA1//ITGB3//MADCAM1//MYD88//NME1//NME2//CCK//GPX1//GPX2//PSMB4//PSMA1//C4B//CFB//AKT1//FCGRT//IL18//MBP//CCL6//CCL8//CCL9//CX3CL1//CXCL…
GO:0000280	nuclear division	Biological process	78	219	4352	28914	2.3663	3.9e-14	6.57298e-13	PES1//MAPRE3//CDC20//RCC2//BIRC5//CCNA2//CCNB2//CCNG1//CCNG2//CETN3//SMC3//MAPRE1//INCENP//ANAPC1//NEDD1//PAFAH1B1//RAN//RPS6//STAG2//AIM1//PAPD7//PAPD5//TERF1//NEK9//HAUS4//HAUS1//LZTS2//CHFR//DYNC1LI1//KATNA1//SMC1A//KLHL9//KLHL21//CETN2//MAP2K1//ZW10//CEP63//CDCA8//ZWINT//ANAPC16//DCTN3//ANAPC7//FZR1//CDH1//ANAPC5//NEK6//SIRT2//TIPIN//ANAPC11//2810021B07RIK//SAC3D1//2610039C10RIK//PMF1//DYNLT3…
GO:0007067	mitosis	Biological process	78	219	4352	28914	2.3663	3.9e-14	6.57298e-13	PES1//TUBG1//CDC42//YWHAH//CDC27//PSMG2//MAD2L1BP//HERC2//ZZEF1//CUL7//PEBP1//MAPRE3//CDC20//RCC2//BIRC5//CCNA2//CCNB2//CCNG1//CCNG2//CETN3//SMC3//MAPRE1//INCENP//ANAPC1//NEDD1//PAFAH1B1//RAN//RPS6//STAG2//AIM1//PAPD7//PAPD5//TERF1//NEK9//HAUS4//HAUS1//LZTS2//CHFR//DYNC1LI1//KATNA1//SMC1A//KLHL9//KLHL21//CETN2//MAP2K1//ZW10//CEP63//CDCA8//ZWINT//ANAPC16//DCTN3//ANAPC7//FZR1//CDH1//ANAPC5//NEK6//S…
GO:0023051	regulation of signaling process	Biological process	147	532	4352	28914	1.8358	4e-14	6.70233e-13	ARRB1//GHR//PTPN11//SOD1//TLR4//MUC20//MAP2K1//MAP2K3//AVPI1//CAV1//PRKCA//CHMP5//AGTR1A//CD24A//CCK//ADORA1//APP//PSEN1//CARD10//IRAK2//TLR1//TIRAP//BCL10//CNKSR3//SPRY1//KSR2//PPP1R2//EIF2A//SOCS3//RGS11//SOCS5//RGS17//GDPD1//AGRN//LYNX1//SRA1//KLF4//NCOR1//CAT//F2R//JAK2//KDR//MYO5A//SLC7A1//SLC7A1//CYTH2//CYTH4//PSD//ASAP1//AGAP1//ARFGAP3//ARAP1//SMAP2//SMAP1//TBC1D10A//TBC1D25//TBC1D17//RABG…
GO:0048285	organelle fission	Biological process	79	224	4352	28914	2.34314	4.9e-14	8.16289e-13	PES1//MAPRE3//CDC20//RCC2//BIRC5//CCNA2//CCNB2//CCNG1//CCNG2//CETN3//SMC3//MAPRE1//INCENP//ANAPC1//NEDD1//PAFAH1B1//RAN//RPS6//STAG2//AIM1//PAPD7//PAPD5//TERF1//NEK9//HAUS4//HAUS1//LZTS2//CHFR//DYNC1LI1//KATNA1//SMC1A//KLHL9//KLHL21//CETN2//MAP2K1//ZW10//CEP63//CDCA8//ZWINT//ANAPC16//DCTN3//ANAPC7//FZR1//CDH1//ANAPC5//NEK6//SIRT2//TIPIN//ANAPC11//2810021B07RIK//SAC3D1//2610039C10RIK//PMF1//DYNLT3…
GO:0009892	negative regulation of metabolic process	Biological process	172	657	4352	28914	1.73933	5.6e-14	9.2754e-13	MLH1//CDT1//NR2F2//BMI1//CTNNB1//CBX4//CDX2//CEBPA//ATN1//EGR1//EPC1//NR2F6//HDAC5//HIPK3//HOXA7//ID3//ZBTB7A//MBD2//PPARG//RB1//RBL1//NCOR1//S100A1//SATB1//SIN3A//SKI//NCOR2//BPTF//ME2//ZEB1//TRIM28//TLE1//TXN1//YBX1//ZFP148//RBBP7//ZKSCAN17//IRF2BP2//ZFP238//HDAC7//RYBP//EID1//DRAP1//CTNNBIP1//FOXP4//HOPX//JDP2//UBTF//SMARCA5//IBTK//FKBP1A//IMPACT//PRKCA//PSEN1//PEBP1//FAM129A//DUSP6//PPAP2B//S…
GO:0009966	regulation of signal transduction	Biological process	145	525	4352	28914	1.83497	6.2e-14	1.02105e-12	ARRB1//GHR//PTPN11//SOD1//TLR4//MUC20//MAP2K1//MAP2K3//AVPI1//CAV1//PRKCA//CD24A//CCK//ADORA1//APP//PSEN1//CARD10//IRAK2//TLR1//TIRAP//BCL10//EIF2A//SOCS3//RGS11//SOCS5//RGS17//GDPD1//AGRN//LYNX1//SRA1//KLF4//NCOR1//CAT//F2R//JAK2//KDR//MYO5A//SLC7A1//SLC7A1//CYTH2//CYTH4//PSD//ASAP1//AGAP1//ARFGAP3//ARAP1//SMAP2//SMAP1//TBC1D10A//TBC1D25//TBC1D17//RABGAP1L//TBC1D2//SGSM1//TBC1D15//GRTP1//TBC1D2B…
GO:0044087	regulation of cellular component biogenesis	Biological process	52	119	4352	28914	2.90319	6.4e-14	1.048e-12	RALB//DBNL//ABP1//PFN1//AGRN//HSP90AA1//RAC1//ACTR3//IFT46//ARPC1B//CORO1A//PFN2//SETD6//ARPC3//ARPC1A//ARPC5L//ARPC2//CLEC2I//RHOA//DLG1//MLST8//STMN1//CAV1//CDKN1B//MTAP1B//EIF4EBP1//CTNNBIP1//CCK//HNF4A//CD24A//PLEK//BBS4//AHR//CAND1//SRF//TSC1//TAC1//SPR//KANK2//KANK3//CAPZA1//CAPZA2//SCIN//ELF3//TPM1//VIL1//GSN//MMP14//PTEN//PDLIM5//PVRL1//PTK2//PRKCA//BAG5//NR1H2
GO:0000087	M phase of mitotic cell cycle	Biological process	78	222	4352	28914	2.33432	8.9e-14	1.44914e-12	PES1//MAPRE3//CDC20//RCC2//BIRC5//CCNA2//CCNB2//CCNG1//CCNG2//CETN3//SMC3//MAPRE1//INCENP//ANAPC1//NEDD1//PAFAH1B1//RAN//RPS6//STAG2//AIM1//PAPD7//PAPD5//TERF1//NEK9//HAUS4//HAUS1//LZTS2//CHFR//DYNC1LI1//KATNA1//SMC1A//KLHL9//KLHL21//CETN2//MAP2K1//ZW10//CEP63//CDCA8//ZWINT//ANAPC16//DCTN3//ANAPC7//FZR1//CDH1//ANAPC5//NEK6//SIRT2//TIPIN//ANAPC11//2810021B07RIK//SAC3D1//2610039C10RIK//PMF1//DYNLT3…
GO:0006790	sulfur metabolic process	Biological process	47	102	4352	28914	3.06138	9e-14	1.45719e-12	PAPSS1//PAPSS2//SULT1D1//GSTT3//CTH//G6PDX//GCLC//GPX1//GPX3//GSR//GSTM1//GSTP1//GSTT1//GSTT2//IDH1//SOD1//SOD2//ALDH5A1//MGST1//GPX4//OPLAH//NFS1//MAT2A//GSS//GGT6//THTPA//MTHFD1//APIP//ENOPH1//MRI1//DLD//EXT2//CDO1//CSAD//AHCY//GHR//STAT5B//PHGDH//PGD//SGSH//IMPAD1//CHSY1//CHST14//DNMT1//PCMT1//SULT1A1//SULF1//SULT4A1//SULF2
GO:0031324	negative regulation of cellular metabolic process	Biological process	156	585	4352	28914	1.77169	1.7e-13	2.73709e-12	MLH1//CDT1//NR2F2//BMI1//CTNNB1//CBX4//CDX2//CEBPA//ATN1//EGR1//EPC1//NR2F6//HDAC5//HIPK3//HOXA7//ID3//ZBTB7A//MBD2//PPARG//RB1//RBL1//NCOR1//S100A1//SATB1//SIN3A//SKI//NCOR2//BPTF//ME2//ZEB1//TRIM28//TLE1//TXN1//YBX1//ZFP148//RBBP7//ZKSCAN17//IRF2BP2//ZFP238//HDAC7//RYBP//EID1//DRAP1//CTNNBIP1//FOXP4//HOPX//JDP2//UBTF//SMARCA5//IBTK//FKBP1A//IMPACT//PRKCA//PSEN1//PEBP1//FAM129A//DUSP6//PPAP2B//S…
GO:0005996	monosaccharide metabolic process	Biological process	76	217	4352	28914	2.32688	2.2e-13	3.52244e-12	PYGB//AKT1//GAA//PPP1CB//PPP1R2//AGL//ACADM//PTGES3//PTGES//GBE1//DCXR//PFKFB4//FBP1//GFPT1//PFKL//PFKM//TALDO1//FUCA1//CPT1A//CRYAB//AIMP1//GPD2//G6PDX//HK2//M6PR//MYC//PPARA//ALDH5A1//TPI1//PGM5//PDK3//SERP1//UGP2//B4GALT1//GALK1//GALE//MPI//MAN2A1//MAN2B2//MAN1C1//MAN2C1//RBKS//GNPNAT1//HEXB//AMDHD2//UAP1//DPAGT1//B4GALNT2//PGM3//CMAS//ATF3//FBP1//GPD2//PGK1//G6PC3//BPGM//HK1//MDH2//MDH1//OGDH…
GO:0019220	regulation of phosphate metabolic process	Biological process	114	386	4352	28914	1.96217	2.5e-13	3.93716e-12	SFN//BCCIP//ADORA1//F2R//GNAI2//JAK2//PSEN1//MAPKSP1//ROBLD3//RAB25//ARRB1//GHR//PTPN11//SOD1//TLR4//MUC20//MAP2K1//MAP2K3//AVPI1//CAV1//PRKCA//SOCS3//NDUFS4//PRKAR1A//PRKAR2B//PPP1R9B//RAPGEF3//WNT9B//IBTK//FKBP1A//IMPACT//PEBP1//FAM129A//DUSP6//PPAP2B//AIF1//BMP4//CDC42//EDNRA//AKTIP//FZD1//HMGB1//SQSTM1//NPTN//SPHK1//ATP7A//ADORA2A//AKT1//FABP4//GADD45A//NF1//NF2//THY1//MLLT1//HSPA5//APP//DGKD…
GO:0051174	regulation of phosphorus metabolic process	Biological process	114	386	4352	28914	1.96217	2.5e-13	3.93716e-12	SFN//BCCIP//ADORA1//F2R//GNAI2//JAK2//PSEN1//MAPKSP1//ROBLD3//RAB25//ARRB1//GHR//PTPN11//SOD1//TLR4//MUC20//MAP2K1//MAP2K3//AVPI1//CAV1//PRKCA//SOCS3//NDUFS4//PRKAR1A//PRKAR2B//PPP1R9B//RAPGEF3//WNT9B//IBTK//FKBP1A//IMPACT//PEBP1//FAM129A//DUSP6//PPAP2B//AIF1//BMP4//CDC42//EDNRA//AKTIP//FZD1//HMGB1//SQSTM1//NPTN//SPHK1//ATP7A//ADORA2A//AKT1//FABP4//GADD45A//NF1//NF2//THY1//MLLT1//HSPA5//APP//DGKD…
GO:0008610	lipid biosynthetic process	Biological process	102	331	4352	28914	2.04735	2.5e-13	3.93716e-12	PTGES3//PTGES//PTGES//PTGES2//ALG9//DPM2//PIGF//PGAP2//PIGZ//PIGS//PGAP3//PIGYL//PIGY//PIGY//PIGX//PIGT//ACACB//ACLY//PRKAB2//PRKAG2//PECR//H2-KE6//ELOVL6//PRKAB1//PRKAG1//ACSM3//SCD1//SCD2//TPI1//CBR4//SC5D//ELOVL1//MLYCD//PTPLAD1//FADS3//SC4MOL//ELOVL5//DEGS2//NDUFAB1//FADS1//PPAP2A//MGAT2//FABP3//SPHK2//SPTLC1//TECR//CYB5R3//FDPS//TSPO//EBP//FDFT1//HMGCS2//ACBD3//PBX1//MVD//HMGCS1//IDI1//06100…
GO:0010605	negative regulation of macromolecule metabolic process	Biological process	160	610	4352	28914	1.74265	3.6e-13	5.6387e-12	MLH1//CDT1//NR2F2//BMI1//CTNNB1//CBX4//CDX2//CEBPA//ATN1//EGR1//EPC1//NR2F6//HDAC5//HIPK3//HOXA7//ID3//ZBTB7A//MBD2//PPARG//RB1//RBL1//NCOR1//S100A1//SATB1//SIN3A//SKI//NCOR2//BPTF//ME2//ZEB1//TRIM28//TLE1//TXN1//YBX1//ZFP148//RBBP7//ZKSCAN17//IRF2BP2//ZFP238//HDAC7//RYBP//EID1//DRAP1//CTNNBIP1//FOXP4//HOPX//JDP2//UBTF//SMARCA5//IBTK//FKBP1A//IMPACT//PRKCA//PSEN1//PEBP1//FAM129A//DUSP6//PPAP2B//S…
GO:0044262	cellular carbohydrate metabolic process	Biological process	106	351	4352	28914	2.0064	3.7e-13	5.764e-12	PYGB//AKT1//GAA//PPP1CB//PPP1R2//AGL//ACADM//PTGES3//PTGES//GBE1//B4GALT1//DCXR//PFKFB4//FBP1//GFPT1//PFKL//PFKM//TALDO1//FUCA1//CPT1A//CRYAB//AIMP1//GPD2//G6PDX//HK2//M6PR//MYC//PPARA//ALDH5A1//TPI1//PGM5//PDK3//SERP1//UGP2//GALK1//GALE//MPI//MAN2A1//MAN2B2//MAN1C1//MAN2C1//RBKS//IMPA2//IP6K1//ISYNA1//GNPNAT1//HEXB//AMDHD2//UAP1//DPAGT1//B4GALNT2//PGM3//CMAS//AKR1B3//DAK//MGAT2//GDPD1//GPD2//SLC…
GO:0006119	oxidative phosphorylation	Biological process	31	53	4352	28914	3.88602	4.3e-13	6.66269e-12	ATP7A//DLD//NDUFB8//NDUFC2//UQCRC1//UQCR10//UQCRH//UQCR11//UQCRB//CYCS//ATP6V0B//ATP5A1//ATP5F1//ATP5J//ATP5K//ATP6V1A//ATP6V0D1//ATP6V0E//ATP6V0A1//ATP5G3//ATP5L//ATP5O//ATP6AP1//ATP5D//ATP6V1C1//ATP5E//ATP6V1D//NDUFS1//COQ7//FXN//MSH2
GO:0050793	regulation of developmental process	Biological process	185	742	4352	28914	1.65648	7.8e-13	1.20212e-11	BMP4//SPRY1//VEGFC//SMO//TGFBR2//CD3E//NME1//NME2//WNT9B//CTNNA1//CD24A//NF1//AGRN//HNF4A//SKI//RNF10//SMAD4//TTC3//THRA//AKT1//PTEN//NDEL1//FIG4//HMGB1//ITGB1//NPTN//SPHK1//DPYSL3//KATNB1//PAFAH1B1//KATNA1//DGUOK//RTN4//RELA//BAI1//CD36//VASH1//AMOT//BMPR1A//KLF4//RIF1//ANK//ANK//ECM1//MGP//OSTC//RBP1//CTNNB1//STAT5B//CAV1//ZEB1//DMBT1//PTHLH//CLPTM1//BMI1//PHB2//ETV4//MED1//CDX2//SFRP1//HSPA5//…
GO:0046039	GTP metabolic process	Biological process	60	157	4352	28914	2.53905	1e-12	1.52487e-11	NME1//NME2//PNP//NME3//RHOA//ARL4A//CDC42//GNA11//GNA14//GNAI2//GNAI3//GNAQ//GNAS//GNB1//GNG2//GNG3//KRAS//MX2//NRAS//RAB22A//RAC1//RAB34//RAB5A//AGAP1//RAB11A//RRAGC//IRGM2//OPA1//ASAP1//ARFGAP3//ARAP1//SMAP2//SMAP1//TBC1D10A//TBC1D25//TBC1D17//RABGAP1L//TBC1D2//SGSM1//TBC1D15//GRTP1//TBC1D2B//TBC1D23//TBC1D10B//TBC1D13//TBC1D9B//STMN3//MLST8//NF1//PAFAH1B1//MAP2K1//SIPA1L1//PTK2B//NDEL1//SPRY1/…
GO:0010608	posttranscriptional regulation of gene expression	Biological process	62	165	4352	28914	2.49647	1e-12	1.52487e-11	PSTK//EEFSEC//TRNAU1AP//AKT1//APLP1//APP//ZFP36L1//EIF2A//EIF4E//EIF4EBP1//EIF4EBP2//EIF4G2//IMPACT//MAGOH//QK//EIF4G1//EIF2B1//EIF2B5//EIF2A//EIF4G3//GM672//EIF4E2//FAM129A//EIF4E3//LSM14A//NGDN//PUM2//EIF2AK4//EIF5A2//FECH//CDK4//KRT17//PTK2B//MPV17//PCBP1//MAPK1//MAPK3//SERP1//HPS4//PAN2//ME2//SMO//IFI30//PPAP2B//CALR//FXR1//PRKCA//PAIP2B//YBX2//ASGR2//CDC42//PTEN//USP7//GIPC1//IFT46//MYLIP//H…
GO:0042325	regulation of phosphorylation	Biological process	109	371	4352	28914	1.95196	1.2e-12	1.81068e-11	SFN//BCCIP//ADORA1//F2R//GNAI2//JAK2//PSEN1//MAPKSP1//ROBLD3//RAB25//ARRB1//GHR//PTPN11//SOD1//TLR4//MUC20//MAP2K1//MAP2K3//AVPI1//CAV1//PRKCA//SOCS3//NDUFS4//PRKAR1A//PRKAR2B//PPP1R9B//RAPGEF3//WNT9B//IBTK//FKBP1A//IMPACT//PEBP1//FAM129A//DUSP6//PPAP2B//AIF1//BMP4//CDC42//EDNRA//AKTIP//FZD1//HMGB1//SQSTM1//NPTN//SPHK1//ATP7A//ADORA2A//AKT1//FABP4//GADD45A//NF1//NF2//THY1//MLLT1//HSPA5//APP//DGKD…
GO:0006281	DNA repair	Biological process	78	232	4352	28914	2.23371	1.2e-12	1.81068e-11	XRCC1//HMGN1//H2AFX//SHFM1//RPA1//ERCC8//PARP1//MED1//UNG//MPG//PCNA//ERCC3//XPC//ERCC4//GTF2H5//MLH1//MSH2//MSH6//XRCC4//XRCC6//SOD1//XRCC5//SMARCA5//NHEJ1//PNP//PARG//BRE//KIF22//CHAF1B//SUPT16H//HAP1//APEX1//CRY2//SMC3//DDB1//GTF2H1//GTF2H4//HERC2//KIN//LIG1//NUDT1//PSMD4//RAD17//RAD50//REV3L//STRA13//GTF2H3//BRCC3//CDC14B//TTC5//TREX1//UBE2A//USP1//RFWD3//TOPBP1//SMC1A//SETX//A730011L01RIK//F…
GO:0051188	cofactor biosynthetic process	Biological process	43	94	4352	28914	3.0392	1.4e-12	2.09057e-11	ACLY//MLYCD//ACSS2//ACSS1//DLD//PDHA1//DLAT//PDHB//G6PDX//COQ7//COQ6//COQ4//PDSS1//COQ9//COQ2//FLAD1//GCLC//GSS//GGT6//MOCS2//NFS1//MOCS1//MOCS3//CPOX//FECH//HMBS//ALAD//PPOX//UROD//ALAS1//TMEM14C//MTHFD1L//MTHFD1//FPGS//MTHFSD//NAPRT1//NAMPT//NADSYN1//DCAKD//FXN//ISCU//ISCA2//VKORC1//GCH1
GO:0045333	cellular respiration	Biological process	34	64	4352	28914	3.52954	1.4e-12	2.09057e-11	ACO2//FH1//IDH1//IDH3G//IDH3B//MDH2//MDH1//OGDH//SUCLG2//IDH2//SUCLG1//SDHC//SDHD//IDH3A//COQ7//SOD2//ALDH5A1//NDUFA5//DLD//NDUFB8//NDUFC2//UQCRC1//UQCR10//UQCRH//UQCR11//UQCRB//CYCS//SLC37A1//ADSL//CAT//FXN//NDUFS1//CISD1//SLC25A13//SLC25A12
GO:0070647	protein modification by small protein conjugation or removal	Biological process	54	135	4352	28914	2.65754	1.7e-12	2.51251e-11	UBOX5//HDAC5//CHFR//STUB1//UBE4B//PPIL2//MYLIP//CBLL1//UHRF2//AKT1//GSPT1//HERC2//MDM2//NEDD4//SIAH2//HECTD1//FBXO2//UBD//CUL1//UBE2K//UBE2J1//RBX1//RNF220//FBXO25//RNF128//RNF41//UBE2C//UBR3//TRIM32//VCPIP1//SYVN1//KCMF1//MIB2//UBE2N//TSG101//BMI1//USP21//BAP1//USP7//USP2//SUMO2//SUMO3//SUMO1//SENP2//NEDD8//ATG7//ATG5//CDK5//GCLC//BAG5//TICAM1//HSPA5//TRIB1//UBA5//UFM1
GO:0007154	cell communication	Biological process	281	1259	4352	28914	1.48286	1.7e-12	2.51251e-11	ATG5//CTSD//PSEN1//BECN1//MAP1LC3A//ATG12//ATG16L1//ARRB1//GHR//PTPN11//SOD1//TLR4//MUC20//MAP2K1//MAP2K3//AVPI1//CAV1//PRKCA//PEBP1//BMP4//SPRY1//SPHK1//CD24A//CCK//ADORA2A//CDK5//PARK7//ADRBK1//YWHAZ//ADORA1//PCLO//APP//CARD10//IRAK2//TLR1//TIRAP//BCL10//FZD1//NPM1//WNT9B//DLGAP4//DAP3//PANX1//AGRN//CTNNB1//GLS//HAP1//MYO5A//NRXN2//PAFAH1B1//PDYN//TAC1//VDAC3//USP14//GIPC1//SYN2//KIF1B//LYNX1//…
GO:0035466	regulation of signaling pathway	Biological process	171	678	4352	28914	1.67566	2.1e-12	3.08786e-11	ARRB1//GHR//PTPN11//SOD1//TLR4//MUC20//MAP2K1//MAP2K3//AVPI1//CAV1//PRKCA//CD24A//CCK//ADRBK1//THRA//ADORA1//APP//PSEN1//CARD10//IRAK2//TLR1//TIRAP//BCL10//ITGB1//ITGB3//RAMP1//ACVR1B//SMAD4//KLF4//NCOR1//CAT//F2R//JAK2//KDR//ZEB1//PPAP2B//MBD2//AIDA//LRP1//SFRP1//CSNK1E//SFRP5//CTNNBIP1//FURIN//GIPC1//HSPA5//SKI//HTRA1//TWSG1//FZD1//FZD4//VEGFC//NEDD4//HIF1A//SLC7A1//SLC7A1//CYTH2//CYTH4//PSD//A…
GO:0005975	carbohydrate metabolic process	Biological process	127	460	4352	28914	1.83428	2.3e-12	3.36477e-11	PYGB//AKT1//GAA//PPP1CB//PPP1R2//AGL//ACADM//PTGES3//PTGES//GBE1//B4GALT1//DCXR//PFKFB4//FBP1//GFPT1//PFKL//PFKM//TALDO1//FUCA1//CPT1A//CRYAB//AIMP1//GPD2//G6PDX//HK2//M6PR//MYC//PPARA//ALDH5A1//TPI1//PGM5//PDK3//SERP1//UGP2//GALK1//GALE//MPI//MAN2A1//MAN2B2//MAN1C1//MAN2C1//RBKS//IMPA2//IP6K1//ISYNA1//LYVE1//GNPNAT1//HEXB//AMDHD2//UAP1//DPAGT1//B4GALNT2//PGM3//CMAS//AKR1B3//DAK//MGAT2//GDPD1//GP…
GO:0032446	protein modification by small protein conjugation	Biological process	50	121	4352	28914	2.74539	2.6e-12	3.78444e-11	UBOX5//HDAC5//CHFR//STUB1//UBE4B//PPIL2//MYLIP//CBLL1//UHRF2//AKT1//GSPT1//HERC2//MDM2//NEDD4//SIAH2//HECTD1//FBXO2//UBD//CUL1//UBE2K//UBE2J1//RBX1//RNF220//FBXO25//RNF128//RNF41//UBE2C//UBR3//TRIM32//VCPIP1//SYVN1//KCMF1//MIB2//UBE2N//TSG101//BMI1//SUMO2//SUMO3//SUMO1//NEDD8//ATG7//ATG5//CDK5//GCLC//BAG5//TICAM1//HSPA5//TRIB1//UBA5//UFM1
GO:0010942	positive regulation of cell death	Biological process	100	334	4352	28914	1.98917	3e-12	4.323e-11	PPP3CB//PNP//CD24A//MYC//APP//BCL10//NGFRAP1//CASP4//CASP2//CASP6//CEBPB//DAPK2//GPX1//NR4A1//MPV17//MUC2//NGFR//NSMAF//PRKCD//PTEN//PHLDA1//KLF10//ZMAT3//PRKRA//USP7//SERINC3//RIPK3//TRP53INP1//PERP//DIABLO//CTNNBL1//TNS1//PYCARD//SHISA5//IKBIP//TFPT//TRADD//PRDX1//TICAM1//CD3E//TM2D1//BCL2L10//IL18//VDR//MSH6//PRKCA//HTRA2//2810002N01RIK//HMOX1//MED1//MLH1//UACA//JAK2//TSPO//ITM2C//BRI3//ADORA2…
GO:0051301	cell division	Biological process	100	334	4352	28914	1.98917	3e-12	4.323e-11	BIN3//DAXX//ROCK2//AIM1//DSTN//WNT9B//PAFAH1B1//IGF1R//BMI1//CABLES2//CABLES1//CAT//M6PR//PIGF//VEGFB//VEGFC//MAPRE3//PELO//CDC20//RCC2//ANXA11//BIRC5//CCNA2//CCNB2//CCND2//CCND3//CCNG1//CCNG2//CCNT1//CDC42//CDK4//CDK5//CETN3//SMC3//MAPRE1//INCENP//LIG1//ANAPC1//NEDD1//PPP1CB//RAN//RB1//VPS4B//STAG2//PAPD7//PAPD5//CDC27//LLGL2//TERF1//NEK9//HAUS4//TSG101//HAUS1//LZTS2//CHFR//CHMP1A//DYNC1LI1//KAT…
GO:0010033	response to organic substance	Biological process	171	681	4352	28914	1.66828	3.1e-12	4.44488e-11	ADORA2A//DBH//HPRT//THRA//HSPD1//CD14//CD24A//IRAK1//MYD88//TLR2//JKAMP//DERL2//HSP90AA1//CREB3L1//DERL1//SYVN1//MANF//CREB3//HERPUD2//HSPA5//AKT1//BCAR1//EIF4EBP1//EIF4EBP2//PIK3R2//PTPRA//SORBS1//GSK3A//CDK5//ABAT//MMP14//ME1//MSI1//TAC1//SPR//MAT2A//AGL//CASP6//FKBP1B//HNF4A//PFKL//EIF2B1//EIF2B2//EIF2B5//GHR//JAK2//PTPN11//CDO1//SIN3A//HMGCS1//VKORC1//MGST1//AACS//ACACB//ADRBK1//AHR//ANXA7//I…
GO:0009894	regulation of catabolic process	Biological process	64	178	4352	28914	2.3888	4.5e-12	6.4203e-11	PPP1CB//ABHD5//BECN1//MLYCD//DBI//CPT1A//ACSL5//ASAP1//AGAP1//ARFGAP3//ARAP1//SMAP2//SMAP1//TBC1D10A//TBC1D25//TBC1D17//RABGAP1L//TBC1D2//SGSM1//TBC1D15//GRTP1//TBC1D2B//TBC1D23//TBC1D10B//TBC1D13//TBC1D9B//STMN3//MLST8//NF1//PAFAH1B1//MAP2K1//GIPC1//AKT1//GCLC//TRIB1//CSNK1E//STUB1//TPM1//MYLIP//SIPA1L1//PTK2B//NDEL1//SPRY1//XPO1//ARNTL//CDC42//PSMD3//SERPINB1A//RELA//GDI1//GDI2//AMPH//RALBP1//H…
GO:0016053	organic acid biosynthetic process	Biological process	62	170	4352	28914	2.42305	4.8e-12	6.78118e-11	MTHFD1//PTGES3//PTGES//PTGES//PTGES2//ASL//ASNS//ASNSD1//GOT2//PRODH//SHMT2//MAT2A//ALDH5A1//ALDH4A1//PYCR2//PSPH//PSAT1//PHGDH//PGD//ACACB//ACLY//PRKAB2//PRKAG2//PECR//H2-KE6//ELOVL6//PRKAB1//PRKAG1//ACSM3//SCD1//SCD2//TPI1//CBR4//SC5D//ELOVL1//MLYCD//PTPLAD1//FADS3//SC4MOL//ELOVL5//DEGS2//NDUFAB1//FADS1//AMACR//CTH//APIP//ENOPH1//MRI1//ALOX12B//ALOX5AP//RNPEP//2010111I01RIK//SPHK1//ACSS2//ACSS1…
GO:0046394	carboxylic acid biosynthetic process	Biological process	62	170	4352	28914	2.42305	4.8e-12	6.78118e-11	MTHFD1//PTGES3//PTGES//PTGES//PTGES2//ASL//ASNS//ASNSD1//GOT2//PRODH//SHMT2//MAT2A//ALDH5A1//ALDH4A1//PYCR2//PSPH//PSAT1//PHGDH//PGD//ACACB//ACLY//PRKAB2//PRKAG2//PECR//H2-KE6//ELOVL6//PRKAB1//PRKAG1//ACSM3//SCD1//SCD2//TPI1//CBR4//SC5D//ELOVL1//MLYCD//PTPLAD1//FADS3//SC4MOL//ELOVL5//DEGS2//NDUFAB1//FADS1//AMACR//CTH//APIP//ENOPH1//MRI1//ALOX12B//ALOX5AP//RNPEP//2010111I01RIK//SPHK1//ACSS2//ACSS1…
GO:0043068	positive regulation of programmed cell death	Biological process	98	328	4352	28914	1.98505	5.6e-12	7.87278e-11	PPP3CB//PNP//CD24A//MYC//APP//BCL10//NGFRAP1//CASP4//CASP2//CASP6//CEBPB//DAPK2//GPX1//NR4A1//MPV17//MUC2//NGFR//NSMAF//PRKCD//PTEN//PHLDA1//KLF10//ZMAT3//PRKRA//USP7//SERINC3//RIPK3//TRP53INP1//PERP//DIABLO//CTNNBL1//TNS1//PYCARD//SHISA5//IKBIP//TFPT//TRADD//PRDX1//TICAM1//CD3E//TM2D1//BCL2L10//IL18//VDR//MSH6//PRKCA//HTRA2//2810002N01RIK//HMOX1//MED1//MLH1//UACA//JAK2//ITM2C//BRI3//ADORA2A//HMG…
GO:0006184	GTP catabolic process	Biological process	56	147	4352	28914	2.53099	6.7e-12	9.3735e-11	ASAP1//AGAP1//ARFGAP3//ARAP1//SMAP2//SMAP1//TBC1D10A//TBC1D25//TBC1D17//RABGAP1L//TBC1D2//SGSM1//TBC1D15//GRTP1//TBC1D2B//TBC1D23//TBC1D10B//TBC1D13//TBC1D9B//STMN3//MLST8//NF1//PAFAH1B1//MAP2K1//SIPA1L1//PTK2B//NDEL1//SPRY1//GDI1//GDI2//AMPH//RALBP1//THY1//RHOA//ARL4A//CDC42//GNA11//GNA14//GNAI2//GNAI3//GNAQ//GNAS//GNB1//GNG2//GNG3//KRAS//MX2//NRAS//RAB22A//RAC1//RAB34//RAB5A//RAB11A//RRAGC//IRG…
GO:0030029	actin filament-based process	Biological process	75	227	4352	28914	2.1951	8.7e-12	1.21128e-10	ACTN1//AIF1//CDC42//DBNL//ABP1//FLII//GSN//PFN1//ARHGAP8//RHOA//CAP1//CAPZA1//CAPZA2//BCAR1//CSRP1//DIAP1//FHL3//KRAS//NF1//NRAP//PAFAH1B1//PFN2//RAC1//ROCK2//SFRP1//ARHGEF17//WIPF1//PPP1R9B//VASP//FHOD1//PARVA//OPHN1//CORO1A//PRKCI//PTK2B//SRF//ARHGAP17//WAS//MYH9//MYO5A//ARPC4//MYRIP//ARPC1B//SETD6//ARPC3//ARPC1A//ACTR3//ARPC5L//ARPC2//CLEC2I//PLEK//DSTN//DLG1//MLST8//CALR//CDK5//EPB4.1L3//TLN1…
GO:0009888	tissue development	Biological process	191	794	4352	28914	1.5982	1e-11	1.38558e-10	THRA//CTNNB1//EDNRA//CXCL12//SEMA5A//SRF//TGFBR2//BMP4//DLG1//LAMA5//SMAD4//MYC//PBX1//PIGF//WNT9B//CTNNBIP1//MACF1//BMPR1A//EXT2//NF2//PRKAR1A//TLX2//ECSIT//TXNRD1//TWSG1//WLS//CTNND1//OVOL2//EFNB1//HIF1A//NRP2//NRTN//SEMA3C//SMO//HNRNPAB//PPP3R1//RBPJ//TRIM28//CASP8//COQ7//IFT52//GATAD2A//BBS4//BCL10//COBL//LMO4//PFN1//SFRP1//SKI//HECTD1//VASP//GRLF1//TSC1//PTK7//OPA1//GPX1//ACVR1B//RELA//SOX18…
GO:0006413	translational initiation	Biological process	28	49	4352	28914	3.79648	1.3e-11	1.79263e-10	RPS2//EIF3A//EIF4EBP1//EIF4EBP2//EIF4G2//IMPACT//EIF2AK4//EIF2B1//EIF2B5//EIF2A//EIF3C//EIF4E//EIF3E//LGTN//EIF1//EIF5//EIF3L//GTF2B//EIF4E2//EIF3B//EIF3G//EIF3I//EIF3F//EIF1AX//EIF4E3//EIF3H//MTIF2
GO:0007265	Ras protein signal transduction	Biological process	73	221	4352	28914	2.19457	1.7e-11	2.32199e-10	RHOA//CDC42//CHUK//KIFAP3//MYO9B//ROCK2//SYNJ2BP//CDC42EP4//PTPLAD1//DBNL//ABP1//FARP2//CYTH2//CYTH4//PSD//TIMP2//NF1//STMN3//KRAS//ABR//BCR//RGNEF//ITSN2//SOS2//ARHGEF17//PLEKHG6//ARHGEF19//TIAM1//TRIO//ARHGEF16//TIAM2//PLEKHG3//E130112L23RIK//SETD6//NET1//ARHGEF12//ARHGEF10L//CSF1//NUP62//SPRY1//TNK1//GRB2//HRAS1//NRAS//RFXANK//ULK1//SDCBP//RRAS2
GO:0060548	negative regulation of cell death	Biological process	100	343	4352	28914	1.93698	1.7e-11	2.32199e-10	ATF5//CIAPIN1//AKT1//BIRC5//API5//BCL2L10//CEBPB//CFLAR//CLU//DAD1//GNAQ//HSPD1//SGK3//PRNP//PSEN1//PTMA//SOD1//SOD2//TPT1//MKL1//STRADB//PGAP2//CFDP1//AXL//BAG3//TAX1BP1//SPHK2//SYVN1//AVEN//MYC//PIK3R2//RTN4//ADORA1//TRAF2//RRN3//TMBIM6//AIF1//ATG5//BCL3//BMI1//BMP4//CASP4//CASP2//CTNNA1//CTNNB1//CCNG1//CDKN1A//CDKN1B//CRYAB//PTK2//GCLC//GPX1//HK1//ANXA1//MCL1//MDM2//MSH2//PHB//PNP//PTEN//RPS6/…
GO:0015980	energy derivation by oxidation of organic compounds	Biological process	47	115	4352	28914	2.71531	1.8e-11	2.44698e-10	PYGB//AKT1//GAA//PPP1CB//PPP1R2//AGL//ACADM//PTGES3//PTGES//GBE1//ACO2//FH1//IDH1//IDH3G//IDH3B//MDH2//MDH1//OGDH//SUCLG2//IDH2//SUCLG1//SDHC//SDHD//IDH3A//GNAS//COQ7//SOD2//ALDH5A1//NDUFA5//DLD//NDUFB8//NDUFC2//UQCRC1//UQCR10//UQCRH//UQCR11//UQCRB//CYCS//SLC37A1//ADSL//CAT//FXN//NDUFS1//CISD1//SLC25A13//SLC25A12//GFPT1//SORBS1//HMGB1
GO:0051726	regulation of cell cycle	Biological process	77	239	4352	28914	2.14048	1.9e-11	2.55879e-10	CDT1//H2AFX//PTPN11//TIPIN//SFN//BCCIP//MACF1//AK1//CDKN1A//CDKN1B//GADD45A//DDIT3//DST//MFN2//MSH2//PKD2//PMP22//RB1//TSG101//VASH1//TRP53INP1//COMMD5//CGREF1//GAS2L1//TUBG1//CDC42//YWHAH//MDM2//PSMG2//MAD2L1BP//CCNG1//HDAC3//MYC//DYNLT3//CAMK2D//XPO1//NPM1//ROCK2//HERC2//ZZEF1//CUL7//XPC//RPS6//CALR//FZR1//CDH1//HAP1//APEX1//CUL4B//CUL4A//CDK5//GEM//BIRC5//PEBP1//BTG3//HNF4A//TIMP2//APP//HMGB1/…
GO:0043065	positive regulation of apoptosis	Biological process	96	325	4352	28914	1.96249	1.9e-11	2.55879e-10	PPP3CB//PNP//CD24A//MYC//APP//BCL10//NGFRAP1//CASP4//CASP2//CASP6//CEBPB//DAPK2//GPX1//NR4A1//MPV17//MUC2//NGFR//NSMAF//PRKCD//PTEN//PHLDA1//KLF10//ZMAT3//PRKRA//USP7//SERINC3//RIPK3//TRP53INP1//PERP//DIABLO//CTNNBL1//TNS1//PYCARD//SHISA5//IKBIP//TFPT//TRADD//PRDX1//TICAM1//CD3E//TM2D1//BCL2L10//IL18//VDR//MSH6//PRKCA//HTRA2//2810002N01RIK//HMOX1//MED1//MLH1//UACA//JAK2//ADORA2A//HMGB1//CLEC2D//B…
GO:0009891	positive regulation of biosynthetic process	Biological process	173	706	4352	28914	1.62802	2e-11	2.68093e-10	TAF9//CELA1//BMP4//CEBPA//GABPB1//HMGB1//HNF4A//PPARG//RXRA//PAN2//ME2//TLR4//NR1H2//TLR2//SMO//HMGB2//ACSL5//CDK4//KRT17//PTK2B//MPV17//PCBP1//MAPK1//MAPK3//SERP1//FAM129A//DBI//SORBS1//ADORA2A//NME2//PTHLH//CNP//NPM1//ANXA1//PLA2G4A//TLR1//MAPRE3//HNRNPAB//TRIM28//MAGED1//TICAM1//MYD88//BCL3//IRF1//RELA//CD3E//STAT5B//TBK1//ICOSL//AIF1//HSP90AA1//JAK2//SOD2//FDPS//ABCG4//CACYBP//CDC42//CST3//HR…
GO:0031328	positive regulation of cellular biosynthetic process	Biological process	170	691	4352	28914	1.63452	2.1e-11	2.80194e-10	TAF9//CELA1//BMP4//CEBPA//GABPB1//HMGB1//HNF4A//PPARG//RXRA//PAN2//ME2//TLR4//NR1H2//TLR2//SMO//HMGB2//ACSL5//CDK4//KRT17//PTK2B//MPV17//PCBP1//MAPK1//MAPK3//SERP1//FAM129A//ADORA2A//NME2//PTHLH//CNP//ANXA1//PLA2G4A//TLR1//MAPRE3//HNRNPAB//TRIM28//MAGED1//TICAM1//MYD88//BCL3//IRF1//RELA//CD3E//STAT5B//TBK1//ICOSL//AIF1//HSP90AA1//JAK2//SOD2//SORBS1//CACYBP//CDC42//CST3//HRAS1//JUN//NPM1//RAC1//OV…
GO:0006084	acetyl-CoA metabolic process	Biological process	25	41	4352	28914	4.05112	2.2e-11	2.92184e-10	ACLY//MLYCD//ACSS2//ACSS1//DLD//PDHA1//DLAT//PDHB//ACO2//FH1//IDH1//IDH3G//IDH3B//MDH2//MDH1//OGDH//SUCLG2//IDH2//SUCLG1//SDHC//SDHD//IDH3A//MVD//ACACB//ACAA2
GO:0019941	modification-dependent protein catabolic process	Biological process	54	143	4352	28914	2.50886	2.4e-11	3.15836e-10	MYLIP//UBE4B//PAN2//BAP1//UHRF2//USP15//HDAC5//USP33//PSMA2//PSMA3//SIAH2//USP12//USP5//USP4//USP1//FBXO2//CHFR//USPL1//RNF40//USP11//UBD//USP7//PSMA1//PSMA4//PSMA5//PSMA6//PSMA7//CUL3//VCP//CUL1//RNF11//USP25//USP21//USP2//UCHL5//RBX1//USP14//UBE2D3//CUL7//UBR3//CUL2//CUL4B//USP20//USP45//UBE2N//APC2//ANAPC2//CUL4A//ZMPSTE24//GIPC1//AKT1//GCLC//TRIB1//CSNK1E//STUB1//PPP2R5C//ISG15
GO:0043632	modification-dependent macromolecule catabolic process	Biological process	54	143	4352	28914	2.50886	2.4e-11	3.15836e-10	ISG15//MYLIP//UBE4B//PAN2//BAP1//UHRF2//USP15//HDAC5//USP33//PSMA2//PSMA3//SIAH2//USP12//USP5//USP4//USP1//FBXO2//CHFR//USPL1//RNF40//USP11//UBD//USP7//PSMA1//PSMA4//PSMA5//PSMA6//PSMA7//CUL3//VCP//CUL1//RNF11//USP25//USP21//USP2//UCHL5//RBX1//USP14//UBE2D3//CUL7//UBR3//CUL2//CUL4B//USP20//USP45//UBE2N//APC2//ANAPC2//CUL4A//ZMPSTE24//GIPC1//AKT1//GCLC//TRIB1//CSNK1E//STUB1//PPP2R5C
GO:0000279	M phase	Biological process	95	322	4352	28914	1.96014	2.6e-11	3.37532e-10	PES1//TUBG1//MYH9//MLH1//RIF1//INSL6//STMN1//RALBP1//DCTN2//MAPRE3//CDC20//RCC2//BIRC5//CCNA2//CCNB2//CCNG1//CCNG2//CETN3//SMC3//MAPRE1//INCENP//ANAPC1//NEDD1//PAFAH1B1//RAN//RPS6//STAG2//AIM1//PAPD7//PAPD5//TERF1//NEK9//HAUS4//HAUS1//LZTS2//CHFR//DYNC1LI1//KATNA1//SMC1A//KLHL9//KLHL21//CETN2//MAP2K1//ZW10//CEP63//CDCA8//ZWINT//ANAPC16//DCTN3//ANAPC7//FZR1//CDH1//ANAPC5//NEK6//SIRT2//TIPIN//ANAPC…
GO:0042127	regulation of cell proliferation	Biological process	166	672	4352	28914	1.64119	2.6e-11	3.37532e-10	CAV1//NF1//VASH1//PIGF//CXCL12//POLD4//VEGFC//SMO//BMPR1A//CTNNB1//HMGB1//KDR//MYC//TGFBR2//CTNNA1//CD24A//CDC20//SHMT2//CAMK2D//FABP4//ATF3//BMP4//CCK//CCND2//CCND3//CDK4//CDKN1B//CDX2//CLU//CNBP//CSF1//CST3//DLG1//F2R//FLT3L//GNAI2//HIF1A//HOXA3//HRAS1//ITGB1//JAK2//JUN//KRAS//MARCKSL1//NPM1//ODC1//PBX1//PDGFRA//PLA2G4A//PTHLH//RBPJ//RELA//SPHK1//STAT5B//STS//TRAF5//YBX1//SPHK2//RPA1//BAP1//OVO…
GO:0010646	regulation of cell communication	Biological process	207	887	4352	28914	1.55048	2.6e-11	3.37532e-10	ARRB1//GHR//PTPN11//SOD1//TLR4//MUC20//MAP2K1//MAP2K3//AVPI1//CAV1//PRKCA//SPHK1//CD24A//CCK//ADRBK1//ADORA1//APP//PSEN1//CARD10//IRAK2//TLR1//TIRAP//BCL10//CPT1A//HNF4A//ENSA//CNKSR3//SPRY1//KSR2//PPP1R2//EIF2A//SOCS3//RGS11//SOCS5//RGS17//GDPD1//AGRN//LYNX1//SRA1//ACVR1B//SMAD4//ADORA2A//DPYSL2//KLF4//NCOR1//CAT//F2R//JAK2//KDR//BECN1//NMU//NF1//MBD2//AIDA//LRP1//SFRP1//CSNK1E//SFRP5//CTNNBIP1/…
GO:0030036	actin cytoskeleton organization	Biological process	71	215	4352	28914	2.19401	3.2e-11	4.09884e-10	ACTN1//AIF1//CDC42//DBNL//ABP1//PFN1//CORO1A//PRKCI//PTK2B//SRF//PPP1R9B//ARHGAP17//WAS//GSN//DIAP1//ARPC4//ARPC1B//PFN2//SETD6//ARPC3//ARPC1A//ACTR3//ARPC5L//ARPC2//CLEC2I//PLEK//DSTN//RHOA//DLG1//RAC1//MLST8//CALR//CDK5//EPB4.1L3//TLN1//CNN2//CNN3//HSP90B1//EPS8//HMGB1//SIPA1L1//CAPN10//PAK1//TSC1//SORBS1//ACTG1//ITGB1//TAC1//SPR//KANK2//KANK3//CAPZA1//CAPZA2//SCIN//ELF3//TPM1//VIL1//ARHGAP8//C…
GO:0043623	cellular protein complex assembly	Biological process	52	136	4352	28914	2.54029	3.2e-11	4.09884e-10	RALB//DBNL//ABP1//PFN1//FKBP4//CRYAB//TBCA//PTK2//PTK2B//DIAP1//WAS//ARPC4//PEX13//ARPC1B//CORO1A//PFN2//SETD6//ARPC3//ARPC1A//ACTR3//ARPC5L//ARPC2//CLEC2I//RHOA//DLG1//RAC1//MLST8//STMN1//CAV1//CDKN1B//MTAP1B//AGRN//CDK5//PAK1//PSMG1//ATPAF2//PICALM//AP2B1//MLH1//TUBG1//TUBA4A//TUBB4//TUBB5//MSTO1//TUBD1//CAPZA1//CAPZA2//SCIN//ELF3//TPM1//VIL1//GSN//MBD2//TAF10//LONP1
GO:0051252	regulation of RNA metabolic process	Biological process	267	1214	4352	28914	1.46121	3.2e-11	4.09884e-10	E2F6//NR2F2//BMI1//CTNNB1//CBX4//CDX2//CEBPA//ATN1//EGR1//EPC1//NR2F6//HDAC5//HIPK3//HOXA7//ID3//ZBTB7A//MBD2//PPARG//RB1//RBL1//NCOR1//S100A1//SATB1//SIN3A//SKI//NCOR2//BPTF//ME2//ZEB1//TRIM28//TLE1//TXN1//YBX1//ZFP148//RBBP7//ZKSCAN17//IRF2BP2//ZFP238//HDAC7//RYBP//EID1//DRAP1//CTNNBIP1//FOXP4//HOPX//JDP2//UBTF//SMARCA5//MBNL1//SIRT7//SIRT2//SIRT3//SIRT4//SIRT1//ATF5//ADORA2A//AHR//ALX4//ARNTL/…
GO:0051259	protein oligomerization	Biological process	62	177	4352	28914	2.32722	3.4e-11	4.33575e-10	CCK//ACAT1//ANXA5//BCL10//CAV1//CDH1//CPT1A//LNX2//GCH1//NPM1//PRNP//SOD2//MUC20//PROSAPIP1//VCP//CLPP//HAO2//CBR2//ME1//MTMR2//SHMT2//ACADL//ACADM//ACADS//ALDH1A1//PCBD1//GFPT1//HSD17B10//IDE//KCNJ10//PFKL//PFKM//DHPS//DCTPP1//PCBD2//RRM1//PDSS1//LIMS1//CASP8//CTNNA1//CTNNB1//GRB2//HRAS1//IGF1R//SQSTM1//PRKAB1//PRKAG1//RAD50//STXBP3A//TNFRSF1A//TRAF2//MED24//MAP2K1//GCHFR//YWHAB//PARVA//TSC1//UQ…
GO:0034404	nucleobase, nucleoside and nucleotide biosynthetic process	Biological process	79	251	4352	28914	2.09109	3.8e-11	4.78236e-10	ATIC//MTHFD1//ADSL//ADSS//ADSS//IMPDH2//PAICS//ADK//APRT//HPRT//THTPA//ADCY6//ADCY9//ATP5A1//ATP5D//ATP5E//GUCA2B//GUCY2C//CNP//GUCY1B3//NME1//NME2//PNP//NME3//UMPS//DHODH//DPYD//CTPS//CTPS2//CMPK1//DTYMK//TBPL1//G6PDX//FLAD1//ATP1A1//ATP1B1//ATP1B3//ATP2A2//ATP5K//ATP7A//ATP7A//ATP9A//ATP5O//ATP11A//ATP5J2//ATP2C2//AK3//ADORA2A//GNAQ//GNAS//PTHLH//ADORA1//S1PR3//GNAI2//NPB//PRPSAP2//AMPD2//ADAL/…
GO:0034654	nucleobase, nucleoside, nucleotide and nucleic acid biosynthetic process	Biological process	79	251	4352	28914	2.09109	3.8e-11	4.78236e-10	ATIC//MTHFD1//ADSL//ADSS//ADSS//IMPDH2//PAICS//ADK//APRT//HPRT//THTPA//ADCY6//ADCY9//ATP5A1//ATP5D//ATP5E//GUCA2B//GUCY2C//CNP//GUCY1B3//NME1//NME2//PNP//NME3//UMPS//DHODH//DPYD//CTPS//CTPS2//CMPK1//DTYMK//TBPL1//G6PDX//FLAD1//ATP1A1//ATP1B1//ATP1B3//ATP2A2//ATP5K//ATP7A//ATP7A//ATP9A//ATP5O//ATP11A//ATP5J2//ATP2C2//AK3//ADORA2A//GNAQ//GNAS//PTHLH//ADORA1//S1PR3//GNAI2//NPB//PRPSAP2//AMPD2//ADAL/…
GO:0051239	regulation of multicellular organismal process	Biological process	244	1090	4352	28914	1.48725	3.8e-11	4.78236e-10	BMP4//SPRY1//PPARG//SPHK1//PCSK1N//PAN3//ADRBK1//ATP1A1//ATP2A2//GAA//PRKCA//PEBP1//EPAS1//FKBP1B//VEGFC//SMO//ADORA1//GLS//TGFBR2//CD3E//NME1//NME2//MAP2K1//TPM1//TAC1//SPR//WNT9B//CAV1//NMU//CTNNA1//CD24A//NF1//NPM1//GNAI2//GNAI3//THRA//HOPX//ANXA5//PROS1//THBD//AGRN//PTK2//KDR//CNP//PGD//MPV17//F2R//HNF4A//TLR4//PLEK//SKI//RNF10//HIF1A//SMAD4//AKT1//PTEN//NDEL1//FIG4//HMGB1//ITGB1//NPTN//DPYSL…
GO:0006417	regulation of translation	Biological process	47	118	4352	28914	2.64628	5.3e-11	6.64113e-10	PSTK//EEFSEC//TRNAU1AP//EIF4EBP1//EIF4EBP2//EIF4G2//IMPACT//EIF2AK4//EIF5A2//FECH//CDK4//KRT17//PTK2B//MPV17//PCBP1//MAPK1//MAPK3//SERP1//FAM129A//CALR//FXR1//PRKCA//PAIP2B//YBX2//EIF2B1//EIF2B5//EIF2A//SRP14//SRP9//ERF//EIF3C//AKT1//APLP1//APP//ZFP36L1//EIF4E//MAGOH//QK//EIF4G1//EIF2A//EIF4G3//GM672//EIF4E2//EIF4E3//LSM14A//NGDN//PUM2
GO:0006897	endocytosis	Biological process	74	231	4352	28914	2.12833	6.2e-11	7.7019e-10	CAP1//CTTN//LRP1//TGFBR2//PICALM//SNX17//CLTC//EHD4//ELMO3//ABCA7//DOCK1//CDC42SE1//GULP1//CDC42SE2//CD36//CD36//VAMP7//CD47//RUFY1//SYNJ2BP//BIN1//ULK1//JMJD6//PACSIN2//SNPH//CBLL1//CAV1//ITGB1//PRKCA//CD24A//CDK5//AMPH//CNN2//PTEN//C3//PTK2//PROS1//TRIP10//UPK1A//ARRB1//AP2A1//AP2A2//AP3B1//AP3B2//APLP1//APP//ASGR2//DBNL//ABP1//EHD1//EPN1//EPS15L1//FBP1//GHR//HRAS1//LDLR//USP33//NME1//RAC1//RAB…
GO:0010324	membrane invagination	Biological process	74	231	4352	28914	2.12833	6.2e-11	7.7019e-10	TRIP10//UPK1A//ARRB1//AP2A1//AP2A2//AP3B1//AP3B2//APLP1//APP//ASGR2//CAV1//DBNL//ABP1//EHD1//EPN1//EPS15L1//FBP1//GHR//HRAS1//LDLR//LRP1//USP33//NME1//RAC1//RAB34//RALBP1//ITSN2//SH3GL1//SH3GL3//RUFY1//SYNRG//MICALL2//PICALM//LRP12//PACSIN2//AP1S3//RAB5A//BIN1//RABGEF1//LRP10//GAPVD1//NECAP1//CALY//USP20//LMBR1L//OPHN1//CAP1//CTTN//TGFBR2//SNX17//CLTC//EHD4//ELMO3//ABCA7//DOCK1//CDC42SE1//GULP1//…
GO:0009308	amine metabolic process	Biological process	98	341	4352	28914	1.90937	6.4e-11	7.91622e-10	ASL//MTHFD1//GHR//STAT5B//DHPS//LYVE1//IARS//HARS//SARS//VARS//GARS//FARSA//NARS//HARS2//TARS2//SARS2//AARS//CARS//FARSA//CTH//GLUD1//GOT2//CCBL2//TAT//ATG7//ASNS//ASNSD1//NFS1//ALDH5A1//PRODH//GFPT1//GLS//PHGDH//PGD//CTPS//CTPS2//GLS//SHMT2//DBH//MAT2A//SPR//ALDH5A1//ALDH4A1//PYCR2//PSPH//PSAT1//ATP7A//ALDH6A1//HIBADH//MAOA//SULT1A1//MED1//AZI2//OAZ1//ODC1//AZIN1//FABP3//PPAP2A//SPHK2//SGPP1//SR…
GO:0032774	RNA biosynthetic process	Biological process	272	1250	4352	28914	1.4457	6.8e-11	8.37504e-10	E2F6//NR2F2//BMI1//CTNNB1//CBX4//CDX2//CEBPA//ATN1//EGR1//EPC1//NR2F6//HDAC5//HIPK3//HOXA7//ID3//ZBTB7A//MBD2//PPARG//RB1//RBL1//NCOR1//S100A1//SATB1//SIN3A//SKI//NCOR2//BPTF//ME2//ZEB1//TRIM28//TLE1//TXN1//YBX1//ZFP148//RBBP7//ZKSCAN17//IRF2BP2//ZFP238//HDAC7//RYBP//EID1//DRAP1//CTNNBIP1//FOXP4//HOPX//JDP2//UBTF//SMARCA5//PRIM1//SIRT7//SIRT2//SIRT3//SIRT4//SIRT1//MYC//POLR2L//POLR2F//TAF9//TRIM2…
GO:0009165	nucleotide biosynthetic process	Biological process	77	245	4352	28914	2.08806	7.2e-11	8.82996e-10	ATIC//MTHFD1//ADSL//ADSS//ADSS//IMPDH2//PAICS//THTPA//ADCY6//ADCY9//ATP5A1//ATP5D//ATP5E//ADK//GUCA2B//GUCY2C//CNP//GUCY1B3//NME1//NME2//PNP//NME3//UMPS//CTPS//CTPS2//DHODH//CMPK1//DPYD//DTYMK//TBPL1//G6PDX//FLAD1//ATP1A1//ATP1B1//ATP1B3//ATP2A2//ATP5K//ATP7A//ATP7A//ATP9A//ATP5O//ATP11A//ATP5J2//ATP2C2//AK3//ADORA2A//GNAQ//GNAS//PTHLH//ADORA1//S1PR3//GNAI2//NPB//AMPD2//ADAL//RRM1//NAPRT1//NAMPT/…
GO:0009108	coenzyme biosynthetic process	Biological process	33	68	4352	28914	3.22422	7.6e-11	9.24186e-10	ACLY//MLYCD//ACSS2//ACSS1//DLD//PDHA1//DLAT//PDHB//G6PDX//COQ7//COQ6//COQ4//PDSS1//COQ9//COQ2//FLAD1//GCLC//GSS//GGT6//MOCS2//NFS1//MOCS1//MOCS3//MTHFD1L//MTHFD1//FPGS//MTHFSD//NAPRT1//NAMPT//NADSYN1//DCAKD//VKORC1//GCH1
GO:0043254	regulation of protein complex assembly	Biological process	33	68	4352	28914	3.22422	7.6e-11	9.24186e-10	RALB//DBNL//ABP1//PFN1//ARPC1B//CORO1A//PFN2//SETD6//ARPC3//ARPC1A//ACTR3//ARPC5L//ARPC2//CLEC2I//RHOA//DLG1//RAC1//MLST8//STMN1//CAV1//CDKN1B//MTAP1B//EIF4EBP1//CTNNBIP1//CCK//CD24A//PLEK//AHR//CAND1//CAPZA1//CAPZA2//SCIN//ELF3//TPM1//VIL1//GSN
GO:0006351	transcription, DNA-dependent	Biological process	271	1246	4352	28914	1.44501	7.7e-11	9.32412e-10	E2F6//NR2F2//BMI1//CTNNB1//CBX4//CDX2//CEBPA//ATN1//EGR1//EPC1//NR2F6//HDAC5//HIPK3//HOXA7//ID3//ZBTB7A//MBD2//PPARG//RB1//RBL1//NCOR1//S100A1//SATB1//SIN3A//SKI//NCOR2//BPTF//ME2//ZEB1//TRIM28//TLE1//TXN1//YBX1//ZFP148//RBBP7//ZKSCAN17//IRF2BP2//ZFP238//HDAC7//RYBP//EID1//DRAP1//CTNNBIP1//FOXP4//HOPX//JDP2//UBTF//SMARCA5//SIRT7//SIRT2//SIRT3//SIRT4//SIRT1//TAF9//MYC//TRIM24//GTF2B//TAF10//TAF12/…
GO:0006511	ubiquitin-dependent protein catabolic process	Biological process	52	139	4352	28914	2.48547	8.2e-11	9.88803e-10	MYLIP//UBE4B//CUL3//FBXO2//CUL1//RBX1//GIPC1//AKT1//GCLC//TRIB1//CSNK1E//STUB1//PPP2R5C//VCP//UBE2D3//HDAC5//PAN2//BAP1//UHRF2//USP15//USP33//PSMA2//PSMA3//SIAH2//USP12//USP5//USP4//USP1//CHFR//USPL1//RNF40//USP11//UBD//USP7//PSMA1//PSMA4//PSMA5//PSMA6//PSMA7//RNF11//USP25//USP21//USP2//UCHL5//USP14//CUL7//UBR3//CUL2//CUL4B//USP20//USP45//UBE2N//APC2//ANAPC2//CUL4A
GO:0019318	hexose metabolic process	Biological process	64	189	4352	28914	2.24977	8.8e-11	1.05673e-09	PYGB//AKT1//GAA//PPP1CB//PPP1R2//AGL//ACADM//PTGES3//PTGES//GBE1//PFKFB4//FBP1//GFPT1//PFKL//PFKM//TALDO1//FUCA1//CPT1A//CRYAB//AIMP1//GPD2//G6PDX//HK2//M6PR//MYC//PPARA//ALDH5A1//TPI1//PGM5//PDK3//SERP1//DCXR//UGP2//B4GALT1//GALK1//GALE//MPI//MAN2A1//MAN2B2//MAN1C1//MAN2C1//ATF3//FBP1//GPD2//PGK1//G6PC3//BPGM//HK1//MDH2//MDH1//OGDH//PDHA1//PGAM1//DLAT//GM6498//PDHB//PGD//TKT//HIBADH//PGLS//GLYR1…
GO:0006979	response to oxidative stress	Biological process	44	108	4352	28914	2.70675	9e-11	1.07182e-09	CAT//GPX1//PRDX1//PRKCA//SOD1//SOD2//COQ7//ATP7A//JAK2//CASP6//CRYAB//HMOX1//MMP2//PTK2B//PARK7//PRDX3//GPX3//TXNRD1//GPX4//EPAS1//HIF1A//SIN3A//HAP1//APEX1//ANXA1//AXL//OXSR1//ADRBK1//ALDH1A1//CAMK2G//CST3//CYCS//G6PDX//GCLC//GPX2//HMOX2//IDH1//NQO1//PRKCD//PRNP//PSEN1//TLR4//MPV17//TAT//MAP2K1//SRXN1
GO:0016567	protein ubiquitination	Biological process	44	108	4352	28914	2.70675	9e-11	1.07182e-09	UBOX5//HDAC5//CHFR//STUB1//UBE4B//PPIL2//MYLIP//TSG101//BMI1//SIAH2//FBXO2//ATG7//ATG5//CDK5//GCLC//BAG5//TICAM1//HSPA5//TRIB1//UHRF2//RNF220//CBLL1//AKT1//GSPT1//HERC2//MDM2//NEDD4//HECTD1//UBD//CUL1//UBE2K//UBE2J1//RBX1//FBXO25//RNF128//RNF41//UBE2C//UBR3//TRIM32//VCPIP1//SYVN1//KCMF1//MIB2//UBE2N
GO:0055085	transmembrane transport	Biological process	183	773	4352	28914	1.57286	1.1e-10	1.30461e-09	ARNTL//MAPK1//MAPK3//SLC38A1//NAT2//SLC7A1//SLC7A1//SLC6A9//SLC1A5//SLC7A5//SLC25A13//THRA//CRY2//KPNA1//KPNA2//KPNA6//RAN//SNUPN//NUTF2//TMCO6//NOP58//IPO4//BID//YWHAZ//TIMM13//TIMM10//TIMM8B//TIMM8A1//TIMM10//MTX2//PGP//SLC22A1//ABCC3//ELF3//NFKBIB//JAK2//ATP1A1//KCNJ10//HK1//ATP7A//ATP6V0B//ATP5A1//ATP5F1//ATP5J//ATP5K//ATP6V1A//ATP6V0D1//ATP6V0E//ATP6V0A1//ATP5G3//ATP5L//ATP5O//ATP6AP1//ATP5D…
GO:2000026	regulation of multicellular organismal development	Biological process	155	628	4352	28914	1.6398	1.3e-10	1.53549e-09	BMP4//SPRY1//VEGFC//SMO//TGFBR2//CD3E//NME1//NME2//WNT9B//CTNNA1//CD24A//NF1//AGRN//HNF4A//SKI//RNF10//SMAD4//THRA//AKT1//PTEN//NDEL1//FIG4//HMGB1//ITGB1//NPTN//SPHK1//DPYSL3//KATNB1//PAFAH1B1//KATNA1//DGUOK//RTN4//RELA//BAI1//CD36//VASH1//AMOT//ANK//ANK//ECM1//MGP//OSTC//RBP1//CTNNB1//STAT5B//CAV1//ZEB1//DMBT1//PTHLH//CLPTM1//BMI1//PHB2//ETV4//MED1//HSPA5//RBM19//CSF1//NGFR//TNFRSF11B//HOPX//HMG…
GO:0051247	positive regulation of protein metabolic process	Biological process	58	166	4352	28914	2.32134	1.6e-10	1.88212e-09	AIF1//BMP4//CDC42//EDNRA//AKTIP//FZD1//HMGB1//SQSTM1//PRKCA//PSEN1//NPTN//SPHK1//FAM129A//C3//GSK3A//ACVR1B//SMAD4//CDK4//KRT17//PTK2B//MPV17//PCBP1//MAPK1//MAPK3//SERP1//NCOR1//TICAM1//HSPA5//STUB1//ATG7//VEGFC//RAP2A//AKT1//GCLC//TRIB1//CSNK1E//ADORA1//JAK2//NPM1//NEDD4//MYLIP//TRIM32//CUL4B//CUL4A//IFT52//AURKAIP1//CLN6//EIF5A2//ERF//EIF4G2//EIF3C//CCK//CD24A//CD3E//GHR//ITGB1//TLR4//MLST8//AD…
GO:0006518	peptide metabolic process	Biological process	26	47	4352	28914	3.67532	1.9e-10	2.20798e-09	GSTT3//CTH//G6PDX//GCLC//GPX1//GPX3//GSR//GSTM1//GSTP1//GSTT1//GSTT2//IDH1//SOD1//SOD2//ALDH5A1//MGST1//GPX4//OPLAH//SEC11A//SPCS2//SPCS1//GSS//GGT6//TPP1//TAPBP//ACE//CPE
GO:0051338	regulation of transferase activity	Biological process	74	236	4352	28914	2.08324	1.9e-10	2.20798e-09	SFN//BCCIP//ADORA1//F2R//GNAI2//JAK2//PSEN1//MAPKSP1//ROBLD3//RAB25//ARRB1//GHR//PTPN11//SOD1//TLR4//MUC20//MAP2K1//MAP2K3//AVPI1//CAV1//PRKCA//ADORA2A//AKT1//FABP4//GADD45A//NF1//NF2//THY1//MLLT1//HSPA5//APP//DGKD//CCK//EDNRA//PPOX//LRP1//SPHK1//SPHK2//CARD10//IRAK2//TLR1//MAP3K11//TIRAP//BCL10//DLG1//TGFBR2//STRADA//DUSP12//WNK1//PTK2B//CD24A//IRAK1//KRAS//PRKCD//MAGED1//NUP62//SPRY1//HIPK3//SF…
GO:0010557	positive regulation of macromolecule biosynthetic process	Biological process	159	652	4352	28914	1.6202	1.9e-10	2.20798e-09	TAF9//CELA1//BMP4//CEBPA//GABPB1//HMGB1//HNF4A//PPARG//RXRA//PAN2//ME2//TLR4//NR1H2//TLR2//SMO//HMGB2//CDK4//KRT17//PTK2B//MPV17//PCBP1//MAPK1//MAPK3//SERP1//FAM129A//TLR1//MAPRE3//HNRNPAB//TRIM28//MAGED1//TICAM1//MYD88//BCL3//IRF1//RELA//CD3E//STAT5B//TBK1//ICOSL//SORBS1//CACYBP//CDC42//CST3//HRAS1//JUN//NPM1//RAC1//OVOL2//AHR//CTNNB1//CDX2//EGR1//SMAD4//AFF1//NFE2L2//NFYA//SOX10//SOX18//TBX3//T…
GO:0007033	vacuole organization	Biological process	20	30	4352	28914	4.42923	2.2e-10	2.54635e-09	ATG5//CTSD//PSEN1//BECN1//MAP1LC3A//ATG12//ATG16L1//ACP2//TPP1//GAA//HEXA//HEXB//IDUA//HPS4//CLN5//CLN6//CHMP5//ATP6V0C//FIG4//MAN2A1
GO:0009790	embryo development	Biological process	170	712	4352	28914	1.58631	2.6e-10	2.99728e-09	CTNNB1//FRAT1//RRN3//XRCC4//SRSF1//ACVR1B//BMI1//BMPR1A//CCNB2//COQ7//CR1L//EDNRA//ENDOG//ENO1//NPM1//PRMT1//ITGB1//SMAD4//MAFF//MAN2A1//CITED2//MSH2//MYB//MYH9//NMT1//PDGFRA//MED1//SIN3A//NCOR2//SOX10//SOX18//SRF//TBX3//TGFBR2//BTF3//TPM1//UBE2A//WNT9B//YBX1//ZFAND5//GATAD2A//CUL3//CSN3//COPS3//AMOT//SMO//KEAP1//DNMT3L//MBNL1//RPA1//UBR3//SYVN1//UGDH//PPAP2B//MACF1//BMP4//EXT2//NF2//PRKAR1A//TLX…
GO:0045595	regulation of cell differentiation	Biological process	139	554	4352	28914	1.66696	3.5e-10	4.00278e-09	VEGFC//SMO//NME1//NME2//WNT9B//CTNNA1//CD24A//NF1//AGRN//SKI//RNF10//SMAD4//TTC3//THRA//AKT1//PTEN//NDEL1//FIG4//HMGB1//ITGB1//NPTN//SPHK1//DPYSL3//KATNB1//PAFAH1B1//KATNA1//DGUOK//RTN4//RELA//BMPR1A//KLF4//RIF1//RBP1//CTNNB1//STAT5B//CAV1//ZEB1//DMBT1//BMP4//PTHLH//CLPTM1//BMI1//CDX2//SFRP1//HMGB3//PNP//H2-AA//HSP90AA1//DAP//NOTCH3//RBPJ//MAPK1//HOPX//SOCS3//CLU//JAK2//NKX2-2//SRF//MAP2K1//PPARG…
GO:0034660	ncRNA metabolic process	Biological process	62	186	4352	28914	2.21461	3.5e-10	4.00278e-09	TFB2M//TFB1M//DIMT1//BOP1//EXOSC4//NOP2//POP5//FBL//FRG1//EMG1//NUB1//RPS6//UTP6//EXOSC2//RRP9//EXOSC5//EXOSC10//DDX56//NHP2//KRR1//PES1//NOP10//UTP11L//WDR55//GAR1//EBNA1BP2//EXOSC8//DDX51//RPF1//EXOSC6//DIS3//LSM6//SIRT1//TPT1//TSEN2//AARS//GTPBP3//IARS//HARS//SARS//VARS//GARS//FARSA//NARS//HARS2//TARS2//SARS2//CARS//FARSA//HSD17B10//TRMT1//DUS3L//RPP38//TRUB2//TSEN15//CTU2//PUS3//RPP21//MOCS3/…
GO:0009062	fatty acid catabolic process	Biological process	23	39	4352	28914	3.91816	3.7e-10	4.19819e-09	PHYH//PEX13//ACOX1//DCI//HADH//HSD17B4//PEX7//PEX5//HADHB//PECI//ACAA2//ACOX3//ECHS1//HADHA//MLYCD//DBI//CPT1A//ACSL5//ACADL//ACADM//ACADS//SLC27A4//ACOT7
GO:0006325	chromatin organization	Biological process	87	299	4352	28914	1.93316	3.7e-10	4.19819e-09	CBX4//MSL3//CHD3//MYST1//SMARCC2//KAT5//SMARCA5//H2AFX//NAP1L4//TSPYL1//H2AFJ//H2AFY//HIST3H2A//HIST2H2AC//HIST1H2BA//HIST1H2BM//HIST1H1C//TSPYL2//NAP1L1//TSPYL4//H2AFV//SMYD1//HMG20B//SMARCB1//MORF4L1//RBBP7//ACTL6A//SETD2//BAP1//JMJD6//BRE//JMJD1C//BMI1//CTCF//DNMT1//EED//EPC1//HDAC3//HDAC5//HDAC5//JAK2//KDM4B//RB1//RBL1//NCOR1//SAP18//SATB1//KDM5C//BRCC3//PRMT7//ENY2//TLK1//ASXL1//KDM4A//MLL3/…
GO:0046034	ATP metabolic process	Biological process	45	116	4352	28914	2.57735	3.8e-10	4.29475e-09	ATP6V0B//ATP1A1//ATP2A2//ATP5A1//ATP6V0D1//ATP7A//ATP7A//ATP6V0C//ERCC3//HSPA8//KIF1B//MSH2//MYH9//MYO9B//PGP//VPS4B//KATNA1//CLPX//ATP5L//IPO8//SMARCAL1//ATP5D//ATP6V1G2//ATP6V1G1//ATP6V1C1//ATP5E//LONP1//ABCC3//ATP1B1//ATP1B3//ATP5K//ATP9A//ATP5O//ATP11A//ATP5J2//ATP2C2//AK3//ATP5F1//ATP5J//ATP6V1A//ATP6V0E//ATP6V0A1//ATP5G3//ATP6AP1//ATP6V1D//AK1
GO:0009653	anatomical structure morphogenesis	Biological process	271	1265	4352	28914	1.42331	3.9e-10	4.39055e-09	RHOA//CAP1//HMGB1//IDUA//STRADB//CUL3//SS18//CSNK1A1//CTNNB1//KRT8//MYH9//THRA//OVOL2//RHOB//BMP4//KLF5//CASP8//COL4A1//ECM1//ELK3//AIMP1//EPAS1//EPHA2//PTK2//HIF1A//HMOX1//HSPG2//IL18//JUN//KDR//ANPEP//MMP2//PIGF//PTEN//PTK2B//RBPJ//SOX18//THY1//VEGFB//VEGFC//VASH1//TSPAN12//TNFRSF12A//NUS1//PDCD10//MMP19//AGGF1//ECSCR//RTN4//NAA15//EDNRA//CXCL12//SEMA5A//SRF//TGFBR2//ZFP36L1//CAV1//FZD4//CITED2…
GO:0043066	negative regulation of apoptosis	Biological process	93	328	4352	28914	1.88377	4.3e-10	4.82202e-09	ATF5//CIAPIN1//AKT1//BIRC5//API5//BCL2L10//CEBPB//CFLAR//CLU//DAD1//GNAQ//HSPD1//SGK3//PRNP//PSEN1//PTMA//SOD1//SOD2//TPT1//MKL1//STRADB//PGAP2//CFDP1//AXL//BAG3//TAX1BP1//SPHK2//SYVN1//AVEN//MYC//PIK3R2//RTN4//ADORA1//TRAF2//XRCC4//ADORA2A//AGTR1A//PRDX3//RHOA//F2R//GCLC//HRAS1//KRAS//MSH2//AARS//G6PDX//NPM1//SERBP1//CAV1//CDKN1A//HMOX1//IGF1R//LRP1//PTK2B//SLC9A1//STAT5B//RRN3//TMBIM6//AIF1//AT…
GO:0009260	ribonucleotide biosynthetic process	Biological process	41	101	4352	28914	2.69701	4.4e-10	4.89606e-09	ADSL//ADSS//ATP5A1//ATP5D//ATP5E//IMPDH2//NME1//NME2//PNP//NME3//ATIC//PAICS//DHODH//DPYD//ATP1A1//ATP1B1//ATP1B3//ATP2A2//ATP5K//ATP7A//ATP7A//ATP9A//ATP5O//ATP11A//ATP5J2//ATP2C2//AK3//AMPD2//ADAL//ATP6V0B//ATP5F1//ATP5J//ATP6V1A//ATP6V0D1//ATP6V0E//ATP6V0A1//ATP5G3//ATP5L//ATP6AP1//ATP6V1C1//ATP6V1D
GO:0043069	negative regulation of programmed cell death	Biological process	94	333	4352	28914	1.87544	4.4e-10	4.89606e-09	ATF5//CIAPIN1//AKT1//BIRC5//API5//BCL2L10//CEBPB//CFLAR//CLU//DAD1//GNAQ//HSPD1//SGK3//PRNP//PSEN1//PTMA//SOD1//SOD2//TPT1//MKL1//STRADB//PGAP2//CFDP1//AXL//BAG3//TAX1BP1//SPHK2//SYVN1//AVEN//MYC//PIK3R2//RTN4//ADORA1//TRAF2//RRN3//TMBIM6//AIF1//ATG5//BCL3//BMI1//BMP4//CASP4//CASP2//CTNNA1//CTNNB1//CCNG1//CDKN1A//CDKN1B//CRYAB//PTK2//GCLC//GPX1//HK1//ANXA1//MCL1//MDM2//MSH2//PHB//PNP//PTEN//RPS6/…
GO:0006364	rRNA processing	Biological process	33	72	4352	28914	3.04509	5.1e-10	5.65315e-09	TFB2M//TFB1M//DIMT1//BOP1//EXOSC4//NOP2//POP5//FBL//FRG1//EMG1//NUB1//RPS6//UTP6//EXOSC2//RRP9//EXOSC5//EXOSC10//DDX56//NHP2//KRR1//PES1//NOP10//UTP11L//WDR55//GAR1//EBNA1BP2//EXOSC8//DDX51//RPF1//EXOSC6//DIS3//LSM6//SIRT1
GO:0006733	oxidoreduction coenzyme metabolic process	Biological process	27	52	4352	28914	3.44969	5.7e-10	6.29402e-09	PGD//G6PDX//TALDO1//TKT//TPI1//HIBADH//PGLS//GLYR1//CBR2//GPD2//IDH3G//IDH3B//MDH2//MDH1//OGDH//IDH3A//DCXR//COQ7//COQ6//COQ4//PDSS1//COQ9//COQ2//FLAD1//NAPRT1//NAMPT//NADSYN1//HSD11B1
GO:0051173	positive regulation of nitrogen compound metabolic process	Biological process	157	651	4352	28914	1.60228	5.8e-10	6.38e-09	TAF9//CELA1//BMP4//CEBPA//GABPB1//HMGB1//HNF4A//PPARG//RXRA//PAN2//ME2//TLR4//NR1H2//TLR2//SMO//HMGB2//ADORA2A//NME2//PTHLH//CNP//MAP2K1//MAPRE3//HNRNPAB//TRIM28//MAGED1//TICAM1//AIF1//HSP90AA1//JAK2//SOD2//PNP//PARG//CACYBP//CDC42//CST3//HRAS1//JUN//NPM1//RAC1//MPV17//OVOL2//AHR//CTNNB1//CDX2//EGR1//IRF1//SMAD4//AFF1//NFE2L2//NFYA//RELA//SOX10//SOX18//TBX3//TCEA1//TFDP1//ZKSCAN17//USP21//SERTAD2…
GO:0016072	rRNA metabolic process	Biological process	33	73	4352	28914	3.00338	7.9e-10	8.65696e-09	TFB2M//TFB1M//DIMT1//BOP1//EXOSC4//NOP2//POP5//FBL//FRG1//EMG1//NUB1//RPS6//UTP6//EXOSC2//RRP9//EXOSC5//EXOSC10//DDX56//NHP2//KRR1//PES1//NOP10//UTP11L//WDR55//GAR1//EBNA1BP2//EXOSC8//DDX51//RPF1//EXOSC6//DIS3//LSM6//SIRT1
GO:0006575	cellular amino acid derivative metabolic process	Biological process	56	164	4352	28914	2.26863	9e-10	9.825e-09	DOHH//EIF5A2//DHPS//GSTT3//CTH//G6PDX//GCLC//GPX1//GPX3//GSR//GSTM1//GSTP1//GSTT1//GSTT2//IDH1//SOD1//SOD2//ALDH5A1//MGST1//GPX4//OPLAH//MAT2A//ATP7A//DBH//MAOA//SULT1A1//OAZ1//ODC1//AZIN1//AZI2//GHR//STAT5B//FABP3//GSS//GGT6//SRM//ACADM//PHGDH//PGD//ABAT//PADI1//P4HA2//P4HB//ACADL//CDO1//CSAD//AHCY//PCYOX1//EPAS1//SPR//HPRT//DDC//TMLHE//SMOX//SMO//DNMT1//PCMT1//PEBP1//CCBL2
GO:0006635	fatty acid beta-oxidation	Biological process	19	29	4352	28914	4.35286	9.9e-10	1.07667e-08	MLYCD//DBI//CPT1A//ACSL5//ACADL//ACADM//ACADS//ACOX1//ACOX3//DCI//HADH//HSD17B4//PEX7//PEX5//HADHB//PECI//ACAA2//ECHS1//HADHA
GO:0006355	regulation of transcription, DNA-dependent	Biological process	256	1194	4352	28914	1.42448	1.1e-09	1.1918e-08	E2F6//NR2F2//BMI1//CTNNB1//CBX4//CDX2//CEBPA//ATN1//EGR1//EPC1//NR2F6//HDAC5//HIPK3//HOXA7//ID3//ZBTB7A//MBD2//PPARG//RB1//RBL1//NCOR1//S100A1//SATB1//SIN3A//SKI//NCOR2//BPTF//ME2//ZEB1//TRIM28//TLE1//TXN1//YBX1//ZFP148//RBBP7//ZKSCAN17//IRF2BP2//ZFP238//HDAC7//RYBP//EID1//DRAP1//CTNNBIP1//FOXP4//HOPX//JDP2//UBTF//SMARCA5//SIRT7//SIRT2//SIRT3//SIRT4//SIRT1//ATF5//ALX4//KLF16//RHOA//FHL2//AES//IFI…
GO:0019395	fatty acid oxidation	Biological process	23	41	4352	28914	3.72703	1.4e-09	1.50552e-08	PHYH//PEX13//ACOX1//DCI//HADH//HSD17B4//PEX7//PEX5//HADHB//PECI//ACAA2//ACOX3//ECHS1//HADHA//MLYCD//DBI//CPT1A//ACSL5//ACADL//ACADM//ACADS//PPARA//PPARG//CD36
GO:0034440	lipid oxidation	Biological process	23	41	4352	28914	3.72703	1.4e-09	1.50552e-08	PHYH//PEX13//ACOX1//DCI//HADH//HSD17B4//PEX7//PEX5//HADHB//PECI//ACAA2//ACOX3//ECHS1//HADHA//CD36//PPARG//MLYCD//DBI//CPT1A//ACSL5//ACADL//ACADM//ACADS//PPARA
GO:0007243	intracellular protein kinase cascade	Biological process	104	389	4352	28914	1.77625	1.5e-09	1.58934e-08	RAF1//DOK4//CAV1//PTK2//NF1//PTK2B//PEBP1//MAP2K1//MAP2K2//MAP2K3//MAPK1//MAPK3//ADORA1//F2R//GNAI2//JAK2//PSEN1//MAPKSP1//ROBLD3//RAB25//ARRB1//GHR//PTPN11//SOD1//TLR4//MUC20//AVPI1//PRKCA//TIRAP//BCL10//TIFA//AZI2//RIPK3//PTPLAD1//CARD10//IRAK2//TLR1//CHUK//IKBKB//IKBKAP//NFKBIB//IRAK1//MYD88//NRBP1//STRADB//MAP3K11//SOCS3//PKD2//STAT3//STAT5B//SOCS5//AKR1B3//RHOA//PRDX1//CCK//CDK5//HNF4A//TICA…
GO:0023014	signal transmission via phosphorylation event	Biological process	104	389	4352	28914	1.77625	1.5e-09	1.58934e-08	RAF1//DOK4//CAV1//PTK2//NF1//PTK2B//PEBP1//MAP2K1//MAP2K2//MAP2K3//MAPK1//MAPK3//ADORA1//F2R//GNAI2//JAK2//PSEN1//MAPKSP1//ROBLD3//RAB25//ARRB1//GHR//PTPN11//SOD1//TLR4//MUC20//AVPI1//PRKCA//RPS6KA3//SOCS3//DAPK2//MAPK11//RPS6KA1//SLC9A1//SMPD2//SRPK1//WNK1//KSR2//SS18//MINK1//ICK//RPS6KA4//TIRAP//BCL10//TIFA//AZI2//RIPK3//PTPLAD1//CARD10//IRAK2//TLR1//CHUK//IKBKB//IKBKAP//NFKBIB//IRAK1//MYD88//N…
GO:0031327	negative regulation of cellular biosynthetic process	Biological process	125	494	4352	28914	1.68113	1.5e-09	1.58934e-08	CDT1//NR2F2//BMI1//CTNNB1//CBX4//CDX2//CEBPA//ATN1//EGR1//EPC1//NR2F6//HDAC5//HIPK3//HOXA7//ID3//ZBTB7A//MBD2//PPARG//RB1//RBL1//NCOR1//S100A1//SATB1//SIN3A//SKI//NCOR2//BPTF//ME2//ZEB1//TRIM28//TLE1//TXN1//YBX1//ZFP148//RBBP7//ZKSCAN17//IRF2BP2//ZFP238//HDAC7//RYBP//EID1//DRAP1//CTNNBIP1//FOXP4//HOPX//JDP2//UBTF//SMARCA5//SIRT7//SIRT2//SIRT3//SIRT4//SIRT1//PPOX//HMGB1//GEM//CELA1//BMP4//CAV1//MY…
GO:0051056	regulation of small GTPase mediated signal transduction	Biological process	64	201	4352	28914	2.11545	1.5e-09	1.58934e-08	CYTH2//CYTH4//PSD//ASAP1//AGAP1//ARFGAP3//ARAP1//SMAP2//SMAP1//TBC1D10A//TBC1D25//TBC1D17//RABGAP1L//TBC1D2//SGSM1//TBC1D15//GRTP1//TBC1D2B//TBC1D23//TBC1D10B//TBC1D13//TBC1D9B//STMN3//MLST8//NF1//PAFAH1B1//MAP2K1//TIMP2//SIPA1L1//PTK2B//NDEL1//SPRY1//KRAS//ABR//BCR//RGNEF//ITSN2//SOS2//ARHGEF17//PLEKHG6//ARHGEF19//TIAM1//TRIO//FARP2//ARHGEF16//TIAM2//PLEKHG3//E130112L23RIK//SETD6//NET1//ARHGEF12…
GO:0043549	regulation of kinase activity	Biological process	70	228	4352	28914	2.03978	1.6e-09	1.68908e-08	SFN//BCCIP//ADORA1//F2R//GNAI2//JAK2//PSEN1//MAPKSP1//ROBLD3//RAB25//ARRB1//GHR//PTPN11//SOD1//TLR4//MUC20//MAP2K1//MAP2K3//AVPI1//CAV1//PRKCA//ADORA2A//AKT1//FABP4//GADD45A//NF1//NF2//THY1//MLLT1//HSPA5//APP//DGKD//CCK//EDNRA//PPOX//LRP1//SPHK1//SPHK2//CARD10//IRAK2//TLR1//MAP3K11//TIRAP//BCL10//DLG1//TGFBR2//STRADA//DUSP12//WNK1//PTK2B//CD24A//IRAK1//KRAS//PRKCD//MAGED1//NUP62//SPRY1//HIPK3//SF…
GO:0051258	protein polymerization	Biological process	35	82	4352	28914	2.83579	1.7e-09	1.7816e-08	DBNL//ABP1//PFN1//DIAP1//WAS//ARPC4//ARPC1B//CORO1A//PFN2//SETD6//ARPC3//ARPC1A//ACTR3//ARPC5L//ARPC2//CLEC2I//RHOA//DLG1//RAC1//MLST8//STMN1//CAV1//CDKN1B//MTAP1B//CAPZA1//CAPZA2//SCIN//ELF3//TPM1//VIL1//GSN//TUBG1//TUBA4A//TUBB4//TUBB5//MSTO1//TUBD1
GO:0006260	DNA replication	Biological process	54	158	4352	28914	2.27068	1.7e-09	1.7816e-08	CDT1//POLG//POLD4//MCM4//MCM6//MCM7//TOP3B//TOP1MT//PRIM1//ID3//PCNA//TERF1//PPOX//HMGB1//GEM//CACYBP//CDC42//CST3//HRAS1//JUN//NPM1//RAC1//MPV17//TIPIN//RFC4//GINS4//CHAF1B//SUPT16H//ADRA2A//KIN//LIG1//NFIX//MED1//RFC1//REV3L//RFC2//RRM1//SIN3A//PAPD7//PAPD5//CHTF8//TK1//TNFAIP1//KCTD13//RBBP7//SSBP1//ORC3L//POLM//ORC6L//RPA3//RPA1//GINS4//MCM10//RFC5//LIN9//WRNIP1
GO:0009890	negative regulation of biosynthetic process	Biological process	126	501	4352	28914	1.67091	2e-09	2.08087e-08	CDT1//NR2F2//BMI1//CTNNB1//CBX4//CDX2//CEBPA//ATN1//EGR1//EPC1//NR2F6//HDAC5//HIPK3//HOXA7//ID3//ZBTB7A//MBD2//PPARG//RB1//RBL1//NCOR1//S100A1//SATB1//SIN3A//SKI//NCOR2//BPTF//ME2//ZEB1//TRIM28//TLE1//TXN1//YBX1//ZFP148//RBBP7//ZKSCAN17//IRF2BP2//ZFP238//HDAC7//RYBP//EID1//DRAP1//CTNNBIP1//FOXP4//HOPX//JDP2//UBTF//SMARCA5//SIRT7//SIRT2//SIRT3//SIRT4//SIRT1//PPOX//HMGB1//GEM//CELA1//BMP4//CAV1//MY…
GO:0031329	regulation of cellular catabolic process	Biological process	51	146	4352	28914	2.32079	2e-09	2.08087e-08	PPP1CB//ABHD5//BECN1//MLYCD//DBI//CPT1A//ACSL5//ASAP1//AGAP1//ARFGAP3//ARAP1//SMAP2//SMAP1//TBC1D10A//TBC1D25//TBC1D17//RABGAP1L//TBC1D2//SGSM1//TBC1D15//GRTP1//TBC1D2B//TBC1D23//TBC1D10B//TBC1D13//TBC1D9B//STMN3//MLST8//NF1//PAFAH1B1//MAP2K1//GIPC1//AKT1//GCLC//TRIB1//CSNK1E//STUB1//TPM1//MYLIP//SIPA1L1//PTK2B//NDEL1//SPRY1//GDI1//GDI2//AMPH//RALBP1//HSD11B1//THY1//HMGB1//ADAM9
GO:0034470	ncRNA processing	Biological process	50	142	4352	28914	2.33938	2.1e-09	2.17705e-08	TFB2M//TFB1M//DIMT1//BOP1//EXOSC4//NOP2//POP5//FBL//FRG1//EMG1//NUB1//RPS6//UTP6//EXOSC2//RRP9//EXOSC5//EXOSC10//DDX56//NHP2//KRR1//PES1//NOP10//UTP11L//WDR55//GAR1//EBNA1BP2//EXOSC8//DDX51//RPF1//EXOSC6//DIS3//LSM6//SIRT1//TPT1//TSEN2//AARS//GTPBP3//HSD17B10//TRMT1//DUS3L//RPP38//TRUB2//TSEN15//CTU2//PUS3//RPP21//MOCS3//TRMT1//TSEN54//INTS1
GO:0006749	glutathione metabolic process	Biological process	19	30	4352	28914	4.20777	2.3e-09	2.37584e-08	GCLC//GSS//GGT6//GSTT3//CTH//G6PDX//GPX1//GPX3//GSR//GSTM1//GSTP1//GSTT1//GSTT2//IDH1//SOD1//SOD2//ALDH5A1//MGST1//GPX4//OPLAH
GO:0006520	cellular amino acid metabolic process	Biological process	60	186	4352	28914	2.14317	2.8e-09	2.882e-08	ASL//MTHFD1//IARS//HARS//SARS//VARS//GARS//FARSA//NARS//HARS2//TARS2//SARS2//AARS//CARS//FARSA//ASNS//ASNSD1//GOT2//NFS1//ALDH5A1//PRODH//GFPT1//GLS//PHGDH//PGD//CTPS//CTPS2//GLS//SHMT2//DBH//GHR//STAT5B//MAT2A//SPR//TAT//ALDH5A1//ALDH4A1//PYCR2//PSPH//PSAT1//ATP7A//ALDH6A1//HIBADH//AZI2//CTH//APIP//ENOPH1//MRI1//BCKDHB//IL4I1//AUH//BCKDK//HIBCH//PADI1//CDO1//CSAD//6530401N04RIK//HARS2//AHCY//FBP…
GO:0007005	mitochondrion organization	Biological process	38	95	4352	28914	2.65754	3.1e-09	3.17943e-08	MRPL39//MRPL17//ATP7A//BAK1//BID//CCK//JUN//MYC//SOD2//TIMM50//POLG//YWHAZ//TIMM13//TIMM10//TIMM8B//TIMM8A1//TIMM10//MTX2//PEX5//1700020C11RIK//MFN2//AKT1//CD24A//DAP3//GRPEL1//PPIF//SYNJ2BP//COQ7//SSBP1//POLDIP2//DHODH//CEBPA//CXADR//EPAS1//FXN//HMGCL//MAN2A1//DCTN6//HTRA2//PTCD2//OPA1
GO:0046578	regulation of Ras protein signal transduction	Biological process	56	169	4352	28914	2.20151	3.2e-09	3.2588e-08	CYTH2//CYTH4//PSD//ASAP1//AGAP1//ARFGAP3//ARAP1//SMAP2//SMAP1//TBC1D10A//TBC1D25//TBC1D17//RABGAP1L//TBC1D2//SGSM1//TBC1D15//GRTP1//TBC1D2B//TBC1D23//TBC1D10B//TBC1D13//TBC1D9B//STMN3//MLST8//NF1//PAFAH1B1//MAP2K1//TIMP2//SIPA1L1//PTK2B//NDEL1//SPRY1//KRAS//ABR//BCR//RGNEF//ITSN2//SOS2//ARHGEF17//PLEKHG6//ARHGEF19//TIAM1//TRIO//FARP2//ARHGEF16//TIAM2//PLEKHG3//E130112L23RIK//SETD6//NET1//ARHGEF12…
GO:0044093	positive regulation of molecular function	Biological process	102	384	4352	28914	1.76477	3.2e-09	3.2588e-08	ADORA1//F2R//GNAI2//JAK2//PSEN1//MAPKSP1//ROBLD3//RAB25//ARRB1//GHR//PTPN11//SOD1//TLR4//MUC20//MAP2K1//MAP2K3//AVPI1//BAK1//BCL10//CCK//GSPT1//MYC//PDCD6//ALG2//VCP//DIABLO//TNS1//PYCARD//HSPA5//ADORA2A//GNAQ//GNAS//PTHLH//ADCY6//ADCY9//AGTR1A//GNB1//PPOX//DGKD//EDNRA//LRP1//SPHK1//SPHK2//CARD10//IRAK2//TLR1//MAP3K11//TIRAP//CYCS//PSME1//PSME2//CAV1//FBLN1//TICAM1//AKTIP//MAP1LC3B//DLG1//TGFBR2/…
GO:0009152	purine ribonucleotide biosynthetic process	Biological process	39	99	4352	28914	2.61727	3.3e-09	3.3488e-08	ADSL//ADSS//ATP5A1//ATP5D//ATP5E//IMPDH2//NME1//NME2//PNP//NME3//ATIC//PAICS//ATP1A1//ATP1B1//ATP1B3//ATP2A2//ATP5K//ATP7A//ATP7A//ATP9A//ATP5O//ATP11A//ATP5J2//ATP2C2//AK3//AMPD2//ADAL//ATP6V0B//ATP5F1//ATP5J//ATP6V1A//ATP6V0D1//ATP6V0E//ATP6V0A1//ATP5G3//ATP5L//ATP6AP1//ATP6V1C1//ATP6V1D
GO:0032879	regulation of localization	Biological process	155	656	4352	28914	1.56981	3.4e-09	3.43818e-08	RALB//SPHK1//ADORA1//ITGB3//MADCAM1//TLR2//TAC1//SPR//THRA//GNAQ//PPOX//NFKBIB//CPT1A//HNF4A//ENSA//HK1//BAK1//CAV1//HIF1A//ACSL5//AKT1//CNKSR3//CAP1//NEDD4//NEDD4L//IRAK1//ABCG4//NR1H2//FKBP1B//ABHD5//ADORA2A//DPYSL2//ACE//F3//PTK2//HMGB1//P2RY6//HAP1//APEX1//PRKCD//PRKCI//SORBS1//CAPN10//PTPN11//NMU//MYO5A//RAB3D//PCLO//RALA//RAB3B//RAB27B//NF1//RUFY1//PICALM//SYNJ2BP//BIN1//EHD4//CDK5//LAMA3//…
GO:0007015	actin filament organization	Biological process	42	111	4352	28914	2.51389	3.5e-09	3.51463e-08	ACTN1//AIF1//CDC42//DBNL//ABP1//PFN1//CORO1A//WAS//GSN//DIAP1//ARPC4//ARPC1B//PFN2//SETD6//ARPC3//ARPC1A//ACTR3//ARPC5L//ARPC2//CLEC2I//PLEK//DSTN//RHOA//DLG1//RAC1//MLST8//HSP90B1//PTK2B//SORBS1//TSC1//TAC1//SPR//KANK2//KANK3//CAPZA1//CAPZA2//SCIN//ELF3//TPM1//VIL1//PRKCI//SRF//PPP1R9B//ARHGAP17
GO:0045935	positive regulation of nucleobase, nucleoside, nucleotide and nucleic acid metabolic process	Biological process	150	630	4352	28914	1.58187	3.5e-09	3.51463e-08	TAF9//CELA1//BMP4//CEBPA//GABPB1//HMGB1//HNF4A//PPARG//RXRA//PAN2//ME2//TLR4//NR1H2//TLR2//SMO//HMGB2//ADORA2A//NME2//PTHLH//CNP//MAP2K1//MAPRE3//HNRNPAB//TRIM28//MAGED1//PNP//PARG//CACYBP//CDC42//CST3//HRAS1//JUN//NPM1//RAC1//MPV17//OVOL2//AHR//CTNNB1//CDX2//EGR1//IRF1//SMAD4//AFF1//NFE2L2//NFYA//RELA//SOX10//SOX18//TBX3//TCEA1//TFDP1//ZKSCAN17//USP21//SERTAD2//PHF5A//GPBP1//CAND1//TADA3//KLF5//…
GO:0044106	cellular amine metabolic process	Biological process	76	260	4352	28914	1.94205	3.8e-09	3.80264e-08	ASL//MTHFD1//DHPS//IARS//HARS//SARS//VARS//GARS//FARSA//NARS//HARS2//TARS2//SARS2//AARS//CARS//FARSA//CTH//GLUD1//GOT2//CCBL2//TAT//ATG7//ASNS//ASNSD1//NFS1//ALDH5A1//PRODH//GFPT1//GLS//PHGDH//PGD//CTPS//CTPS2//GLS//SHMT2//DBH//GHR//STAT5B//MAT2A//SPR//ALDH5A1//ALDH4A1//PYCR2//PSPH//PSAT1//ATP7A//ALDH6A1//HIBADH//MAOA//SULT1A1//AZI2//OAZ1//ODC1//AZIN1//FABP3//SRM//APIP//ENOPH1//MRI1//BCKDHB//IL4I…
GO:0016054	organic acid catabolic process	Biological process	39	100	4352	28914	2.5911	4.6e-09	4.57145e-08	PHYH//PEX13//GLS//MTHFD1//DBH//TAT//PRODH//ALDH6A1//ACOX1//DCI//HADH//HSD17B4//PEX7//PEX5//HADHB//PECI//ACAA2//ACOX3//ECHS1//HADHA//ACOT7//BCKDHB//AUH//BCKDK//HIBCH//CDO1//CSAD//6530401N04RIK//HARS2//AHCY//GOT2//MLYCD//DBI//CPT1A//ACSL5//ACADL//ACADM//ACADS//SLC27A4//AKR1A4
GO:0046395	carboxylic acid catabolic process	Biological process	39	100	4352	28914	2.5911	4.6e-09	4.57145e-08	PHYH//PEX13//GLS//MTHFD1//DBH//TAT//PRODH//ALDH6A1//ACOX1//DCI//HADH//HSD17B4//PEX7//PEX5//HADHB//PECI//ACAA2//ACOX3//ECHS1//HADHA//ACOT7//BCKDHB//AUH//BCKDK//HIBCH//CDO1//CSAD//6530401N04RIK//HARS2//AHCY//GOT2//MLYCD//DBI//CPT1A//ACSL5//ACADL//ACADM//ACADS//SLC27A4//AKR1A4
GO:0033043	regulation of organelle organization	Biological process	54	162	4352	28914	2.21461	4.7e-09	4.65478e-08	DBNL//ABP1//PFN1//HDAC5//MTAP1B//TUBG1//CDC42//YWHAH//PSMG2//MAD2L1BP//CORO1A//XPO1//NPM1//ROCK2//HERC2//ZZEF1//CUL7//ARPC1B//PFN2//SETD6//ARPC3//ARPC1A//ACTR3//ARPC5L//ARPC2//CLEC2I//PLEK//DSTN//RHOA//DLG1//RAC1//MLST8//CTCF//NCOR1//DST//STMN1//CAV1//CDKN1B//PLA2G4A//PAK1//TSC1//PEBP1//DYNC1LI1//STMN3//TAC1//SPR//KANK2//KANK3//CAPZA1//CAPZA2//SCIN//ELF3//TPM1//VIL1//GSN//DHODH//BAK1
GO:0001701	in utero embryonic development	Biological process	81	286	4352	28914	1.88165	5.9e-09	5.82322e-08	MED21//CAPN2//CDX2//DMBT1//DAD1//PSMC3//SMARCB1//PSMC4//XAB2//MFN2//TJP1//NLE1//CDH1//CITED2//SRF//HOPX//CUL3//INTS1//GINS4//NDEL1//GRN//RBBP8//CEBPA//CEBPB//EPAS1//HIF1A//PKD2//MED1//BPTF//SOCS3//GRB2//KRT19//KRT8//AKT1//DNAJB6//MAP2K1//OVOL2//MAPK1//RRN3//XRCC4//SRSF1//ACVR1B//BMI1//BMPR1A//CTNNB1//CCNB2//COQ7//CR1L//EDNRA//ENDOG//ENO1//NPM1//PRMT1//ITGB1//SMAD4//MAFF//MAN2A1//MSH2//MYB//MYH9//…
GO:0070887	cellular response to chemical stimulus	Biological process	78	272	4352	28914	1.90522	6.1e-09	6.00007e-08	THRA//AHR//SULT1A1//NCEH1//AKR1C12//HSPA5//AKT1//BCAR1//EIF4EBP1//EIF4EBP2//PIK3R2//PTPRA//SORBS1//GSK3A//GHR//JAK2//PTPN11//AS3MT//ATP7A//PRDX1//SOD1//SOD2//PRKCA//CX3CL1//CORO1A//DDIT3//NFE2L2//AARS//EIF2AK4//SERP1//PAK1//PRKCI//CAPN10//NCOA1//COQ7//IFIT1//PRDX3//CAT//GPX1//GPX3//TXNRD1//GPX4//PPARA//EPAS1//HIF1A//HMOX1//SIN3A//KPNA2//SOCS3//RELA//YBX1//NUP85//CCL6//STAT3//STAT5B//HAP1//APEX1//…
GO:0031399	regulation of protein modification process	Biological process	67	221	4352	28914	2.0142	6.2e-09	6.07769e-08	SOCS3//NDUFS4//PRKAR1A//PRKAR2B//PPP1R9B//RAPGEF3//WNT9B//IBTK//FKBP1A//IMPACT//PRKCA//PSEN1//PEBP1//FAM129A//DUSP6//PPAP2B//AIF1//BMP4//CDC42//EDNRA//AKTIP//FZD1//HMGB1//SQSTM1//NPTN//SPHK1//TIRAP//BCL10//GSK3A//ACVR1B//SMAD4//FECH//CTCF//NCOR1//SIAH2//FBXO2//ATG7//ATG5//CDK5//GCLC//BAG5//TICAM1//HSPA5//STUB1//JUN//VEGFC//RAP2A//BAK1//CNKSR3//PPP1R14D//ADORA1//YWHAE//JAK2//CAV1//HNF4A//IRAK1//PT…
GO:0051336	regulation of hydrolase activity	Biological process	74	254	4352	28914	1.93561	7e-09	6.83864e-08	BAK1//BCL10//CCK//GSPT1//MYC//PDCD6//ALG2//VCP//DIABLO//TNS1//PYCARD//HSPA5//AGTR1A//GNAQ//GNB1//PPOX//CYCS//PSME1//PSME2//TIMP2//PCSK1N//PAN3//CAV1//FBLN1//ASAP1//AGAP1//ARFGAP3//ARAP1//SMAP2//SMAP1//TBC1D10A//TBC1D25//TBC1D17//RABGAP1L//TBC1D2//SGSM1//TBC1D15//GRTP1//TBC1D2B//TBC1D23//TBC1D10B//TBC1D13//TBC1D9B//STMN3//MLST8//NF1//PAFAH1B1//MAP2K1//VRK3//JAK2//TPM1//SIPA1L1//PTK2B//NDEL1//SPRY1…
GO:0007399	nervous system development	Biological process	220	1016	4352	28914	1.43863	7.2e-09	7.01027e-08	STAT3//NR2F2//CCK//CDK5//PTK2//NPM1//HSP90AA1//LMX1B//PAFAH1B1//PEX7//PSEN1//PEX5//CXCL12//TOP2B//YWHAE//KATNA1//PEX13//TUBB2B//NDEL1//CASP8//COQ7//IFT52//OVOL2//GATAD2A//BBS4//BCL10//BMP4//COBL//LMO4//PFN1//SFRP1//SKI//HECTD1//VASP//GRLF1//TSC1//PTK7//OPA1//VEGFC//SMO//CTNNB1//CTNNA1//CD24A//NF1//APP//CNP//DST//IGF1R//STMN1//PTPN11//RYK//ULK1//PICALM//NRN1//AFG3L2//SPNB4//EFNB1//EPHB3//USP33//NG…
GO:0032270	positive regulation of cellular protein metabolic process	Biological process	51	151	4352	28914	2.24395	7.6e-09	7.37481e-08	AIF1//BMP4//CDC42//EDNRA//AKTIP//FZD1//HMGB1//SQSTM1//PRKCA//PSEN1//NPTN//SPHK1//FAM129A//GSK3A//ACVR1B//SMAD4//CDK4//KRT17//PTK2B//MPV17//PCBP1//MAPK1//MAPK3//SERP1//NCOR1//TICAM1//HSPA5//STUB1//ATG7//VEGFC//RAP2A//AKT1//GCLC//TRIB1//CSNK1E//ADORA1//JAK2//IFT52//AURKAIP1//CLN6//EIF5A2//ERF//EIF4G2//EIF3C//CCK//CD24A//CD3E//GHR//ITGB1//TLR4//MLST8//ADAM9
GO:0010558	negative regulation of macromolecule biosynthetic process	Biological process	120	481	4352	28914	1.65751	7.8e-09	7.54349e-08	CDT1//NR2F2//BMI1//CTNNB1//CBX4//CDX2//CEBPA//ATN1//EGR1//EPC1//NR2F6//HDAC5//HIPK3//HOXA7//ID3//ZBTB7A//MBD2//PPARG//RB1//RBL1//NCOR1//S100A1//SATB1//SIN3A//SKI//NCOR2//BPTF//ME2//ZEB1//TRIM28//TLE1//TXN1//YBX1//ZFP148//RBBP7//ZKSCAN17//IRF2BP2//ZFP238//HDAC7//RYBP//EID1//DRAP1//CTNNBIP1//FOXP4//HOPX//JDP2//UBTF//SMARCA5//SIRT7//SIRT2//SIRT3//SIRT4//SIRT1//PPOX//HMGB1//GEM//CELA1//BMP4//CAV1//MY…
GO:0044242	cellular lipid catabolic process	Biological process	32	75	4352	28914	2.83471	8.3e-09	8.0002e-08	PHYH//PEX13//ACOX1//DCI//HADH//HSD17B4//PEX7//PEX5//HADHB//PECI//ACAA2//ACOX3//ECHS1//HADHA//SMPD1//SMPDL3A//HEXA//HEXB//AMACR//ACOT7//PLA2G4A//NAPEPLD//ABHD5//MLYCD//DBI//CPT1A//ACSL5//ACADL//ACADM//ACADS//SLC27A4//GLA
GO:0045859	regulation of protein kinase activity	Biological process	66	218	4352	28914	2.01144	8.5e-09	8.16567e-08	SFN//BCCIP//ADORA1//F2R//GNAI2//JAK2//PSEN1//MAPKSP1//ROBLD3//RAB25//ARRB1//GHR//PTPN11//SOD1//TLR4//MUC20//MAP2K1//MAP2K3//AVPI1//CAV1//PRKCA//ADORA2A//AKT1//FABP4//GADD45A//NF1//NF2//THY1//MLLT1//HSPA5//APP//DGKD//CCK//EDNRA//PPOX//LRP1//SPHK1//SPHK2//CARD10//IRAK2//TLR1//MAP3K11//TIRAP//BCL10//DLG1//TGFBR2//STRADA//PTK2B//CD24A//IRAK1//KRAS//PRKCD//MAGED1//NUP62//SPRY1//HIPK3//SFRP1//SFRP5//CD…
GO:0006633	fatty acid biosynthetic process	Biological process	40	106	4352	28914	2.50711	8.9e-09	8.52153e-08	PTGES3//PTGES//PTGES//PTGES2//FADS1//ALOX12B//ALOX5AP//RNPEP//2010111I01RIK//SPHK1//PECR//ELOVL6//ANXA1//PLA2G4A//SCAP//MYO5A//QK//ACADL//INSIG2//HNF4A//ACACB//ACLY//PRKAB2//PRKAG2//H2-KE6//PRKAB1//PRKAG1//ACSM3//SCD1//SCD2//TPI1//CBR4//SC5D//ELOVL1//MLYCD//PTPLAD1//FADS3//SC4MOL//ELOVL5//DEGS2//NDUFAB1
GO:0009792	embryo development ending in birth or egg hatching	Biological process	115	457	4352	28914	1.67186	9.5e-09	9.06589e-08	RRN3//XRCC4//SRSF1//ACVR1B//BMI1//BMPR1A//CTNNB1//CCNB2//COQ7//CR1L//EDNRA//ENDOG//ENO1//NPM1//PRMT1//ITGB1//SMAD4//MAFF//MAN2A1//CITED2//MSH2//MYB//MYH9//NMT1//PDGFRA//MED1//SIN3A//NCOR2//SOX10//SOX18//SRF//TBX3//TGFBR2//BTF3//TPM1//UBE2A//WNT9B//YBX1//ZFAND5//GATAD2A//CUL3//CSN3//COPS3//AMOT//SMO//KEAP1//DNMT3L//MBNL1//RPA1//UBR3//SYVN1//PSEN1//SEMA3C//SFRP1//MED21//CAPN2//CDX2//DMBT1//DAD1//PS…
GO:0043009	chordate embryonic development	Biological process	114	452	4352	28914	1.67566	9.6e-09	9.13109e-08	RRN3//XRCC4//SRSF1//ACVR1B//BMI1//BMPR1A//CTNNB1//CCNB2//COQ7//CR1L//EDNRA//ENDOG//ENO1//NPM1//PRMT1//ITGB1//SMAD4//MAFF//MAN2A1//CITED2//MSH2//MYB//MYH9//NMT1//PDGFRA//MED1//SIN3A//NCOR2//SOX10//SOX18//SRF//TBX3//TGFBR2//BTF3//TPM1//UBE2A//WNT9B//YBX1//ZFAND5//GATAD2A//CUL3//CSN3//COPS3//AMOT//SMO//KEAP1//DNMT3L//MBNL1//RPA1//UBR3//SYVN1//PSEN1//SEMA3C//SFRP1//MED21//CAPN2//CDX2//DMBT1//DAD1//PS…
GO:0006402	mRNA catabolic process	Biological process	20	35	4352	28914	3.79648	1.1e-08	1.03941e-07	PAN2//MAGOH//UPF1//RNPS1//SMG5//GM672//DCP1B//EXOSC10//PNRC2//DCPS//1500002O20RIK//PAN3//PARN//AUH//ZFP36L1//MLH1//LSM2//LSM7//LSM5//PNPT1//LSM6
GO:0006366	transcription from RNA polymerase II promoter	Biological process	164	715	4352	28914	1.5239	1.1e-08	1.03941e-07	E2F6//NR2F2//BMI1//CTNNB1//CBX4//CDX2//CEBPA//ATN1//EGR1//EPC1//NR2F6//HDAC5//HIPK3//HOXA7//ID3//ZBTB7A//MBD2//PPARG//RB1//RBL1//NCOR1//S100A1//SATB1//SIN3A//SKI//NCOR2//BPTF//ME2//ZEB1//TRIM28//TLE1//TXN1//YBX1//ZFP148//RBBP7//ZKSCAN17//IRF2BP2//ZFP238//HDAC7//RYBP//EID1//DRAP1//CTNNBIP1//FOXP4//HOPX//JDP2//ATF5//ALX4//KLF16//RHOA//FHL2//AES//IFI204//SMAD4//CITED2//NEDD8//NFYA//PFN1//MED1//MED9/…
GO:0048193	Golgi vesicle transport	Biological process	24	48	4352	28914	3.32192	1.4e-08	1.31856e-07	SEC13//SEC22B//VAMP7//TRAPPC1//VCP//SEC23B//TRAPPC3//YKT6//TRAPPC2L//TRAPPC4//SDCBP2//LMAN1//SEC24A//COPE//COPB1//GOLGA7//CHIC2//VPS29//PRKCI//TMED10//USO1//ARL1//RAB31//COPB2//STX6
GO:0030097	hemopoiesis	Biological process	89	332	4352	28914	1.78103	1.9e-08	1.78365e-07	STAT5B//BMP4//PSEN1//BCL3//PAN2//ME2//XRCC4//CD24A//LRRC8A//BAK1//NCOR1//NME1//NME2//FLT3L//TIRAP//PRDX3//CEBPA//JAK2//PLSCR1//BCL11A//MSH2//RBPJ//POLM//HDAC7//NHEJ1//CTNNB1//EGR1//PPP3CB//EPAS1//SFXN1//FECH//TCEA1//THRA//VPS33A//CASP8//CHUK//CSF1//RBP1//JMJD6//RPS6//ZEB1//CLPTM1//BMI1//HIF1A//SH2B3//PBX1//MED1//TGFBR2//ATP7A//MAEA//RB1//SATB1//IRF1//CD3E//MINK1//HMGB3//PNP//H2-AA//HSP90AA1//RC3H…
GO:0048468	cell development	Biological process	193	879	4352	28914	1.45877	2.1e-08	1.95232e-07	CTNNB1//KRT8//MYH9//PTK2B//PAFAH1B1//TBPL1//OVOL2//EFNB1//HIF1A//LAMA5//NRP2//NRTN//SEMA3C//SMO//CUL3//HNRNPAB//PPP3R1//RBPJ//TRIM28//GPX1//VEGFC//IMPAD1//B4GALT1//NPM1//HDAC5//JUND//PTHLH//NKX2-2//CDC42//WNT9B//TDRD7//AKT1//BMP4//MSH2//CXCL12//BBS4//CELF1//ODF2//PVRL2//RIF1//INSL6//YBX2//NEURL1A//GOPC//HMGB2//CTNNA1//CD24A//NF1//APP//CCK//CDK5//CNP//DST//IGF1R//STMN1//PTPN11//RYK//TOP2B//ULK1//P…
GO:0009142	nucleoside triphosphate biosynthetic process	Biological process	34	85	4352	28914	2.65754	2.1e-08	1.95232e-07	ADK//NME1//NME2//PNP//NME3//TBPL1//ATP1A1//ATP1B1//ATP1B3//ATP2A2//ATP5A1//ATP5K//ATP7A//ATP7A//ATP9A//ATP5O//ATP11A//ATP5J2//ATP5D//ATP5E//ATP2C2//AK3//ATP6V0B//ATP5F1//ATP5J//ATP6V1A//ATP6V0D1//ATP6V0E//ATP6V0A1//ATP5G3//ATP5L//ATP6AP1//ATP6V1C1//ATP6V1D
GO:0002520	immune system development	Biological process	100	387	4352	28914	1.71676	2.1e-08	1.95232e-07	STAT5B//MLH1//MSH2//BMP4//PSEN1//BCL3//PAN2//ME2//XRCC4//CD24A//LRRC8A//BAK1//NCOR1//TGFBR2//CD3E//NME1//NME2//LTBR//NFKB2//CCL21A//TNFRSF11A//MSH6//UNG//POLM//CIAPIN1//PGM3//CTNNB1//CNN2//EBP//EPAS1//KDR//SH2B3//RBPJ//SFRP1//SOD2//TTC7//PICALM//TWSG1//RPA1//TIPARP//FLT3L//TIRAP//PRDX3//CEBPA//JAK2//PLSCR1//BCL11A//HDAC7//NHEJ1//EGR1//PPP3CB//SFXN1//FECH//TCEA1//THRA//VPS33A//CASP8//CHUK//CSF1//R…
GO:0016568	chromatin modification	Biological process	72	251	4352	28914	1.9058	2.3e-08	2.12455e-07	SMYD1//HMG20B//SMARCB1//MORF4L1//RBBP7//ACTL6A//SMARCA5//SETD2//EED//SATB1//MLL3//SUV420H2//PIM3//BMI1//CSRP2BP//KAT5//HDAC3//HOPX//SIRT1//USP21//CTCF//NCOR1//PRMT1//PRMT7//PAN2//ME2//WBP7//BAP1//JMJD6//BRE//JMJD1C//CBX4//DNMT1//EPC1//HDAC5//HDAC5//JAK2//MSL3//KDM4B//RB1//RBL1//SAP18//KDM5C//BRCC3//ENY2//TLK1//ASXL1//KDM4A//RNF40//H2AFY//PRMT5//ING4//KDM2B//STK3//PKN1//PAK1//HMGN5//TSPYL2//SMARCA…
GO:0009605	response to external stimulus	Biological process	117	474	4352	28914	1.63994	2.3e-08	2.12455e-07	ATG5//CTSD//PSEN1//BECN1//MAP1LC3A//ATG12//ATG16L1//C3//ANXA1//PPARG//TAC1//GPX1//GPX2//PSMB4//PSMA1//CD24A//CMTM7//CCR9//CREB3//HMGB1//RAC1//CCL6//CCL8//CCL9//CX3CL1//CXCL12//AMOT//NUP85//CMTM3//ECSCR//TYMP//CAV1//CD36//MMP2//SMPD2//ACAA1A//ADSL//ARSA//CD3E//ALAD//SUOX//AHCY//AGL//AACS//DPYD//GUCA1B//ARRB1//PDE6D//GNB1//GAS6//EIF2AK4//FECH//STRA13//BHLHE40//TLR4//PLEK//SPR//PARG//NGFR//VKORC1//F…
GO:0048534	hemopoietic or lymphoid organ development	Biological process	95	363	4352	28914	1.73875	2.4e-08	2.20984e-07	STAT5B//BMP4//PSEN1//BCL3//PAN2//ME2//XRCC4//CD24A//LRRC8A//BAK1//NCOR1//NME1//NME2//LTBR//NFKB2//CCL21A//TNFRSF11A//CIAPIN1//PGM3//CTNNB1//CNN2//EBP//EPAS1//KDR//SH2B3//RBPJ//SFRP1//SOD2//TTC7//PICALM//TWSG1//RPA1//TIPARP//FLT3L//TIRAP//PRDX3//CEBPA//JAK2//PLSCR1//BCL11A//MSH2//POLM//HDAC7//NHEJ1//EGR1//PPP3CB//SFXN1//FECH//TCEA1//THRA//VPS33A//CASP8//CHUK//CSF1//RBP1//JMJD6//RPS6//ZEB1//CLPTM1/…
GO:0042592	homeostatic process	Biological process	168	747	4352	28914	1.4942	3.1e-08	2.84529e-07	PARP1//XRN1//TINF2//GNA11//GNAQ//ACADL//ADORA1//GPX1//GPX2//STAT3//BAK1//IKBKB//ITGB1//BBS4//SOD1//TAC1//SPR//1810046J19RIK//TXNDC5//TXNDC11//PRDX3//HAP1//APEX1//PDIA4//DDIT3//DLD//GSR//NXN//P4HB//PRDX1//TXN1//TXNRD1//PRDX4//TXNDC12//DNAJC10//2810407C02RIK//TXNDC15//TXNDC16//2700094K13RIK//GLRX5//SH3BGRL3//GLRX//PTGES2//ANXA7//ATP2A2//CAV1//HEXB//ITGB3//PRKCA//PKD2//PSEN1//VDR//CHERP//SLC24A3//MT…
GO:0051276	chromosome organization	Biological process	96	370	4352	28914	1.72381	3.2e-08	2.92775e-07	PARP1//XRN1//TINF2//CBX4//MSL3//CHD3//MYST1//SMARCC2//KAT5//SMARCA5//H2AFX//NAP1L4//TSPYL1//H2AFJ//H2AFY//HIST3H2A//HIST2H2AC//HIST1H2BA//HIST1H2BM//HIST1H1C//TSPYL2//NAP1L1//TSPYL4//H2AFV//HMGN1//HMG20B//SATB1//GPX4//ARID1A//SMYD1//SMARCB1//MORF4L1//RBBP7//ACTL6A//TERF1//SETD2//BAP1//JMJD6//BRE//JMJD1C//BMI1//CTCF//DNMT1//EED//EPC1//HDAC3//HDAC5//HDAC5//JAK2//KDM4B//RB1//RBL1//NCOR1//SAP18//KDM5…
GO:0033365	protein localization in organelle	Biological process	43	123	4352	28914	2.32264	3.5e-08	3.19209e-07	ARNTL//MAPK1//MAPK3//THRA//CRY2//KPNA1//KPNA2//KPNA6//RAN//SNUPN//NUTF2//TMCO6//NOP58//IPO4//SRP14//SRP54A//SRP9//SRP19//SRP72//MACF1//FBP1//KDELR1//BID//YWHAZ//TIMM13//TIMM10//TIMM8B//TIMM8A1//TIMM10//MTX2//ELF3//NFKBIB//JAK2//GRPEL1//HNF4A//XPO1//PPP3R1//LMNA//FZD1//SMO//UACA//PRDX1//NF1//SMAD4//BBS4
GO:0006006	glucose metabolic process	Biological process	52	162	4352	28914	2.13259	3.8e-08	3.45476e-07	PYGB//AKT1//GAA//PPP1CB//PPP1R2//AGL//ACADM//PTGES3//PTGES//GBE1//UGP2//ATF3//FBP1//FBP1//GPD2//PGK1//TPI1//G6PC3//BPGM//HK1//HK2//MDH2//MDH1//OGDH//PDHA1//PFKL//PFKM//PGAM1//DLAT//GM6498//PDHB//PGD//G6PDX//TALDO1//TKT//HIBADH//PGLS//GLYR1//HNF4A//PGM3//DUSP12//HSD11B1//GFPT1//SORBS1//HMGB1//CPT1A//CRYAB//AIMP1//GPD2//M6PR//MYC//PPARA//ALDH5A1//PGM5//PDK3//SERP1//DCXR
GO:0032271	regulation of protein polymerization	Biological process	26	57	4352	28914	3.03052	3.9e-08	3.53453e-07	DBNL//ABP1//PFN1//ARPC1B//CORO1A//PFN2//SETD6//ARPC3//ARPC1A//ACTR3//ARPC5L//ARPC2//CLEC2I//RHOA//DLG1//RAC1//MLST8//STMN1//CAV1//CDKN1B//MTAP1B//CAPZA1//CAPZA2//SCIN//ELF3//TPM1//VIL1//GSN
GO:0045934	negative regulation of nucleobase, nucleoside, nucleotide and nucleic acid metabolic process	Biological process	113	458	4352	28914	1.6392	4e-08	3.6025e-07	MLH1//CDT1//NR2F2//BMI1//CTNNB1//CBX4//CDX2//CEBPA//ATN1//EGR1//EPC1//NR2F6//HDAC5//HIPK3//HOXA7//ID3//ZBTB7A//MBD2//PPARG//RB1//RBL1//NCOR1//S100A1//SATB1//SIN3A//SKI//NCOR2//BPTF//ME2//ZEB1//TRIM28//TLE1//TXN1//YBX1//ZFP148//RBBP7//ZKSCAN17//IRF2BP2//ZFP238//HDAC7//RYBP//EID1//DRAP1//CTNNBIP1//FOXP4//HOPX//JDP2//UBTF//SMARCA5//SIRT7//SIRT2//SIRT3//SIRT4//SIRT1//PPOX//HMGB1//GEM//CELA1//BMP4//CA…
GO:0051493	regulation of cytoskeleton organization	Biological process	40	111	4352	28914	2.39418	4e-08	3.6025e-07	DBNL//ABP1//PFN1//HDAC5//MTAP1B//CORO1A//XPO1//NPM1//ROCK2//ARPC1B//PFN2//SETD6//ARPC3//ARPC1A//ACTR3//ARPC5L//ARPC2//CLEC2I//PLEK//DSTN//RHOA//DLG1//RAC1//MLST8//DST//STMN1//CAV1//CDKN1B//PAK1//TSC1//DYNC1LI1//TAC1//SPR//KANK2//KANK3//CAPZA1//CAPZA2//SCIN//ELF3//TPM1//VIL1//GSN//STMN3
GO:0034599	cellular response to oxidative stress	Biological process	17	28	4352	28914	4.03376	4.1e-08	3.68106e-07	ATP7A//PRDX1//SOD1//SOD2//PRDX3//CAT//GPX1//GPX3//TXNRD1//GPX4//EPAS1//HIF1A//HMOX1//SIN3A//HAP1//APEX1//ANXA1//AXL//COQ7
GO:0090066	regulation of anatomical structure size	Biological process	84	313	4352	28914	1.78301	4.6e-08	4.11714e-07	NPM1//SOCS5//CDH13//IGFBP5//TSG101//HTRA1//G6PDX//MAP2K1//SOD2//DBNL//ABP1//PFN1//CORO1A//PTK2//KDR//CNP//PGD//MPV17//ACTA2//AKT1//RHOA//CD81//KRT17//PTK2B//EXTL3//SFN//CTH//CRYAB//SERTAD3//NF2//PPARG//ZMAT3//SERTAD1//SERTAD2//CGREF1//TNK1//RTN4//ARPC1B//PFN2//SETD6//ARPC3//ARPC1A//ACTR3//ARPC5L//ARPC2//CLEC2I//PLEK//DSTN//DLG1//RAC1//MLST8//WNT9B//ACE//CAV1//EDNRA//ADORA2A//ATG5//GCH1//GPX1//ADO…
GO:0008154	actin polymerization or depolymerization	Biological process	27	61	4352	28914	2.94072	4.7e-08	4.19362e-07	DBNL//ABP1//PFN1//CORO1A//DIAP1//WAS//ARPC4//ARPC1B//PFN2//SETD6//ARPC3//ARPC1A//ACTR3//ARPC5L//ARPC2//CLEC2I//PLEK//DSTN//RHOA//DLG1//RAC1//MLST8//CAPZA1//CAPZA2//SCIN//ELF3//TPM1//VIL1//GSN
GO:0008285	negative regulation of cell proliferation	Biological process	73	260	4352	28914	1.86539	4.8e-08	4.26963e-07	CAV1//NF1//VASH1//CTNNA1//CD24A//SKI//RNF10//PHB2//ETV4//SFRP1//DLG1//SOD2//NUPR1//IFI30//KLF4//MFN2//RALBP1//CTNNBIP1//BMP4//CDKN1B//PTEN//CXADR//TGFBR2//TSPO//BAP1//OVOL2//CTH//ADORA1//ADORA2A//BAK1//BTG1//CD9//CDKN1A//CDKN2B//CDKN2C//CEBPA//B4GALT1//NPM1//HMOX1//HNF4A//ITGB1//JAK2//JUN//KIFAP3//SMAD4//MUC2//NF2//CNP//NUP62//PHB//PRKCA//PMP22//PPARG//RB1//RBPJ//RXRA//SMARCB1//SRF//ZEB1//TRIM24/…
GO:0030041	actin filament polymerization	Biological process	25	54	4352	28914	3.07585	4.9e-08	4.34517e-07	DBNL//ABP1//PFN1//ARPC1B//CORO1A//PFN2//SETD6//ARPC3//ARPC1A//ACTR3//ARPC5L//ARPC2//CLEC2I//RHOA//DLG1//RAC1//MLST8//CAPZA1//CAPZA2//SCIN//ELF3//TPM1//VIL1//GSN//DIAP1//WAS//ARPC4
GO:0006357	regulation of transcription from RNA polymerase II promoter	Biological process	154	677	4352	28914	1.5113	5.4e-08	4.77387e-07	E2F6//NR2F2//BMI1//CTNNB1//CBX4//CDX2//CEBPA//ATN1//EGR1//EPC1//NR2F6//HDAC5//HIPK3//HOXA7//ID3//ZBTB7A//MBD2//PPARG//RB1//RBL1//NCOR1//S100A1//SATB1//SIN3A//SKI//NCOR2//BPTF//ME2//ZEB1//TRIM28//TLE1//TXN1//YBX1//ZFP148//RBBP7//ZKSCAN17//IRF2BP2//ZFP238//HDAC7//RYBP//EID1//DRAP1//CTNNBIP1//FOXP4//HOPX//JDP2//TAF9//CELA1//BMP4//GABPB1//HMGB1//HNF4A//RXRA//PAN2//ME2//TLR4//NR1H2//TLR2//SMO//HMGB2//…
GO:0009145	purine nucleoside triphosphate biosynthetic process	Biological process	33	84	4352	28914	2.61008	5.6e-08	4.93554e-07	ADK//NME1//NME2//PNP//NME3//ATP1A1//ATP1B1//ATP1B3//ATP2A2//ATP5A1//ATP5K//ATP7A//ATP7A//ATP9A//ATP5O//ATP11A//ATP5J2//ATP5D//ATP5E//ATP2C2//AK3//ATP6V0B//ATP5F1//ATP5J//ATP6V1A//ATP6V0D1//ATP6V0E//ATP6V0A1//ATP5G3//ATP5L//ATP6AP1//ATP6V1C1//ATP6V1D
GO:0010628	positive regulation of gene expression	Biological process	142	614	4352	28914	1.53652	6.2e-08	5.44768e-07	TAF9//CELA1//BMP4//CEBPA//GABPB1//HMGB1//HNF4A//PPARG//RXRA//PAN2//ME2//TLR4//NR1H2//TLR2//SMO//HMGB2//MAPRE3//HNRNPAB//TRIM28//MAGED1//RAG1AP1//STAT5B//OVOL2//AHR//CTNNB1//CDX2//EGR1//IRF1//SMAD4//AFF1//NFE2L2//NFYA//RELA//SOX10//SOX18//TBX3//TCEA1//TFDP1//ZKSCAN17//USP21//SERTAD2//PHF5A//GPBP1//CAND1//TADA3//KLF5//CCNA2//CEBPB//PCBD1//DDIT3//DDX5//KLF2//SERTAD3//RBM39//MYC//NACA//NCOA1//ETV4//P…
GO:0048646	anatomical structure formation involved in morphogenesis	Biological process	114	467	4352	28914	1.62184	6.4e-08	5.58933e-07	OVOL2//RHOB//BMP4//KLF5//CASP8//COL4A1//ECM1//ELK3//AIMP1//EPAS1//EPHA2//PTK2//HIF1A//HMOX1//HSPG2//IL18//JUN//KDR//ANPEP//MMP2//PIGF//PTEN//PTK2B//RBPJ//SOX18//THY1//VEGFB//VEGFC//VASH1//TSPAN12//TNFRSF12A//NUS1//PDCD10//MMP19//AGGF1//ECSCR//RTN4//NAA15//CTNNB1//EDNRA//CXCL12//SEMA5A//SRF//TGFBR2//PAFAH1B1//TBPL1//MACF1//BMPR1A//EXT2//NF2//PRKAR1A//TLX2//ECSIT//TXNRD1//TWSG1//WLS//PSEN1//SEMA3C/…
GO:0051172	negative regulation of nitrogen compound metabolic process	Biological process	114	467	4352	28914	1.62184	6.4e-08	5.58933e-07	MLH1//CDT1//NR2F2//BMI1//CTNNB1//CBX4//CDX2//CEBPA//ATN1//EGR1//EPC1//NR2F6//HDAC5//HIPK3//HOXA7//ID3//ZBTB7A//MBD2//PPARG//RB1//RBL1//NCOR1//S100A1//SATB1//SIN3A//SKI//NCOR2//BPTF//ME2//ZEB1//TRIM28//TLE1//TXN1//YBX1//ZFP148//RBBP7//ZKSCAN17//IRF2BP2//ZFP238//HDAC7//RYBP//EID1//DRAP1//CTNNBIP1//FOXP4//HOPX//JDP2//UBTF//SMARCA5//SIRT7//SIRT2//SIRT3//SIRT4//SIRT1//PPOX//HMGB1//GEM//CELA1//BMP4//CA…
GO:0006401	RNA catabolic process	Biological process	20	38	4352	28914	3.49676	7.3e-08	6.35607e-07	PAN2//MAGOH//UPF1//RNPS1//SMG5//GM672//DCP1B//EXOSC10//PNRC2//DCPS//1500002O20RIK//PAN3//PARN//AUH//ZFP36L1//MLH1//LSM2//LSM7//LSM5//PNPT1//LSM6
GO:0009060	aerobic respiration	Biological process	16	26	4352	28914	4.08852	7.9e-08	6.85777e-07	ACO2//FH1//IDH1//IDH3G//IDH3B//MDH2//MDH1//OGDH//SUCLG2//IDH2//SUCLG1//SDHC//SDHD//IDH3A//ADSL//CAT//FXN
GO:0051187	cofactor catabolic process	Biological process	18	32	4352	28914	3.73716	8.5e-08	7.35646e-07	ACO2//FH1//IDH1//IDH3G//IDH3B//MDH2//MDH1//OGDH//SUCLG2//IDH2//SUCLG1//SDHC//SDHD//IDH3A//HMOX1//HMOX2//BLVRA//CBR3
GO:0045941	positive regulation of transcription	Biological process	134	575	4352	28914	1.5483	9.1e-08	7.85216e-07	TAF9//CELA1//BMP4//CEBPA//GABPB1//HMGB1//HNF4A//PPARG//RXRA//PAN2//ME2//TLR4//NR1H2//TLR2//SMO//HMGB2//MAPRE3//HNRNPAB//TRIM28//MAGED1//OVOL2//AHR//CTNNB1//CDX2//EGR1//IRF1//SMAD4//AFF1//NFE2L2//NFYA//RELA//SOX10//SOX18//TBX3//TCEA1//TFDP1//ZKSCAN17//USP21//SERTAD2//PHF5A//GPBP1//CAND1//UBTF//MED21//ARRB1//BMP3//ACVR1B//AGRN//ALX4//APP//ARNTL//BCL3//CDX1//CEBPB//CEBPD//CLOCK//CNBP//EPAS1//EPC1//F…
GO:0009719	response to endogenous stimulus	Biological process	74	269	4352	28914	1.82767	9.6e-08	8.25887e-07	ADORA2A//DBH//HPRT//THRA//AKT1//BCAR1//EIF4EBP1//EIF4EBP2//PIK3R2//PTPRA//SORBS1//GSK3A//MMP14//ME1//MSI1//TAC1//SPR//MAT2A//AGL//GHR//JAK2//PTPN11//CDO1//SIN3A//HMGCS1//VKORC1//MGST1//AACS//NCOA1//PRKCA//STRN3//CAV1//VDR//HADH//PPARA//STXBP3A//SCAP//PAK1//PRKCI//CAPN10//ADH1//CDK4//CYC1//AARS//HAP1//APEX1//ATP2A2//CCND3//STAT5B//STS//EIF2B1//EIF2B2//EIF2B5//AGTR1A//ARSA//CTNNB1//CD24A//HMOX1//MM…
GO:0051094	positive regulation of developmental process	Biological process	92	358	4352	28914	1.70736	9.8e-08	8.40583e-07	BMP4//SPRY1//VEGFC//SMO//SMAD4//THRA//RELA//CTNNB1//DMBT1//STAT5B//HSPA5//AMOT//RBM19//CSF1//NGFR//HOPX//PNP//H2-AA//HSP90AA1//CDX2//SOCS3//CLU//JAK2//NKX2-2//SRF//MAP2K1//CEBPA//PPARG//SFRP1//FNDC3B//CCK//SOCS5//IL4RA//HMGB1//HIF1A//SMAP1//RB1//JUN//BTG1//RHOA//ITGB1//MTAP1B//CXCL12//TIMP2//ACTR3//GNAS//IFI204//JUND//CNP//CAR2//KLF10//RTN4//C3//KDR//CX3CL1//TNFRSF1A//FXN//LIMK1//PAFAH1B1//TNFRSF…
GO:0006099	tricarboxylic acid cycle	Biological process	14	21	4352	28914	4.42923	1.2e-07	1.02623e-06	ACO2//FH1//IDH1//IDH3G//IDH3B//MDH2//MDH1//OGDH//SUCLG2//IDH2//SUCLG1//SDHC//SDHD//IDH3A
GO:0046496	nicotinamide nucleotide metabolic process	Biological process	20	39	4352	28914	3.4071	1.3e-07	1.10194e-06	PGD//G6PDX//TALDO1//TKT//TPI1//HIBADH//PGLS//GLYR1//CBR2//GPD2//IDH3G//IDH3B//MDH2//MDH1//OGDH//IDH3A//DCXR//NAPRT1//NAMPT//NADSYN1//HSD11B1
GO:0051098	regulation of binding	Biological process	38	107	4352	28914	2.3595	1.3e-07	1.10194e-06	CAT//MYC//TICAM1//AKTIP//MAP1LC3B//DDIT3//CALM3//CALM1//HIPK3//JAK2//TLR4//HMGB2//HMOX1//SMO//CTNNBIP1//PSEN1//IRAK2//HNF4A//PTHLH//TRIB1//THRA//AIDA//PCBD1//MAPK1//MAPK3//RAC3//TNFRSF11A//PPAP2B//BCL10//IKBKB//IRAK1//KRAS//MYD88//CCK//RELA//TRAF2//TLR2//UBE2N//YBX2//RUNX1T1//TAF10//SMAD4
GO:0051248	negative regulation of protein metabolic process	Biological process	38	107	4352	28914	2.3595	1.3e-07	1.10194e-06	IBTK//FKBP1A//IMPACT//PRKCA//PSEN1//PEBP1//FAM129A//DUSP6//PPAP2B//MDM2//CALR//EIF4EBP1//EIF4EBP2//FXR1//PAIP2B//EIF2AK4//YBX2//ATG5//CDK5//GCLC//BAG5//JUN//EIF2B1//EIF2B5//GIPC1//BAK1//CNKSR3//YWHAE//RELA//CAV1//HNF4A//IDE//TIMP2//NR1H2//SRP14//SRP9//CR1L//CD55
GO:0006916	anti-apoptosis	Biological process	42	124	4352	28914	2.25033	1.4e-07	1.17977e-06	MYC//PIK3R2//RTN4//G6PDX//NPM1//SERBP1//CAV1//CDKN1A//HMOX1//HSPD1//IGF1R//LRP1//PTK2B//SLC9A1//AKT1//STAT5B//ATF5//CIAPIN1//BIRC5//API5//BCL2L10//CEBPB//CFLAR//CLU//DAD1//GNAQ//SGK3//PRNP//PSEN1//PTMA//SOD1//SOD2//TPT1//MKL1//STRADB//PGAP2//CFDP1//AXL//BAG3//TAX1BP1//SPHK2//SYVN1//AVEN
GO:0051291	protein heterooligomerization	Biological process	31	79	4352	28914	2.60708	1.4e-07	1.17977e-06	RRM1//PDSS1//COL1A2//LIMS1//BCL10//CASP8//CTNNA1//CTNNB1//PCBD1//GCH1//GRB2//HRAS1//IDE//IGF1R//SQSTM1//PRKAB1//PRKAG1//RAD50//STXBP3A//TNFRSF1A//TRAF2//MED24//MAP2K1//GCHFR//YWHAB//PARVA//TSC1//UQCRH//TRADD//STRADA//PCBD2
GO:0009201	ribonucleoside triphosphate biosynthetic process	Biological process	32	83	4352	28914	2.56148	1.5e-07	1.24224e-06	NME1//NME2//PNP//NME3//ATP1A1//ATP1B1//ATP1B3//ATP2A2//ATP5A1//ATP5K//ATP7A//ATP7A//ATP9A//ATP5O//ATP11A//ATP5J2//ATP5D//ATP5E//ATP2C2//AK3//ATP6V0B//ATP5F1//ATP5J//ATP6V1A//ATP6V0D1//ATP6V0E//ATP6V0A1//ATP5G3//ATP5L//ATP6AP1//ATP6V1C1//ATP6V1D
GO:0009206	purine ribonucleoside triphosphate biosynthetic process	Biological process	32	83	4352	28914	2.56148	1.5e-07	1.24224e-06	NME1//NME2//PNP//NME3//ATP1A1//ATP1B1//ATP1B3//ATP2A2//ATP5A1//ATP5K//ATP7A//ATP7A//ATP9A//ATP5O//ATP11A//ATP5J2//ATP5D//ATP5E//ATP2C2//AK3//ATP6V0B//ATP5F1//ATP5J//ATP6V1A//ATP6V0D1//ATP6V0E//ATP6V0A1//ATP5G3//ATP5L//ATP6AP1//ATP6V1C1//ATP6V1D
GO:0045597	positive regulation of cell differentiation	Biological process	72	262	4352	28914	1.82579	1.5e-07	1.24224e-06	VEGFC//SMO//SMAD4//THRA//RELA//CTNNB1//DMBT1//STAT5B//PNP//H2-AA//HSP90AA1//CEBPA//PPARG//SFRP1//FNDC3B//CCK//SOCS5//IL4RA//HMGB1//HIF1A//SMAP1//CSF1//RB1//JUN//BTG1//RHOA//BMP4//ITGB1//MTAP1B//NKX2-2//CXCL12//TIMP2//ACTR3//GNAS//IFI204//JUND//CNP//CAR2//KLF10//RTN4//FXN//LIMK1//PAFAH1B1//TNFRSF12A//NDEL1//APC2//ANAPC2//KDR//NPTN//STK24//PTPRA//XRCC4//ACE//XRCC6//XRCC5//PLXNB2//SEMA4D//TIAM1//MET…
GO:0043085	positive regulation of catalytic activity	Biological process	84	321	4352	28914	1.73858	1.5e-07	1.24224e-06	ADORA1//F2R//GNAI2//JAK2//PSEN1//MAPKSP1//ROBLD3//RAB25//ARRB1//GHR//PTPN11//SOD1//TLR4//MUC20//MAP2K1//MAP2K3//AVPI1//BAK1//BCL10//CCK//GSPT1//MYC//PDCD6//ALG2//VCP//DIABLO//TNS1//PYCARD//HSPA5//ADORA2A//GNAQ//GNAS//PTHLH//ADCY6//ADCY9//AGTR1A//GNB1//PPOX//DGKD//EDNRA//LRP1//SPHK1//SPHK2//CARD10//IRAK2//TLR1//MAP3K11//TIRAP//CYCS//PSME1//PSME2//CAV1//FBLN1//DLG1//TGFBR2//STRADA//NF1//VRK3//TPM1/…
GO:0006612	protein targeting to membrane	Biological process	15	24	4352	28914	4.1524	1.5e-07	1.24224e-06	ARL6IP1//SSR3//SRP14//SRP54A//SRP9//SRP19//SRP72//MACF1//FBP1//TIMM13//TIMM10//TIMM8B//TIMM10//PEX26//ADORA1
GO:0008064	regulation of actin polymerization or depolymerization	Biological process	24	53	4352	28914	3.00853	1.5e-07	1.24224e-06	DBNL//ABP1//PFN1//ARPC1B//CORO1A//PFN2//SETD6//ARPC3//ARPC1A//ACTR3//ARPC5L//ARPC2//CLEC2I//PLEK//DSTN//RHOA//DLG1//RAC1//MLST8//CAPZA1//CAPZA2//SCIN//ELF3//TPM1//VIL1//GSN
GO:0006200	ATP catabolic process	Biological process	27	64	4352	28914	2.80287	1.6e-07	1.31749e-06	ATP6V0B//ATP1A1//ATP2A2//ATP5A1//ATP6V0D1//ATP7A//ATP7A//ATP6V0C//ERCC3//HSPA8//KIF1B//MSH2//MYH9//MYO9B//PGP//VPS4B//KATNA1//CLPX//ATP5L//IPO8//SMARCAL1//ATP5D//ATP6V1G2//ATP6V1G1//ATP6V1C1//ATP5E//LONP1//ABCC3
GO:0070925	organelle assembly	Biological process	18	33	4352	28914	3.62391	1.6e-07	1.31749e-06	RPS2//RPS14//RPS15//RPS6//RPS10//RPS25//ATG5//CTSD//PSEN1//BECN1//MAP1LC3A//ATG12//ATG16L1//SURF6//NIP7//TUBB5//SAC3D1//MLH1
GO:0001568	blood vessel development	Biological process	80	302	4352	28914	1.75996	1.7e-07	1.39584e-06	OVOL2//RHOB//BMP4//KLF5//CASP8//COL4A1//ECM1//ELK3//AIMP1//EPAS1//EPHA2//PTK2//HIF1A//HMOX1//HSPG2//IL18//JUN//KDR//ANPEP//MMP2//PIGF//PTEN//PTK2B//RBPJ//SOX18//THY1//VEGFB//VEGFC//VASH1//TSPAN12//TNFRSF12A//NUS1//PDCD10//MMP19//AGGF1//ECSCR//RTN4//NAA15//CTNNB1//EDNRA//CXCL12//SEMA5A//SRF//TGFBR2//ZFP36L1//CAV1//FZD4//CITED2//PTPRJ//QK//AMOT//SMO//HDAC7//CUL7//TIPARP//SEMA3C//BAI1//CD36//NF1//C3…
GO:0006164	purine nucleotide biosynthetic process	Biological process	61	211	4352	28914	1.92073	1.9e-07	1.54684e-06	ADSL//ADSS//THTPA//ADCY6//ADCY9//ATP5A1//ATP5D//ATP5E//ADK//IMPDH2//GUCA2B//GUCY2C//CNP//GUCY1B3//NME1//NME2//PNP//NME3//ATIC//PAICS//ATP1A1//ATP1B1//ATP1B3//ATP2A2//ATP5K//ATP7A//ATP7A//ATP9A//ATP5O//ATP11A//ATP5J2//ATP2C2//AK3//ADORA2A//GNAQ//GNAS//PTHLH//ADORA1//S1PR3//GNAI2//NPB//AMPD2//ADAL//ATP6V0B//ATP5F1//ATP5J//ATP6V1A//ATP6V0D1//ATP6V0E//ATP6V0A1//ATP5G3//ATP5L//ATP6AP1//ATP6V1C1//ATP6V…
GO:0012502	induction of programmed cell death	Biological process	58	197	4352	28914	1.95605	1.9e-07	1.54684e-06	PPP3CB//PNP//APP//BCL10//NGFRAP1//CASP4//CASP2//CASP6//CEBPB//DAPK2//GPX1//NR4A1//MPV17//MUC2//NGFR//NSMAF//PRKCD//PTEN//PHLDA1//KLF10//ZMAT3//PRKRA//USP7//SERINC3//RIPK3//TRP53INP1//PERP//DIABLO//CTNNBL1//TNS1//PYCARD//SHISA5//IKBIP//TFPT//TRADD//PRDX1//TICAM1//CD24A//CD3E//TM2D1//BCL2L10//IL18//VDR//MSH6//MYC//PRKCA//HTRA2//2810002N01RIK//HMOX1//MED1//MLH1//UACA//JAK2//ADORA2A//CLEC2D//BCL3//IF…
GO:0030258	lipid modification	Biological process	30	76	4352	28914	2.62257	1.9e-07	1.54684e-06	PHYH//PEX13//ACOX1//DCI//HADH//HSD17B4//PEX7//PEX5//HADHB//PECI//ACAA2//ACOX3//ECHS1//HADHA//SCD1//CD36//PPARG//MLYCD//B4GALNT2//DBI//CPT1A//ACSL5//ACADL//ACADM//ACADS//PPARA//SPHK1//SPHK2//PTEN//OCRL//SACM1L
GO:0007017	microtubule-based process	Biological process	56	188	4352	28914	1.97902	2e-07	1.6191e-06	TUBG1//MYH9//BBS4//BIRC5//CNP//PTK2//PAFAH1B1//UXT//SS18//MTAP1S//GABARAP//NDEL1//MTAP1B//KIF22//DNAHC3//DYNC1H1//KIF1B//KIF21A//KIF5A//KIF5C//KLC1//KLC2//KTN1//TUBA4A//TUBB4//TUBB5//DYNC1LI1//DNAHC3//TUBD1//ACTR10//STMN1//NEDD1//STMN3//HDAC5//RALBP1//DCTN2//GADD45A//NEURL1A//APP//DST//KATNA1//KATNB1//XPO1//NPM1//ROCK2//CENPJ//CRYAB//CAV1//CDKN1B//IFT46//HAP1//MAP2K1//SAC3D1//MLH1//PEX13//DCTN3//…
GO:0046777	protein amino acid autophosphorylation	Biological process	33	88	4352	28914	2.49144	2e-07	1.6191e-06	JUN//VEGFC//RAP2A//CLK3//CSNK1G2//CAMK2D//IRAK2//BCR//CAMK2D//CAMK2G//CDK5//CLK1//CLK4//CSNK2A1//EIF2A//PTK2//HK1//IGF1R//IRAK1//JAK2//KDR//PAK1//PRKCD//TRIM24//TRIM28//ULK1//PIM3//PAK2//WNK1//MAP3K11//LRRK2//VRK2//CSNK1G3//TNK1
GO:0018130	heterocycle biosynthetic process	Biological process	24	54	4352	28914	2.95282	2.3e-07	1.85156e-06	MTHFD1//ADK//APRT//HPRT//ALDH5A1//ALDH4A1//PYCR2//QDPR//PCBD1//GCH1//SPR//PCBD2//MOCS2//NFS1//FLAD1//MOCS1//MOCS3//CPOX//FECH//HMBS//ALAD//PPOX//UROD//ALAS1//TMEM14C//MTHFD1L
GO:0030832	regulation of actin filament length	Biological process	24	54	4352	28914	2.95282	2.3e-07	1.85156e-06	DBNL//ABP1//PFN1//CORO1A//ARPC1B//PFN2//SETD6//ARPC3//ARPC1A//ACTR3//ARPC5L//ARPC2//CLEC2I//PLEK//DSTN//RHOA//DLG1//RAC1//MLST8//CAPZA1//CAPZA2//SCIN//ELF3//TPM1//VIL1//GSN
GO:0051130	positive regulation of cellular component organization	Biological process	57	194	4352	28914	1.95206	2.6e-07	2.08724e-06	HSP90AA1//RAC1//ACTR3//SMAD4//NPM1//ROCK2//FIG4//HMGB1//ITGB1//NPTN//SPHK1//DPYSL3//KATNB1//PLEK//DSTN//RHOA//DLG1//MLST8//ARPC2//NCOR1//CAV1//CDKN1B//MTAP1B//PLA2G4A//CCK//CD24A//BBS4//FXN//LIMK1//PAFAH1B1//TNFRSF12A//NDEL1//APC2//ANAPC2//CBLL1//PEBP1//AHR//CAND1//EIF5A2//ERF//STK24//CXCL12//C3//PTK2//CD47//PROS1//PLXNB2//SEMA4D//TIAM1//METRN//SRF//PFN1//TAC1//SPR//PRKCA//CD36//PRKCI//SORBS1//NR…
GO:0009991	response to extracellular stimulus	Biological process	43	131	4352	28914	2.1808	2.7e-07	2.15551e-06	ATG5//CTSD//PSEN1//BECN1//MAP1LC3A//ATG12//ATG16L1//ACAA1A//ADSL//ARSA//CD3E//ALAD//SUOX//AHCY//AGL//AACS//DPYD//GAS6//EIF2AK4//SOD1//SOD2//CAPN10//FOS//AES//AXL//GSDMD//AKT1//PYY//CCK//PPARA//ADH1//IGF2R//KLF4//NCOA1//SLC10A3//RPL36AL//RPL36A//RBP1//VDR//ACADM//ATG7//KPNA2//JUN//TRIM24//RXRB//DSP
GO:0032970	regulation of actin filament-based process	Biological process	30	77	4352	28914	2.58851	2.7e-07	2.15551e-06	DBNL//ABP1//PFN1//CORO1A//ARPC1B//PFN2//SETD6//ARPC3//ARPC1A//ACTR3//ARPC5L//ARPC2//CLEC2I//PLEK//DSTN//RHOA//DLG1//RAC1//MLST8//PAK1//TSC1//TAC1//SPR//KANK2//KANK3//CAPZA1//CAPZA2//SCIN//ELF3//TPM1//VIL1//GSN//CNN2
GO:0051260	protein homooligomerization	Biological process	33	89	4352	28914	2.46345	2.8e-07	2.22917e-06	SHMT2//ACADL//ACADM//ACADS//ALDH1A1//PCBD1//GFPT1//HSD17B10//IDE//KCNJ10//PFKL//PFKM//DHPS//DCTPP1//PCBD2//OGT//ALOX5AP//ACAT1//ANXA5//BCL10//CAV1//CDH1//CPT1A//LNX2//GCH1//NPM1//PRNP//SOD2//MUC20//PROSAPIP1//VCP//CLPP//HAO2
GO:0046356	acetyl-CoA catabolic process	Biological process	14	22	4352	28914	4.2279	2.9e-07	2.30242e-06	ACO2//FH1//IDH1//IDH3G//IDH3B//MDH2//MDH1//OGDH//SUCLG2//IDH2//SUCLG1//SDHC//SDHD//IDH3A
GO:0015985	energy coupled proton transport, down electrochemical gradient	Biological process	17	31	4352	28914	3.6434	3.2e-07	2.52668e-06	ATP6V0B//ATP5A1//ATP5F1//ATP5J//ATP5K//ATP6V1A//ATP6V0D1//ATP6V0E//ATP6V0A1//ATP5G3//ATP5L//ATP5O//ATP6AP1//ATP5D//ATP6V1C1//ATP5E//ATP6V1D
GO:0015986	ATP synthesis coupled proton transport	Biological process	17	31	4352	28914	3.6434	3.2e-07	2.52668e-06	ATP6V0B//ATP5A1//ATP5F1//ATP5J//ATP5K//ATP6V1A//ATP6V0D1//ATP6V0E//ATP6V0A1//ATP5G3//ATP5L//ATP5O//ATP6AP1//ATP5D//ATP6V1C1//ATP5E//ATP6V1D
GO:0010035	response to inorganic substance	Biological process	43	132	4352	28914	2.16428	3.5e-07	2.75601e-06	CAT//GPX1//PRDX1//PRKCA//SOD1//SOD2//ALAD//CASP6//ABAT//ABCC8//ATP7A//CDK4//NCAM1//GCLC//AS3MT//GSS//PRNP//GSN//TAT//CRYAB//HMOX1//MMP2//PTK2B//PARK7//PRDX3//GPX3//TXNRD1//GPX4//VDR//ANXA7//APOBEC1//CAV1//GDI1//PDCD6//ALG2//PLA2G4A//S100A16//HAP1//APEX1//ANXA1//AXL//FABP4//CDKN1B//CEBPA//PPARG//GSK3A
GO:0032956	regulation of actin cytoskeleton organization	Biological process	29	74	4352	28914	2.60367	3.7e-07	2.90556e-06	DBNL//ABP1//PFN1//CORO1A//ARPC1B//PFN2//SETD6//ARPC3//ARPC1A//ACTR3//ARPC5L//ARPC2//CLEC2I//PLEK//DSTN//RHOA//DLG1//RAC1//MLST8//TSC1//TAC1//SPR//KANK2//KANK3//CAPZA1//CAPZA2//SCIN//ELF3//TPM1//VIL1//GSN//PAK1
GO:0006917	induction of apoptosis	Biological process	57	196	4352	28914	1.93214	3.8e-07	2.95989e-06	PPP3CB//PNP//PRDX1//TICAM1//CD24A//CD3E//TM2D1//BCL2L10//NGFRAP1//IL18//VDR//MSH6//MYC//PRKCA//HTRA2//2810002N01RIK//HMOX1//MED1//MLH1//UACA//GPX1//JAK2//DIABLO//ADORA2A//CLEC2D//BCL3//IFI204//NUPR1//STAT5B//APP//BCL10//CASP4//CASP2//CASP6//CEBPB//DAPK2//NR4A1//MPV17//MUC2//NGFR//NSMAF//PRKCD//PTEN//PHLDA1//KLF10//ZMAT3//PRKRA//USP7//SERINC3//RIPK3//TRP53INP1//PERP//CTNNBL1//TNS1//PYCARD//SHISA5/…
GO:0000165	MAPKKK cascade	Biological process	65	234	4352	28914	1.84551	3.8e-07	2.95989e-06	ADORA1//F2R//GNAI2//JAK2//PSEN1//MAPKSP1//ROBLD3//RAB25//ARRB1//GHR//PTPN11//SOD1//TLR4//MUC20//MAP2K1//MAP2K3//AVPI1//CAV1//PRKCA//MAPK1//MAPK3//PTK2//IRAK1//MYD88//NRBP1//STRADB//MAP3K11//PTPLAD1//TIRAP//BCL10//PRDX1//CCK//CD24A//GRB2//PSAP//TIMP2//IGF1R//NF1//NF2//PEBP1//CTNNB1//CD36//ITGB1//ITGB3//PRKCD//TRAF7//NENF//PTK2B//HIPK3//SFRP1//SFRP5//TRAF2//AIDA//AKT1//CDC42SE1//CDC42//CRYAB//VRK3/…
GO:0030833	regulation of actin filament polymerization	Biological process	22	48	4352	28914	3.04509	3.8e-07	2.95989e-06	DBNL//ABP1//PFN1//RHOA//DLG1//RAC1//MLST8//ACTR3//ARPC2//CAPZA1//CAPZA2//SCIN//ELF3//TPM1//VIL1//GSN//ARPC1B//CORO1A//PFN2//SETD6//ARPC3//ARPC1A//ARPC5L//CLEC2I
GO:0031667	response to nutrient levels	Biological process	38	111	4352	28914	2.27447	4e-07	3.10728e-06	ATG5//CTSD//PSEN1//BECN1//MAP1LC3A//ATG12//ATG16L1//ACAA1A//ADSL//ARSA//CD3E//ALAD//SUOX//AHCY//AGL//AACS//DPYD//GAS6//EIF2AK4//AKT1//PYY//CCK//PPARA//ADH1//IGF2R//KLF4//NCOA1//SLC10A3//RPL36AL//RPL36A//RBP1//VDR//ACADM//ATG7//KPNA2//JUN//TRIM24//RXRB//SOD1//SOD2//CAPN10
GO:0001944	vasculature development	Biological process	81	313	4352	28914	1.71933	4.1e-07	3.1764e-06	OVOL2//RHOB//BMP4//KLF5//CASP8//COL4A1//ECM1//ELK3//AIMP1//EPAS1//EPHA2//PTK2//HIF1A//HMOX1//HSPG2//IL18//JUN//KDR//ANPEP//MMP2//PIGF//PTEN//PTK2B//RBPJ//SOX18//THY1//VEGFB//VEGFC//VASH1//TSPAN12//TNFRSF12A//NUS1//PDCD10//MMP19//AGGF1//ECSCR//RTN4//NAA15//JMJD6//AGTR1A//ATP7A//CDX2//COL3A1//COL5A1//CITED2//PSEN1//SPHK1//TBX3//GATAD2A//SPHK2//PPAP2B//CTNNB1//EDNRA//CXCL12//SEMA5A//SRF//TGFBR2//ZFP…
GO:0032269	negative regulation of cellular protein metabolic process	Biological process	34	95	4352	28914	2.3778	4.9e-07	3.78601e-06	IBTK//FKBP1A//IMPACT//PRKCA//PSEN1//PEBP1//FAM129A//DUSP6//PPAP2B//CALR//EIF4EBP1//EIF4EBP2//FXR1//PAIP2B//EIF2AK4//YBX2//ATG5//CDK5//GCLC//BAG5//JUN//EIF2B1//EIF2B5//GIPC1//BAK1//CNKSR3//YWHAE//CAV1//HNF4A//IDE//TIMP2//NR1H2//SRP14//SRP9
GO:0051270	regulation of cellular component movement	Biological process	53	179	4352	28914	1.96717	5.2e-07	4.00706e-06	ADORA1//ITGB3//MADCAM1//TLR2//HIF1A//TAC1//SPR//ACE//F3//PTK2//HMGB1//P2RY6//HAP1//APEX1//AKT1//CDK5//LAMA3//LAMA5//RAC1//CXCL12//VCL//AMOT//RTN4//CBLL1//ARHGAP8//AIF1//CORO1A//CSF1//DIAP1//ITGB1//JAK2//KDR//FURIN//PTK2B//SPHK1//MAP2K1//RRAS2//CNN2//MUC2//NF1//PTEN//SRF//THY1//RAP2A//EPHA2//VEGFC//RYK//CDKN1B//STMN1//STAT5B//CHST3//BBS4//MPP1//B4GALT1
GO:0017038	protein import	Biological process	36	104	4352	28914	2.29979	5.8e-07	4.44564e-06	ARNTL//MAPK1//MAPK3//THRA//CRY2//KPNA1//KPNA2//KPNA6//RAN//SNUPN//NUTF2//TMCO6//NOP58//IPO4//BID//YWHAZ//TIMM13//TIMM10//TIMM8B//TIMM8A1//TIMM10//MTX2//ELF3//NFKBIB//JAK2//PEX16//PEX7//PEX13//GRPEL1//HNF4A//LMNA//FZD1//SMO//UACA//PRDX1//NF1//PEX26//SMAD4
GO:0071806	protein transmembrane transport	Biological process	36	104	4352	28914	2.29979	5.8e-07	4.44564e-06	ARNTL//MAPK1//MAPK3//THRA//CRY2//KPNA1//KPNA2//KPNA6//RAN//SNUPN//NUTF2//TMCO6//NOP58//IPO4//BID//YWHAZ//TIMM13//TIMM10//TIMM8B//TIMM8A1//TIMM10//MTX2//ELF3//NFKBIB//JAK2//PEX16//PEX7//PEX13//GRPEL1//HNF4A//LMNA//FZD1//SMO//UACA//PRDX1//NF1//PEX26//SMAD4
GO:0022904	respiratory electron transport chain	Biological process	17	32	4352	28914	3.52954	5.9e-07	4.51029e-06	DLD//NDUFB8//NDUFC2//UQCRC1//UQCR10//UQCRH//UQCR11//UQCRB//CYCS//SLC37A1//NDUFS1//COQ7//SLC25A13//SLC25A12//SOD2//ALDH5A1//NDUFA5
GO:0019362	pyridine nucleotide metabolic process	Biological process	20	42	4352	28914	3.16373	6e-07	4.5746e-06	PGD//G6PDX//TALDO1//TKT//TPI1//HIBADH//PGLS//GLYR1//CBR2//GPD2//IDH3G//IDH3B//MDH2//MDH1//OGDH//IDH3A//DCXR//NAPRT1//NAMPT//NADSYN1//HSD11B1
GO:0051289	protein homotetramerization	Biological process	15	26	4352	28914	3.83299	6.6e-07	5.01879e-06	SHMT2//ACADL//ACADM//ACADS//ALDH1A1//PCBD1//GFPT1//HSD17B10//IDE//KCNJ10//PFKL//PFKM//DHPS//DCTPP1//PCBD2
GO:0042559	pteridine and derivative biosynthetic process	Biological process	11	15	4352	28914	4.87215	6.7e-07	5.08142e-06	QDPR//PCBD1//GCH1//SPR//PCBD2//MOCS2//NFS1//FLAD1//MOCS1//MOCS3//MTHFD1L
GO:0010629	negative regulation of gene expression	Biological process	113	483	4352	28914	1.55436	7.3e-07	5.52194e-06	NR2F2//BMI1//CTNNB1//CBX4//CDX2//CEBPA//ATN1//EGR1//EPC1//NR2F6//HDAC5//HIPK3//HOXA7//ID3//ZBTB7A//MBD2//PPARG//RB1//RBL1//NCOR1//S100A1//SATB1//SIN3A//SKI//NCOR2//BPTF//ME2//ZEB1//TRIM28//TLE1//TXN1//YBX1//ZFP148//RBBP7//ZKSCAN17//IRF2BP2//ZFP238//HDAC7//RYBP//EID1//DRAP1//CTNNBIP1//FOXP4//HOPX//JDP2//UBTF//SMARCA5//SIRT7//SIRT2//SIRT3//SIRT4//SIRT1//MYC//CELA1//BMP4//CAV1//NFIX//PER1//NR1H2//SM…
GO:0051262	protein tetramerization	Biological process	19	39	4352	28914	3.23674	7.4e-07	5.58293e-06	SHMT2//ACADL//ACADM//ACADS//ALDH1A1//PCBD1//GFPT1//HSD17B10//IDE//KCNJ10//PFKL//PFKM//DHPS//DCTPP1//PCBD2//RRM1//PDSS1//CBR2//ME1//MTMR2
GO:0006913	nucleocytoplasmic transport	Biological process	41	127	4352	28914	2.14486	8.4e-07	6.32084e-06	NPM1//ARNTL//MAPK1//MAPK3//THRA//CRY2//KPNA1//KPNA2//KPNA6//RAN//SNUPN//NUTF2//TMCO6//SFRS13A//NUP133//NOP58//IPO4//XPO1//HSPA9//CCHCR1//XPO5//ELF3//NFKBIB//JAK2//HNF4A//LMNA//FZD1//SMO//UACA//PRDX1//NF1//PPP1R12A//PTPN11//CDK5//TXN1//MDM2//KHDRBS1//SMAD4//MLXIP//MLX//AAAS//NUP54//RANGRF
GO:0051049	regulation of transport	Biological process	114	490	4352	28914	1.54571	8.8e-07	6.60458e-06	RALB//SPHK1//ADORA1//TAC1//SPR//THRA//GNAQ//PPOX//NFKBIB//CPT1A//HNF4A//ENSA//HK1//BAK1//CAV1//ACSL5//AKT1//CNKSR3//CAP1//NEDD4//NEDD4L//IRAK1//ABCG4//NR1H2//FKBP1B//ADORA2A//DPYSL2//PRKCD//PRKCI//SORBS1//CAPN10//PTPN11//NMU//MYO5A//RAB3D//PCLO//RALA//RAB3B//RAB27B//NF1//RUFY1//PICALM//SYNJ2BP//BIN1//EHD4//PLA2G4A//GLUD1//JAK2//PFKM//SERP1//OXCT1//AACS//TNFRSF11A//SYNGR3//CXCL12//RTN4//ADRBK1//CL…
GO:0033124	regulation of GTP catabolic process	Biological process	33	93	4352	28914	2.35749	9e-07	6.71969e-06	ASAP1//AGAP1//ARFGAP3//ARAP1//SMAP2//SMAP1//TBC1D10A//TBC1D25//TBC1D17//RABGAP1L//TBC1D2//SGSM1//TBC1D15//GRTP1//TBC1D2B//TBC1D23//TBC1D10B//TBC1D13//TBC1D9B//STMN3//MLST8//NF1//PAFAH1B1//MAP2K1//SIPA1L1//PTK2B//NDEL1//SPRY1//GDI1//GDI2//AMPH//RALBP1//THY1
GO:0043087	regulation of GTPase activity	Biological process	33	93	4352	28914	2.35749	9e-07	6.71969e-06	ASAP1//AGAP1//ARFGAP3//ARAP1//SMAP2//SMAP1//TBC1D10A//TBC1D25//TBC1D17//RABGAP1L//TBC1D2//SGSM1//TBC1D15//GRTP1//TBC1D2B//TBC1D23//TBC1D10B//TBC1D13//TBC1D9B//STMN3//MLST8//NF1//PAFAH1B1//MAP2K1//SIPA1L1//PTK2B//NDEL1//SPRY1//RALBP1//THY1//GDI1//GDI2//AMPH
GO:0048729	tissue morphogenesis	Biological process	83	329	4352	28914	1.67611	9.2e-07	6.85127e-06	CTNNB1//EDNRA//CXCL12//SEMA5A//SRF//TGFBR2//BMP4//DLG1//LAMA5//SMAD4//MYC//PBX1//PIGF//WNT9B//CTNNBIP1//MACF1//BMPR1A//EXT2//NF2//PRKAR1A//TLX2//ECSIT//TXNRD1//TWSG1//WLS//CTNND1//CASP8//COQ7//IFT52//OVOL2//GATAD2A//BBS4//BCL10//COBL//LMO4//PFN1//SFRP1//SKI//HECTD1//VASP//GRLF1//TSC1//PTK7//OPA1//NPM1//HIF1A//PSEN1//TBX3//CAR2//KRT17//SERPINB5//CHUK//DAG1//ALDH1A1//ALDH1A3//VEGFC//GRSF1//ATP7A//C…
GO:0006754	ATP biosynthetic process	Biological process	28	73	4352	28914	2.54832	9.8e-07	7.27928e-06	AK3//ATP6V0B//ATP5A1//ATP5F1//ATP5J//ATP5K//ATP6V1A//ATP6V0D1//ATP6V0E//ATP6V0A1//ATP5G3//ATP5L//ATP5O//ATP6AP1//ATP5D//ATP6V1C1//ATP5E//ATP6V1D//ATP1A1//ATP1B1//ATP1B3//ATP2A2//ATP7A//ATP7A//ATP9A//ATP11A//ATP5J2//ATP2C2
GO:0032318	regulation of Ras GTPase activity	Biological process	29	77	4352	28914	2.50223	9.9e-07	7.33465e-06	ASAP1//AGAP1//ARFGAP3//ARAP1//SMAP2//SMAP1//TBC1D10A//TBC1D25//TBC1D17//RABGAP1L//TBC1D2//SGSM1//TBC1D15//GRTP1//TBC1D2B//TBC1D23//TBC1D10B//TBC1D13//TBC1D9B//STMN3//MLST8//PAFAH1B1//NF1//MAP2K1//SIPA1L1//PTK2B//NDEL1//SPRY1//RALBP1
GO:0061061	muscle structure development	Biological process	73	280	4352	28914	1.73214	1.1e-06	8.12872e-06	SEMA3C//ALX4//CRYAB//FXR1//LAMA5//TAGLN//TAGLN2//USP2//MBNL1//SIRT1//NR2F2//RHOA//CAV1//CDK5//NF1//ZFP238//CAPN2//MYH9//NEO1//IFRD1//AGRN//PAK1//SNTA1//AFG3L2//F2R//THRA//GPX1//SKI//QK//BIN1//ACTG1//ITGB1//BMP4//BTG1//HMGB1//HDAC7//NPM1//ME2//SDC1//NGFR//SERP1//HSPG2//PTEN//CXADR//ACTA1//RCAN1//HDAC5//DLG1//ZFAND5//TIPARP//PTCD2//APP//CTNNB1//CHUK//KRAS//RB1//ZEB1//EPC1//MORF4L2//HOPX//ACADM//CAC…
GO:0045454	cell redox homeostasis	Biological process	24	58	4352	28914	2.74918	1.2e-06	8.82245e-06	1810046J19RIK//TXNDC5//TXNDC11//PRDX3//HAP1//APEX1//PDIA4//DDIT3//DLD//GSR//NXN//P4HB//PRDX1//TXN1//TXNRD1//PRDX4//TXNDC12//DNAJC10//2810407C02RIK//TXNDC15//TXNDC16//2700094K13RIK//GLRX5//SH3BGRL3//GLRX//PTGES2
GO:0051347	positive regulation of transferase activity	Biological process	49	165	4352	28914	1.97302	1.2e-06	8.82245e-06	ADORA1//F2R//GNAI2//JAK2//PSEN1//MAPKSP1//ROBLD3//RAB25//ARRB1//GHR//PTPN11//SOD1//TLR4//MUC20//MAP2K1//MAP2K3//AVPI1//HSPA5//DGKD//ADORA2A//CCK//EDNRA//PPOX//LRP1//SPHK1//SPHK2//CARD10//IRAK2//TLR1//MAP3K11//TIRAP//BCL10//DLG1//TGFBR2//STRADA//DUSP12//PTK2B//CD24A//IRAK1//KRAS//PRKCD//MAGED1//CDC42//KLK1B4//RAC1//CDK5//CSF1//NPM1//PARM1//SERINC2//SERINC1
GO:0051169	nuclear transport	Biological process	41	129	4352	28914	2.11161	1.3e-06	9.53333e-06	NPM1//ARNTL//MAPK1//MAPK3//THRA//CRY2//KPNA1//KPNA2//KPNA6//RAN//SNUPN//NUTF2//TMCO6//SFRS13A//NUP133//NOP58//IPO4//XPO1//HSPA9//CCHCR1//XPO5//CDK5//MLXIP//MLX//AAAS//NUP54//RANGRF//ELF3//NFKBIB//JAK2//HNF4A//LMNA//FZD1//SMO//UACA//PRDX1//NF1//PPP1R12A//PTPN11//TXN1//MDM2//KHDRBS1//SMAD4
GO:0040008	regulation of growth	Biological process	81	322	4352	28914	1.67128	1.4e-06	1.02406e-05	CDH13//IGFBP5//TSG101//HTRA1//PCSK1N//PAN3//AGRN//AKT1//RHOA//CD81//PTK2//KRT17//PTK2B//MPV17//EXTL3//SFN//CTH//CRYAB//SERTAD3//NF2//PPARG//ZMAT3//SERTAD1//SERTAD2//CGREF1//TNK1//RTN4//TIRAP//CD36//MYD88//SCD1//TLR2//PARP1//APP//G6PDX//GHR//HDAC3//CNP//PTPN11//NCOR1//SOD1//SPR//STAT3//STAT5B//HTRA2//AFG3L2//FXN//CSF1//CELF1//DLG1//PEX5//SPNB4//HOPX//LIMK1//MTAP1B//PAFAH1B1//TNFRSF12A//NDEL1//APC2…
GO:0030811	regulation of nucleotide catabolic process	Biological process	34	99	4352	28914	2.28172	1.5e-06	1.09167e-05	ASAP1//AGAP1//ARFGAP3//ARAP1//SMAP2//SMAP1//TBC1D10A//TBC1D25//TBC1D17//RABGAP1L//TBC1D2//SGSM1//TBC1D15//GRTP1//TBC1D2B//TBC1D23//TBC1D10B//TBC1D13//TBC1D9B//STMN3//MLST8//NF1//PAFAH1B1//MAP2K1//TPM1//SIPA1L1//PTK2B//NDEL1//SPRY1//GDI1//GDI2//AMPH//RALBP1//THY1
GO:0033121	regulation of purine nucleotide catabolic process	Biological process	34	99	4352	28914	2.28172	1.5e-06	1.09167e-05	ASAP1//AGAP1//ARFGAP3//ARAP1//SMAP2//SMAP1//TBC1D10A//TBC1D25//TBC1D17//RABGAP1L//TBC1D2//SGSM1//TBC1D15//GRTP1//TBC1D2B//TBC1D23//TBC1D10B//TBC1D13//TBC1D9B//STMN3//MLST8//NF1//PAFAH1B1//MAP2K1//TPM1//SIPA1L1//PTK2B//NDEL1//SPRY1//GDI1//GDI2//AMPH//RALBP1//THY1
GO:0006103	2-oxoglutarate metabolic process	Biological process	9	11	4352	28914	5.43587	1.6e-06	1.16151e-05	GOT2//DLD//GHR//IDH3G//IDH3B//OGDH//STAT5B//CCBL2//IDH3A
GO:0060429	epithelium development	Biological process	92	380	4352	28914	1.60851	1.7e-06	1.22792e-05	CTNNB1//EDNRA//CXCL12//SEMA5A//SRF//TGFBR2//BMP4//DLG1//LAMA5//SMAD4//MYC//PBX1//PIGF//WNT9B//CTNNBIP1//CTNND1//CASP8//COQ7//IFT52//OVOL2//GATAD2A//BBS4//BCL10//COBL//LMO4//PFN1//SFRP1//SKI//HECTD1//VASP//GRLF1//TSC1//PTK7//OPA1//GPX1//NPM1//HIF1A//PSEN1//TBX3//CAR2//KRT17//SERPINB5//CHUK//DAG1//B4GALT1//ALDH1A1//ALDH1A3//CDC42//VEGFC//GRSF1//MADCAM1//RBPJ//TSG101//MAP2K1//IRF6//SFN//CBFA2T2//FZD…
GO:0051101	regulation of DNA binding	Biological process	31	87	4352	28914	2.36735	1.7e-06	1.22792e-05	CAT//DDIT3//CALM3//CALM1//HIPK3//JAK2//TLR4//HMGB2//HMOX1//SMO//CTNNBIP1//IRAK2//HNF4A//PTHLH//TRIB1//THRA//MAPK1//MAPK3//RAC3//TNFRSF11A//PPAP2B//TICAM1//BCL10//IKBKB//IRAK1//KRAS//MYD88//CCK//RELA//TRAF2//TLR2//UBE2N//RUNX1T1//TAF10
GO:0006403	RNA localization	Biological process	26	67	4352	28914	2.57821	1.8e-06	1.29367e-05	SFRS13A//NUP133//NPM1//STAU1//KHDRBS1//XPO1//MAGOH//NUP62//QK//EIF5A2//THOC4//ENY2//HNRNPA3//NXT2//G3BP2//NUP54//THOC6//NUP85//BAT1A//NUP210//REFBP2//MAGOHB//MAGOH//NUP93//SEH1L//LRPPRC//SENP2
GO:0016481	negative regulation of transcription	Biological process	101	428	4352	28914	1.56782	1.8e-06	1.29367e-05	NR2F2//BMI1//CTNNB1//CBX4//CDX2//CEBPA//ATN1//EGR1//EPC1//NR2F6//HDAC5//HIPK3//HOXA7//ID3//ZBTB7A//MBD2//PPARG//RB1//RBL1//NCOR1//S100A1//SATB1//SIN3A//SKI//NCOR2//BPTF//ME2//ZEB1//TRIM28//TLE1//TXN1//YBX1//ZFP148//RBBP7//ZKSCAN17//IRF2BP2//ZFP238//HDAC7//RYBP//EID1//DRAP1//CTNNBIP1//FOXP4//HOPX//JDP2//UBTF//SMARCA5//SIRT7//SIRT2//SIRT3//SIRT4//SIRT1//CELA1//BMP4//CAV1//MYC//NFIX//PER1//NR1H2//SM…
GO:0006725	cellular aromatic compound metabolic process	Biological process	43	140	4352	28914	2.04061	2e-06	1.43383e-05	GCH1//AMPD2//1190003J15RIK//APRT//HPRT//TYMP//UMPS//DHODH//DPYD//ALDH6A1//MAT2A//SPR//TAT//ATP7A//DBH//MAOA//SULT1A1//QDPR//PCBD1//PCBD2//THTPA//MOCS2//NFS1//FLAD1//MOCS1//MOCS3//IL4I1//MTHFD1L//MTHFD1//FPGS//MTHFSD//HAO2//EPHX2//MAPK1//EPAS1//DDC//DNMT1//PCMT1//FECH//PPOX//UROD//FBP1//ANPEP//SQLE
GO:0000956	nuclear-transcribed mRNA catabolic process	Biological process	15	28	4352	28914	3.5592	2.4e-06	1.71633e-05	PAN2//MAGOH//UPF1//RNPS1//SMG5//GM672//DCP1B//EXOSC10//PNRC2//DCPS//1500002O20RIK//PAN3//PARN//AUH//ZFP36L1//MLH1
GO:0032535	regulation of cellular component size	Biological process	63	236	4352	28914	1.77357	2.5e-06	1.77901e-05	NPM1//SOCS5//CDH13//IGFBP5//TSG101//HTRA1//DBNL//ABP1//PFN1//CORO1A//AKT1//RHOA//CD81//PTK2//KRT17//PTK2B//MPV17//EXTL3//SFN//CTH//CRYAB//SERTAD3//NF2//PPARG//ZMAT3//SERTAD1//SERTAD2//CGREF1//TNK1//RTN4//ARPC1B//PFN2//SETD6//ARPC3//ARPC1A//ACTR3//ARPC5L//ARPC2//CLEC2I//PLEK//DSTN//DLG1//RAC1//MLST8//FXN//LIMK1//MTAP1B//PAFAH1B1//TNFRSF12A//NDEL1//APC2//ANAPC2//TSC1//CDK4//APP//ULK1//CXCL12//RYK//…
GO:0044275	cellular carbohydrate catabolic process	Biological process	28	76	4352	28914	2.44773	2.5e-06	1.77901e-05	PYGB//GAA//AGL//PPP1CB//BPGM//HK1//HK2//MDH2//MDH1//OGDH//PDHA1//PFKL//PFKM//PGAM1//PGK1//TPI1//DLAT//GM6498//PDHB//PGD//G6PDX//TALDO1//TKT//HIBADH//PGLS//GLYR1//GLB1//HSD11B1//HMGB1
GO:0043409	negative regulation of MAPKKK cascade	Biological process	14	25	4352	28914	3.72055	2.6e-06	1.83208e-05	AIDA//AKT1//CDC42SE1//VRK3//KLF4//CNKSR3//TLR4//SPRY1//DUSP6//CAV1//IGF1R//NF1//NF2//PEBP1
GO:0019725	cellular homeostasis	Biological process	107	463	4352	28914	1.5354	2.6e-06	1.83208e-05	GNA11//GNAQ//1810046J19RIK//TXNDC5//TXNDC11//PRDX3//HAP1//APEX1//PDIA4//DDIT3//DLD//GSR//NXN//P4HB//PRDX1//TXN1//TXNRD1//PRDX4//TXNDC12//DNAJC10//2810407C02RIK//TXNDC15//TXNDC16//2700094K13RIK//GLRX5//SH3BGRL3//GLRX//PTGES2//ANXA7//ATP2A2//CAV1//HEXB//ITGB1//ITGB3//PRKCA//PKD2//PSEN1//VDR//CHERP//SLC24A3//MT3//ARSA//APP//ATP7A//ATP7A//COMMD1//PRNP//FXN//FTH1//HIF1A//SOD1//TTC7//MON1A//SLC39A4//CL…
GO:0016052	carbohydrate catabolic process	Biological process	33	97	4352	28914	2.26028	2.6e-06	1.83208e-05	PYGB//GAA//AGL//PPP1CB//LYVE1//BPGM//HK1//HK2//MDH2//MDH1//OGDH//PDHA1//PFKL//PFKM//PGAM1//PGK1//TPI1//DLAT//GM6498//PDHB//PGD//G6PDX//TALDO1//TKT//HIBADH//PGLS//GLYR1//PGLYRP1//HEXB//GLB1//HYAL2//AKR1A4//HSD11B1//HMGB1
GO:0030334	regulation of cell migration	Biological process	46	155	4352	28914	1.97172	2.6e-06	1.83208e-05	ADORA1//ITGB3//MADCAM1//TLR2//HIF1A//TAC1//SPR//ACE//F3//PTK2//HMGB1//P2RY6//HAP1//APEX1//CBLL1//ARHGAP8//AIF1//CORO1A//CSF1//DIAP1//ITGB1//JAK2//KDR//FURIN//PTK2B//CXCL12//SPHK1//MAP2K1//RRAS2//CNN2//MUC2//NF1//PTEN//SRF//THY1//RAP2A//EPHA2//VEGFC//MPP1//AKT1//CDK5//LAMA3//LAMA5//RAC1//VCL//AMOT//RTN4
GO:0040012	regulation of locomotion	Biological process	50	174	4352	28914	1.90915	2.8e-06	1.9682e-05	ADORA1//ITGB3//MADCAM1//TLR2//HIF1A//TAC1//SPR//ACE//F3//PTK2//HMGB1//P2RY6//HAP1//APEX1//AKT1//CDK5//LAMA3//LAMA5//RAC1//CXCL12//VCL//AMOT//RTN4//CBLL1//ARHGAP8//AIF1//CORO1A//CSF1//DIAP1//ITGB1//JAK2//KDR//FURIN//PTK2B//SPHK1//MAP2K1//RRAS2//CNN2//MUC2//NF1//PTEN//SRF//THY1//RAP2A//ADORA2A//EPHA2//VEGFC//PRKCA//CCL21A//BBS4//MPP1
GO:0009725	response to hormone stimulus	Biological process	63	237	4352	28914	1.76608	2.9e-06	2.02368e-05	THRA//AKT1//BCAR1//EIF4EBP1//EIF4EBP2//PIK3R2//PTPRA//SORBS1//GSK3A//GHR//JAK2//PTPN11//NCOA1//PRKCA//STRN3//CAV1//VDR//HADH//PPARA//STXBP3A//SCAP//PAK1//PRKCI//CAPN10//ADH1//CDK4//CDO1//CYC1//HAP1//APEX1//ATP2A2//CCND3//STAT5B//STS//EIF2B1//EIF2B2//EIF2B5//AGTR1A//ARSA//CTNNB1//CD24A//HMOX1//MMP2//MAPK1//RCAN1//SOCS3//RELA//YBX1//ACAA1A//IDH1//HMGB2//ADAM9//HMGB1//RXRA//SULT1A1//TAT//MAP2K1//AGL…
GO:0060284	regulation of cell development	Biological process	74	292	4352	28914	1.68371	2.9e-06	2.02368e-05	VEGFC//SMO//WNT9B//CTNNA1//CD24A//NF1//AGRN//SKI//RNF10//SMAD4//TTC3//THRA//AKT1//PTEN//NDEL1//FIG4//HMGB1//ITGB1//NPTN//SPHK1//DPYSL3//KATNB1//PAFAH1B1//KATNA1//DGUOK//RTN4//RELA//BMP4//BTG1//DPYSL2//ATN1//TIMP2//RHOA//NKX2-2//NOTCH3//PBX1//MTAP1B//CXCL12//ACTR3//FXN//LIMK1//TNFRSF12A//APC2//ANAPC2//CASP6//KDR//ULK1//STK24//ATF5//PPARG//PTPRA//HDAC5//SIPA1L1//RYK//BMPR1A//MT3//UTP11L//XRCC4//ACE…
GO:0001932	regulation of protein amino acid phosphorylation	Biological process	51	179	4352	28914	1.89294	2.9e-06	2.02368e-05	IBTK//FKBP1A//IMPACT//PRKCA//PSEN1//PEBP1//FAM129A//DUSP6//PPAP2B//AIF1//BMP4//CDC42//EDNRA//AKTIP//FZD1//HMGB1//SQSTM1//NPTN//SPHK1//TIRAP//BCL10//GSK3A//ACVR1B//SMAD4//FECH//JUN//VEGFC//RAP2A//BAK1//CNKSR3//JAK2//CAV1//HNF4A//IRAK1//PTK2B//HIPK3//SFRP1//SFRP5//CCK//CD24A//CD3E//GHR//ITGB1//TLR4//MLST8//SOCS3//NDUFS4//PRKAR1A//PRKAR2B//PPP1R9B//RAPGEF3//WNT9B
GO:0048699	generation of neurons	Biological process	139	639	4352	28914	1.44522	3.2e-06	2.22763e-05	STAT3//NR2F2//CCK//CDK5//PTK2//NPM1//HSP90AA1//LMX1B//PAFAH1B1//PEX7//PSEN1//PEX5//CXCL12//TOP2B//YWHAE//KATNA1//PEX13//TUBB2B//NDEL1//VEGFC//SMO//CTNNA1//CD24A//NF1//APP//CNP//DST//IGF1R//STMN1//PTPN11//RYK//ULK1//PICALM//NRN1//AFG3L2//SPNB4//EFNB1//EPHB3//USP33//NGFR//RAC1//SEMA5A//SEMA6A//DPYSL3//VASP//B3GNT1//PVRL1//DYNLL2//KIF5C//ETV4//SKI//RNF10//AKT1//PTEN//FIG4//HMGB1//ITGB1//NPTN//SPHK1/…
GO:0009628	response to abiotic stimulus	Biological process	70	273	4352	28914	1.70355	3.4e-06	2.36116e-05	CAV1//CD36//MMP2//SMPD2//APOBEC1//TSC22D4//PDPK1//RAC1//SLC12A2//STK3//PKN1//PAK1//GUCA1B//ARRB1//PDE6D//GNB1//APP//CDK5//DBH//KRAS//NF1//PDE1B//TRPV2//ACOT11//ARSA//NPM1//STS//ABCC8//MED1//MYC//CRYAB//HSPA4//SOD1//EIF2B1//SPR//EIF2B2//EIF2B5//DNAJA2//DNAJA4//ACADM//THRA//PCSK1N//PAN3//CDKN1A//MSH6//TIPIN//ERCC8//UACA//FECH//PER1//STRA13//BHLHE40//ERCC3//SDF4//ERCC4//ANXA7//XRCC4//MSH2//BRCC3//IK…
GO:0050657	nucleic acid transport	Biological process	25	65	4352	28914	2.55532	3.5e-06	2.41316e-05	SFRS13A//NUP133//NPM1//KHDRBS1//XPO1//MAGOH//NUP62//QK//EIF5A2//THOC4//ENY2//HNRNPA3//NXT2//G3BP2//NUP54//THOC6//NUP85//BAT1A//NUP210//REFBP2//MAGOHB//MAGOH//NUP93//SEH1L//LRPPRC//SENP2
GO:0050658	RNA transport	Biological process	25	65	4352	28914	2.55532	3.5e-06	2.41316e-05	SFRS13A//NUP133//NPM1//KHDRBS1//XPO1//MAGOH//NUP62//QK//EIF5A2//THOC4//ENY2//HNRNPA3//NXT2//G3BP2//NUP54//THOC6//NUP85//BAT1A//NUP210//REFBP2//MAGOHB//MAGOH//NUP93//SEH1L//LRPPRC//SENP2
GO:0051236	establishment of RNA localization	Biological process	25	65	4352	28914	2.55532	3.5e-06	2.41316e-05	SFRS13A//NUP133//NPM1//KHDRBS1//XPO1//MAGOH//NUP62//QK//EIF5A2//THOC4//ENY2//HNRNPA3//NXT2//G3BP2//NUP54//THOC6//NUP85//BAT1A//NUP210//REFBP2//MAGOHB//MAGOH//NUP93//SEH1L//LRPPRC//SENP2
GO:0034330	cell junction organization	Biological process	20	46	4352	28914	2.88863	3.6e-06	2.47618e-05	HDAC7//ITGB3//TLN1//TNS1//CTNNA1//CD9//GNPAT//LAMA3//DSP//CDC42//CXADR//HNF4A//NF2//PDPK1//PTK2B//SORBS1//THY1//TSC1//MMP14//PTEN//ITGB1
GO:0009109	coenzyme catabolic process	Biological process	15	29	4352	28914	3.43647	4.2e-06	2.882e-05	ACO2//FH1//IDH1//IDH3G//IDH3B//MDH2//MDH1//OGDH//SUCLG2//IDH2//SUCLG1//SDHC//SDHD//IDH3A//CBR3
GO:0007040	lysosome organization	Biological process	11	17	4352	28914	4.29896	4.5e-06	3.07322e-05	ATP6V0C//CLN6//ACP2//TPP1//GAA//HEXA//HEXB//IDUA//HPS4//CLN5//CHMP5
GO:0019438	aromatic compound biosynthetic process	Biological process	11	17	4352	28914	4.29896	4.5e-06	3.07322e-05	QDPR//PCBD1//GCH1//SPR//PCBD2//MOCS2//NFS1//FLAD1//MOCS1//MOCS3//MTHFD1L
GO:0019320	hexose catabolic process	Biological process	23	58	4352	28914	2.63463	4.6e-06	3.13409e-05	BPGM//HK1//HK2//MDH2//MDH1//OGDH//PDHA1//PFKL//PFKM//PGAM1//PGK1//TPI1//DLAT//GM6498//PDHB//PGD//G6PDX//TALDO1//TKT//HIBADH//PGLS//GLYR1//GLB1//HSD11B1
GO:0002521	leukocyte differentiation	Biological process	57	211	4352	28914	1.79478	4.9e-06	3.33061e-05	STAT5B//BCL3//PAN2//ME2//CD24A//LRRC8A//BAK1//NCOR1//PSEN1//NME1//NME2//FLT3L//BCL11A//MSH2//RBPJ//POLM//HDAC7//NHEJ1//CTNNB1//EGR1//PPP3CB//CASP8//CEBPA//CHUK//CSF1//RBP1//JMJD6//XRCC4//RPS6//ZEB1//CLPTM1//BMI1//ATP7A//TGFBR2//SATB1//IRF1//CD3E//MINK1//HMGB3//PNP//H2-AA//HSP90AA1//RC3H1//IL4RA//CCK//SOCS5//RB1//JUN//ZBTB7A//NF1//SFRP1//CLEC2D//CAR2//GNAS//KLF10//RPL22//AP3B1//AP3D1
GO:0022008	neurogenesis	Biological process	145	680	4352	28914	1.4167	6.2e-06	4.20433e-05	STAT3//NR2F2//CCK//CDK5//PTK2//NPM1//HSP90AA1//LMX1B//PAFAH1B1//PEX7//PSEN1//PEX5//CXCL12//TOP2B//YWHAE//KATNA1//PEX13//TUBB2B//NDEL1//VEGFC//SMO//CTNNB1//CTNNA1//CD24A//NF1//APP//CNP//DST//IGF1R//STMN1//PTPN11//RYK//ULK1//PICALM//NRN1//AFG3L2//SPNB4//EFNB1//EPHB3//USP33//NGFR//RAC1//SEMA5A//SEMA6A//DPYSL3//VASP//B3GNT1//PVRL1//DYNLL2//KIF5C//ETV4//TSPO//DTX1//METRN//SKI//RNF10//AKT1//PTEN//FIG4/…
GO:0046164	alcohol catabolic process	Biological process	26	71	4352	28914	2.43296	6.5e-06	4.38712e-05	ADH1//BPGM//HK1//HK2//MDH2//MDH1//OGDH//PDHA1//PFKL//PFKM//PGAM1//PGK1//TPI1//DLAT//GM6498//PDHB//PGD//G6PDX//TALDO1//TKT//HIBADH//PGLS//GLYR1//GLB1//DBH//MAOA//HSD11B1
GO:0046365	monosaccharide catabolic process	Biological process	23	59	4352	28914	2.58997	6.5e-06	4.38712e-05	BPGM//HK1//HK2//MDH2//MDH1//OGDH//PDHA1//PFKL//PFKM//PGAM1//PGK1//TPI1//DLAT//GM6498//PDHB//PGD//G6PDX//TALDO1//TKT//HIBADH//PGLS//GLYR1//GLB1//HSD11B1
GO:0006818	hydrogen transport	Biological process	24	63	4352	28914	2.53099	6.6e-06	4.43385e-05	ATP6V0B//ATP5A1//ATP5F1//ATP5J//ATP5K//ATP6V1A//ATP6V0D1//ATP6V0E//ATP6V0A1//ATP6V0C//SLC9A1//SURF1//ATP5G3//ATP5O//ATP6AP1//ATP5J2//ATP5D//ATP6V1G2//ATP6V1G1//ATP6V1C1//UQCR11//ATP5E//ATP6V1D//ATP5L
GO:0015992	proton transport	Biological process	24	63	4352	28914	2.53099	6.6e-06	4.43385e-05	ATP6V0B//ATP5A1//ATP5F1//ATP5J//ATP5K//ATP6V1A//ATP6V0D1//ATP6V0E//ATP6V0A1//ATP5G3//ATP5L//ATP5O//ATP6AP1//ATP5D//ATP6V1C1//ATP5E//ATP6V1D//ATP6V0C//SLC9A1//SURF1//ATP5J2//ATP6V1G2//ATP6V1G1//UQCR11
GO:0033674	positive regulation of kinase activity	Biological process	46	160	4352	28914	1.9101	6.7e-06	4.49056e-05	ADORA1//F2R//GNAI2//JAK2//PSEN1//MAPKSP1//ROBLD3//RAB25//ARRB1//GHR//PTPN11//SOD1//TLR4//MUC20//MAP2K1//MAP2K3//AVPI1//HSPA5//DGKD//ADORA2A//CCK//EDNRA//PPOX//LRP1//SPHK1//SPHK2//CARD10//IRAK2//TLR1//MAP3K11//TIRAP//BCL10//DLG1//TGFBR2//STRADA//DUSP12//PTK2B//CD24A//IRAK1//KRAS//PRKCD//MAGED1//CDC42//KLK1B4//RAC1//CDK5//CSF1//NPM1
GO:0031344	regulation of cell projection organization	Biological process	44	151	4352	28914	1.93595	7.3e-06	4.88135e-05	HSP90AA1//RAC1//ACTR3//AKT1//PTEN//NDEL1//FIG4//HMGB1//ITGB1//NPTN//SPHK1//DPYSL3//KATNB1//PAFAH1B1//KATNA1//DGUOK//RTN4//IFT46//HNF4A//BBS4//FXN//LIMK1//MTAP1B//TNFRSF12A//APC2//ANAPC2//ULK1//STK24//SIPA1L1//CXCL12//RYK//PTK2//MBP//PSEN1//THY1//PLXNB2//SEMA4D//TIAM1//METRN//CDC20//RHOA//SETD6//TLX2//YWHAH//SRF//PDLIM5
GO:0042692	muscle cell differentiation	Biological process	45	156	4352	28914	1.91649	7.7e-06	5.10147e-05	CAPN2//MYH9//NEO1//AGRN//PAK1//SNTA1//AFG3L2//F2R//THRA//GPX1//SKI//ACTG1//ITGB1//MBNL1//BMP4//BTG1//HMGB1//ME2//SDC1//CXADR//ACTA1//RCAN1//HDAC5//PTCD2//APP//CTNNB1//CHUK//KRAS//RB1//ZEB1//EPC1//MORF4L2//HOPX//ACADM//CACYBP//TBX3//TSC1//RXRA//RXRB//ATG7//FHL2//ATG5//LMNA//FDPS//IFRD1//QK//BIN1
GO:0010741	negative regulation of intracellular protein kinase cascade	Biological process	17	37	4352	28914	3.05258	7.7e-06	5.10147e-05	CAV1//HNF4A//RHOA//IGF1R//NF1//NF2//PEBP1//AIDA//AKT1//CDC42SE1//KLF4//PTEN//VRK3//CNKSR3//TLR4//SPRY1//DUSP6
GO:0042542	response to hydrogen peroxide	Biological process	17	37	4352	28914	3.05258	7.7e-06	5.10147e-05	PRDX3//CAT//GPX1//GPX3//PRDX1//TXNRD1//GPX4//HAP1//APEX1//ANXA1//AXL//CASP6//CRYAB//HMOX1//MMP2//PTK2B//SOD1//SOD2//PARK7
GO:0043648	dicarboxylic acid metabolic process	Biological process	17	37	4352	28914	3.05258	7.7e-06	5.10147e-05	DLD//GHR//IDH3G//IDH3B//OGDH//STAT5B//CCBL2//IDH3A//SUCLG2//ALDH5A1//SUCLG1//FH1//GOT2//MDH2//MDH1//ME2//ME1//LIPF//GRHPR
GO:0000226	microtubule cytoskeleton organization	Biological process	34	106	4352	28914	2.13104	8.2e-06	5.40787e-05	TUBG1//MYH9//MTAP1B//MTAP1S//STMN1//NEDD1//STMN3//HDAC5//RALBP1//DCTN2//GADD45A//NEURL1A//XPO1//NPM1//ROCK2//CENPJ//CRYAB//DST//CAV1//CDKN1B//KATNA1//IFT46//DYNC1LI1//TUBB5//SAC3D1//MLH1//UXT//BBS4//BIRC5//CNP//PTK2//PAFAH1B1//SS18//GABARAP//NDEL1
GO:0007266	Rho protein signal transduction	Biological process	34	106	4352	28914	2.13104	8.2e-06	5.40787e-05	ABR//BCR//RGNEF//ITSN2//SOS2//ARHGEF17//PLEKHG6//ARHGEF19//TIAM1//TRIO//FARP2//ARHGEF16//TIAM2//PLEKHG3//E130112L23RIK//SETD6//NET1//ARHGEF12//ARHGEF10L//RHOA//CDC42//CHUK//KIFAP3//MYO9B//ROCK2//SYNJ2BP//CDC42EP4//PTPLAD1
GO:0015931	nucleobase, nucleoside, nucleotide and nucleic acid transport	Biological process	27	76	4352	28914	2.36031	8.3e-06	5.46132e-05	SFRS13A//NUP133//NPM1//NPM1//ADORA1//KHDRBS1//XPO1//MAGOH//NUP62//QK//EIF5A2//THOC4//ENY2//HNRNPA3//NXT2//G3BP2//NUP54//THOC6//NUP85//BAT1A//NUP210//REFBP2//MAGOHB//MAGOH//NUP93//SEH1L//LRPPRC//SENP2
GO:0009225	nucleotide-sugar metabolic process	Biological process	10	15	4352	28914	4.42923	8.5e-06	5.58018e-05	UGP2//UAP1//DPAGT1//B4GALNT2//GFPT1//PGM3//GNPNAT1//CMAS//B3GALNT2//CMAH
GO:0022618	ribonucleoprotein complex assembly	Biological process	14	27	4352	28914	3.44496	8.6e-06	5.633e-05	RPS2//RPS14//RPS15//RPS6//RPS10//RPS25//LSM2//EIF3A//CELF1//CELF2//SFRS13A//MBNL1//SURF6//NIP7
GO:0051090	regulation of transcription factor activity	Biological process	26	72	4352	28914	2.39917	8.7e-06	5.65991e-05	CAT//DDIT3//IRAK2//HMOX1//HNF4A//PTHLH//TRIB1//THRA//CTNNBIP1//JAK2//RAC3//TLR4//TNFRSF11A//PPAP2B//TICAM1//BCL10//IKBKB//IRAK1//KRAS//MYD88//CCK//RELA//TRAF2//TLR2//UBE2N//MAPK1//MAPK3
GO:0090046	regulation of transcription regulator activity	Biological process	26	72	4352	28914	2.39917	8.7e-06	5.65991e-05	CAT//DDIT3//IRAK2//HMOX1//HNF4A//PTHLH//TRIB1//THRA//CTNNBIP1//MAPK1//MAPK3//JAK2//RAC3//TLR4//TNFRSF11A//PPAP2B//TICAM1//BCL10//IKBKB//IRAK1//KRAS//MYD88//CCK//RELA//TRAF2//TLR2//UBE2N
GO:0016477	cell migration	Biological process	90	384	4352	28914	1.55715	8.7e-06	5.65991e-05	CAP1//CXCL12//OVOL2//EFNB1//HIF1A//LAMA5//NRP2//NRTN//SEMA3C//SMO//NR2F2//CCK//CDK5//PTK2//NPM1//HSP90AA1//LMX1B//PAFAH1B1//PEX7//PSEN1//PEX5//TOP2B//YWHAE//KATNA1//PEX13//TUBB2B//NDEL1//SRF//CD24A//ADORA1//ITGB3//MADCAM1//TLR2//TNFRSF12A//TSPO//ITGB1//TAC1//SPR//ZFAND5//ACE//F3//HMGB1//P2RY6//HAP1//APEX1//RAC1//ULK1//AKT1//LAMA3//VCL//AMOT//RTN4//CBLL1//ARHGAP8//AIF1//CORO1A//CSF1//DIAP1//JAK2//…
GO:0006085	acetyl-CoA biosynthetic process	Biological process	8	10	4352	28914	5.31507	8.9e-06	5.764e-05	DLD//PDHA1//DLAT//PDHB//ACLY//MLYCD//ACSS2//ACSS1
GO:0006734	NADH metabolic process	Biological process	8	10	4352	28914	5.31507	8.9e-06	5.764e-05	CBR2//GPD2//IDH3G//IDH3B//MDH2//MDH1//OGDH//IDH3A
GO:0006220	pyrimidine nucleotide metabolic process	Biological process	12	21	4352	28914	3.79648	1e-05	6.41871e-05	UMPS//CTPS//CTPS2//DHODH//CMPK1//DPYD//NME1//NME2//NME3//DTYMK//TBPL1//NT5M
GO:0006888	ER to Golgi vesicle-mediated transport	Biological process	12	21	4352	28914	3.79648	1e-05	6.41871e-05	SEC13//SEC22B//VAMP7//TRAPPC1//VCP//SEC23B//TRAPPC3//YKT6//TRAPPC2L//TRAPPC4//SDCBP2//LMAN1//SEC24A
GO:0034614	cellular response to reactive oxygen species	Biological process	12	21	4352	28914	3.79648	1e-05	6.41871e-05	ATP7A//PRDX1//SOD1//SOD2//PRDX3//CAT//GPX1//GPX3//TXNRD1//GPX4//HAP1//APEX1//ANXA1//AXL
GO:0018193	peptidyl-amino acid modification	Biological process	55	206	4352	28914	1.77384	1e-05	6.41871e-05	DOHH//EIF5A2//DHPS//ASPH//NMT1//JAK2//GSK3A//DPH2//MLL3//SUV420H2//WBP7//SETD2//PADI1//ADRBK1//AKT1//CDK5//CLK1//TTBK2//HIPK3//HK1//PRKCA//MAPK1//BCKDK//PDK3//ACVR1B//CLK3//CLK4//FES//PTK2B//ABI2//RAB3D//RAB3B//HMBS//ATP7A//PRMT1//DDOST//RPN2//MGAT2//KRTCAP2//STT3B//P4HA2//P4HB//PRMT7//BAK1//CNKSR3//CDC42//PRMT5//CAV1//HNF4A//GHR//CCK//CD24A//CD3E//ITGB1//TLR4//MLST8//ASPHD2
GO:0042176	regulation of protein catabolic process	Biological process	19	45	4352	28914	2.80518	1.1e-05	7.04489e-05	GIPC1//AKT1//GCLC//TRIB1//CSNK1E//STUB1//MYLIP//RELA//NPM1//NEDD4//TRIM32//CUL4B//CUL4A//ADAM9//XPO1//ARNTL//CDC42//PSMD3//SERPINB1A
GO:0010627	regulation of intracellular protein kinase cascade	Biological process	53	197	4352	28914	1.78743	1.2e-05	7.61762e-05	TIRAP//BCL10//PRDX1//CCK//TLR4//JAK2//CAV1//HNF4A//IKBKB//TICAM1//CTNNB1//CD36//CHUK//MYD88//UBD//TRADD//RHOA//CD24A//GRB2//PSAP//TIMP2//IGF1R//NF1//NF2//PEBP1//ITGB1//ITGB3//PRKCD//TRAF7//NENF//IRAK1//PTK2B//HIPK3//SFRP1//SFRP5//TRAF2//MAP3K11//AIDA//AKT1//CDC42SE1//CDC42//STIP1//ELP2//AKR1B3//GHR//CENPJ//GPX1//KLF4//PTEN//VRK3//CNKSR3//SPRY1//DUSP6//BMP4//HRAS1//ST5
GO:0080134	regulation of response to stress	Biological process	64	252	4352	28914	1.68732	1.2e-05	7.61762e-05	C3//TLR4//TBK1//CD36//PGLYRP1//TLR2//ANXA1//PPARG//TAC1//MYD88//TICAM1//GPX1//GPX2//PSMB4//PSMA1//CD24A//TIRAP//BCL10//PLEK//FECH//BECN1//VKORC1//F2R//TSPAN8//CR1L//TNFRSF11A//PRDX1//CCK//IRAK1//CLEC2D//HOPX//PTK2B//HIPK3//SFRP1//SFRP5//NPM1//EEF1E1//PNP//PARG//CD55//STAT5B//TRAF2//MAP3K11//AIDA//AKT1//CDC42SE1//CDC42//RTN4//STK24//NDEL1//HMGB1//GPX4//ADORA1//ADORA2A//UACA//ACE//FABP4//EDNRA//HSP…
GO:0006007	glucose catabolic process	Biological process	22	57	4352	28914	2.56429	1.2e-05	7.61762e-05	BPGM//HK1//HK2//MDH2//MDH1//OGDH//PDHA1//PFKL//PFKM//PGAM1//PGK1//TPI1//DLAT//GM6498//PDHB//PGD//G6PDX//TALDO1//TKT//HIBADH//PGLS//GLYR1//HSD11B1
GO:0051028	mRNA transport	Biological process	23	61	4352	28914	2.50506	1.2e-05	7.61762e-05	SFRS13A//NUP133//XPO1//MAGOH//NUP62//QK//EIF5A2//THOC4//ENY2//HNRNPA3//NXT2//G3BP2//NUP54//THOC6//NUP85//BAT1A//NUP210//REFBP2//MAGOHB//MAGOH//NUP93//SEH1L//LRPPRC//SENP2
GO:0006928	cellular component movement	Biological process	115	523	4352	28914	1.46088	1.3e-05	8.23429e-05	CAP1//CXCL12//OVOL2//EFNB1//HIF1A//LAMA5//NRP2//NRTN//SEMA3C//SMO//NR2F2//CCK//CDK5//PTK2//NPM1//HSP90AA1//LMX1B//PAFAH1B1//PEX7//PSEN1//PEX5//TOP2B//YWHAE//KATNA1//PEX13//TUBB2B//NDEL1//SRF//CD24A//ADORA1//ITGB3//MADCAM1//TLR2//TNFRSF12A//EPHB3//USP33//NGFR//RAC1//SEMA5A//SEMA6A//DPYSL3//VASP//B3GNT1//PVRL1//KIF5C//ETV4//TSPO//ITGB1//TAC1//SPR//ZFAND5//ACE//F3//HMGB1//P2RY6//HAP1//APEX1//APP//CO…
GO:0046649	lymphocyte activation	Biological process	75	310	4352	28914	1.60738	1.5e-05	9.48026e-05	MYH9//DLG1//STAT5B//FCGR4//PSEN1//RPS6//BCL3//PAN2//ME2//CD24A//LRRC8A//BAK1//NCOR1//FLT3L//BCL11A//MSH2//RBPJ//POLM//HDAC7//NHEJ1//CTNNB1//EGR1//PPP3CB//TICAM1//BMI1//CD81//CDKN1A//TLR4//PLDN//JMJD6//XRCC4//ZEB1//CLPTM1//CCK//ATP7A//CCND3//FKBP1A//FKBP1B//CXCL12//PRKCD//ADK//CD3E//CORO1A//EFNB1//PNP//IL18//ICOSL//CD48//HSPD1//SATB1//WAS//BLNK//SKAP2//CLEC2I//IRF1//MINK1//MLH1//MSH6//HMGB3//H2-AA…
GO:0045471	response to ethanol	Biological process	16	35	4352	28914	3.03718	1.6e-05	0.000100902	ADH1//DBH//EPS8//ALDH1A1//APOBEC1//ARSA//CASP8//CDO1//G6PDX//ALAD//PRKCA//SDF4//SOD1//SPR//TLR4//ABAT//AACS
GO:0001824	blastocyst development	Biological process	21	54	4352	28914	2.58372	1.7e-05	0.000106509	MFN2//TJP1//NLE1//CDH1//CDX2//CITED2//SRF//HOPX//CUL3//INTS1//DMBT1//GINS4//NDEL1//GRN//SMARCB1//RBBP8//MED21//CAPN2//DAD1//PSMC3//PSMC4//XAB2
GO:0051146	striated muscle cell differentiation	Biological process	37	123	4352	28914	1.99855	1.7e-05	0.000106509	CAPN2//MYH9//NEO1//AGRN//PAK1//SNTA1//AFG3L2//F2R//THRA//GPX1//SKI//ACTG1//ITGB1//BMP4//BTG1//HMGB1//CXADR//ACTA1//RCAN1//HDAC5//PTCD2//APP//EPC1//MORF4L2//HOPX//ACADM//CACYBP//TBX3//TSC1//RXRA//RXRB//ATG7//FHL2//ATG5//LMNA//FDPS//CHUK//KRAS//RB1
GO:0045727	positive regulation of translation	Biological process	13	25	4352	28914	3.4548	1.7e-05	0.000106509	EIF5A2//ERF//EIF4G2//EIF3C//CDK4//KRT17//PTK2B//MPV17//PCBP1//MAPK1//MAPK3//SERP1//FAM129A
GO:0050767	regulation of neurogenesis	Biological process	64	255	4352	28914	1.66747	1.8e-05	0.000112529	VEGFC//SMO//CTNNA1//CD24A//NF1//SKI//RNF10//AKT1//PTEN//NDEL1//FIG4//HMGB1//ITGB1//NPTN//SPHK1//DPYSL3//KATNB1//PAFAH1B1//KATNA1//DGUOK//RTN4//RELA//DPYSL2//ATN1//TIMP2//RHOA//NKX2-2//NOTCH3//PBX1//TTC3//BMP4//MTAP1B//CXCL12//ACTR3//FXN//LIMK1//TNFRSF12A//APC2//ANAPC2//KDR//ULK1//STK24//ATF5//PPARG//PTPRA//SIPA1L1//RYK//BMPR1A//MT3//UTP11L//XRCC4//ACE//XRCC6//XRCC5//PTK2//MBP//PSEN1//THY1//PLXNB2…
GO:0000184	nuclear-transcribed mRNA catabolic process, nonsense-mediated decay	Biological process	12	22	4352	28914	3.62391	2e-05	0.000124492	PAN2//MAGOH//UPF1//RNPS1//SMG5//GM672//DCP1B//EXOSC10//PNRC2//DCPS//1500002O20RIK//PAN3//PARN
GO:0042775	mitochondrial ATP synthesis coupled electron transport	Biological process	10	16	4352	28914	4.1524	2e-05	0.000124492	DLD//NDUFB8//NDUFC2//UQCRC1//UQCR10//UQCRH//UQCR11//UQCRB//CYCS//COQ7
GO:0006914	autophagy	Biological process	18	43	4352	28914	2.78114	2.1e-05	0.000129876	ATG5//CTSD//PSEN1//BECN1//MAP1LC3A//ATG12//ATG16L1//ARSA//IRGM1//RAB24//D14ERTD436E//ULK1//FAM176A//ATG4D//MAP1LC3B//ATG3//9430023L20RIK//ATG7//GOPC
GO:0006221	pyrimidine nucleotide biosynthetic process	Biological process	11	19	4352	28914	3.84643	2.1e-05	0.000129876	DHODH//DPYD//NME1//NME2//NME3//DTYMK//TBPL1//UMPS//CTPS//CTPS2//CMPK1
GO:0042773	ATP synthesis coupled electron transport	Biological process	11	19	4352	28914	3.84643	2.1e-05	0.000129876	DLD//NDUFB8//NDUFC2//UQCRC1//UQCR10//UQCRH//UQCR11//UQCRB//CYCS//COQ7//NDUFS1
GO:0006140	regulation of nucleotide metabolic process	Biological process	52	196	4352	28914	1.76265	2.2e-05	0.000135769	ADORA2A//GNAQ//GNAS//PTHLH//ADCY6//ADCY9//ADORA1//S1PR3//GNAI2//NPB//GUCA2B//PKD2//TIMP2//EDNRA//NME2//CNP//GUCA1B//ASAP1//AGAP1//ARFGAP3//ARAP1//SMAP2//SMAP1//TBC1D10A//TBC1D25//TBC1D17//RABGAP1L//TBC1D2//SGSM1//TBC1D15//GRTP1//TBC1D2B//TBC1D23//TBC1D10B//TBC1D13//TBC1D9B//STMN3//MLST8//NF1//PAFAH1B1//MAP2K1//TPM1//SIPA1L1//PTK2B//NDEL1//SPRY1//GDI1//GDI2//AMPH//RALBP1//HSD11B1//THY1//ATPIF1
GO:0045321	leukocyte activation	Biological process	83	357	4352	28914	1.54465	2.6e-05	0.000160111	MYH9//DLG1//STAT5B//FCGR4//TICAM1//TLR4//TLR2//PSEN1//RPS6//BCL3//PAN2//ME2//CD24A//LRRC8A//BAK1//NCOR1//YWHAZ//PI4K2A//FLT3L//BCL11A//MSH2//RBPJ//POLM//HDAC7//NHEJ1//CTNNB1//EGR1//PPP3CB//BMI1//CD81//CDKN1A//PLDN//JMJD6//XRCC4//ZEB1//CLPTM1//CCK//ATP7A//CCND3//FKBP1A//FKBP1B//CXCL12//PRKCD//ADK//CD3E//CORO1A//EFNB1//PNP//IL18//ICOSL//CD48//HSPD1//SATB1//WAS//BLNK//SKAP2//TLR1//CLEC2I//TGFBR2//CP…
GO:0051254	positive regulation of RNA metabolic process	Biological process	105	476	4352	28914	1.46555	2.7e-05	0.000165562	TAF9//CELA1//BMP4//CEBPA//GABPB1//HMGB1//HNF4A//PPARG//RXRA//PAN2//ME2//TLR4//NR1H2//TLR2//SMO//HMGB2//MAP2K1//MAPRE3//HNRNPAB//TRIM28//MAGED1//OVOL2//AHR//CTNNB1//CDX2//EGR1//IRF1//SMAD4//AFF1//NFE2L2//NFYA//RELA//SOX10//SOX18//TBX3//TCEA1//TFDP1//ZKSCAN17//USP21//SERTAD2//PHF5A//GPBP1//CAND1//UBTF//MED21//ARRB1//BMP3//ACVR1B//AGRN//ALX4//APP//ARNTL//BCL3//CDX1//CEBPB//CEBPD//CLOCK//CNBP//EPAS1/…
GO:0071310	cellular response to organic substance	Biological process	47	173	4352	28914	1.80497	2.7e-05	0.000165562	THRA//HSPA5//AKT1//BCAR1//EIF4EBP1//EIF4EBP2//PIK3R2//PTPRA//SORBS1//GSK3A//GHR//JAK2//PTPN11//DDIT3//NFE2L2//AARS//EIF2AK4//SERP1//PAK1//PRKCI//CAPN10//NCOA1//IFIT1//PPARA//SOCS3//PRKCA//RELA//YBX1//STAT3//STAT5B//HDAC5//HSP90B1//ADRA2A//OXCT1//AACS//BMP4//GAS6//SPARC//DTYMK//MMP2//CTNNB1//CDKN1B//CEBPA//PPARG//EGR1//MYC//HMGCS1//CUL4A//AGTR1A
GO:0009309	amine biosynthetic process	Biological process	25	72	4352	28914	2.30689	2.8e-05	0.000171329	MTHFD1//ASL//ASNS//ASNSD1//GOT2//PRODH//SHMT2//MAT2A//ALDH5A1//ALDH4A1//PYCR2//PSPH//PSAT1//PHGDH//PGD//ODC1//AZI2//AZIN1//SRM//CTH//APIP//ENOPH1//MRI1//ATP7A//DBH//DDC//TMLHE
GO:0032147	activation of protein kinase activity	Biological process	24	68	4352	28914	2.34489	2.9e-05	0.000177072	ADORA1//F2R//GNAI2//JAK2//PSEN1//MAPKSP1//ROBLD3//RAB25//DGKD//ADORA2A//CCK//EDNRA//PPOX//LRP1//SPHK1//SPHK2//CARD10//IRAK2//TLR1//TLR4//MAP3K11//PTK2B//GHR//DLG1//TGFBR2//STRADA
GO:0048870	cell motility	Biological process	95	423	4352	28914	1.49212	3e-05	0.000182405	CAP1//CXCL12//OVOL2//EFNB1//HIF1A//LAMA5//NRP2//NRTN//SEMA3C//SMO//NR2F2//CCK//CDK5//PTK2//NPM1//HSP90AA1//LMX1B//PAFAH1B1//PEX7//PSEN1//PEX5//TOP2B//YWHAE//KATNA1//PEX13//TUBB2B//NDEL1//SRF//CD24A//ADORA1//ITGB3//MADCAM1//TLR2//TNFRSF12A//TSPO//ITGB1//TAC1//SPR//ZFAND5//ACE//F3//HMGB1//P2RY6//HAP1//APEX1//CORO1A//BCAR1//CD47//KDR//USP33//MMP14//MMP2//NUP62//PTEN//RAC1//TNS1//ABI2//DOCK1//GSK3A//…
GO:0051674	localization of cell	Biological process	95	423	4352	28914	1.49212	3e-05	0.000182405	CAP1//CXCL12//OVOL2//EFNB1//HIF1A//LAMA5//NRP2//NRTN//SEMA3C//SMO//NR2F2//CCK//CDK5//PTK2//NPM1//HSP90AA1//LMX1B//PAFAH1B1//PEX7//PSEN1//PEX5//TOP2B//YWHAE//KATNA1//PEX13//TUBB2B//NDEL1//SRF//CD24A//ADORA1//ITGB3//MADCAM1//TLR2//TNFRSF12A//TSPO//ITGB1//TAC1//SPR//ZFAND5//ACE//F3//HMGB1//P2RY6//HAP1//APEX1//CORO1A//BCAR1//CD47//KDR//USP33//MMP14//MMP2//NUP62//PTEN//RAC1//TNS1//ABI2//DOCK1//GSK3A//…
GO:0030099	myeloid cell differentiation	Biological process	41	145	4352	28914	1.8786	3.2e-05	0.000193342	PSEN1//NME1//NME2//BMP4//EPAS1//SFXN1//FECH//JAK2//TCEA1//THRA//VPS33A//CASP8//CEBPA//CTNNB1//CHUK//CSF1//RBP1//TGFBR2//MAEA//RB1//HMGB3//HMGB1//STAT5B//HIF1A//SMAP1//JUN//ZBTB7A//NF1//SFRP1//CLEC2D//CAR2//GNAS//KLF10//JMJD6//BPGM//G6PDX//RPS6//NCOR1//TIRAP//PRDX3//PLSCR1
GO:0006479	protein amino acid methylation	Biological process	20	52	4352	28914	2.55532	3.2e-05	0.000193342	LCMT1//SETD2//EED//SATB1//MLL3//SUV420H2//WBP7//RAB3D//RAB3B//PRMT1//PRMT7//CTCF//PRMT5//BTG1//GSPT1//ILF3//PCMT1//ERF//MEPCE//2810422O20RIK
GO:0008213	protein amino acid alkylation	Biological process	20	52	4352	28914	2.55532	3.2e-05	0.000193342	BTG1//GSPT1//PRMT1//ILF3//PCMT1//PRMT7//ERF//MEPCE//2810422O20RIK//LCMT1//SETD2//EED//SATB1//MLL3//SUV420H2//WBP7//RAB3D//RAB3B//CTCF//PRMT5
GO:0051129	negative regulation of cellular component organization	Biological process	35	117	4352	28914	1.98747	3.3e-05	0.000197726	DBNL//ABP1//PFN1//HDAC5//MTAP1B//PSMG2//MAD2L1BP//TTC3//PAFAH1B1//KATNA1//DGUOK//RTN4//STMN1//EIF4EBP1//CTNNBIP1//ITGB1//PACSIN2//SNPH//ULK1//RYK//CNN2//PTEN//PTK2//MBP//PSEN1//THY1//TLX2//YWHAH//KANK2//KANK3//CAPZA1//CAPZA2//SCIN//ELF3//TPM1//VIL1//GSN//MMP14
GO:0031175	neuron projection development	Biological process	85	370	4352	28914	1.52629	3.3e-05	0.000197726	APP//CCK//CDK5//CNP//DST//IGF1R//STMN1//PTPN11//RYK//TOP2B//ULK1//PICALM//NRN1//AFG3L2//SPNB4//EFNB1//EPHB3//USP33//NGFR//RAC1//SEMA5A//SEMA6A//DPYSL3//VASP//B3GNT1//PVRL1//KIF5C//ETV4//CXCL12//AKT1//PTEN//NDEL1//FIG4//HMGB1//ITGB1//NPTN//SPHK1//KATNB1//PAFAH1B1//KATNA1//DGUOK//RTN4//MMP2//BBS4//MTAP1B//PAK1//PPP1R9B//ABI2//RGNEF//PTK2//PRKCA//JAK2//FXN//LIMK1//TNFRSF12A//APC2//ANAPC2//STK24//ADO…
GO:0045893	positive regulation of transcription, DNA-dependent	Biological process	104	473	4352	28914	1.4608	3.3e-05	0.000197726	TAF9//CELA1//BMP4//CEBPA//GABPB1//HMGB1//HNF4A//PPARG//RXRA//PAN2//ME2//TLR4//NR1H2//TLR2//SMO//HMGB2//MAPRE3//HNRNPAB//TRIM28//MAGED1//AHR//CAND1//UBTF//MED21//ARRB1//BMP3//ACVR1B//AGRN//ALX4//APP//ARNTL//BCL3//CTNNB1//CDX1//CEBPB//CEBPD//CLOCK//CNBP//EGR1//EPAS1//EPC1//FOS//HIF1A//NR4A1//HOXA7//IRAK1//IRF1//JUN//KLF4//LMX1B//SMAD4//MYC//MYD88//NCOA1//NFIX//NFYA//NKX2-2//PBX1//PBX2//PFN1//PPARA/…
GO:0040007	growth	Biological process	110	506	4352	28914	1.44431	3.3e-05	0.000197726	NPM1//SOCS5//CDH13//IGFBP5//TSG101//HTRA1//INTS1//DMBT1//GINS4//NDEL1//CNP//AGRN//AKT1//RHOA//CD81//PTK2//KRT17//PTK2B//MPV17//EXTL3//SFN//CTH//CRYAB//SERTAD3//NF2//PPARG//ZMAT3//SERTAD1//SERTAD2//CGREF1//TNK1//RTN4//TIRAP//CD36//MYD88//SCD1//TLR2//CELA1//CDC42//RAC3//RPL29//RIF1//INSL6//SMO//LMX1B//PTPN11//SOCS3//EPC1//GAS6//AES//TKT//UBE2E3//PAK2//CREG1//BRMS1L//ACTL6A//MCTS1//KAT5//PARP1//APP/…
GO:0002009	morphogenesis of an epithelium	Biological process	65	265	4352	28914	1.62962	3.4e-05	0.000202874	CTNNB1//EDNRA//CXCL12//SEMA5A//SRF//TGFBR2//BMP4//DLG1//LAMA5//SMAD4//MYC//PBX1//PIGF//WNT9B//CTNNBIP1//CTNND1//CASP8//COQ7//IFT52//OVOL2//GATAD2A//BBS4//BCL10//COBL//LMO4//PFN1//SFRP1//SKI//HECTD1//VASP//GRLF1//TSC1//PTK7//OPA1//NPM1//HIF1A//PSEN1//TBX3//CHUK//DAG1//ALDH1A1//ALDH1A3//VEGFC//GRSF1//SFRP5//RAC1//CTSD//CTSL//CSF1//ETV4//PTHLH//SEMA3C//SOCS3//GRB2//RXRA//CDH1//IGF1R//MMP2//PHB2//RAC…
GO:0016042	lipid catabolic process	Biological process	43	155	4352	28914	1.84313	3.4e-05	0.000202874	PHYH//PEX13//ACOX1//DCI//HADH//HSD17B4//PEX7//PEX5//HADHB//PECI//ACAA2//ACOX3//ECHS1//HADHA//SMPD1//SMPDL3A//HEXA//HEXB//CD36//HSD11B1//AMACR//ACOT7//PLA2G4A//NAPEPLD//ABHD5//MLYCD//DBI//CPT1A//ACSL5//ACADL//ACADM//ACADS//VDR//SLC27A4//GLA//THRA//ADORA1//CLPS//PAFAH1B1//DAGLB//PLCH2//NCEH1//LIPF
GO:0030030	cell projection organization	Biological process	107	490	4352	28914	1.4508	3.5e-05	0.000207979	NEURL1A//APP//CCK//CDK5//CNP//DST//IGF1R//STMN1//PTPN11//RYK//TOP2B//ULK1//PICALM//NRN1//AFG3L2//SPNB4//EFNB1//EPHB3//USP33//NGFR//RAC1//SEMA5A//SEMA6A//DPYSL3//VASP//B3GNT1//PVRL1//KIF5C//ETV4//CXCL12//HSP90AA1//ACTR3//AKT1//PTEN//NDEL1//FIG4//HMGB1//ITGB1//NPTN//SPHK1//KATNB1//PAFAH1B1//KATNA1//DGUOK//RTN4//MMP2//BBS4//MTAP1B//PAK1//PPP1R9B//ABI2//RGNEF//PTK2//PRKCA//SH2B1//SRA1//VCL//NUP85//KL…
GO:0042558	pteridine and derivative metabolic process	Biological process	12	23	4352	28914	3.46635	3.5e-05	0.000207979	GCH1//QDPR//PCBD1//SPR//PCBD2//MOCS2//NFS1//FLAD1//MOCS1//MOCS3//MTHFD1L//FBP1
GO:0009968	negative regulation of signal transduction	Biological process	28	86	4352	28914	2.16311	3.7e-05	0.000219412	KLF4//NCOR1//NF1//STMN3//CAV1//HNF4A//RHOA//IGF1R//NF2//PEBP1//AIDA//AKT1//CDC42SE1//NUP62//TIMP2//SPRY1//TNK1//PTEN//VRK3//CNKSR3//TLR4//DUSP6//ARRB1//SOCS3//RGS11//SOCS5//RGS17//GDPD1
GO:0045860	positive regulation of protein kinase activity	Biological process	42	151	4352	28914	1.84796	3.9e-05	0.000230797	ADORA1//F2R//GNAI2//JAK2//PSEN1//MAPKSP1//ROBLD3//RAB25//ARRB1//GHR//PTPN11//SOD1//TLR4//MUC20//MAP2K1//MAP2K3//AVPI1//HSPA5//DGKD//ADORA2A//CCK//EDNRA//PPOX//LRP1//SPHK1//SPHK2//CARD10//IRAK2//TLR1//MAP3K11//TIRAP//BCL10//DLG1//TGFBR2//STRADA//PTK2B//CD24A//IRAK1//KRAS//PRKCD//MAGED1//CDK5//CSF1//NPM1
GO:0010975	regulation of neuron projection development	Biological process	38	132	4352	28914	1.91262	4e-05	0.00023623	FIG4//HMGB1//ITGB1//NPTN//SPHK1//DPYSL3//KATNB1//PAFAH1B1//KATNA1//DGUOK//RTN4//FXN//LIMK1//MTAP1B//TNFRSF12A//NDEL1//APC2//ANAPC2//ULK1//STK24//SIPA1L1//CXCL12//RYK//PTK2//MBP//PSEN1//THY1//PLXNB2//SEMA4D//TIAM1//METRN//CDC20//RHOA//SETD6//TLX2//YWHAH//ACTR3//PDLIM5//AKT1//PTEN
GO:0043408	regulation of MAPKKK cascade	Biological process	39	137	4352	28914	1.89131	4.2e-05	0.000246525	TIRAP//BCL10//PRDX1//CCK//TLR4//CAV1//IGF1R//NF1//NF2//PEBP1//CTNNB1//CD36//ITGB1//ITGB3//PRKCD//TIMP2//TRAF7//NENF//IRAK1//PTK2B//HIPK3//SFRP1//SFRP5//TRAF2//MAP3K11//AIDA//AKT1//CDC42SE1//CDC42//MYD88//VRK3//KLF4//CNKSR3//SPRY1//DUSP6//BMP4//HRAS1//ST5//CD24A//GRB2//PSAP
GO:0019216	regulation of lipid metabolic process	Biological process	29	91	4352	28914	2.11727	4.2e-05	0.000246525	TSPO//ACSL5//SCD1//INSIG2//ABHD5//DBI//SORBS1//CAV1//PPARA//SCAP//STAT5B//ANXA1//PLA2G4A//STUB1//ATP1A1//MLYCD//CPT1A//CDC42//KLK1B4//RAC1//FDPS//ABCG4//ACADL//HNF4A//PPARG//THRA//ADORA1//POR//BBS4//LSR
GO:0022603	regulation of anatomical structure morphogenesis	Biological process	60	241	4352	28914	1.65407	4.2e-05	0.000246525	BMP4//SPRY1//WNT9B//HNF4A//SMAD4//TTC3//BAI1//CD36//NF1//VASH1//AMOT//RTN4//CSF1//NGFR//TNFRSF11B//HOPX//EPHA2//TSPAN12//C3//KDR//CX3CL1//TNFRSF1A//FXN//LIMK1//MTAP1B//PAFAH1B1//TNFRSF12A//NDEL1//APC2//ANAPC2//CASP6//BMPR1A//ULK1//STK24//SIPA1L1//CXCL12//RYK//PTK2//MBP//PSEN1//THY1//PLXNB2//SEMA4D//TIAM1//METRN//TLX2//YWHAH//ACTR3//B4GALT1//VDR//RAC1//SFRP1//CTNNB1//RXRA//PIGF//CDH1//PHB2//ETV4//…
GO:0048514	blood vessel morphogenesis	Biological process	62	252	4352	28914	1.6346	4.6e-05	0.000268909	OVOL2//RHOB//BMP4//KLF5//CASP8//COL4A1//ECM1//ELK3//AIMP1//EPAS1//EPHA2//PTK2//HIF1A//HMOX1//HSPG2//IL18//JUN//KDR//ANPEP//MMP2//PIGF//PTEN//PTK2B//RBPJ//SOX18//THY1//VEGFB//VEGFC//VASH1//TSPAN12//TNFRSF12A//NUS1//PDCD10//MMP19//AGGF1//ECSCR//RTN4//NAA15//CTNNB1//EDNRA//CXCL12//SEMA5A//SRF//TGFBR2//ZFP36L1//CAV1//FZD4//CITED2//PTPRJ//QK//AMOT//SMO//HDAC7//CUL7//TIPARP//BAI1//CD36//NF1//C3//CX3CL1…
GO:0023057	negative regulation of signaling process	Biological process	28	87	4352	28914	2.13825	4.6e-05	0.000268909	ARRB1//CAV1//SOCS3//RGS11//SOCS5//RGS17//GDPD1//KLF4//NCOR1//NF1//STMN3//HNF4A//RHOA//IGF1R//NF2//PEBP1//AIDA//AKT1//CDC42SE1//NUP62//TIMP2//SPRY1//TNK1//PTEN//VRK3//CNKSR3//TLR4//DUSP6
GO:0006812	cation transport	Biological process	125	594	4352	28914	1.39811	4.9e-05	0.000285289	GNAQ//PPOX//SLC12A6//SCN4A//ATP1A1//ATP1B1//ATP1B3//CDKN1B//KCNJ10//KCNK6//PKD2//VPS4B//SLC12A2//SLC12A4//SLC12A7//ELK3//TNFAIP1//KCTD3//KCTD13//KCTD12//KCTD10//KCNE3//TSC1//KCTD20//KCTD6//SLC24A3//SLC38A1//NAT2//SCN5A//SLC23A2//SLC9A1//SLC10A3//SLC23A2//CAMK2D//ORAI1//SRI//ATP2A2//CACNB3//CAMK2D//CAMK2G//CAV1//CORO1A//VDR//ITPR1//ITPR2//MYB//BSPRY//STIM1//VDR//TRPV2//TPCN1//CACHD1//CAT//ATP2C2//…
GO:0051050	positive regulation of transport	Biological process	58	232	4352	28914	1.66096	4.9e-05	0.000285289	SPHK1//ADORA1//TAC1//SPR//BAK1//CAV1//ACSL5//AKT1//CNKSR3//CAP1//ABCG4//NR1H2//ADORA2A//DPYSL2//PRKCD//PRKCI//SORBS1//CAPN10//PTPN11//NMU//PLA2G4A//GLUD1//JAK2//PFKM//SERP1//OXCT1//AACS//TNFRSF11A//SYNGR3//CXCL12//RTN4//ADRBK1//SMO//UACA//DLG1//ABCC8//STK39//CBLL1//ITGB1//PRKCA//EXOC2//CDK5//CADPS//MDM2//VEGFC//AGTR1A//PANX1//C3//PTK2//CD47//PROS1//DBI//EDNRA//THY1//TSPO//F2R//PPOX//CD36//SMAD4//…
GO:0008202	steroid metabolic process	Biological process	49	187	4352	28914	1.7409	5.2e-05	0.000301537	TECR//CYB5R3//FDPS//TSPO//EBP//FDFT1//H2-KE6//HMGCS2//ACBD3//PBX1//MVD//HMGCS1//SC5D//IDI1//0610007P14RIK//STARD3//SC4MOL//HINT2//CYB5R1//SDR42E1//SRD5A1//INSIG2//AMACR//CD36//HSD11B1//HDLBP//CAT//CYP46A1//FDXR//FECH//LDLR//SQLE//ACAT2//SCAP//CLN6//TIPARP//PDGFRA//SULT1A1//SCD1//STAT5B//STUB1//ATP1A1//VDR//ABCG4//ACADL//POR//OSBPL11//STS//OSBPL2//SULT4A1//OSBPL3
GO:0051960	regulation of nervous system development	Biological process	67	279	4352	28914	1.59547	5.2e-05	0.000301537	VEGFC//SMO//CTNNA1//CD24A//NF1//AGRN//SKI//RNF10//AKT1//PTEN//NDEL1//FIG4//HMGB1//ITGB1//NPTN//SPHK1//DPYSL3//KATNB1//PAFAH1B1//KATNA1//DGUOK//RTN4//RELA//DPYSL2//ATN1//TIMP2//RHOA//NKX2-2//NOTCH3//PBX1//TTC3//BMP4//MTAP1B//CXCL12//ACTR3//FXN//LIMK1//TNFRSF12A//APC2//ANAPC2//KDR//ULK1//STK24//ATF5//PPARG//PTPRA//SIPA1L1//RYK//BMPR1A//MT3//UTP11L//XRCC4//ACE//XRCC6//XRCC5//PTK2//MBP//PSEN1//THY1//…
GO:0051329	interphase of mitotic cell cycle	Biological process	23	66	4352	28914	2.31528	5.4e-05	0.000312506	CDC123//CAMK2D//CAMK2D//CAMK2G//CCND2//ITGB1//MYB//RB1//RPS6//RBBP8//TAF10//CABLES1//E2F6//TFDP1//ANP32B//APP//MDM2//CDT1//CCNG1//HAP1//APEX1//CUL4B//CUL4A//SIN3A
GO:0001775	cell activation	Biological process	87	386	4352	28914	1.49745	5.6e-05	0.000323431	MYH9//DLG1//STAT5B//FCGR4//BCL3//NFKB2//TICAM1//TLR4//TLR2//PSEN1//RPS6//PAN2//ME2//CD24A//LRRC8A//BAK1//NCOR1//YWHAZ//PI4K2A//PLEK//FLT3L//BCL11A//MSH2//RBPJ//POLM//HDAC7//NHEJ1//CTNNB1//EGR1//PPP3CB//BMI1//CD81//CDKN1A//PLDN//JMJD6//XRCC4//ZEB1//CLPTM1//CCK//ATP7A//CCND3//FKBP1A//FKBP1B//CXCL12//PRKCD//ADK//CD3E//CORO1A//EFNB1//PNP//IL18//ICOSL//CD48//HSPD1//SATB1//WAS//BLNK//SKAP2//TLR1//CLEC2…
GO:0048666	neuron development	Biological process	98	446	4352	28914	1.45986	5.7e-05	0.000328548	APP//CCK//CDK5//CNP//DST//IGF1R//STMN1//PTPN11//RYK//TOP2B//ULK1//PICALM//NRN1//AFG3L2//SPNB4//EFNB1//EPHB3//USP33//NGFR//RAC1//SEMA5A//SEMA6A//DPYSL3//VASP//B3GNT1//PVRL1//DYNLL2//KIF5C//ETV4//CXCL12//AKT1//PTEN//NDEL1//FIG4//HMGB1//ITGB1//NPTN//SPHK1//KATNB1//PAFAH1B1//KATNA1//DGUOK//RTN4//MMP2//GNAQ//FARP2//BBS4//MTAP1B//PAK1//PPP1R9B//ABI2//ATP7A//ATG7//HPRT//LMX1B//RGNEF//PTK2//PRKCA//JAK2//…
GO:0009896	positive regulation of catabolic process	Biological process	17	42	4352	28914	2.68917	5.8e-05	0.000333645	ABHD5//BECN1//CPT1A//ACSL5//AKT1//GCLC//TRIB1//CSNK1E//STUB1//NPM1//NEDD4//MYLIP//TRIM32//CUL4B//CUL4A//HMGB1//ADAM9
GO:0016311	dephosphorylation	Biological process	49	188	4352	28914	1.73164	6e-05	0.000344462	PPP1R12A//PPAP2A//PPM1A//PPM1B//PPP1CB//PPP2CA//PPP3CB//PPP3R1//PTEN//PTP4A2//PTP4A3//PTPN11//PTPN12//PTPN13//PTPRA//PTPRJ//PTPRS//CDC14B//RNGTT//NCEH1//PTPN9//DUSP28//DUSP6//PPM1F//DUSP12//VRK3//JAK2//PPP1R14D//ADORA1//YWHAE//HSP90B1//RCAN1//PPP1R2//IMPA2//OCRL//SACM1L//NT5M//ACP2//ATP1A1//INPP5B//MTMR6//IMPAD1//MAP2K1//PPP4C//TIMM50//PPAP2B//G6PC3//MTMR2//SGPP1
GO:0006040	amino sugar metabolic process	Biological process	12	24	4352	28914	3.32192	6.1e-05	0.000348813	GNPNAT1//GFPT1//HEXB//AMDHD2//UAP1//DPAGT1//B4GALNT2//PGM3//CMAS//B3GALNT2//MDP1//CMAH
GO:0000302	response to reactive oxygen species	Biological process	19	50	4352	28914	2.52466	6.1e-05	0.000348813	SOD1//SOD2//ATP7A//PRDX1//CASP6//CRYAB//GPX1//HMOX1//MMP2//PTK2B//PARK7//PRDX3//CAT//GPX3//TXNRD1//GPX4//HAP1//APEX1//ANXA1//AXL//PRKCA
GO:0006730	one-carbon metabolic process	Biological process	37	130	4352	28914	1.89094	6.5e-05	0.00037095	METTL3//CTCF//DNMT1//MBD1//MED1//BTG1//GSPT1//PRMT1//ILF3//PCMT1//PRMT7//ERF//MEPCE//2810422O20RIK//LCMT1//SETD2//EED//SATB1//MLL3//SUV420H2//WBP7//RAB3D//RAB3B//TFB2M//TPMT//AS3MT//N6AMT2//PRMT5//SHMT2//MTHFD1//MAT2B//CAR2//CAR4//FPGS//AHCYL1//MAT2A//MTHFD1L
GO:0001525	angiogenesis	Biological process	51	199	4352	28914	1.70269	6.9e-05	0.000393	CTNNB1//EDNRA//CXCL12//SEMA5A//SRF//TGFBR2//BAI1//CD36//NF1//VASH1//AMOT//EPHA2//TSPAN12//C3//KDR//CX3CL1//TNFRSF1A//B4GALT1//GPX1//OVOL2//RHOB//BMP4//KLF5//CASP8//COL4A1//ECM1//ELK3//AIMP1//EPAS1//PTK2//HIF1A//HMOX1//HSPG2//IL18//JUN//ANPEP//MMP2//PIGF//PTEN//PTK2B//RBPJ//SOX18//THY1//VEGFB//VEGFC//TNFRSF12A//NUS1//PDCD10//MMP19//AGGF1//ECSCR//RTN4//NAA15
GO:0051325	interphase	Biological process	23	67	4352	28914	2.28072	7e-05	0.000397909	CDC123//CAMK2D//CAMK2D//CAMK2G//CCND2//ITGB1//MYB//RB1//RPS6//RBBP8//TAF10//CABLES1//E2F6//TFDP1//ANP32B//APP//MDM2//CDT1//CCNG1//HAP1//APEX1//CUL4B//CUL4A//SIN3A
GO:0008299	isoprenoid biosynthetic process	Biological process	11	21	4352	28914	3.48011	7.2e-05	0.00040767	IDI1//MVD//ALDH1A1//FDPS//FDFT1//GGPS1//HMGCS2//PEX5//HMGCS1//PDSS1//COQ2
GO:0034329	cell junction assembly	Biological process	15	35	4352	28914	2.84736	7.2e-05	0.00040767	HDAC7//ITGB3//TLN1//TNS1//CTNNA1//CD9//GNPAT//LAMA3//PDPK1//PTK2B//SORBS1//THY1//TSC1//MMP14//PTEN//ITGB1
GO:0006694	steroid biosynthetic process	Biological process	28	89	4352	28914	2.0902	7.3e-05	0.000409311	CYB5R3//FDPS//EBP//FDFT1//HMGCS2//MVD//HMGCS1//IDI1//INSIG2//AMACR//CD36//SRD5A1//HSD11B1//TSPO//SC5D//0610007P14RIK//SC4MOL//CYB5R1//ATP1A1//SCAP//ABCG4//TECR//H2-KE6//ACBD3//PBX1//STARD3//HINT2//SDR42E1
GO:0050769	positive regulation of neurogenesis	Biological process	28	89	4352	28914	2.0902	7.3e-05	0.000409311	VEGFC//SMO//RELA//RTN4//FXN//LIMK1//MTAP1B//PAFAH1B1//TNFRSF12A//NDEL1//APC2//ANAPC2//KDR//NPTN//STK24//NKX2-2//PPARG//PTPRA//CXCL12//PLXNB2//SEMA4D//TIAM1//METRN//ACTR3//TSPO//PTK2//XRCC4//ACE//XRCC6//XRCC5
GO:0006098	pentose-phosphate shunt	Biological process	8	12	4352	28914	4.42923	7.3e-05	0.000409311	PGD//G6PDX//PGLS//TALDO1//TKT//HSD11B1//TPI1//HIBADH//GLYR1
GO:0006740	NADPH regeneration	Biological process	8	12	4352	28914	4.42923	7.3e-05	0.000409311	PGD//G6PDX//TALDO1//TKT//TPI1//HIBADH//PGLS//GLYR1//HSD11B1
GO:0042255	ribosome assembly	Biological process	8	12	4352	28914	4.42923	7.3e-05	0.000409311	RPS2//RPS14//RPS15//RPS6//RPS10//RPS25//SURF6//NIP7
GO:0051099	positive regulation of binding	Biological process	22	63	4352	28914	2.32007	7.5e-05	0.000419709	TICAM1//AKTIP//MAP1LC3B//CALM3//CALM1//HIPK3//JAK2//TLR4//HMGB2//RAC3//TNFRSF11A//PPAP2B//IRAK2//BCL10//CAT//IKBKB//IRAK1//KRAS//MYD88//CCK//RELA//TRAF2//TLR2//UBE2N
GO:0032989	cellular component morphogenesis	Biological process	97	444	4352	28914	1.45147	7.7e-05	0.000430066	RHOA//CAP1//HMGB1//IDUA//STRADB//CUL3//SS18//CSNK1A1//CTNNB1//KRT8//MYH9//PAFAH1B1//TBPL1//HIF1A//HNRNPAB//PPP3R1//RBPJ//TRIM28//WNT9B//NEURL1A//APP//CCK//CDK5//CNP//DST//IGF1R//STMN1//PTPN11//RYK//TOP2B//ULK1//PICALM//NRN1//AFG3L2//SPNB4//EFNB1//EPHB3//USP33//NGFR//RAC1//SEMA5A//SEMA6A//DPYSL3//VASP//B3GNT1//PVRL1//KIF5C//ETV4//CXCL12//BAK1//MFN2//SMAD4//TTC3//MMP2//SFRP1//RGNEF//PTK2//PRKCA//ND…
GO:0031346	positive regulation of cell projection organization	Biological process	25	76	4352	28914	2.18547	7.8e-05	0.000434809	HSP90AA1//RAC1//ACTR3//FIG4//HMGB1//ITGB1//NPTN//SPHK1//DPYSL3//KATNB1//BBS4//FXN//LIMK1//MTAP1B//PAFAH1B1//TNFRSF12A//NDEL1//APC2//ANAPC2//STK24//CXCL12//PLXNB2//SEMA4D//TIAM1//METRN//SRF
GO:0040011	locomotion	Biological process	108	505	4352	28914	1.42086	7.9e-05	0.000438686	CAP1//CXCL12//OVOL2//EFNB1//HIF1A//LAMA5//NRP2//NRTN//SEMA3C//SMO//NR2F2//CCK//CDK5//PTK2//NPM1//HSP90AA1//LMX1B//PAFAH1B1//PEX7//PSEN1//PEX5//TOP2B//YWHAE//KATNA1//PEX13//TUBB2B//NDEL1//SRF//CD24A//ADORA1//ITGB3//MADCAM1//TLR2//TNFRSF12A//CMTM7//CCR9//CREB3//HMGB1//RAC1//CCL6//CCL8//CCL9//CX3CL1//AMOT//NUP85//CMTM3//ECSCR//TYMP//TSPO//ITGB1//TAC1//SPR//ZFAND5//ACE//F3//P2RY6//HAP1//APEX1//CORO1A…
GO:0006839	mitochondrial transport	Biological process	16	39	4352	28914	2.72568	7.9e-05	0.000438686	SLC37A1//BID//YWHAZ//TIMM13//TIMM10//TIMM8B//TIMM8A1//TIMM10//MTX2//GRPEL1//SLC25A13//SLC25A12//PPIF//SLC25A37//PSEN1//SLC25A14
GO:0045793	positive regulation of cell size	Biological process	19	51	4352	28914	2.47516	8.4e-05	0.000465554	AKT1//RHOA//CD81//PTK2//KRT17//PTK2B//MPV17//EXTL3//SFN//FXN//LIMK1//MTAP1B//PAFAH1B1//TNFRSF12A//NDEL1//APC2//ANAPC2//CXCL12//FDPS//CDK4
GO:0006800	oxygen and reactive oxygen species metabolic process	Biological process	18	47	4352	28914	2.54445	8.5e-05	0.000470192	SOD1//SOD2//NOXA1//NOXO1//TSPO//ATP7A//PRDX1//CYCS//PARK7//PRDX3//CAT//GPX1//GPX3//TXNRD1//GPX4//CD24A//CRYAB//MPV17//PTK2B
GO:0009887	organ morphogenesis	Biological process	139	681	4352	28914	1.35609	8.6e-05	0.000474812	THRA//CTNNB1//EDNRA//CXCL12//SEMA5A//SRF//TGFBR2//BMP4//DLG1//LAMA5//SMAD4//MYC//PBX1//PIGF//WNT9B//CTNNBIP1//MACF1//BMPR1A//EXT2//NF2//PRKAR1A//TLX2//ECSIT//TXNRD1//TWSG1//WLS//CTNND1//STAT3//SPRY1//CASP8//COQ7//IFT52//OVOL2//GATAD2A//BBS4//BCL10//COBL//LMO4//PFN1//SFRP1//SKI//HECTD1//VASP//GRLF1//TSC1//PTK7//OPA1//NPM1//HIF1A//PSEN1//TBX3//GNAS//HSPG2//NAB1//PEX7//PTHLH//IMPAD1//CAR2//KRT17//SE…
GO:0046903	secretion	Biological process	98	451	4352	28914	1.44367	8.8e-05	0.000484925	NMU//RALB//SPHK1//AGTR1A//YWHAZ//PI4K2A//ADORA1//TAC1//SPR//PSEN1//PCLO//EXOC8//CDK5//CPLX2//MYO5A//RAB3D//SNAPIN//STX3//STXBP3A//VAMP7//LLGL2//CADPS//RALA//EXOC2//SCRN1//PLDN//VPS45//PLEK//YKT6//VPS33A//NRXN2//SYN2//GUCA2B//KIRREL//APRT//ATP7A//CAV1//CDO1//CHUK//NEURL1A//NME1//MED1//STAT5B//VDR//CPT1A//HNF4A//ENSA//ERP29//MON1A//GIPC1//ADORA2A//DPYSL2//PTPN11//SDF4//1500003O03RIK//ARHGAP17//RAB3…
GO:0009314	response to radiation	Biological process	37	132	4352	28914	1.86229	9.2e-05	0.000506	GUCA1B//ARRB1//PDE6D//GNB1//APP//CDK5//DBH//KRAS//NF1//PDE1B//CDKN1A//MSH6//TIPIN//ERCC8//UACA//FECH//PER1//STRA13//BHLHE40//ERCC3//SDF4//ERCC4//XRCC4//MSH2//BRCC3//IKBIP//XRCC6//NHEJ1//HMGN1//XPC//APOBEC1//BAK1//GPX1//PNP//SOD2//NR2F6//XRCC5//MED1//MYC
GO:0043414	macromolecule methylation	Biological process	25	77	4352	28914	2.15709	9.9e-05	0.000543463	METTL3//CTCF//DNMT1//MBD1//MED1//BTG1//GSPT1//PRMT1//ILF3//PCMT1//PRMT7//ERF//MEPCE//2810422O20RIK//LCMT1//SETD2//EED//SATB1//MLL3//SUV420H2//WBP7//RAB3D//RAB3B//TFB2M//PRMT5
GO:0017148	negative regulation of translation	Biological process	12	25	4352	28914	3.18904	0.0001	0.000545833	EIF2B1//EIF2B5//SRP14//SRP9//EIF4EBP1//EIF4EBP2//CALR//FXR1//PRKCA//PAIP2B//EIF2AK4//YBX2
GO:0048545	response to steroid hormone stimulus	Biological process	27	86	4352	28914	2.08586	0.0001	0.000545833	NCOA1//PRKCA//STRN3//CAV1//ADH1//CDK4//PPARA//AGTR1A//ARSA//CTNNB1//CD24A//HMOX1//MMP2//STS//MAPK1//RCAN1//ADAM9//CDO1//HMGB1//RXRA//SULT1A1//TAT//MAP2K1//AGL//BMP4//ACAA1A//IDH1//HMGB2
GO:0070201	regulation of establishment of protein localization	Biological process	27	86	4352	28914	2.08586	0.0001	0.000545833	THRA//NFKBIB//HNF4A//JAK2//FZD1//SMO//UACA//PRDX1//NF1//XPO1//PTPN11//CDK5//TXN1//MDM2//ARFIP1//ANXA1//ADORA2A//VEGFC//AGTR1A//PANX1//TRAF2//PICALM//RAB11A//GAPVD1//SMAD4//PRKCI//SORBS1//NEDD1
GO:0051052	regulation of DNA metabolic process	Biological process	24	73	4352	28914	2.18428	0.00011	0.000594784	MLH1//CDT1//ID3//PCNA//PPOX//HMGB1//GEM//PNP//PARG//CACYBP//CDC42//CST3//HRAS1//JUN//NPM1//RAC1//MPV17//MSH2//MSH6//TIPIN//CNP//ANXA3//IGF1R//PFN1//HMGB2
GO:0007517	muscle organ development	Biological process	56	228	4352	28914	1.63182	0.00011	0.000594784	SEMA3C//NR2F2//RHOA//CAV1//CDK5//NF1//ZFP238//MBNL1//AGRN//PAK1//SNTA1//AFG3L2//F2R//THRA//BMP4//BTG1//HMGB1//HDAC7//NPM1//NGFR//USP2//SERP1//HSPG2//PTEN//CXADR//ACTA1//GPX1//SKI//RCAN1//HDAC5//DLG1//ZFAND5//TIPARP//APP//ACADM//CACYBP//ITGB1//TBX3//TSC1//FKBP1A//RXRA//TPM1//PTCD2//RXRB//ATG7//FHL2//ATG5//LMNA//TGFBR2//NCAM1//FDPS//ALX4//CRYAB//FXR1//LAMA5//TAGLN//TAGLN2//SIRT1
GO:0051345	positive regulation of hydrolase activity	Biological process	33	114	4352	28914	1.92322	0.00011	0.000594784	BAK1//BCL10//CCK//GSPT1//MYC//PDCD6//ALG2//VCP//DIABLO//TNS1//PYCARD//HSPA5//AGTR1A//GNAQ//GNB1//PPOX//CYCS//PSME1//PSME2//CAV1//FBLN1//NF1//MAP2K1//VRK3//JAK2//TPM1//SIPA1L1//PTK2B//NDEL1//RALBP1//RHOA//UACA//THY1//ABHD5//EDNRA//F2R//GNA11
GO:0043388	positive regulation of DNA binding	Biological process	20	56	4352	28914	2.3728	0.00011	0.000594784	JAK2//RAC3//TLR4//TNFRSF11A//PPAP2B//TICAM1//IRAK2//BCL10//CAT//IKBKB//IRAK1//KRAS//MYD88//CCK//RELA//TRAF2//TLR2//UBE2N//CALM3//CALM1//HIPK3//HMGB2
GO:0042440	pigment metabolic process	Biological process	16	40	4352	28914	2.65754	0.00011	0.000594784	APRT//HPRT//MYO5A//ALAS1//CPOX//FECH//HMBS//ALAD//PPOX//UROD//TMEM14C//HMOX1//HMOX2//IDI1//BLVRA//DDT//AIM1
GO:0030307	positive regulation of cell growth	Biological process	18	48	4352	28914	2.49144	0.00012	0.000642825	FXN//LIMK1//MTAP1B//PAFAH1B1//TNFRSF12A//NDEL1//APC2//ANAPC2//CXCL12//FDPS//AKT1//RHOA//CD81//PTK2//KRT17//PTK2B//MPV17//EXTL3//SFN
GO:0008652	cellular amino acid biosynthetic process	Biological process	17	44	4352	28914	2.56694	0.00012	0.000642825	MTHFD1//ASL//ASNS//ASNSD1//GOT2//PRODH//SHMT2//MAT2A//ALDH5A1//ALDH4A1//PYCR2//PSPH//PSAT1//PHGDH//PGD//APIP//ENOPH1//MRI1//CTH
GO:0019674	NAD metabolic process	Biological process	11	22	4352	28914	3.32192	0.00012	0.000642825	CBR2//GPD2//IDH3G//IDH3B//MDH2//MDH1//OGDH//IDH3A//NAPRT1//NAMPT//NADSYN1
GO:0031396	regulation of protein ubiquitination	Biological process	11	22	4352	28914	3.32192	0.00012	0.000642825	ATG5//CDK5//GCLC//BAG5//TICAM1//HSPA5//STUB1//TRIB1//SIAH2//FBXO2//ATG7
GO:0010038	response to metal ion	Biological process	25	78	4352	28914	2.12944	0.00012	0.000642825	CASP6//ABAT//ALAD//ABCC8//ATP7A//CDK4//NCAM1//GSS//PRNP//GSN//TAT//VDR//SOD1//ANXA7//APOBEC1//CAV1//GDI1//PDCD6//ALG2//PLA2G4A//S100A16//FABP4//CDKN1B//CEBPA//PPARG//GSK3A
GO:0045767	regulation of anti-apoptosis	Biological process	13	29	4352	28914	2.97827	0.00013	0.000693815	PIK3R2//RTN4//CAV1//CDKN1A//HMOX1//HSPD1//IGF1R//LRP1//PTK2B//SLC9A1//G6PDX//NPM1//SERBP1
GO:0051092	positive regulation of NF-kappaB transcription factor activity	Biological process	13	29	4352	28914	2.97827	0.00013	0.000693815	TICAM1//IRAK2//BCL10//CAT//IKBKB//IRAK1//KRAS//MYD88//CCK//RELA//TLR4//TRAF2//TLR2//UBE2N
GO:0042110	T cell activation	Biological process	51	204	4352	28914	1.66096	0.00014	0.000741691	MYH9//FCGR4//PSEN1//RPS6//NCOR1//CTNNB1//EGR1//BCL11A//PPP3CB//NHEJ1//CD24A//JMJD6//XRCC4//STAT5B//ZEB1//CLPTM1//CCK//BMI1//ATP7A//CCND3//FKBP1A//FKBP1B//CXCL12//ADK//CD3E//CORO1A//EFNB1//PNP//IL18//ICOSL//CLEC2I//DLG1//SATB1//IRF1//MINK1//BCL3//H2-AA//HSP90AA1//RC3H1//IL4RA//SOCS5//RPL22//ADORA2A//BCL10//HSPD1//THY1//AP3B1//AP3D1//TGFBR2//CD48//WAS
GO:0006972	hyperosmotic response	Biological process	7	10	4352	28914	4.65069	0.00014	0.000741691	TRIP10//XRCC6//XRCC5//PDPK1//RAC1//SLC12A2//STK3//PKN1//PAK1
GO:0045426	quinone cofactor biosynthetic process	Biological process	7	10	4352	28914	4.65069	0.00014	0.000741691	COQ7//COQ6//COQ4//PDSS1//COQ9//COQ2//VKORC1
GO:0006955	immune response	Biological process	101	473	4352	28914	1.41866	0.00014	0.000741691	C3//PPP3CB//PNP//MLH1//MSH2//TLR4//TBK1//CD36//PGLYRP1//TLR2//TICAM1//PSEN1//RPS6//BCL3//DLG1//AHCY//DBH//ACE//NFKB2//YWHAZ//PI4K2A//CD37//MYD88//CCK//CD24A//GPX1//GPX2//PSMB4//PSMA1//C4B//CFB//C8G//C1QB//CR1L//CD55//C1S//BMI1//IGJ//PRDX1//CD47//BCL10//PRKCD//IRF7//MSH6//UNG//POLM//HMOX1//XRCC4//PAN2//ME2//IRAK1//HMGB1//UBD//IL18//ATP7A//CLEC2D//CPLX2//VAMP7//TIRAP//CD14//IRGM1//IL1R1//MX2//PCBP2…
GO:0051272	positive regulation of cellular component movement	Biological process	29	97	4352	28914	1.9863	0.00015	0.000787432	ITGB3//MADCAM1//TLR2//HIF1A//TAC1//SPR//F3//PTK2//HMGB1//P2RY6//CBLL1//ARHGAP8//AIF1//CORO1A//CSF1//DIAP1//ITGB1//JAK2//KDR//FURIN//PTK2B//CXCL12//SPHK1//MAP2K1//RRAS2//VEGFC//STMN1//STAT5B//CHST3
GO:0031400	negative regulation of protein modification process	Biological process	19	53	4352	28914	2.38175	0.00015	0.000787432	IBTK//FKBP1A//IMPACT//PRKCA//PSEN1//PEBP1//FAM129A//DUSP6//PPAP2B//ATG5//CDK5//GCLC//BAG5//JUN//BAK1//CNKSR3//YWHAE//CAV1//HNF4A
GO:0071216	cellular response to biotic stimulus	Biological process	19	53	4352	28914	2.38175	0.00015	0.000787432	DDIT3//HSPA5//NFE2L2//AARS//EIF2AK4//SERP1//TICAM1//IRAK2//IRAK1//MYD88//CCK//MAPK1//MAPK3//HDAC5//TIRAP//CD36//TLR2//CD14//TLR4//TLR1
GO:0071496	cellular response to external stimulus	Biological process	19	53	4352	28914	2.38175	0.00015	0.000787432	ATG5//CTSD//PSEN1//BECN1//MAP1LC3A//ATG12//ATG16L1//GAS6//EIF2AK4//FOS//AES//AXL//GSDMD//KPNA2//JUN//TRIM24//CNN2//RXRB//DSP
GO:0016126	sterol biosynthetic process	Biological process	15	37	4352	28914	2.69345	0.00015	0.000787432	CYB5R3//FDPS//EBP//FDFT1//HMGCS2//MVD//HMGCS1//IDI1//INSIG2//SC5D//SCAP//ABCG4//0610007P14RIK//SC4MOL//CYB5R1
GO:0006944	cellular membrane fusion	Biological process	16	41	4352	28914	2.59272	0.00016	0.000830847	GNAI3//PLDN//VAMP7//SNPH//DYSF//CD9//BAK1//MFN2//VCPIP1//PLA2G4A//USO1//ANXA7//STX3//NPLOC4//VAMP8//STXBP3A//NSFL1C
GO:0061025	membrane fusion	Biological process	16	41	4352	28914	2.59272	0.00016	0.000830847	GNAI3//PLDN//VAMP7//SNPH//DYSF//ANXA7//STX3//NPLOC4//VAMP8//STXBP3A//NSFL1C//USO1//CD9//BAK1//MFN2//VCPIP1//PLA2G4A
GO:0044092	negative regulation of molecular function	Biological process	48	190	4352	28914	1.67844	0.00016	0.000830847	CAV1//PRKCA//ADORA2A//AKT1//FABP4//GADD45A//NF1//NF2//PSEN1//THY1//MLLT1//ADORA1//S1PR3//GNAI2//NPB//TIMP2//PCSK1N//PAN3//CAT//MYC//DDIT3//WNK1//SPRY1//NQO1//GCHFR//CFLAR//CRYAB//NR4A1//MDM2//PTMA//INTS1//HMOX1//JAK2//SMO//CTNNBIP1//NUP62//IRAK2//HNF4A//PTHLH//TRIB1//THRA//HIPK3//SFRP1//SFRP5//CDKN1A//CDKN1B//ATP7A//YBX2//BAG5//RHOA//PPARG//PKD2//IBTK
GO:0016197	endosome transport	Biological process	12	26	4352	28914	3.06639	0.00016	0.000830847	VAMP7//SNX1//CHMP5//VPS54//FLNA//ANKRD27//CDC42//EHD1//VPS4B//WAS//VPS36//LRBA
GO:0045732	positive regulation of protein catabolic process	Biological process	12	26	4352	28914	3.06639	0.00016	0.000830847	AKT1//GCLC//TRIB1//CSNK1E//STUB1//ADAM9//NPM1//NEDD4//MYLIP//TRIM32//CUL4B//CUL4A
GO:0051168	nuclear export	Biological process	12	26	4352	28914	3.06639	0.00016	0.000830847	NPM1//SFRS13A//NUP133//XPO1//HSPA9//CCHCR1//XPO5//PTPN11//CDK5//TXN1//MDM2//KHDRBS1
GO:0006611	protein export from nucleus	Biological process	8	13	4352	28914	4.08852	0.00017	0.000873333	XPO1//PTPN11//CDK5//TXN1//MDM2//HSPA9//CCHCR1//XPO5
GO:0070972	protein localization in endoplasmic reticulum	Biological process	8	13	4352	28914	4.08852	0.00017	0.000873333	SRP14//SRP54A//SRP9//SRP19//SRP72//MACF1//FBP1//KDELR1
GO:0003013	circulatory system process	Biological process	53	216	4352	28914	1.6302	0.00017	0.000873333	AGTR1A//G6PDX//ADRBK1//ATP1A1//ATP2A2//GAA//PRKCA//PEBP1//EPAS1//FKBP1B//MAP2K1//TPM1//SOD2//WNK1//ADORA1//NPM1//GNAI2//GNAI3//THRA//HOPX//ACE//ACTA2//EDNRA//GCH1//HMOX1//SOD1//TAC1//SPR//PTK2//KDR//CNP//PGD//MPV17//CAV1//ADORA2A//ATG5//GPX1//GRLF1//GUCA2B//PPARA//RNPEP//VEGFC//ABAT//EPHX2//JAK2//MMP2//DBH//F2R//CAMK2D//SRSF1//MYL1//VEGFB//MAP2K3
GO:0008015	blood circulation	Biological process	53	216	4352	28914	1.6302	0.00017	0.000873333	AGTR1A//G6PDX//ADRBK1//ATP1A1//ATP2A2//GAA//PRKCA//PEBP1//EPAS1//FKBP1B//MAP2K1//TPM1//SOD2//WNK1//ADORA1//NPM1//GNAI2//GNAI3//THRA//HOPX//ACE//ACTA2//EDNRA//GCH1//HMOX1//SOD1//TAC1//SPR//PTK2//KDR//CNP//PGD//MPV17//CAV1//ADORA2A//ATG5//GPX1//GRLF1//GUCA2B//PPARA//RNPEP//VEGFC//ABAT//EPHX2//JAK2//MMP2//DBH//F2R//CAMK2D//SRSF1//MYL1//VEGFB//MAP2K3
GO:0006399	tRNA metabolic process	Biological process	31	107	4352	28914	1.92485	0.00017	0.000873333	TPT1//TSEN2//AARS//GTPBP3//IARS//HARS//SARS//VARS//GARS//FARSA//NARS//HARS2//TARS2//SARS2//CARS//FARSA//POP5//FBL//HSD17B10//TRMT1//DUS3L//RPP38//TRUB2//TSEN15//CTU2//PUS3//RPP21//MOCS3//TRMT1//TSEN54//LSM6
GO:0014070	response to organic cyclic substance	Biological process	26	84	4352	28914	2.05643	0.00017	0.000873333	CDK5//ABAT//NCAM1//ADORA2A//FKBP1A//SPR//HDAC5//SMPD1//EDNRA//CTNNB1//CDKN1B//CEBPA//PPARG//GSK3A//ACACB//ADRBK1//AHR//ANXA7//IDH1//M6PR//NEDD8//SLC9A1//STS//TAT//VKORC1//AACS
GO:0051348	negative regulation of transferase activity	Biological process	21	62	4352	28914	2.25033	0.00018	0.000919787	CAV1//PRKCA//ADORA2A//AKT1//FABP4//GADD45A//NF1//NF2//PSEN1//THY1//MLLT1//WNK1//NUP62//SPRY1//HIPK3//SFRP1//SFRP5//CDKN1A//CDKN1B//PPARG//IBTK
GO:0032880	regulation of protein localization	Biological process	32	112	4352	28914	1.89824	0.00018	0.000919787	THRA//NFKBIB//HNF4A//JAK2//FZD1//SMO//UACA//PRDX1//NF1//XPO1//PTPN11//CDK5//TXN1//MDM2//ARFIP1//ANXA1//ADORA2A//VEGFC//AGTR1A//PANX1//TRAF2//PICALM//RAB11A//GAPVD1//SMAD4//NEDD1//PRKCI//SORBS1//AKT1//DLG1//MYO5B//RABGAP1L//RSL1D1
GO:0010720	positive regulation of cell development	Biological process	29	98	4352	28914	1.96603	0.00018	0.000919787	VEGFC//SMO//SMAD4//RELA//RTN4//FXN//LIMK1//MTAP1B//PAFAH1B1//TNFRSF12A//NDEL1//APC2//ANAPC2//KDR//NPTN//STK24//NKX2-2//PPARG//PTPRA//CXCL12//XRCC4//ACE//XRCC6//XRCC5//PLXNB2//SEMA4D//TIAM1//METRN//ACTR3//TSPO//PTK2
GO:0060537	muscle tissue development	Biological process	47	186	4352	28914	1.67882	0.00019	0.000969168	SEMA3C//NR2F2//RHOA//CAV1//CDK5//NF1//ZFP238//MBNL1//AGRN//PAK1//SNTA1//AFG3L2//F2R//THRA//BMP4//BTG1//HMGB1//HDAC7//NPM1//USP2//HSPG2//PTEN//CXADR//ACTA1//GPX1//SKI//RCAN1//HDAC5//DLG1//ZFAND5//TIPARP//APP//ACADM//CACYBP//ITGB1//TBX3//TSC1//FKBP1A//RXRA//TPM1//PTCD2//RXRB//ATG7//FHL2//ATG5//LMNA//TGFBR2//NCAM1//FDPS
GO:0051640	organelle localization	Biological process	19	54	4352	28914	2.33765	0.0002	0.00101837	NPM1//YKT6//PSEN1//PCLO//CDC42//PAFAH1B1//MYO5A//MYRIP//MAP2K1//PTK2//MLH1//KIF1B//TMED10//SYNJ2BP//MYH9//SEMA6A//NDEL1//GRINL1A//PEX13
GO:0032259	methylation	Biological process	28	94	4352	28914	1.97902	0.00021	0.00106553	METTL3//CTCF//DNMT1//MBD1//MED1//BTG1//GSPT1//PRMT1//ILF3//PCMT1//PRMT7//ERF//MEPCE//2810422O20RIK//LCMT1//SETD2//EED//SATB1//MLL3//SUV420H2//WBP7//RAB3D//RAB3B//TFB2M//PRMT5//TPMT//AS3MT//N6AMT2
GO:0008629	induction of apoptosis by intracellular signals	Biological process	14	34	4352	28914	2.7357	0.00021	0.00106553	HMOX1//MED1//MLH1//MSH6//UACA//GPX1//JAK2//DIABLO//BCL3//IFI204//NUPR1//MYC//PRKCA//HTRA2//2810002N01RIK
GO:0009611	response to wounding	Biological process	95	445	4352	28914	1.41835	0.00022	0.00110846	DYSF//C3//HIF1A//AHCY//CD24A//CASP6//B4GALT1//NUPR1//TLR4//EPHX2//ALOX5AP//YWHAZ//ANXA1//PPARG//TAC1//GPX1//GPX2//PSMB4//PSMA1//STAT3//STAT5B//ANXA5//ANXA8//AP3B1//F2R//F3//F9//PLDN//PROS1//HPS4//HPS6//THBD//PAPSS2//HPS5//C4B//CFB//TICAM1//H47//CELA1//AKT1//TIRAP//CD14//S1PR3//ELF3//AIMP1//MYD88//STAB1//CCL8//SPHK1//TLR1//TNFRSF1A//TLR2//MAP2K3//HDAC7//TNS1//PYCARD//CHST1//C8G//C1QB//CR1L//CD55//…
GO:0042770	DNA damage response, signal transduction	Biological process	17	46	4352	28914	2.45533	0.00022	0.00110846	H2AFX//PTPN11//TIPIN//CCNG1//HMOX1//MED1//MLH1//MSH6//UACA//MSH2//XPC//BCL3//IFI204//NUPR1//NPM1//EEF1E1//PGAP2
GO:0035239	tube morphogenesis	Biological process	52	213	4352	28914	1.62197	0.00022	0.00110846	CTNNB1//EDNRA//CXCL12//SEMA5A//SRF//TGFBR2//BMP4//DLG1//LAMA5//SMAD4//MYC//PBX1//PIGF//WNT9B//CTNNBIP1//CASP8//COQ7//IFT52//OVOL2//GATAD2A//BBS4//BCL10//COBL//LMO4//PFN1//SFRP1//SKI//HECTD1//VASP//GRLF1//TSC1//PTK7//OPA1//NPM1//HIF1A//PSEN1//TBX3//B4GALT1//KDR//MGP//MMP14//CTSD//CTSL//DAG1//CSF1//ETV4//PTHLH//CDH1//PHB2//RAC3//MED1//VDR//AGTR1A//MAGED1
GO:0045834	positive regulation of lipid metabolic process	Biological process	16	42	4352	28914	2.53099	0.00022	0.00110846	ACSL5//SCD1//ABHD5//DBI//SORBS1//ANXA1//PLA2G4A//CPT1A//CDC42//KLK1B4//RAC1//FDPS//ABCG4//HNF4A//PPARA//PPARG
GO:0007249	I-kappaB kinase/NF-kappaB cascade	Biological process	21	63	4352	28914	2.21461	0.00023	0.00115682	CARD10//IRAK2//TLR1//TLR4//CHUK//IKBKB//IKBKAP//NFKBIB//TICAM1//CTNNB1//CD36//MYD88//CCK//UBD//TRADD//RHOA//TIRAP//BCL10//TIFA//AZI2//RIPK3//PTPLAD1
GO:0007507	heart development	Biological process	58	245	4352	28914	1.57283	0.00024	0.00119875	OVOL2//NPM1//HIF1A//PSEN1//SRF//TBX3//IFT52//BMPR1A//COL5A1//FKBP1A//GAA//NCOR2//SMO//SEMA3C//CTNNB1//MED1//SOX18//HSPG2//PTEN//CXADR//ACADM//CACYBP//ITGB1//TSC1//RXRA//TPM1//PTCD2//RXRB//ATG7//FHL2//ATG5//LMNA//TGFBR2//NCAM1//RTN4//DUSP6//VEGFB//FDPS//JMJD6//ADRBK1//BMP4//SMYD1//CASP8//EDNRA//GNA11//GNAQ//HDAC5//ID3//NF1//NRP2//PKD2//PPP3CB//PPP3R1//HEXIM1//PTPRJ//RBPJ//SOD2//PKP2//MOSPD3//FOXP4…
GO:0048771	tissue remodeling	Biological process	23	72	4352	28914	2.12234	0.00024	0.00119875	ATG5//ATP7A//BAK1//DBH//EPAS1//HOXA3//SEMA3C//HIF1A//CD24A//NF1//CTNNB1//TPP1//RAC1//NCDN//DAP//TNFRSF11B//CAR2//CAV1//ELF3//B4GALT1//VDR//MMP14//MMP2
GO:0051253	negative regulation of RNA metabolic process	Biological process	77	347	4352	28914	1.47428	0.00024	0.00119875	NR2F2//BMI1//CTNNB1//CBX4//CDX2//CEBPA//ATN1//EGR1//EPC1//NR2F6//HDAC5//HIPK3//HOXA7//ID3//ZBTB7A//MBD2//PPARG//RB1//RBL1//NCOR1//S100A1//SATB1//SIN3A//SKI//NCOR2//BPTF//ME2//ZEB1//TRIM28//TLE1//TXN1//YBX1//ZFP148//RBBP7//ZKSCAN17//IRF2BP2//ZFP238//HDAC7//RYBP//EID1//DRAP1//CTNNBIP1//FOXP4//HOPX//JDP2//UBTF//SMARCA5//SIRT7//SIRT2//SIRT3//SIRT4//SIRT1//CELA1//BMP4//CAV1//MYC//NFIX//PER1//NR1H2//SM…
GO:0035023	regulation of Rho protein signal transduction	Biological process	25	81	4352	28914	2.05057	0.00024	0.00119875	STMN3//MLST8//PAFAH1B1//PTK2B//NDEL1//RALBP1//ABR//BCR//RGNEF//ITSN2//SOS2//ARHGEF17//PLEKHG6//ARHGEF19//TIAM1//TRIO//FARP2//ARHGEF16//TIAM2//PLEKHG3//E130112L23RIK//SETD6//NET1//ARHGEF12//ARHGEF10L
GO:0035295	tube development	Biological process	72	320	4352	28914	1.49486	0.00025	0.00124224	CTNNB1//EDNRA//CXCL12//SEMA5A//SRF//TGFBR2//BMP4//DLG1//EPCAM//SMAD6//SFRP1//SPRY1//LAMA5//SMAD4//MYC//PBX1//PIGF//WNT9B//CTNNBIP1//CASP8//COQ7//IFT52//OVOL2//GATAD2A//BBS4//BCL10//COBL//LMO4//PFN1//SKI//HECTD1//VASP//GRLF1//TSC1//PTK7//OPA1//NPM1//HIF1A//PSEN1//TBX3//JMJD6//ASAH1//BMPR1A//CEBPA//CLCN2//EPAS1//HMGB1//HSD11B1//KDR//MGP//MMP14//PDGFRA//SLC23A2//SPARC//MED1//SOX18//ATP7A//MAN2A1//PT…
GO:0033673	negative regulation of kinase activity	Biological process	20	59	4352	28914	2.25215	0.00025	0.00124224	CAV1//PRKCA//ADORA2A//AKT1//FABP4//GADD45A//NF1//NF2//PSEN1//THY1//MLLT1//NUP62//SPRY1//HIPK3//SFRP1//SFRP5//CDKN1A//CDKN1B//IBTK//WNK1
GO:0009112	nucleobase metabolic process	Biological process	10	20	4352	28914	3.32192	0.00025	0.00124224	AMPD2//1190003J15RIK//APRT//HPRT//TYMP//UMPS//DHODH//DPYD//ALDH6A1//MAPK1
GO:0002682	regulation of immune system process	Biological process	82	375	4352	28914	1.45279	0.00026	0.00128971	C3//PPP3CB//PNP//TLR4//TBK1//CD36//PGLYRP1//TLR2//CD37//TGFBR2//CD3E//ADORA1//ITGB3//MADCAM1//MYD88//TICAM1//NME1//NME2//CCK//CD24A//GPX1//GPX2//PSMB4//PSMA1//C4B//CFB//C8G//C1QB//CR1L//CD55//C1S//RBP1//BMI1//CD81//CDKN1A//HMOX1//PLDN//STAT5B//ZEB1//CLPTM1//IRAK1//ADK//CORO1A//EFNB1//IL18//ICOSL//CTNNB1//CLEC2I//DLG1//CLEC2D//HMGB3//H2-AA//HSP90AA1//RC3H1//IL4RA//SOCS5//HMGB1//HIF1A//SMAP1//CSF1/…
GO:0007346	regulation of mitotic cell cycle	Biological process	26	86	4352	28914	2.0086	0.00027	0.00133701	TUBG1//CDC42//YWHAH//MDM2//CDT1//PSMG2//MAD2L1BP//CCNG1//CAMK2D//HERC2//ZZEF1//CUL7//RPS6//HAP1//APEX1//CUL4B//CUL4A//PEBP1//BTG3//HNF4A//TIMP2//APP//HMGB1//PAFAH1B1//STAT5B//HDAC3//MYC//DYNLT3
GO:0060562	epithelial tube morphogenesis	Biological process	43	169	4352	28914	1.69044	0.00029	0.00143358	BMP4//CTNNB1//DLG1//LAMA5//SMAD4//MYC//PBX1//PIGF//WNT9B//CTNNBIP1//CASP8//COQ7//IFT52//OVOL2//GATAD2A//BBS4//BCL10//COBL//LMO4//PFN1//SFRP1//SKI//HECTD1//VASP//GRLF1//TSC1//PTK7//OPA1//NPM1//HIF1A//PSEN1//SRF//TBX3//CTSD//CTSL//DAG1//CSF1//ETV4//PTHLH//PHB2//RAC3//MED1//VDR//AGTR1A//MAGED1
GO:0043270	positive regulation of ion transport	Biological process	17	47	4352	28914	2.40309	0.0003	0.00146542	BAK1//CAV1//AKT1//CNKSR3//CAP1//ADORA1//DLG1//ABCC8//STK39//DBI//EDNRA//THY1//TSPO//F2R//PPOX//CXCL12//CNTN1
GO:0051091	positive regulation of transcription factor activity	Biological process	17	47	4352	28914	2.40309	0.0003	0.00146542	TICAM1//IRAK2//BCL10//CAT//IKBKB//IRAK1//KRAS//MYD88//CCK//RELA//TLR4//TRAF2//TLR2//UBE2N//JAK2//RAC3//TNFRSF11A//PPAP2B
GO:0090047	positive regulation of transcription regulator activity	Biological process	17	47	4352	28914	2.40309	0.0003	0.00146542	JAK2//RAC3//TLR4//TNFRSF11A//PPAP2B//TICAM1//IRAK2//BCL10//CAT//IKBKB//IRAK1//KRAS//MYD88//CCK//RELA//TRAF2//TLR2//UBE2N
GO:0001933	negative regulation of protein amino acid phosphorylation	Biological process	14	35	4352	28914	2.65754	0.0003	0.00146542	JUN//BAK1//CNKSR3//CAV1//HNF4A//IBTK//FKBP1A//IMPACT//PRKCA//PSEN1//PEBP1//FAM129A//DUSP6//PPAP2B
GO:0045862	positive regulation of proteolysis	Biological process	9	17	4352	28914	3.51733	0.0003	0.00146542	AKT1//GCLC//TRIB1//CSNK1E//STUB1//ADAM9//IFT52//AURKAIP1//CLN6
GO:0070301	cellular response to hydrogen peroxide	Biological process	9	17	4352	28914	3.51733	0.0003	0.00146542	PRDX3//CAT//GPX1//GPX3//PRDX1//TXNRD1//GPX4//HAP1//APEX1//ANXA1//AXL
GO:0009607	response to biotic stimulus	Biological process	74	333	4352	28914	1.47641	0.0003	0.00146542	HSPD1//CD14//CD24A//IRAK1//MYD88//TLR2//JKAMP//DERL2//HSP90AA1//CREB3L1//DERL1//SYVN1//MANF//CREB3//HERPUD2//BCL3//LYZ1//MBP//RBPJ//TLR4//TNFRSF1A//PGLYRP1//HMGB1//ISG15//XPO1//TICAM1//MX2//PCBP2//MST1R//TRIM25//PLSCR1//MAVS//DDX58//POLR3E//IRF7//BECN1//POLR3K//POLR3B//POLR3C//IFI27L2A//DDIT3//HSPA5//TIRAP//CD36//CCK//SCD1//TBK1//GPX1//GPX2//KRT8//CD47//RELA//BAK1//BCL10//PARG//NFE2L2//AARS//EIF2…
GO:0008284	positive regulation of cell proliferation	Biological process	84	388	4352	28914	1.43836	0.00031	0.00150661	NF1//PIGF//CXCL12//POLD4//VEGFC//SMO//BMPR1A//CTNNB1//HMGB1//KDR//MYC//TGFBR2//TICAM1//BMI1//CD81//CDKN1A//TLR4//STAT5B//CCK//MED1//ADK//CD3E//CORO1A//EFNB1//PNP//CD24A//IL18//ICOSL//XRCC4//CCNA2//NGFR//SPHK1//AIF1//AKR1B3//PTK2//GNAQ//HIF1A//IRAK1//JUN//MYD88//PRKCA//NAMPT//TAC1//SPR//CCND2//GRN//NCAM1//B4GALT1//TSPO//CDC42//CDC20//SHMT2//CAMK2D//FABP4//ATF3//BMP4//CCK//CCND3//CDK4//CDKN1B//CDX2…
GO:0042493	response to drug	Biological process	32	115	4352	28914	1.84872	0.00031	0.00150661	PGP//SLC22A1//ABCC3//VAT1//ABP1//HIATL1//TLR2//ALDH1A1//ATG5//APOBEC1//RHOA//ATP1A1//VDR//DGCR2//FOS//GNAS//HADH//M6PR//JUN//ALAD//MMP2//SOD1//SOD2//PAN2//ME2//YWHAZ//MAT2A//ABAT//SS18//MGST1//AACS//SRD5A1//HADHA//DPYD
GO:0015674	di-, tri-valent inorganic cation transport	Biological process	53	221	4352	28914	1.59332	0.00031	0.00150661	CAMK2D//ORAI1//SRI//ATP2A2//CACNB3//CAMK2D//CAMK2G//CAV1//CORO1A//VDR//ITPR1//ITPR2//MYB//PKD2//BSPRY//STIM1//VDR//TRPV2//TPCN1//CACHD1//CAT//ATP2C2//CACNG7//SLC24A3//TCN2//MMGT2//MMGT1//SLC30A5//SFXN1//FXN//FTH1//SLC25A28//SLC25A37//BAK1//FKBP1B//NIPA1//ZDHHC13//IBTK//F2R//FKBP1A//PPOX//DBI//EDNRA//THY1//NPM1//ADORA2A//RHOA//GNAI2//TSPO//CXCL12//ATP7A//ATP7A//SLC39A2//SLC39A4
GO:0030182	neuron differentiation	Biological process	118	580	4352	28914	1.35168	0.00032	0.00154998	STAT3//APP//CCK//CDK5//CNP//DST//IGF1R//STMN1//PTPN11//RYK//TOP2B//ULK1//PICALM//NRN1//AFG3L2//SPNB4//EFNB1//EPHB3//USP33//NGFR//RAC1//SEMA5A//SEMA6A//DPYSL3//VASP//B3GNT1//PVRL1//DYNLL2//KIF5C//ETV4//CXCL12//AKT1//PTEN//NDEL1//FIG4//HMGB1//ITGB1//NPTN//SPHK1//KATNB1//PAFAH1B1//KATNA1//DGUOK//RTN4//MMP2//GNAQ//FARP2//BBS4//MTAP1B//PAK1//PPP1R9B//ABI2//NKX2-2//ATP7A//ATG7//PSEN1//HPRT//PEX5//SMO//…
GO:0050727	regulation of inflammatory response	Biological process	29	101	4352	28914	1.90764	0.00032	0.00154998	C3//ANXA1//PPARG//TAC1//GPX1//GPX2//PSMB4//PSMA1//CD24A//CR1L//TNFRSF11A//CD55//ADORA1//ADORA2A//UACA//ACE//FABP4//EDNRA//HSPD1//CD47//JAK2//PRKCA//PLA2G4A//STAT5B//TLR4//TNFRSF1A//HMGB1//MYD88//GPX4
GO:0000045	autophagic vacuole assembly	Biological process	7	11	4352	28914	4.2279	0.00033	0.00158246	ATG5//CTSD//PSEN1//BECN1//MAP1LC3A//ATG12//ATG16L1
GO:0008088	axon cargo transport	Biological process	7	11	4352	28914	4.2279	0.00033	0.00158246	KIF1B//DST//PAFAH1B1//NDEL1//APP//KLC1//KLC2
GO:0009394	2'-deoxyribonucleotide metabolic process	Biological process	7	11	4352	28914	4.2279	0.00033	0.00158246	ADK//NUDT1//DTYMK//TBPL1//PNP//DGUOK//NT5M
GO:0031334	positive regulation of protein complex assembly	Biological process	11	24	4352	28914	3.04509	0.00033	0.00158246	RHOA//DLG1//RAC1//MLST8//ACTR3//ARPC2//CAV1//CDKN1B//MTAP1B//CCK//CD24A//PLEK
GO:0042375	quinone cofactor metabolic process	Biological process	8	14	4352	28914	3.79648	0.00033	0.00158246	COQ7//COQ6//COQ4//PDSS1//COQ9//COQ2//VKORC1//CBR3
GO:0007169	transmembrane receptor protein tyrosine kinase signaling pathway	Biological process	58	248	4352	28914	1.5538	0.00033	0.00158246	ADORA1//PTK2//PTK2B//ARF4//CAML//BCAR1//SOCS5//APP//PSEN1//AKT1//EIF4EBP1//EIF4EBP2//PIK3R2//PTPRA//SORBS1//GSK3A//GRB2//FZD4//VEGFC//NEDD4//HIF1A//NGFR//SPRY1//NUP62//AGRN//CDK5//PAK1//CLEC2I//CTNNB1//NPTN//SOCS3//PRKCA//RELA//YBX1//BCR//JAK2//PDGFRA//PTEN//ZFAND5//PDAP1//TIPARP//IGF1R//KDR//RAF1//PTPN11//MUC20//EPHA2//TIAM1//SS18//ULK1//GHR//STAT3//STAT5B//DOK4//EPHB3//NRTN//MST1R//AXL//TOM1L1
GO:0030098	lymphocyte differentiation	Biological process	40	155	4352	28914	1.71454	0.00034	0.00162771	STAT5B//BCL3//PAN2//ME2//CD24A//LRRC8A//BAK1//NCOR1//BCL11A//MSH2//RBPJ//POLM//HDAC7//NHEJ1//CTNNB1//EGR1//PPP3CB//JMJD6//XRCC4//RPS6//ZEB1//CLPTM1//BMI1//ATP7A//SATB1//IRF1//CD3E//MINK1//HMGB3//PNP//H2-AA//HSP90AA1//RC3H1//IL4RA//CCK//SOCS5//RPL22//AP3B1//AP3D1//TGFBR2//FLT3L
GO:0031401	positive regulation of protein modification process	Biological process	32	116	4352	28914	1.83278	0.00036	0.00171775	AIF1//BMP4//CDC42//EDNRA//AKTIP//FZD1//HMGB1//SQSTM1//PRKCA//PSEN1//NPTN//SPHK1//FAM129A//GSK3A//ACVR1B//SMAD4//NCOR1//TICAM1//HSPA5//STUB1//VEGFC//RAP2A//ADORA1//JAK2//CCK//CD24A//CD3E//GHR//ITGB1//TLR4//MLST8//TRIB1//ATG7
GO:0060627	regulation of vesicle-mediated transport	Biological process	32	116	4352	28914	1.83278	0.00036	0.00171775	RALB//MYO5A//RAB3D//PCLO//RALA//RAB3B//RAB27B//RUFY1//PICALM//SYNJ2BP//BIN1//EHD4//PLA2G4A//HMOX1//PACSIN2//SNPH//CBLL1//CAV1//ITGB1//PRKCA//EXOC2//ADRA2A//CDK5//CADPS//CD36//CNN2//PTEN//C3//PTK2//CD47//PROS1//B4GALT1//CD36
GO:0040017	positive regulation of locomotion	Biological process	28	97	4352	28914	1.91781	0.00037	0.0017481	ITGB3//MADCAM1//TLR2//HIF1A//TAC1//SPR//F3//PTK2//HMGB1//P2RY6//CBLL1//ARHGAP8//AIF1//CORO1A//CSF1//DIAP1//ITGB1//JAK2//KDR//FURIN//PTK2B//CXCL12//SPHK1//MAP2K1//RRAS2//VEGFC//PRKCA//CCL21A
GO:0031668	cellular response to extracellular stimulus	Biological process	18	52	4352	28914	2.29979	0.00037	0.0017481	ATG5//CTSD//PSEN1//BECN1//MAP1LC3A//ATG12//ATG16L1//GAS6//EIF2AK4//KPNA2//JUN//TRIM24//RXRB//DSP//FOS//AES//AXL//GSDMD
GO:0032386	regulation of intracellular transport	Biological process	18	52	4352	28914	2.29979	0.00037	0.0017481	THRA//NFKBIB//FKBP1B//CAPN10//HNF4A//JAK2//FZD1//SMO//UACA//PRDX1//NF1//PPP1R12A//XPO1//PTPN11//CDK5//TXN1//MDM2//KHDRBS1//SMAD4
GO:0014706	striated muscle tissue development	Biological process	44	176	4352	28914	1.66096	0.00037	0.0017481	SEMA3C//NR2F2//RHOA//CAV1//CDK5//NF1//ZFP238//MBNL1//AGRN//PAK1//SNTA1//AFG3L2//F2R//THRA//BMP4//BTG1//HMGB1//HDAC7//NPM1//USP2//HSPG2//PTEN//CXADR//ACTA1//GPX1//SKI//RCAN1//HDAC5//APP//ACADM//CACYBP//ITGB1//TBX3//TSC1//FKBP1A//RXRA//TPM1//PTCD2//RXRB//ATG7//FHL2//ATG5//LMNA//TGFBR2//NCAM1//FDPS
GO:0016055	Wnt receptor signaling pathway	Biological process	44	176	4352	28914	1.66096	0.00037	0.0017481	WNT9B//PPAP2B//MBD2//AIDA//LRP1//SFRP1//CSNK1E//SFRP5//CTNNBIP1//CTNNB1//CDC42//FZD1//FZD4//SDC1//ME2//RAC1//CAV1//DDIT3//SIAH2//CSNK1G2//FBXW11//CELA1//MACF1//CTNND1//CSNK2A2//CSNK2B//FRAT1//AES//NXN//RYK//TLE1//TLE3//LZTS2//APC2//KLHL12//SLC9A3R1//SMO//ZBTB33//WLS//CSNK1G3//FAM123B//HBP1//SENP2//CSNK1A1//NKD1
GO:0032101	regulation of response to external stimulus	Biological process	44	176	4352	28914	1.66096	0.00037	0.0017481	C3//ANXA1//PPARG//TAC1//GPX1//GPX2//PSMB4//PSMA1//CD24A//TLR4//PLEK//BECN1//VKORC1//F2R//TSPAN8//CR1L//TNFRSF11A//PYY//CCK//PPARA//HOPX//CD55//RTN4//STK24//NDEL1//HMGB1//MYD88//GPX4//ADORA1//ADORA2A//UACA//ACE//FABP4//EDNRA//HSPD1//CD47//JAK2//PRKCA//PLA2G4A//STAT5B//TNFRSF1A//CCL21A//CXCL12//TRIM24//MPP1
GO:0031669	cellular response to nutrient levels	Biological process	13	32	4352	28914	2.69906	0.00041	0.0019276	ATG5//CTSD//PSEN1//BECN1//MAP1LC3A//ATG12//ATG16L1//GAS6//EIF2AK4//KPNA2//JUN//TRIM24//RXRB
GO:0050772	positive regulation of axonogenesis	Biological process	13	32	4352	28914	2.69906	0.00041	0.0019276	FXN//LIMK1//MTAP1B//PAFAH1B1//TNFRSF12A//NDEL1//APC2//ANAPC2//STK24//CXCL12//PLXNB2//SEMA4D//TIAM1//METRN
GO:0046822	regulation of nucleocytoplasmic transport	Biological process	16	44	4352	28914	2.41594	0.00041	0.0019276	THRA//NFKBIB//HNF4A//JAK2//FZD1//SMO//UACA//PRDX1//NF1//XPO1//PTPN11//CDK5//TXN1//MDM2//KHDRBS1//SMAD4//PPP1R12A
GO:0022411	cellular component disassembly	Biological process	24	79	4352	28914	2.01838	0.00042	0.00195864	DBNL//ABP1//DNASE1L3//ENDOG//MYC//SOD1//PTRF//TTF2//ERF//STMN1//NEDD1//STMN3//HDAC5//MTAP1B//CD24A//PLEK//DSTN//EIF5A2//PAFAH1B1//NDEL1//CAPZA1//CAPZA2//SCIN//ELF3//TPM1//VIL1//GSN
GO:0051223	regulation of protein transport	Biological process	24	79	4352	28914	2.01838	0.00042	0.00195864	THRA//NFKBIB//HNF4A//JAK2//FZD1//SMO//UACA//PRDX1//NF1//XPO1//PTPN11//CDK5//TXN1//MDM2//ARFIP1//ANXA1//ADORA2A//VEGFC//AGTR1A//PANX1//TRAF2//SMAD4//PICALM//RAB11A//GAPVD1
GO:0000096	sulfur amino acid metabolic process	Biological process	10	21	4352	28914	3.16373	0.00042	0.00195864	NFS1//MAT2A//MTHFD1//APIP//ENOPH1//MRI1//CTH//CDO1//CSAD//AHCY
GO:0009161	ribonucleoside monophosphate metabolic process	Biological process	10	21	4352	28914	3.16373	0.00042	0.00195864	ADSL//ADSS//IMPDH2//ATIC//PAICS//DHODH//DPYD//AK3//AMPD2//ADAL
GO:0051789	response to protein stimulus	Biological process	27	93	4352	28914	1.92886	0.00042	0.00195864	HSPD1//JKAMP//DERL2//HSP90AA1//CREB3L1//DERL1//SYVN1//MANF//CREB3//HERPUD2//HSPA5//DDIT3//NFE2L2//AARS//EIF2AK4//SERP1//HDAC5//EGR1//MYC//HMGCS1//CUL4A//CD48//EIF4A2//FOS//ID3//KLF10//TTC3//SETD2//VASH1
GO:0006275	regulation of DNA replication	Biological process	14	36	4352	28914	2.58372	0.00043	0.00199559	CDT1//PPOX//HMGB1//GEM//CACYBP//CDC42//CST3//HRAS1//JUN//NPM1//RAC1//MPV17//TIPIN//ID3//PCNA
GO:0006352	transcription initiation	Biological process	14	36	4352	28914	2.58372	0.00043	0.00199559	RRN3//PTRF//GTF2A2//TBPL1//TAF11//GTF2E1//AHR//CAND1//CTNNBIP1//TAF9//MYC//TRIM24//GTF2B//TAF10//TAF12
GO:0051495	positive regulation of cytoskeleton organization	Biological process	14	36	4352	28914	2.58372	0.00043	0.00199559	PLEK//DSTN//RHOA//DLG1//RAC1//MLST8//ACTR3//ARPC2//CAV1//CDKN1B//MTAP1B//PFN1//TAC1//SPR
GO:0006469	negative regulation of protein kinase activity	Biological process	19	57	4352	28914	2.21461	0.00045	0.0020817	CAV1//PRKCA//NF1//NUP62//SPRY1//HIPK3//SFRP1//SFRP5//CDKN1A//CDKN1B//IBTK//ADORA2A//AKT1//FABP4//GADD45A//NF2//PSEN1//THY1//MLLT1
GO:0009116	nucleoside metabolic process	Biological process	19	57	4352	28914	2.21461	0.00045	0.0020817	PNP//ADK//APRT//HPRT//TYMP//DHODH//DPYD//NME1//NME2//NME3//TBPL1//MAT2A//APOBEC1//DCAKD//TK1//DNMT1//PCMT1//UMPS//MTAP
GO:0045927	positive regulation of growth	Biological process	26	89	4352	28914	1.9409	0.00048	0.00221338	AKT1//RHOA//CD81//PTK2//KRT17//PTK2B//MPV17//EXTL3//SFN//CSF1//CELF1//DLG1//PEX5//STAT5B//SPNB4//HOPX//FXN//LIMK1//MTAP1B//PAFAH1B1//TNFRSF12A//NDEL1//APC2//ANAPC2//SERP1//CXCL12//FDPS
GO:0080135	regulation of cellular response to stress	Biological process	26	89	4352	28914	1.9409	0.00048	0.00221338	TIRAP//BCL10//FECH//BECN1//PRDX1//CCK//TLR4//IRAK1//PTK2B//HIPK3//SFRP1//SFRP5//NPM1//EEF1E1//PNP//PARG//TRAF2//MAP3K11//AIDA//AKT1//CDC42SE1//CDC42//MYD88//RTN4//STK24//NDEL1
GO:0010563	negative regulation of phosphorus metabolic process	Biological process	18	53	4352	28914	2.2564	0.00049	0.00225228	IBTK//FKBP1A//IMPACT//PRKCA//PSEN1//PEBP1//FAM129A//DUSP6//PPAP2B//JUN//BAK1//CNKSR3//YWHAE//CDKN1A//CDKN1B//SOCS5//CAV1//HNF4A
GO:0045936	negative regulation of phosphate metabolic process	Biological process	18	53	4352	28914	2.2564	0.00049	0.00225228	IBTK//FKBP1A//IMPACT//PRKCA//PSEN1//PEBP1//FAM129A//DUSP6//PPAP2B//JUN//BAK1//CNKSR3//YWHAE//CDKN1A//CDKN1B//SOCS5//CAV1//HNF4A
GO:0045892	negative regulation of transcription, DNA-dependent	Biological process	75	344	4352	28914	1.44851	0.0005	0.00229459	NR2F2//BMI1//CTNNB1//CBX4//CDX2//CEBPA//ATN1//EGR1//EPC1//NR2F6//HDAC5//HIPK3//HOXA7//ID3//ZBTB7A//MBD2//PPARG//RB1//RBL1//NCOR1//S100A1//SATB1//SIN3A//SKI//NCOR2//BPTF//ME2//ZEB1//TRIM28//TLE1//TXN1//YBX1//ZFP148//RBBP7//ZKSCAN17//IRF2BP2//ZFP238//HDAC7//RYBP//EID1//DRAP1//CTNNBIP1//FOXP4//HOPX//JDP2//UBTF//SMARCA5//SIRT7//SIRT2//SIRT3//SIRT4//SIRT1//CELA1//BMP4//CAV1//MYC//NFIX//PER1//NR1H2//SM…
GO:0007584	response to nutrient	Biological process	20	62	4352	28914	2.14317	0.00052	0.00235635	ADH1//IGF2R//KLF4//NCOA1//SLC10A3//RPL36AL//RPL36A//RBP1//VDR//KPNA2//TRIM24//RXRB//ACAA1A//ADSL//ARSA//CD3E//ALAD//SUOX//AHCY//AGL//AACS//DPYD
GO:0010638	positive regulation of organelle organization	Biological process	20	62	4352	28914	2.14317	0.00052	0.00235635	NPM1//ROCK2//PLEK//DSTN//RHOA//DLG1//RAC1//MLST8//ACTR3//ARPC2//NCOR1//CAV1//CDKN1B//MTAP1B//PLA2G4A//PEBP1//PFN1//TAC1//SPR//BAK1
GO:0006720	isoprenoid metabolic process	Biological process	17	49	4352	28914	2.30501	0.00052	0.00235635	ADH1//ALDH1A3//FDPS//FDFT1//GGPS1//HMGCS2//MVD//PEX5//HMGCS1//IDI1//PDSS1//COQ2//AMACR//DPAGT1//DPM2//ALDH1A1//RBP1
GO:0006541	glutamine metabolic process	Biological process	9	18	4352	28914	3.32192	0.00052	0.00235635	GLS//ASL//GFPT1//ALDH5A1//GLS//PHGDH//PGD//ASNS//CTPS//CTPS2//ASNSD1
GO:0006626	protein targeting to mitochondrion	Biological process	9	18	4352	28914	3.32192	0.00052	0.00235635	GRPEL1//TIMM13//TIMM10//TIMM8B//TIMM10//BID//YWHAZ//TIMM8A1//MTX2
GO:0006739	NADP metabolic process	Biological process	9	18	4352	28914	3.32192	0.00052	0.00235635	PGD//G6PDX//TALDO1//TKT//TPI1//HIBADH//PGLS//GLYR1//HSD11B1//DCXR
GO:0009156	ribonucleoside monophosphate biosynthetic process	Biological process	9	18	4352	28914	3.32192	0.00052	0.00235635	ADSL//ADSS//IMPDH2//ATIC//PAICS//DHODH//DPYD//AMPD2//ADAL
GO:0070585	protein localization in mitochondrion	Biological process	9	18	4352	28914	3.32192	0.00052	0.00235635	BID//YWHAZ//TIMM13//TIMM10//TIMM8B//TIMM8A1//TIMM10//MTX2//GRPEL1
GO:0060249	anatomical structure homeostasis	Biological process	29	104	4352	28914	1.85261	0.00055	0.00248838	PARP1//XRN1//TINF2//ITGB1//BBS4//SOD1//TERF1//EPAS1//KDR//PLA2G4A//PTHLH//NF1//CTNNB1//TPP1//RAC1//NCDN//DAP//TNFRSF11B//CAR2//GAA//HIF1A//SRF//CORO1A//CSF1//F2R//FH1//VPS54//RPA1//TLR4
GO:0046165	alcohol biosynthetic process	Biological process	19	58	4352	28914	2.17643	0.00057	0.00257483	ISYNA1//GFPT1//PGM3//GNPNAT1//CMAS//AKR1B3//ATF3//FBP1//FBP1//GPD2//PGK1//TPI1//G6PC3//ACADM//SPHK2//HNF4A//PMM1//PGD//G6PDX//FDPS//TKT//SPTLC1
GO:0030335	positive regulation of cell migration	Biological process	26	90	4352	28914	1.91933	0.00058	0.0026159	ITGB3//MADCAM1//TLR2//HIF1A//TAC1//SPR//F3//PTK2//HMGB1//P2RY6//VEGFC//CBLL1//ARHGAP8//AIF1//CORO1A//CSF1//DIAP1//ITGB1//JAK2//KDR//FURIN//PTK2B//CXCL12//SPHK1//MAP2K1//RRAS2
GO:0010212	response to ionizing radiation	Biological process	13	33	4352	28914	2.61727	0.00059	0.00264857	XRCC4//MSH2//BRCC3//IKBIP//ERCC8//APOBEC1//BAK1//GPX1//PNP//SOD2//XRCC6//XRCC5//NHEJ1
GO:0046148	pigment biosynthetic process	Biological process	13	33	4352	28914	2.61727	0.00059	0.00264857	APRT//HPRT//ALAS1//CPOX//FECH//HMBS//ALAD//PPOX//UROD//TMEM14C//IDI1//DDT//MYO5A//AIM1
GO:0030705	cytoskeleton-dependent intracellular transport	Biological process	14	37	4352	28914	2.51389	0.00059	0.00264857	APP//KLC1//KLC2//KIF1B//DST//PAFAH1B1//NDEL1//MYH9//MYO5A//WIPF1//WAS//MYRIP//MYO9B//HAP1//MAP2K1
GO:0000904	cell morphogenesis involved in differentiation	Biological process	71	324	4352	28914	1.4559	0.0006	0.00268509	CUL3//HIF1A//HNRNPAB//PPP3R1//RBPJ//TRIM28//CTNNB1//WNT9B//APP//CCK//CDK5//CNP//DST//IGF1R//STMN1//PTPN11//RYK//TOP2B//ULK1//PICALM//NRN1//AFG3L2//SPNB4//EFNB1//EPHB3//USP33//NGFR//RAC1//SEMA5A//SEMA6A//DPYSL3//VASP//B3GNT1//PVRL1//KIF5C//ETV4//CXCL12//SMAD4//TTC3//MMP2//SFRP1//RGNEF//PTK2//PRKCA//NDEL1//RTN4//JAK2//FZD4//FXN//LIMK1//MTAP1B//PAFAH1B1//TNFRSF12A//APC2//ANAPC2//HEXA//SPR//STK24//AT…
GO:0043434	response to peptide hormone stimulus	Biological process	33	124	4352	28914	1.76812	0.0006	0.00268509	AKT1//BCAR1//EIF4EBP1//EIF4EBP2//PIK3R2//PTPRA//SORBS1//GSK3A//VDR//HADH//PPARA//STXBP3A//SCAP//PAK1//PRKCI//CAPN10//CDO1//CYC1//SOCS3//PRKCA//RELA//YBX1//GHR//JAK2//STAT3//STAT5B//CACYBP//HAP1//APEX1//ATP2A2//CCND3//STS//EIF2B1//EIF2B2//EIF2B5
GO:0032387	negative regulation of intracellular transport	Biological process	8	15	4352	28914	3.54338	0.00062	0.00276173	THRA//NFKBIB//HNF4A//FZD1//UACA//NF1//CDK5//TXN1
GO:0033993	response to lipid	Biological process	8	15	4352	28914	3.54338	0.00062	0.00276173	AACS//VDR//TLR4//TLR2//TGFBR2//EGR1//PCNA//PPARG
GO:0090317	negative regulation of intracellular protein transport	Biological process	8	15	4352	28914	3.54338	0.00062	0.00276173	THRA//NFKBIB//HNF4A//FZD1//UACA//NF1//CDK5//TXN1
GO:0046631	alpha-beta T cell activation	Biological process	18	54	4352	28914	2.21461	0.00063	0.00280194	FCGR4//NCOR1//ATP7A//SATB1//IRF1//BCL3//RC3H1//IL4RA//CCK//SOCS5//RPL22//ADORA2A//PNP//CD24A//CD3E//AP3B1//AP3D1//TGFBR2
GO:0034101	erythrocyte homeostasis	Biological process	20	63	4352	28914	2.10916	0.00066	0.00292634	BMP4//EPAS1//SFXN1//FECH//JAK2//TCEA1//THRA//CD24A//MAEA//RB1//STAT5B//HIF1A//SMAP1//JMJD6//BPGM//G6PDX//RPS6//NCOR1//HOXB6//PRDX1
GO:0034504	protein localization in nucleus	Biological process	25	86	4352	28914	1.93135	0.00066	0.00292634	ARNTL//MAPK1//MAPK3//THRA//CRY2//KPNA1//KPNA2//KPNA6//RAN//SNUPN//NUTF2//TMCO6//NOP58//IPO4//ELF3//NFKBIB//JAK2//HNF4A//LMNA//FZD1//SMO//UACA//PRDX1//NF1//SMAD4//XPO1//PPP3R1
GO:0007167	enzyme linked receptor protein signaling pathway	Biological process	80	375	4352	28914	1.41735	0.00067	0.00295703	ADORA1//DOK4//EPHA2//EPHB3//IGF1R//KDR//NRTN//PDGFRA//MST1R//AXL//TOM1L1//PTK2//PTK2B//ARF4//CAML//BCAR1//SOCS5//APP//PSEN1//MYD88//TGFBR2//ECSIT//LTBP4//ADAM9//LTBP3//LTBP2//SMAD4//SMAD6//ELF3//AKT1//EIF4EBP1//EIF4EBP2//PIK3R2//PTPRA//SORBS1//GSK3A//GRB2//ACVR1B//ZEB1//BMP4//BMPR1A//EGR1//TWSG1//RGMB//FURIN//GIPC1//HSPA5//SKI//HTRA1//FZD1//SFRP1//FZD4//VEGFC//NEDD4//HIF1A//NGFR//SPRY1//NUP62//AG…
GO:0042168	heme metabolic process	Biological process	10	22	4352	28914	3.01993	0.00067	0.00295703	ALAS1//CPOX//FECH//HMBS//ALAD//PPOX//UROD//TMEM14C//HMOX1//HMOX2//BLVRA
GO:0048284	organelle fusion	Biological process	10	22	4352	28914	3.01993	0.00067	0.00295703	GNAI3//PLDN//VAMP7//SNPH//DYSF//BAK1//MFN2//VCPIP1//PLA2G4A//USO1
GO:0042326	negative regulation of phosphorylation	Biological process	17	50	4352	28914	2.25891	0.00068	0.00298744	IBTK//FKBP1A//IMPACT//PRKCA//PSEN1//PEBP1//FAM129A//DUSP6//PPAP2B//JUN//BAK1//CNKSR3//CAV1//HNF4A//CDKN1A//CDKN1B//SOCS5
GO:0048660	regulation of smooth muscle cell proliferation	Biological process	17	50	4352	28914	2.25891	0.00068	0.00298744	AIF1//AKR1B3//PTK2//GNAQ//HIF1A//IRAK1//JUN//MYD88//PRKCA//STAT5B//TGFBR2//NAMPT//KLF4//MFN2//RALBP1//CTNNBIP1//BMP4
GO:0009081	branched chain family amino acid metabolic process	Biological process	7	12	4352	28914	3.87557	0.00068	0.00298744	GHR//STAT5B//ALDH6A1//HIBADH//AUH//BCKDK//HIBCH
GO:0006811	ion transport	Biological process	151	784	4352	28914	1.27962	0.0007	0.00307062	GNAQ//PPOX//ATP1A1//ATP2A2//SLC7A1//SFXN1//SLC22A1//SLC9A1//STIM1//TRPV2//ATP2C2//SLC30A5//SLC24A3//SLC12A6//SCN4A//ATP1B1//ATP1B3//CDKN1B//KCNJ10//KCNK6//PKD2//VPS4B//SLC12A2//SLC12A4//SLC12A7//ELK3//TNFAIP1//KCTD3//KCTD13//KCTD12//KCTD10//KCNE3//TSC1//KCTD20//KCTD6//SLC38A1//NAT2//SCN5A//SLC23A2//SLC10A3//SLC23A2//CAMK2D//ORAI1//SRI//CACNB3//CAMK2D//CAMK2G//CAV1//CORO1A//VDR//ITPR1//ITPR2//MYB/…
GO:0045637	regulation of myeloid cell differentiation	Biological process	19	59	4352	28914	2.13954	0.00073	0.00318767	NME1//NME2//RBP1//HMGB3//HMGB1//STAT5B//HIF1A//SMAP1//CSF1//RB1//JUN//CTNNB1//ZBTB7A//NF1//SFRP1//CLEC2D//CAR2//GNAS//KLF10
GO:0010769	regulation of cell morphogenesis involved in differentiation	Biological process	27	96	4352	28914	1.86858	0.00073	0.00318767	WNT9B//SMAD4//TTC3//RTN4//FXN//LIMK1//MTAP1B//PAFAH1B1//TNFRSF12A//NDEL1//APC2//ANAPC2//ULK1//STK24//SIPA1L1//CXCL12//RYK//PTK2//MBP//PSEN1//THY1//PLXNB2//SEMA4D//TIAM1//METRN//TLX2//YWHAH//ACTR3//PDLIM5
GO:0022604	regulation of cell morphogenesis	Biological process	27	96	4352	28914	1.86858	0.00073	0.00318767	WNT9B//SMAD4//TTC3//RTN4//FXN//LIMK1//MTAP1B//PAFAH1B1//TNFRSF12A//NDEL1//APC2//ANAPC2//ULK1//STK24//SIPA1L1//CXCL12//RYK//PTK2//MBP//PSEN1//THY1//PLXNB2//SEMA4D//TIAM1//METRN//TLX2//YWHAH//ACTR3//PDLIM5
GO:0045786	negative regulation of cell cycle	Biological process	24	82	4352	28914	1.94454	0.00076	0.00330864	MACF1//AK1//CDKN1A//CDKN1B//GADD45A//DDIT3//DST//MFN2//MSH2//PKD2//PMP22//RB1//TSG101//VASH1//TRP53INP1//COMMD5//CGREF1//GAS2L1//PSMG2//MAD2L1BP//BTG3//HNF4A//TIMP2//PRKACB//CDK5//GEM
GO:0031331	positive regulation of cellular catabolic process	Biological process	11	26	4352	28914	2.81086	0.00076	0.00330864	ABHD5//BECN1//CPT1A//ACSL5//AKT1//GCLC//TRIB1//CSNK1E//STUB1//HMGB1//ADAM9
GO:0051251	positive regulation of lymphocyte activation	Biological process	29	106	4352	28914	1.81765	0.00077	0.00334712	TICAM1//BMI1//CD81//CDKN1A//TLR4//CD24A//PLDN//STAT5B//CCK//ADK//CD3E//CORO1A//EFNB1//PNP//IL18//ICOSL//H2-AA//HSP90AA1//SOCS5//IL4RA//MYD88//TAC1//SPR//BCL10//HSPD1//THY1//AP3B1//AP3D1//TGFBR2
GO:0003015	heart process	Biological process	25	87	4352	28914	1.90915	0.0008	0.00346186	ADRBK1//ATP1A1//ATP2A2//GAA//PRKCA//PEBP1//EPAS1//FKBP1B//TPM1//NPM1//GNAI2//GNAI3//THRA//HOPX//TAC1//ADORA1//JAK2//ATG5//GPX1//SOD1//CAMK2D//SRSF1//MYL1//VEGFB//MAP2K3
GO:0060047	heart contraction	Biological process	25	87	4352	28914	1.90915	0.0008	0.00346186	ADRBK1//ATP1A1//ATP2A2//GAA//PRKCA//PEBP1//EPAS1//FKBP1B//TPM1//NPM1//GNAI2//GNAI3//THRA//HOPX//TAC1//ADORA1//JAK2//CAMK2D//SRSF1//MYL1//VEGFB//MAP2K3//ATG5//GPX1//SOD1
GO:0009100	glycoprotein metabolic process	Biological process	36	141	4352	28914	1.6963	0.0008	0.00346186	B4GALNT2//PSEN1//ST8SIA4//B3GALNT1//SERP1//B3GNT1//ST3GAL6//STT3B//B3GALNT2//MGAT2//DOLPP1//DPAGT1//GANAB//MAN2A1//GALNT2//OGT//VEGFB//B4GALT1//FBXO2//FKRP//EXT2//GNPTG//DDOST//RPN2//KRTCAP2//MAN1C1//SGSH//IMPAD1//CHSY1//CHST14//DLG1//PHLDA1//IDE//BACE1//HIF1A//ATP7A//ASGR2
GO:0006767	water-soluble vitamin metabolic process	Biological process	14	38	4352	28914	2.44773	0.00081	0.00347384	G6PDX//FLAD1//THTPA//NAPRT1//NAMPT//NADSYN1//ACADM//ACADL//GCLC//SLC23A2//GSTO1//AKR1A4//TMLHE//FBP1
GO:0046632	alpha-beta T cell differentiation	Biological process	14	38	4352	28914	2.44773	0.00081	0.00347384	NCOR1//ATP7A//SATB1//IRF1//BCL3//RC3H1//IL4RA//CCK//SOCS5//PNP//AP3B1//AP3D1//TGFBR2//RPL22
GO:0000375	RNA splicing, via transesterification reactions	Biological process	12	30	4352	28914	2.65754	0.00081	0.00347384	LSM2//MBNL1//SRRM1//MED1//CWC15//SNW1//LSM3//PRPF6//SF3B1//CELF1//CELF2//SFRS13A//NPM1//RBM17
GO:0042594	response to starvation	Biological process	12	30	4352	28914	2.65754	0.00081	0.00347384	ATG5//CTSD//PSEN1//BECN1//MAP1LC3A//ATG12//ATG16L1//GAS6//EIF2AK4//JUN//ACADM//ATG7
GO:0071219	cellular response to molecule of bacterial origin	Biological process	12	30	4352	28914	2.65754	0.00081	0.00347384	TICAM1//IRAK2//IRAK1//MYD88//CCK//MAPK1//MAPK3//TIRAP//CD36//TLR2//CD14//TLR4//TLR1
GO:0070997	neuron death	Biological process	33	126	4352	28914	1.74005	0.00081	0.00347384	GPX1//XRCC4//ADORA2A//AGTR1A//PRDX3//BIRC5//RHOA//F2R//GCLC//HRAS1//KRAS//MSH2//PSEN1//SOD1//AARS//CASP2//CASP6//CDK5//IL18//JUN//NF1//NQO1//UBE2M//MAP3K11//ATP7A//GHR//JAK2//KDR//MPV17//PIGT//TNFRSF21//BAG5
GO:0019217	regulation of fatty acid metabolic process	Biological process	13	34	4352	28914	2.54029	0.00082	0.00350629	ANXA1//PLA2G4A//MLYCD//DBI//CPT1A//ACSL5//SCAP//ACADL//INSIG2//HNF4A//PPARA//PPARG//CAV1
GO:0051656	establishment of organelle localization	Biological process	13	34	4352	28914	2.54029	0.00082	0.00350629	NPM1//YKT6//PSEN1//PCLO//CDC42//PAFAH1B1//MYO5A//MAP2K1//PTK2//MLH1//KIF1B//TMED10//MYH9
GO:0000902	cell morphogenesis	Biological process	85	406	4352	28914	1.39095	0.00085	0.00362919	CTNNB1//KRT8//MYH9//CUL3//HIF1A//HNRNPAB//PPP3R1//RBPJ//TRIM28//WNT9B//APP//CCK//CDK5//CNP//DST//IGF1R//STMN1//PTPN11//RYK//TOP2B//ULK1//PICALM//NRN1//AFG3L2//SPNB4//EFNB1//EPHB3//USP33//NGFR//RAC1//SEMA5A//SEMA6A//DPYSL3//VASP//B3GNT1//PVRL1//KIF5C//ETV4//CXCL12//SMAD4//TTC3//MMP2//SFRP1//RGNEF//PTK2//PRKCA//NDEL1//RTN4//JAK2//FZD4//BBS4//LAMA5//FXN//LIMK1//MTAP1B//PAFAH1B1//TNFRSF12A//APC2//ANA…
GO:0007051	spindle organization	Biological process	9	19	4352	28914	3.14708	0.00086	0.00366645	TUBG1//MYH9//STMN1//RALBP1//DCTN2//CENPJ//TUBB5//SAC3D1//MLH1
GO:0034637	cellular carbohydrate biosynthetic process	Biological process	24	83	4352	28914	1.92111	0.00091	0.00387388	ACADM//AKT1//PTGES3//PTGES//GBE1//PPP1CB//B4GALT1//ISYNA1//GFPT1//PGM3//GNPNAT1//CMAS//AKR1B3//ATF3//FBP1//FBP1//GPD2//PGK1//TPI1//G6PC3//GLT25D1//HNF4A//PMM1//PGD//G6PDX//MAT2B//SORBS1//TKT
GO:0043281	regulation of caspase activity	Biological process	19	60	4352	28914	2.10388	0.00092	0.00391068	BAK1//BCL10//CCK//GSPT1//MYC//PDCD6//ALG2//VCP//DIABLO//TNS1//PYCARD//CYCS//ADORA2A//CFLAR//CRYAB//NR4A1//MDM2//PTMA//INTS1//RHOA//UACA//CDH1//CCK
GO:0001558	regulation of cell growth	Biological process	35	137	4352	28914	1.69733	0.00093	0.00394736	AKT1//RHOA//CD81//PTK2//KRT17//PTK2B//MPV17//EXTL3//SFN//CTH//CRYAB//SERTAD3//NF2//PPARG//ZMAT3//SERTAD1//SERTAD2//CGREF1//TNK1//RTN4//FXN//LIMK1//MTAP1B//PAFAH1B1//TNFRSF12A//NDEL1//APC2//ANAPC2//ULK1//CXCL12//RYK//FDPS//CDH13//IGFBP5//TSG101//HTRA1
GO:0016125	sterol metabolic process	Biological process	25	88	4352	28914	1.88746	0.00096	0.00406871	CYB5R3//FDPS//EBP//FDFT1//HMGCS2//MVD//HMGCS1//IDI1//INSIG2//CD36//HDLBP//CAT//CYP46A1//FDXR//FECH//LDLR//SQLE//ACAT2//SCAP//CLN6//SC5D//0610007P14RIK//SC4MOL//CYB5R1//ABCG4//ACADL//POR
GO:0001894	tissue homeostasis	Biological process	22	74	4352	28914	1.9752	0.00098	0.00414737	BBS4//SOD1//EPAS1//KDR//PLA2G4A//PTHLH//NF1//CTNNB1//TPP1//RAC1//NCDN//DAP//TNFRSF11B//CAR2//CORO1A//CSF1//F2R//FH1//VPS54//RPA1//TLR4//ITGB1
GO:0019637	organophosphate metabolic process	Biological process	44	184	4352	28914	1.58874	0.00101	0.00426182	GPD2//SLC37A1//ALG9//DPM2//PIGF//PGAP2//PIGZ//PIGS//PGAP3//PIGYL//PIGY//PIGY//PIGX//PIGT//PPAP2B//ALDH5A1//FABP3//SERINC2//SERINC1//SGPP1//SPHK2//SMPD3//SMPD1//SMPDL3A//SPTLC1//HEXB//MBOAT1//ACSL5//CRLS1//ABHD5//AGPAT4//ISYNA1//MBOAT7//PLA2G4A//NAPEPLD//MVD//TALDO1//TPI1//FIG4//PLCH2//FDPS//FDFT1//PIP4K2C//PTEN//OCRL//SACM1L
GO:0035467	negative regulation of signaling pathway	Biological process	44	184	4352	28914	1.58874	0.00101	0.00426182	CAV1//ADRBK1//KLF4//NCOR1//AIDA//LRP1//SFRP1//CSNK1E//SFRP5//CTNNBIP1//HSPA5//SKI//HTRA1//FZD1//TWSG1//NEDD4//RHOA//PHB2//STRN3//NF1//STMN3//NGFR//SPRY1//NUP62//HNF4A//IGF1R//NF2//PEBP1//CD3E//AKT1//CDC42SE1//TIMP2//TNK1//SOCS3//PRKCA//RELA//YBX1//THY1//PTEN//VRK3//CNKSR3//TLR4//DUSP6//DDIT3//SIAH2
GO:0006446	regulation of translational initiation	Biological process	10	23	4352	28914	2.88863	0.00102	0.00427895	FECH//EIF2B1//EIF2B5//EIF2A//EIF2AK4//EIF4EBP1//EIF4EBP2//EIF4G2//EIF3C//IMPACT
GO:0006487	protein amino acid N-linked glycosylation	Biological process	10	23	4352	28914	2.88863	0.00102	0.00427895	DPAGT1//GANAB//MAN2A1//B4GALT1//GNPTG//DDOST//RPN2//MGAT2//KRTCAP2//STT3B//DOLPP1
GO:0007044	cell-substrate junction assembly	Biological process	10	23	4352	28914	2.88863	0.00102	0.00427895	LAMA3//PDPK1//PTK2B//SORBS1//THY1//TSC1//MMP14//PTEN//ITGB3//TLN1//TNS1
GO:0045216	cell-cell junction organization	Biological process	10	23	4352	28914	2.88863	0.00102	0.00427895	HDAC7//CTNNA1//CD9//GNPAT//DSP//CDC42//ITGB1//CXADR//HNF4A//NF2
GO:0007398	ectoderm development	Biological process	37	148	4352	28914	1.66096	0.00104	0.00435651	ACVR1B//LAMA5//RELA//SOX18//AARS//CAP1//CDC42//PPARA//TFDP1//TGM3//KLF4//RBPJ//CTNND1//MADCAM1//TSG101//MAP2K1//IRF6//SFN//ATP7A//CTNNB1//NGFR//KRT17//SPRR1A//AKT1//MYO5A//PSEN1//DSP//COL5A1//SLC27A4//PTGES3//PTGES//MAFF//KEAP1//HOXA7//NAB1//TRADD//BMPR1A//NF2
GO:0006041	glucosamine metabolic process	Biological process	8	16	4352	28914	3.32192	0.00108	0.00450443	GFPT1//HEXB//AMDHD2//GNPNAT1//UAP1//DPAGT1//B4GALNT2//PGM3
GO:0006044	N-acetylglucosamine metabolic process	Biological process	8	16	4352	28914	3.32192	0.00108	0.00450443	UAP1//DPAGT1//B4GALNT2//GFPT1//PGM3//GNPNAT1//HEXB//AMDHD2
GO:0007031	peroxisome organization	Biological process	8	16	4352	28914	3.32192	0.00108	0.00450443	PEX7//PEX5//PEX16//PEX13//PEX26//ACOT8//PEX19//SCP2//PEX6
GO:0050867	positive regulation of cell activation	Biological process	31	118	4352	28914	1.74542	0.00109	0.00453957	TLR4//PLEK//TICAM1//BMI1//CD81//CDKN1A//CD24A//PLDN//STAT5B//CCK//ADK//CD3E//CORO1A//EFNB1//PNP//IL18//ICOSL//H2-AA//HSP90AA1//SOCS5//IL4RA//MYD88//TAC1//SPR//BCL10//HSPD1//THY1//AP3B1//AP3D1//TGFBR2//JAK2
GO:0048639	positive regulation of developmental growth	Biological process	11	27	4352	28914	2.70675	0.00111	0.00460954	HOPX//FXN//LIMK1//MTAP1B//PAFAH1B1//TNFRSF12A//NDEL1//APC2//ANAPC2//CXCL12//FDPS//DLG1
GO:0033002	muscle cell proliferation	Biological process	21	70	4352	28914	1.99315	0.00111	0.00460954	BMP4//AIF1//AKR1B3//PTK2//GNAQ//HIF1A//IRAK1//JUN//MYD88//PRKCA//STAT5B//TGFBR2//NAMPT//KLF4//MFN2//RALBP1//CTNNBIP1//RXRA//RXRB//CXADR//NCAM1
GO:0048659	smooth muscle cell proliferation	Biological process	17	52	4352	28914	2.17203	0.00113	0.00466688	BMP4//AIF1//AKR1B3//PTK2//GNAQ//HIF1A//IRAK1//JUN//MYD88//PRKCA//STAT5B//TGFBR2//NAMPT//KLF4//MFN2//RALBP1//CTNNBIP1
GO:0032313	regulation of Rab GTPase activity	Biological process	13	35	4352	28914	2.46771	0.00113	0.00466688	TBC1D10A//TBC1D25//TBC1D17//RABGAP1L//TBC1D2//SGSM1//TBC1D15//GRTP1//TBC1D2B//TBC1D23//TBC1D10B//TBC1D13//TBC1D9B
GO:0032483	regulation of Rab protein signal transduction	Biological process	13	35	4352	28914	2.46771	0.00113	0.00466688	TBC1D10A//TBC1D25//TBC1D17//RABGAP1L//TBC1D2//SGSM1//TBC1D15//GRTP1//TBC1D2B//TBC1D23//TBC1D10B//TBC1D13//TBC1D9B
GO:0006695	cholesterol biosynthetic process	Biological process	12	31	4352	28914	2.57181	0.00114	0.00466688	SC5D//SCAP//FDPS//ABCG4//CYB5R3//EBP//FDFT1//HMGCS2//MVD//HMGCS1//IDI1//INSIG2
GO:0055007	cardiac muscle cell differentiation	Biological process	12	31	4352	28914	2.57181	0.00114	0.00466688	RXRA//RXRB//ATG7//FHL2//ATG5//LMNA//FDPS//ACADM//CACYBP//ITGB1//TBX3//TSC1
GO:0019221	cytokine-mediated signaling pathway	Biological process	25	89	4352	28914	1.86625	0.00114	0.00466688	CD24A//CAV1//CCK//KRT18//KRT8//TNFRSF11A//TNFRSF1A//TRAF2//IRAK1//CEBPA//CSF2RB//FKBP1A//GHR//IL10RB//IL1R1//JAK2//KRAS//MYD88//OSMR//CX3CL1//STAT3//STAT5B//NUP85//SOCS5//ZC3H15
GO:0023036	initiation of signal transduction	Biological process	25	89	4352	28914	1.86625	0.00114	0.00466688	CD24A//CAV1//CCK//CEBPA//CSF2RB//FKBP1A//GHR//IL10RB//IL1R1//IRAK1//JAK2//KRAS//MYD88//OSMR//CX3CL1//STAT3//STAT5B//TNFRSF1A//NUP85//SOCS5//ZC3H15//KRT18//KRT8//TNFRSF11A//TRAF2
GO:0023038	signal initiation by diffusible mediator	Biological process	25	89	4352	28914	1.86625	0.00114	0.00466688	CD24A//CAV1//CCK//CEBPA//CSF2RB//FKBP1A//GHR//IL10RB//IL1R1//IRAK1//JAK2//KRAS//MYD88//OSMR//CX3CL1//STAT3//STAT5B//TNFRSF1A//NUP85//SOCS5//ZC3H15//KRT18//KRT8//TNFRSF11A//TRAF2
GO:0023049	signal initiation by protein/peptide mediator	Biological process	25	89	4352	28914	1.86625	0.00114	0.00466688	CD24A//CAV1//CCK//CEBPA//CSF2RB//FKBP1A//GHR//IL10RB//IL1R1//IRAK1//JAK2//KRAS//MYD88//OSMR//CX3CL1//STAT3//STAT5B//TNFRSF1A//NUP85//SOCS5//ZC3H15//KRT18//KRT8//TNFRSF11A//TRAF2
GO:0052547	regulation of peptidase activity	Biological process	25	89	4352	28914	1.86625	0.00114	0.00466688	BAK1//BCL10//CCK//GSPT1//MYC//PDCD6//ALG2//VCP//DIABLO//TNS1//PYCARD//CYCS//PSME1//PSME2//TIMP2//PCSK1N//PAN3//CAV1//FBLN1//ADORA2A//CFLAR//CRYAB//NR4A1//MDM2//PTMA//INTS1//RHOA//UACA//CDH1//CCK
GO:0048871	multicellular organismal homeostasis	Biological process	29	109	4352	28914	1.76763	0.00125	0.00509547	ACADL//ADORA1//GPX1//GPX2//STAT3//ITGB1//BBS4//SOD1//DBH//TNFRSF11A//EPAS1//KDR//PLA2G4A//PTHLH//NF1//CTNNB1//TPP1//RAC1//NCDN//DAP//TNFRSF11B//CAR2//CORO1A//CSF1//F2R//FH1//VPS54//RPA1//TLR4
GO:0048872	homeostasis of number of cells	Biological process	33	129	4352	28914	1.69959	0.00125	0.00509547	BAK1//IKBKB//SOD1//AKT1//RPS6//BMP4//EPAS1//SFXN1//FECH//JAK2//TCEA1//THRA//HOXB6//PRDX1//CD24A//CCNB2//CORO1A//PPP3CB//STAT5B//MAEA//RB1//HIF1A//SMAP1//JMJD6//BPGM//G6PDX//CSF1//F2R//FH1//VPS54//RPA1//NCOR1//RRN3
GO:0045664	regulation of neuron differentiation	Biological process	48	207	4352	28914	1.5406	0.00125	0.00509547	AKT1//PTEN//NDEL1//FIG4//HMGB1//ITGB1//NPTN//SPHK1//DPYSL3//KATNB1//PAFAH1B1//KATNA1//DGUOK//RTN4//RHOA//CD24A//NKX2-2//NOTCH3//PBX1//TTC3//BMP4//MTAP1B//CXCL12//TIMP2//ACTR3//FXN//LIMK1//TNFRSF12A//APC2//ANAPC2//ULK1//STK24//SIPA1L1//RYK//PTK2//MBP//PSEN1//THY1//PLXNB2//SEMA4D//TIAM1//METRN//CDC20//SETD6//TLX2//YWHAH//PDLIM5//DPYSL2//ATN1//NF1
GO:0030217	T cell differentiation	Biological process	30	114	4352	28914	1.74838	0.00126	0.00512175	NCOR1//JMJD6//XRCC4//CTNNB1//RPS6//STAT5B//ZEB1//CLPTM1//BMI1//ATP7A//SATB1//IRF1//CD3E//MINK1//BCL3//H2-AA//HSP90AA1//RC3H1//IL4RA//CCK//SOCS5//RPL22//PNP//AP3B1//AP3D1//TGFBR2//EGR1//BCL11A//PPP3CB//NHEJ1
GO:0006606	protein import into nucleus	Biological process	23	80	4352	28914	1.9101	0.00126	0.00512175	ARNTL//MAPK1//MAPK3//THRA//NOP58//IPO4//ELF3//NFKBIB//JAK2//HNF4A//LMNA//FZD1//SMO//UACA//PRDX1//NF1//SMAD4//CRY2//KPNA1//KPNA2//KPNA6//RAN//SNUPN//NUTF2//TMCO6
GO:0032990	cell part morphogenesis	Biological process	68	316	4352	28914	1.42969	0.00127	0.00514788	APP//CCK//CDK5//CNP//DST//IGF1R//STMN1//PTPN11//RYK//TOP2B//ULK1//PICALM//NRN1//AFG3L2//SPNB4//EFNB1//EPHB3//USP33//NGFR//RAC1//SEMA5A//SEMA6A//DPYSL3//VASP//B3GNT1//PVRL1//KIF5C//ETV4//CXCL12//BAK1//MFN2//MMP2//RGNEF//PTK2//PRKCA//NDEL1//RTN4//JAK2//BBS4//LAMA5//FXN//LIMK1//MTAP1B//PAFAH1B1//TNFRSF12A//APC2//ANAPC2//STK24//ADORA2A//ATP7A//CLU//NPM1//KDR//PAK1//MAP2K1//MTAP1S//HPRT//SIPA1L1//SMO/…
GO:0045944	positive regulation of transcription from RNA polymerase II promoter	Biological process	86	417	4352	28914	1.37019	0.00127	0.00514788	TAF9//CELA1//BMP4//CEBPA//GABPB1//HMGB1//HNF4A//PPARG//RXRA//PAN2//ME2//TLR4//NR1H2//TLR2//SMO//HMGB2//AHR//CAND1//MED21//ARRB1//BMP3//ACVR1B//AGRN//ALX4//APP//ARNTL//BCL3//CTNNB1//CDX1//CEBPB//CEBPD//CLOCK//CNBP//EGR1//EPAS1//EPC1//FOS//HIF1A//NR4A1//HOXA7//IRAK1//IRF1//JUN//KLF4//LMX1B//SMAD4//MYC//MYD88//NCOA1//NFIX//NFYA//NKX2-2//PBX1//PBX2//PFN1//PPARA//MED1//RB1//RFXANK//RXRB//SKI//SOX10//S…
GO:0032606	type I interferon production	Biological process	7	13	4352	28914	3.57745	0.00129	0.00521428	TICAM1//HSPD1//TLR4//TLR2//MYD88//IRF7//TBK1
GO:0046320	regulation of fatty acid oxidation	Biological process	7	13	4352	28914	3.57745	0.00129	0.00521428	MLYCD//DBI//CPT1A//ACSL5//PPARA//PPARG//ACADL
GO:0007155	cell adhesion	Biological process	122	625	4352	28914	1.29688	0.00132	0.00532062	THRA//CD24A//LGALS9//AMIGO3//PVRL1//NF1//CSF1//TNFRSF12A//CDH1//CDH13//CELSR1//PVRL2//NPTN//LIMS1//RHOA//CTNNB1//CDK5//ITGB1//ITGB3//ITGB5//ITGB4//CBLL1//MMP2//SMOC2//CCDC80//DSP//CTNND1//CDC42//ICAM2//LAMA3//RPSA//CD93//MYH9//PNN//PSEN1//THY1//LMO7//PKP2//EFR3A//CLDN3//DAG1//JAK2//IL18//LAMA5//CYTH2//SRF//STAT5B//GSN//RPL29//NCAM1//MAP2K1//FZD4//RAC1//SFRP1//PTK2//KIFAP3//PDPK1//PTK2B//SORBS1//T…
GO:0022610	biological adhesion	Biological process	122	625	4352	28914	1.29688	0.00132	0.00532062	THRA//CD24A//LGALS9//AMIGO3//PVRL1//NF1//CSF1//ITGA9//COL16A1//LYVE1//APLP1//APP//RHOA//RHOB//CTNNA1//CTNNB1//CTNND1//CD34//CD36//CD9//CDH1//CDH13//CELSR1//CNTN1//COL5A1//COL6A1//COL6A2//COL7A1//BCAR1//CXADR//DST//EFS//AIMP1//FLOT2//B4GALT1//HSPG2//ICAM2//ITGB1//ITGB3//ITGB5//CD47//F11R//LAMA3//LAMA5//CD93//MADCAM1//MYH9//NCAM1//NEO1//NRP2//PKP1//LGALS3BP//PSEN1//STAB1//PTK2B//PTPRS//ITGB4//PVRL2…
GO:0006096	glycolysis	Biological process	15	44	4352	28914	2.26495	0.00134	0.00538616	BPGM//HK1//HK2//MDH2//MDH1//OGDH//PDHA1//PFKL//PFKM//PGAM1//PGK1//TPI1//DLAT//GM6498//PDHB
GO:0006986	response to unfolded protein	Biological process	15	44	4352	28914	2.26495	0.00134	0.00538616	HSPA5//DDIT3//NFE2L2//AARS//EIF2AK4//SERP1//JKAMP//DERL2//HSP90AA1//CREB3L1//DERL1//SYVN1//MANF//CREB3//HERPUD2
GO:0006213	pyrimidine nucleoside metabolic process	Biological process	9	20	4352	28914	2.98973	0.00136	0.00543623	DHODH//DPYD//NME1//NME2//NME3//TBPL1//APOBEC1//TK1//TYMP
GO:0006476	protein amino acid deacetylation	Biological process	9	20	4352	28914	2.98973	0.00136	0.00543623	HDAC3//HOPX//SIRT1//NCOR1//HDAC5//SIRT7//SIRT2//SIRT3//SIRT4
GO:0032273	positive regulation of protein polymerization	Biological process	9	20	4352	28914	2.98973	0.00136	0.00543623	RHOA//DLG1//RAC1//MLST8//ACTR3//ARPC2//CAV1//CDKN1B//MTAP1B
GO:0043542	endothelial cell migration	Biological process	9	20	4352	28914	2.98973	0.00136	0.00543623	SRF//GPX1//PTK2B//CD36//EPHA2//VEGFC//PTK2//PTEN//GIPC1
GO:0008544	epidermis development	Biological process	35	140	4352	28914	1.66096	0.0014	0.00558837	ACVR1B//LAMA5//RELA//SOX18//AARS//CAP1//CDC42//KLF4//RBPJ//CTNND1//MADCAM1//TSG101//MAP2K1//IRF6//SFN//ATP7A//CTNNB1//NGFR//KRT17//SPRR1A//TGM3//AKT1//MYO5A//PSEN1//DSP//COL5A1//SLC27A4//PTGES3//PTGES//MAFF//KEAP1//HOXA7//NAB1//TRADD//PPARA//TFDP1
GO:0048583	regulation of response to stimulus	Biological process	91	447	4352	28914	1.35255	0.00142	0.00566036	C3//PPP3CB//PNP//THRA//TLR4//TBK1//CD36//PGLYRP1//TLR2//CD37//ANXA1//PPARG//TAC1//MYD88//TICAM1//CCK//CD24A//GPX1//GPX2//PSMB4//PSMA1//C4B//CFB//C8G//C1QB//CR1L//CD55//C1S//TIRAP//BCL10//PLEK//FECH//BECN1//VKORC1//F2R//TSPAN8//TNFRSF11A//PYY//CCK//PPARA//HMOX1//PRDX1//IRAK1//CLEC2D//ADORA1//HOPX//PTK2B//HIPK3//SFRP1//SFRP5//NPM1//EEF1E1//RC3H1//IL4RA//SOCS5//PARG//STAT5B//TRAF2//MAP3K11//AIDA//AK…
GO:0002761	regulation of myeloid leukocyte differentiation	Biological process	14	40	4352	28914	2.32534	0.00144	0.00573215	NME1//NME2//RBP1//CSF1//RB1//JUN//CTNNB1//ZBTB7A//NF1//SFRP1//CLEC2D//CAR2//GNAS//KLF10
GO:0051402	neuron apoptosis	Biological process	32	125	4352	28914	1.70082	0.00145	0.005764	GPX1//XRCC4//ADORA2A//AGTR1A//PRDX3//BIRC5//RHOA//F2R//GCLC//HRAS1//KRAS//MSH2//PSEN1//SOD1//AARS//CASP2//CASP6//CDK5//IL18//JUN//NF1//NQO1//UBE2M//MAP3K11//ATP7A//GHR//JAK2//KDR//MPV17//PIGT//TNFRSF21
GO:0051170	nuclear import	Biological process	23	81	4352	28914	1.88652	0.00151	0.00599267	ARNTL//MAPK1//MAPK3//THRA//CRY2//KPNA1//KPNA2//KPNA6//RAN//SNUPN//NUTF2//TMCO6//NOP58//IPO4//ELF3//NFKBIB//JAK2//HNF4A//LMNA//FZD1//SMO//UACA//PRDX1//NF1//SMAD4
GO:0007595	lactation	Biological process	10	24	4352	28914	2.76827	0.00152	0.00599267	APRT//ATP7A//CAV1//CDO1//CHUK//NEURL1A//NME1//MED1//STAT5B//VDR
GO:0042743	hydrogen peroxide metabolic process	Biological process	10	24	4352	28914	2.76827	0.00152	0.00599267	PRDX3//CAT//GPX1//GPX3//PRDX1//TXNRD1//GPX4//SOD1//SOD2//CYCS//PARK7
GO:0009451	RNA modification	Biological process	13	36	4352	28914	2.39917	0.00152	0.00599267	TFB2M//TFB1M//DIMT1//METTL3//RPUSD3//TRUB2//PUS3//AARS//GTPBP3//APOBEC1//ADARB1//DNAJB11//CDKAL1
GO:0051017	actin filament bundle assembly	Biological process	13	36	4352	28914	2.39917	0.00152	0.00599267	RHOA//PTK2B//SORBS1//TSC1//PFN1//TAC1//SPR//KANK2//KANK3//ACTN1//AIF1//CDC42//DBNL//ABP1
GO:0051093	negative regulation of developmental process	Biological process	60	274	4352	28914	1.45486	0.00153	0.00602385	NME1//NME2//CTNNA1//CD24A//NF1//SKI//RNF10//TTC3//BAI1//CD36//VASH1//AMOT//BMPR1A//KLF4//RIF1//RTN4//CAV1//ZEB1//BMP4//CTNNB1//PTHLH//CDX2//SFRP1//TNFRSF11B//HMGB3//DAP//ITGB1//NOTCH3//RBPJ//MAPK1//HOPX//NCOR2//SOD2//ME2//HOXA7//RC3H1//IL4RA//SOCS5//STAT5B//RHOA//NKX2-2//PBX1//HDAC5//OSTC//TWSG1//CLEC2D//HDAC7//NGFR//USP2//ULK1//ATF5//RYK//MT3//UTP11L//PTK2//MBP//PSEN1//THY1//TLX2//YWHAH//RCAN1//…
GO:0031098	stress-activated protein kinase signaling cascade	Biological process	24	86	4352	28914	1.8541	0.00157	0.00617291	PTK2//IRAK1//MYD88//NRBP1//STRADB//MAP3K11//PTPLAD1//TIRAP//BCL10//PRDX1//CCK//TLR4//PTK2B//HIPK3//SFRP1//SFRP5//TRAF2//AIDA//AKT1//CDC42SE1//CDC42//CRYAB//AKR1B3//RHOA
GO:0006302	double-strand break repair	Biological process	11	28	4352	28914	2.61008	0.00158	0.00620376	H2AFX//SHFM1//RPA1//XRCC4//XRCC6//MLH1//XRCC5//NHEJ1//MSH2//SOD1//SMARCA5
GO:0043624	cellular protein complex disassembly	Biological process	18	58	4352	28914	2.06188	0.0016	0.00627374	DBNL//ABP1//PTRF//TTF2//ERF//STMN1//NEDD1//STMN3//HDAC5//MTAP1B//PLEK//DSTN//EIF5A2//CAPZA1//CAPZA2//SCIN//ELF3//TPM1//VIL1//GSN
GO:0050870	positive regulation of T cell activation	Biological process	21	72	4352	28914	1.93779	0.00165	0.00646101	CD24A//CCK//BMI1//ADK//CD3E//CORO1A//EFNB1//PNP//IL18//STAT5B//ICOSL//H2-AA//HSP90AA1//SOCS5//IL4RA//AP3B1//AP3D1//TGFBR2//BCL10//HSPD1//THY1
GO:0048812	neuron projection morphogenesis	Biological process	60	275	4352	28914	1.44957	0.00168	0.00655177	APP//CCK//CDK5//CNP//DST//IGF1R//STMN1//PTPN11//RYK//TOP2B//ULK1//PICALM//NRN1//AFG3L2//SPNB4//EFNB1//EPHB3//USP33//NGFR//RAC1//SEMA5A//SEMA6A//DPYSL3//VASP//B3GNT1//PVRL1//KIF5C//ETV4//CXCL12//MMP2//RGNEF//PTK2//PRKCA//NDEL1//RTN4//JAK2//FXN//LIMK1//MTAP1B//PAFAH1B1//TNFRSF12A//APC2//ANAPC2//STK24//ATP7A//HPRT//SIPA1L1//SMO//MBP//PSEN1//THY1//PLXNB2//SEMA4D//TIAM1//METRN//TLX2//YWHAH//ACTR3//PDL…
GO:0006470	protein amino acid dephosphorylation	Biological process	28	106	4352	28914	1.75498	0.00168	0.00655177	PPP1R14D//ADORA1//YWHAE//PPP1R12A//PPAP2A//PPM1A//PPM1B//PPP1CB//PPP2CA//PPP3CB//PPP3R1//PTEN//PTP4A2//PTP4A3//PTPN11//PTPN12//PTPN13//PTPRA//PTPRJ//PTPRS//CDC14B//RNGTT//NCEH1//PTPN9//DUSP28//DUSP6//PPM1F//DUSP12
GO:0010959	regulation of metal ion transport	Biological process	28	106	4352	28914	1.75498	0.00168	0.00655177	GNAQ//PPOX//BAK1//CAV1//AKT1//CNKSR3//CAP1//NEDD4//NEDD4L//FKBP1B//KCNE3//ADORA1//DLG1//ABCC8//STK39//DBI//EDNRA//THY1//NPM1//ADORA2A//CACNB3//RHOA//GNAI2//TSPO//F2R//CXCL12//FKBP1A//PKD2//CNTN1
GO:0016051	carbohydrate biosynthetic process	Biological process	29	111	4352	28914	1.73578	0.00169	0.00658186	ACADM//AKT1//PTGES3//PTGES//GBE1//PPP1CB//B4GALT1//ISYNA1//GFPT1//PGM3//GNPNAT1//CMAS//AKR1B3//ATF3//FBP1//FBP1//GPD2//PGK1//TPI1//G6PC3//DPAGT1//GLT25D1//MGAT2//B3GALNT1//HNF4A//PMM1//PGD//G6PDX//CHSY1//CHST14//CCND3//MAT2B//SORBS1//TKT
GO:0031347	regulation of defense response	Biological process	37	152	4352	28914	1.61725	0.00174	0.00675833	C3//TLR4//TBK1//CD36//PGLYRP1//TLR2//ANXA1//PPARG//TAC1//MYD88//TICAM1//GPX1//GPX2//PSMB4//PSMA1//CD24A//CR1L//TNFRSF11A//IRAK1//CCK//CLEC2D//CD55//STAT5B//HMGB1//GPX4//ADORA1//ADORA2A//UACA//ACE//FABP4//EDNRA//HSPD1//CD47//JAK2//PRKCA//PLA2G4A//TNFRSF1A//RELA
GO:0043086	negative regulation of catalytic activity	Biological process	37	152	4352	28914	1.61725	0.00174	0.00675833	CAV1//PRKCA//ADORA2A//AKT1//FABP4//GADD45A//NF1//NF2//PSEN1//THY1//MLLT1//ADORA1//S1PR3//GNAI2//NPB//TIMP2//PCSK1N//PAN3//WNK1//SPRY1//GCHFR//CFLAR//CRYAB//NR4A1//MDM2//PTMA//INTS1//NUP62//HIPK3//SFRP1//SFRP5//CDKN1A//CDKN1B//ATP7A//BAG5//PPARG//IBTK//NQO1
GO:0007568	aging	Biological process	19	63	4352	28914	2.0037	0.00175	0.0067698	COQ7//SOD2//HRAS1//MNT//NUP62//TBX3//XRN1//MSH2//MSH6//SERP1//HAP1//APEX1//VDR//GRB2//NCAM1//POLG//SIN3A//SOD1//CAPN10//IFI27L2A
GO:0048638	regulation of developmental growth	Biological process	19	63	4352	28914	2.0037	0.00175	0.0067698	AGRN//RTN4//HOPX//FXN//LIMK1//MTAP1B//PAFAH1B1//TNFRSF12A//NDEL1//APC2//ANAPC2//DLG1//ULK1//CXCL12//RYK//CXADR//TGFBR2//NCAM1//DUSP6//FDPS
GO:0051704	multi-organism process	Biological process	81	393	4352	28914	1.36934	0.00175	0.0067698	APP//UBR3//PEX13//SPR//CD14//CD24A//IRAK1//MYD88//TLR2//BCL3//LYZ1//MBP//RBPJ//TLR4//TNFRSF1A//PGLYRP1//HMGB1//ISG15//XPO1//TICAM1//MX2//PCBP2//MST1R//TRIM25//PLSCR1//MAVS//DDX58//POLR3E//IRF7//BECN1//POLR3K//POLR3B//POLR3C//IFI27L2A//CR1L//STAT5B//STS//THBD//FKBP4//GRN//SOD1//ABAT//HEXB//THRA//TIRAP//CD36//CCK//SCD1//TBK1//GPX1//GPX2//KRT8//CD47//RELA//BAK1//BCL10//PARG//IRAK2//MAPK1//MAPK3//PRD…
GO:0045773	positive regulation of axon extension	Biological process	8	17	4352	28914	3.12651	0.00177	0.00683799	CXCL12//FXN//LIMK1//MTAP1B//PAFAH1B1//TNFRSF12A//NDEL1//APC2//ANAPC2
GO:0007589	body fluid secretion	Biological process	17	54	4352	28914	2.09158	0.00179	0.006906	APRT//ATP7A//CAV1//CDO1//CHUK//NEURL1A//NME1//MED1//STAT5B//VDR//ADORA2A//COPA//MPV17//AGR2//ADORA1//NR1H2//GUCA2B
GO:0002237	response to molecule of bacterial origin	Biological process	23	82	4352	28914	1.86352	0.00181	0.00696451	TICAM1//IRAK2//IRAK1//MYD88//CCK//MAPK1//MAPK3//TLR2//RELA//PRDX3//CEBPB//CHUK//F2R//STAT5B//TRIB1//PAN2//ME2//TLR4//TNFRSF11A//MGST1//TLR1//TIRAP//CD36//CD14//CD24A
GO:0052548	regulation of endopeptidase activity	Biological process	23	82	4352	28914	1.86352	0.00181	0.00696451	BAK1//BCL10//CCK//GSPT1//MYC//PDCD6//ALG2//VCP//DIABLO//TNS1//PYCARD//CYCS//PSME1//PSME2//TIMP2//PCSK1N//PAN3//ADORA2A//CFLAR//CRYAB//NR4A1//MDM2//PTMA//INTS1//RHOA//UACA//CDH1//CCK
GO:0033157	regulation of intracellular protein transport	Biological process	14	41	4352	28914	2.26863	0.00189	0.00725297	THRA//NFKBIB//HNF4A//JAK2//FZD1//SMO//UACA//PRDX1//NF1//XPO1//PTPN11//CDK5//TXN1//MDM2//SMAD4
GO:0046519	sphingoid metabolic process	Biological process	14	41	4352	28914	2.26863	0.00189	0.00725297	CLN6//DEGS2//SGPP1//SPHK2//PPAP2A//ACER3//ALDH5A1//SPTLC1//HEXA//HEXB//GLA//SMPD1//SMPD2//LASS2
GO:0048878	chemical homeostasis	Biological process	100	503	4352	28914	1.32084	0.0019	0.00728165	GNA11//GNAQ//TAC1//SPR//ANXA7//ATP2A2//CAV1//HEXB//ITGB1//ITGB3//PRKCA//PKD2//PSEN1//VDR//CHERP//SLC24A3//MT3//ARSA//APP//ATP7A//ATP7A//COMMD1//PRNP//FXN//FTH1//HIF1A//SOD1//TTC7//MON1A//SLC39A4//AGTR1A//SLC9A1//ATP6V0C//CLN6//CD24A//EDNRA//FKBP1B//GNB1//GNG3//PPOX//ITPR1//JAK2//KDR//PTK2B//NPTN//QK//BAK1//NF1//SKI//CAMK2D//ADORA2A//ADORA1//SLC9A3R1//PTK2//CD9//GNPAT//RNF10//PMP22//CAR2//DLD//DLG…
GO:0016485	protein processing	Biological process	26	97	4352	28914	1.78082	0.00193	0.0073868	C3//C4B//CFB//SEC11A//SPCS2//SPCS1//CPE//PSEN1//VPS35//C8G//C1QB//CR1L//CD55//C1S//MDM2//ECE2//SCG5//PCSK1N//PAN3//PARP1//CAPN1//CAPN2//MMP14//INPP5B//MYC//FURIN//PTHLH//FKRP
GO:0048754	branching morphogenesis of a tube	Biological process	30	117	4352	28914	1.70355	0.00195	0.00744358	CTNNB1//EDNRA//CXCL12//SEMA5A//SRF//TGFBR2//BMP4//DLG1//LAMA5//SMAD4//MYC//PBX1//PIGF//WNT9B//CTNNBIP1//CTSD//CTSL//DAG1//CSF1//ETV4//TBX3//PHB2//RAC3//MED1//VDR//AGTR1A//MAGED1//B4GALT1//KDR//MGP//MMP14
GO:0051604	protein maturation	Biological process	27	102	4352	28914	1.75866	0.00195	0.00744358	C3//C4B//CFB//SEC11A//SPCS2//SPCS1//CPE//PSEN1//VPS35//C8G//C1QB//CR1L//CD55//C1S//MDM2//MYC//FURIN//PTHLH//FKRP//ECE2//SCG5//PCSK1N//PAN3//PARP1//CAPN1//CAPN2//MMP14//INPP5B//STUB1
GO:0048589	developmental growth	Biological process	41	174	4352	28914	1.5655	0.00198	0.00754629	INTS1//DMBT1//GINS4//NDEL1//CNP//AGRN//RTN4//AKT1//MYO5A//PSEN1//NPM1//GPX1//HOPX//FXN//LIMK1//MTAP1B//PAFAH1B1//TNFRSF12A//APC2//ANAPC2//DLG1//APP//ULK1//CXCL12//RYK//SMO//SFRP5//CXADR//TGFBR2//NCAM1//DUSP6//BMP4//PTHLH//PSAP//PTEN//MED1//CSF1//FDPS//SFRP1//BMPR1A//SMAD4//RAC3//SOX10//SRF
GO:0006333	chromatin assembly or disassembly	Biological process	21	73	4352	28914	1.91124	0.00199	0.00754629	H2AFX//NAP1L4//TSPYL1//H2AFJ//H2AFY//HIST3H2A//HIST2H2AC//HIST1H2BA//HIST1H2BM//HIST1H1C//TSPYL2//NAP1L1//TSPYL4//H2AFV//CBX4//MSL3//CHD3//MYST1//SMARCC2//KAT5//SMARCA5
GO:0006766	vitamin metabolic process	Biological process	21	73	4352	28914	1.91124	0.00199	0.00754629	ALDH1A3//G6PDX//FLAD1//THTPA//NAPRT1//NAMPT//NADSYN1//ACADM//ACADL//GCLC//SLC23A2//GSTO1//AKR1A4//VDR//VKORC1//CBR3//ADH1//ALDH1A1//RBP1//TMLHE//FBP1
GO:0032103	positive regulation of response to external stimulus	Biological process	21	73	4352	28914	1.91124	0.00199	0.00754629	C3//TAC1//CD24A//BECN1//TNFRSF11A//STK24//NDEL1//ACE//FABP4//EDNRA//HSPD1//CD47//JAK2//PRKCA//PLA2G4A//STAT5B//TLR4//TNFRSF1A//HMGB1//CCL21A//CXCL12
GO:0006954	inflammatory response	Biological process	62	288	4352	28914	1.43027	0.00199	0.00754629	C3//HIF1A//AHCY//CD24A//CASP6//B4GALT1//NUPR1//TLR4//EPHX2//ALOX5AP//YWHAZ//ANXA1//PPARG//TAC1//GPX1//GPX2//PSMB4//PSMA1//STAT3//STAT5B//C4B//CFB//C8G//C1QB//CR1L//CD55//C1S//TNFRSF11A//HMGB1//MYD88//GPX4//ADORA1//ADORA2A//UACA//ACE//FABP4//EDNRA//HSPD1//CD47//JAK2//PRKCA//PLA2G4A//TNFRSF1A//TICAM1//H47//CELA1//AKT1//TIRAP//CD14//S1PR3//ELF3//AIMP1//F2R//STAB1//CCL8//SPHK1//TLR1//TLR2//MAP2K3//HD…
GO:0001570	vasculogenesis	Biological process	16	50	4352	28914	2.12603	0.002	0.00757424	CTNNB1//ZFP36L1//CAV1//EPHA2//PTK2//FZD4//KDR//CITED2//PTPRJ//QK//SOX18//TGFBR2//AMOT//SMO//HDAC7//CUL7//TIPARP
GO:0051224	negative regulation of protein transport	Biological process	9	21	4352	28914	2.84736	0.00206	0.00779123	THRA//NFKBIB//HNF4A//FZD1//UACA//NF1//CDK5//TXN1//ANXA1
GO:0000082	G1/S transition of mitotic cell cycle	Biological process	12	33	4352	28914	2.41594	0.00214	0.0080832	E2F6//RPS6//CAMK2D//CAMK2D//CAMK2G//CCND2//ITGB1//MYB//RB1//RBBP8//TAF10//CABLES1
GO:0006970	response to osmotic stress	Biological process	10	25	4352	28914	2.65754	0.00219	0.00826123	PDPK1//RAC1//SLC12A2//STK3//PKN1//PAK1//ANXA7//TRIP10//XRCC6//XRCC5//APOBEC1//TSC22D4
GO:0000377	RNA splicing, via transesterification reactions with bulged adenosine as nucleophile	Biological process	11	29	4352	28914	2.52008	0.0022	0.00826649	LSM2//MBNL1//SRRM1//MED1//CWC15//SNW1//LSM3//PRPF6//SF3B1//CELF1//CELF2//SFRS13A//NPM1
GO:0000398	nuclear mRNA splicing, via spliceosome	Biological process	11	29	4352	28914	2.52008	0.0022	0.00826649	LSM2//MBNL1//CELF1//CELF2//SFRS13A//NPM1//SRRM1//MED1//CWC15//SNW1//LSM3//PRPF6//SF3B1
GO:0031333	negative regulation of protein complex assembly	Biological process	11	29	4352	28914	2.52008	0.0022	0.00826649	DBNL//ABP1//PFN1//STMN1//CAPZA1//CAPZA2//SCIN//ELF3//TPM1//VIL1//GSN//CTNNBIP1//EIF4EBP1
GO:0050878	regulation of body fluid levels	Biological process	37	154	4352	28914	1.59625	0.00223	0.00836831	ADORA1//ANXA5//ANXA8//AP3B1//C3//F2R//F3//F9//PLDN//PROS1//HPS4//HPS6//THBD//PAPSS2//HPS5//GUCA2B//APRT//ATP7A//CAV1//CDO1//CHUK//NEURL1A//NME1//MED1//STAT5B//VDR//ANXA7//TLR4//PLEK//ADORA2A//COPA//MPV17//VKORC1//TSPAN8//AGR2//ITGB3//NR1H2
GO:0006825	copper ion transport	Biological process	7	14	4352	28914	3.32192	0.00225	0.00837791	ATP7A//ATP7A//MMGT2//FKBP4//SLC31A1//SLC31A2//MMGT1
GO:0006906	vesicle fusion	Biological process	7	14	4352	28914	3.32192	0.00225	0.00837791	PLA2G4A//USO1//GNAI3//PLDN//VAMP7//SNPH//DYSF
GO:0007034	vacuolar transport	Biological process	7	14	4352	28914	3.32192	0.00225	0.00837791	AP3B1//VPS29//VAMP7//SNX1//CHMP5//GNPTG//DSCR3
GO:0010165	response to X-ray	Biological process	7	14	4352	28914	3.32192	0.00225	0.00837791	XRCC6//XRCC5//XRCC4//MSH2//BRCC3//IKBIP//ERCC8
GO:0016236	macroautophagy	Biological process	7	14	4352	28914	3.32192	0.00225	0.00837791	ATG5//CTSD//PSEN1//BECN1//MAP1LC3A//ATG12//ATG16L1
GO:0045931	positive regulation of mitotic cell cycle	Biological process	7	14	4352	28914	3.32192	0.00225	0.00837791	HAP1//APEX1//CUL4B//CUL4A//APP//HMGB1//PAFAH1B1//STAT5B
GO:0002696	positive regulation of leukocyte activation	Biological process	29	113	4352	28914	1.70506	0.00226	0.00840428	TICAM1//BMI1//CD81//CDKN1A//TLR4//CD24A//PLDN//STAT5B//CCK//ADK//CD3E//CORO1A//EFNB1//PNP//IL18//ICOSL//H2-AA//HSP90AA1//SOCS5//IL4RA//MYD88//TAC1//SPR//BCL10//HSPD1//THY1//AP3B1//AP3D1//TGFBR2
GO:0045596	negative regulation of cell differentiation	Biological process	51	229	4352	28914	1.47963	0.00227	0.00843059	NME1//NME2//CTNNA1//CD24A//NF1//SKI//RNF10//TTC3//BMPR1A//KLF4//RIF1//RTN4//CAV1//ZEB1//BMP4//CTNNB1//PTHLH//CDX2//SFRP1//HMGB3//NCOR2//SOD2//ME2//HOXA7//RC3H1//IL4RA//SOCS5//STAT5B//RHOA//ITGB1//NKX2-2//NOTCH3//PBX1//HDAC5//OSTC//TWSG1//CLEC2D//ULK1//ATF5//RYK//MT3//UTP11L//PTK2//MBP//PSEN1//THY1//TLX2//YWHAH//RCAN1//TSPO//DAP//RBPJ//MAPK1//HOPX
GO:0006644	phospholipid metabolic process	Biological process	40	170	4352	28914	1.56326	0.00229	0.00849393	ALG9//DPM2//PIGF//PGAP2//PIGZ//PIGS//PGAP3//PIGYL//PIGY//PIGY//PIGX//PIGT//ALDH5A1//FABP3//SERINC2//SERINC1//SGPP1//SPHK2//SMPD3//SMPD1//SMPDL3A//SPTLC1//HEXB//MBOAT1//ACSL5//CRLS1//ABHD5//AGPAT4//ISYNA1//MBOAT7//PLA2G4A//NAPEPLD//MVD//FIG4//PLCH2//FDPS//FDFT1//PIP4K2C//PTEN//OCRL//SACM1L//PPAP2B
GO:0010876	lipid localization	Biological process	35	144	4352	28914	1.61482	0.00234	0.00866823	SLC27A4//OSBPL11//HDLBP//GOT2//LDLR//STARD4//SCP2//CD36//OSBPL2//GLTP//STARD3//LRP10//GULP1//OSBPL7//OSBPL3//ACSL5//IRAK1//ABCG4//NR1H2//ABHD5//CD36//PLIN2//FABP3//PPARG//ATP9A//ATP11A//CAV1//HEXA//HEXB//STAT5B//VPS4B//NPC2//TNFRSF11A//ABCA7//FZD4//PLEKHA8//ANXA1
GO:0043241	protein complex disassembly	Biological process	18	60	4352	28914	1.99315	0.00244	0.00900394	DBNL//ABP1//PTRF//TTF2//ERF//STMN1//NEDD1//STMN3//HDAC5//MTAP1B//PLEK//DSTN//EIF5A2//CAPZA1//CAPZA2//SCIN//ELF3//TPM1//VIL1//GSN
GO:0050768	negative regulation of neurogenesis	Biological process	18	60	4352	28914	1.99315	0.00244	0.00900394	CTNNA1//CD24A//NF1//SKI//RNF10//RTN4//ULK1//ATF5//BMP4//RYK//PTK2//MBP//PSEN1//THY1//TLX2//YWHAH//TSPO//BMPR1A//MT3//UTP11L
GO:0051261	protein depolymerization	Biological process	14	42	4352	28914	2.21461	0.00244	0.00900394	DBNL//ABP1//STMN1//NEDD1//STMN3//HDAC5//MTAP1B//PLEK//DSTN//CAPZA1//CAPZA2//SCIN//ELF3//TPM1//VIL1//GSN
GO:0060341	regulation of cellular localization	Biological process	59	274	4352	28914	1.43061	0.0025	0.00921355	RALB//SPHK1//THRA//NFKBIB//CPT1A//HNF4A//ENSA//FKBP1B//ADORA2A//DPYSL2//ADORA1//PTPN11//NMU//MYO5A//RAB3D//PCLO//RALA//RAB3B//RAB27B//NF1//GLUD1//JAK2//PFKM//SERP1//OXCT1//AACS//CAPN10//CXCL12//RTN4//ADRBK1//FZD1//SMO//UACA//PRDX1//HMOX1//PRKCA//EXOC2//ADRA2A//CDK5//CADPS//HADH//OIT1//PFKL//ABCC8//SIRT4//PPP1R12A//XPO1//TXN1//MDM2//KHDRBS1//SCG5//PPOX//ARFIP1//ANXA1//VEGFC//AGTR1A//PANX1//TRAF2//…
GO:0051249	regulation of lymphocyte activation	Biological process	37	155	4352	28914	1.58595	0.00251	0.0092386	CD24A//TICAM1//BMI1//CD81//CDKN1A//TLR4//PLDN//STAT5B//ZEB1//CLPTM1//CCK//ADK//CD3E//CORO1A//EFNB1//PNP//IL18//ICOSL//CTNNB1//CLEC2I//DLG1//HMGB3//H2-AA//HSP90AA1//RC3H1//IL4RA//SOCS5//ADORA2A//MYD88//TAC1//SPR//BCL10//HSPD1//THY1//AP3B1//AP3D1//TGFBR2
GO:0007369	gastrulation	Biological process	23	84	4352	28914	1.81915	0.00254	0.00933709	CTNNB1//SMAD4//UGDH//AMOT//PPAP2B//MACF1//BMP4//BMPR1A//EXT2//NF2//PRKAR1A//SRF//TLX2//ECSIT//TXNRD1//TWSG1//WLS//HNF4A//EPHA2//DLD//RPS6//TGFBR2//CUL3
GO:0043523	regulation of neuron apoptosis	Biological process	30	119	4352	28914	1.67492	0.00258	0.00947205	ADORA1//XRCC4//ADORA2A//AGTR1A//PRDX3//BIRC5//RHOA//F2R//GCLC//HRAS1//KRAS//MSH2//PSEN1//SOD1//AARS//CASP2//CASP6//CDK5//IL18//JUN//NF1//NQO1//UBE2M//MAP3K11//ATP7A//GHR//JAK2//KDR//MPV17//GPX1
GO:0010721	negative regulation of cell development	Biological process	19	65	4352	28914	1.94205	0.00261	0.00955784	CTNNA1//CD24A//NF1//SKI//RNF10//TTC3//RTN4//ULK1//ATF5//BMP4//RYK//BMPR1A//MT3//UTP11L//PTK2//MBP//PSEN1//THY1//TLX2//YWHAH//TSPO
GO:0050770	regulation of axonogenesis	Biological process	19	65	4352	28914	1.94205	0.00261	0.00955784	RTN4//FXN//LIMK1//MTAP1B//PAFAH1B1//TNFRSF12A//NDEL1//APC2//ANAPC2//ULK1//STK24//CXCL12//RYK//PTK2//MBP//PSEN1//THY1//PLXNB2//SEMA4D//TIAM1//METRN
GO:0005976	polysaccharide metabolic process	Biological process	26	99	4352	28914	1.74485	0.00264	0.00965543	PYGB//AKT1//GAA//PPP1CB//PPP1R2//AGL//ACADM//PTGES3//PTGES//GBE1//LYVE1//CMAS//GLT25D1//PGLYRP1//HEXA//HEXB//CLN6//IMPAD1//CHSY1//CHST14//HABP4//CCND3//HYAL2//MAT2B//GFPT1//SORBS1//HMGB1
GO:0035051	cardiac cell differentiation	Biological process	13	38	4352	28914	2.27289	0.00266	0.00971625	ACADM//CACYBP//ITGB1//TBX3//TSC1//RXRA//RXRB//ATG7//FHL2//ATG5//LMNA//SOX18//FDPS
GO:0002294	CD4-positive, alpha-beta T cell differentiation involved in immune response	Biological process	6	11	4352	28914	3.62391	0.0027	0.00980025	ATP7A//BCL3//RC3H1//IL4RA//CCK//SOCS5
GO:0006013	mannose metabolic process	Biological process	6	11	4352	28914	3.62391	0.0027	0.00980025	PMM1//MPI//MAN2A1//MAN2B2//MAN1C1//MAN2C1
GO:0032320	positive regulation of Ras GTPase activity	Biological process	6	11	4352	28914	3.62391	0.0027	0.00980025	SIPA1L1//PTK2B//NDEL1//RALBP1//NF1//MAP2K1
GO:0042093	T-helper cell differentiation	Biological process	6	11	4352	28914	3.62391	0.0027	0.00980025	BCL3//RC3H1//IL4RA//CCK//SOCS5//ATP7A
GO:0050872	white fat cell differentiation	Biological process	6	11	4352	28914	3.62391	0.0027	0.00980025	FABP4//CEBPA//CTBP2//PPARG//SCD1//NCOR2
GO:0048738	cardiac muscle tissue development	Biological process	20	70	4352	28914	1.89824	0.00275	0.00995666	CXADR//ACADM//CACYBP//ITGB1//TBX3//TSC1//FKBP1A//RXRA//TPM1//PTCD2//RXRB//ATG7//FHL2//ATG5//LMNA//TGFBR2//NCAM1//FDPS//HSPG2//PTEN
GO:0070482	response to oxygen levels	Biological process	20	70	4352	28914	1.89824	0.00275	0.00995666	CAMK2D//RAF1//EGLN3//ATP1B1//CAMK2G//CAV1//CD24A//CRYAB//EDNRA//EPAS1//HIF1A//IL18//ITPR1//KDR//MMP2//NF1//PAK1//PPARA//SCAP//ABAT//SOD2
GO:0009262	deoxyribonucleotide metabolic process	Biological process	8	18	4352	28914	2.95282	0.00277	0.0100165	ADK//NUDT1//DTYMK//TBPL1//RRM1//PNP//DGUOK//NT5M
GO:0050729	positive regulation of inflammatory response	Biological process	15	47	4352	28914	2.12038	0.00282	0.0101845	C3//TAC1//CD24A//TNFRSF11A//ACE//FABP4//EDNRA//HSPD1//CD47//JAK2//PRKCA//PLA2G4A//STAT5B//TLR4//TNFRSF1A
GO:0009411	response to UV	Biological process	12	34	4352	28914	2.34489	0.00286	0.0103032	FECH//ERCC3//SDF4//ERCC4//HMGN1//MSH2//XPC//CDKN1A//MSH6//TIPIN//ERCC8//UACA
GO:0048661	positive regulation of smooth muscle cell proliferation	Biological process	12	34	4352	28914	2.34489	0.00286	0.0103032	AIF1//AKR1B3//PTK2//GNAQ//HIF1A//IRAK1//JUN//MYD88//PRKCA//STAT5B//TGFBR2//NAMPT
GO:0032946	positive regulation of mononuclear cell proliferation	Biological process	18	61	4352	28914	1.96048	0.00298	0.0106953	TICAM1//BMI1//CD81//CDKN1A//TLR4//STAT5B//CCK//ADK//CD3E//CORO1A//EFNB1//PNP//CD24A//IL18//ICOSL//MYD88//TAC1//SPR
GO:0034623	cellular macromolecular complex disassembly	Biological process	18	61	4352	28914	1.96048	0.00298	0.0106953	DBNL//ABP1//PTRF//TTF2//ERF//STMN1//NEDD1//STMN3//HDAC5//MTAP1B//PLEK//DSTN//EIF5A2//CAPZA1//CAPZA2//SCIN//ELF3//TPM1//VIL1//GSN
GO:0050671	positive regulation of lymphocyte proliferation	Biological process	18	61	4352	28914	1.96048	0.00298	0.0106953	TICAM1//BMI1//CD81//CDKN1A//TLR4//STAT5B//CCK//ADK//CD3E//CORO1A//EFNB1//PNP//CD24A//IL18//ICOSL//MYD88//TAC1//SPR
GO:0031647	regulation of protein stability	Biological process	11	30	4352	28914	2.43608	0.00301	0.0107896	HPS4//PAN2//ME2//SMO//IFI30//PPAP2B//MYLIP//ASGR2//CDC42//PTEN//USP7//GIPC1//IFT46
GO:0001825	blastocyst formation	Biological process	9	22	4352	28914	2.71794	0.00302	0.0107986	NLE1//CDH1//CDX2//CITED2//SRF//HOPX//CUL3//MFN2//TJP1
GO:0043149	stress fiber assembly	Biological process	9	22	4352	28914	2.71794	0.00302	0.0107986	TSC1//RHOA//PFN1//TAC1//SPR//KANK2//KANK3//PTK2B//SORBS1
GO:0030879	mammary gland development	Biological process	24	90	4352	28914	1.77169	0.00304	0.0108566	APRT//ATP7A//CAV1//CDO1//CHUK//NEURL1A//NME1//MED1//STAT5B//VDR//CEBPB//PHB2//ETV4//ELF3//B4GALT1//TGFBR2//CSF1//TBX3//BMP4//IRF6//PTHLH//RAC3//TNFRSF11A//IGF1R
GO:0001934	positive regulation of protein amino acid phosphorylation	Biological process	25	95	4352	28914	1.74838	0.00306	0.010901	GSK3A//ACVR1B//SMAD4//VEGFC//RAP2A//CDC42//JAK2//CCK//CD24A//CD3E//GHR//ITGB1//TLR4//MLST8//AIF1//BMP4//EDNRA//AKTIP//FZD1//HMGB1//SQSTM1//PRKCA//PSEN1//NPTN//SPHK1//FAM129A
GO:0043405	regulation of MAP kinase activity	Biological process	26	100	4352	28914	1.7274	0.00306	0.010901	ARRB1//GHR//PTPN11//SOD1//TLR4//MUC20//MAP2K1//MAP2K3//AVPI1//CAV1//PRKCA//TIRAP//BCL10//CD24A//IRAK1//KRAS//PRKCD//PSEN1//MAGED1//NF1//NUP62//SPRY1//PTK2B//HIPK3//SFRP1//SFRP5
GO:0010565	regulation of cellular ketone metabolic process	Biological process	14	43	4352	28914	2.16311	0.00313	0.0111092	ACADM//HNF4A//CAV1//PPARA//SCAP//ANXA1//PLA2G4A//MLYCD//DBI//CPT1A//ACSL5//ACADL//INSIG2//PPARG
GO:0046364	monosaccharide biosynthetic process	Biological process	14	43	4352	28914	2.16311	0.00313	0.0111092	GFPT1//PGM3//GNPNAT1//CMAS//ATF3//FBP1//FBP1//GPD2//PGK1//TPI1//G6PC3//ACADM//HNF4A//PMM1//PGD//G6PDX//TKT
GO:0051054	positive regulation of DNA metabolic process	Biological process	14	43	4352	28914	2.16311	0.00313	0.0111092	PNP//PARG//CACYBP//CDC42//CST3//HRAS1//JUN//NPM1//RAC1//MPV17//ANXA3//IGF1R//PFN1//HMGB2
GO:0001889	liver development	Biological process	16	52	4352	28914	2.04426	0.00314	0.0111173	TAF10//ASL//ACADM//ARF6//CEBPA//IGF2R//MAN2A1//NF1//MED1//RELA//SOD2//STAT5B//LSR//PTCD2//ATG7//AACS
GO:0061008	hepaticobiliary system development	Biological process	16	52	4352	28914	2.04426	0.00314	0.0111173	ASL//ACADM//ARF6//CEBPA//IGF2R//MAN2A1//NF1//MED1//RELA//SOD2//STAT5B//TAF10//LSR//PTCD2//ATG7//AACS
GO:0006873	cellular ion homeostasis	Biological process	78	384	4352	28914	1.34953	0.00315	0.011139	GNA11//GNAQ//ANXA7//ATP2A2//CAV1//HEXB//ITGB1//ITGB3//PRKCA//PKD2//PSEN1//VDR//CHERP//SLC24A3//MT3//ARSA//APP//ATP7A//ATP7A//COMMD1//PRNP//FXN//FTH1//HIF1A//SOD1//TTC7//MON1A//SLC39A4//ATP6V0C//CLN6//AGTR1A//CD24A//EDNRA//FKBP1B//GNB1//GNG3//PPOX//ITPR1//JAK2//KDR//PTK2B//NPTN//TAC1//SPR//QK//BAK1//NF1//SKI//CAMK2D//SLC9A3R1//PTK2//CD9//GNPAT//RNF10//PMP22//CAR2//DLD//DLG1//HEXA//MPV17//MBP//MYO5…
GO:0030001	metal ion transport	Biological process	98	500	4352	28914	1.30219	0.00326	0.0115139	GNAQ//PPOX//SLC12A6//SCN4A//ATP1A1//ATP1B1//ATP1B3//CDKN1B//KCNJ10//KCNK6//PKD2//VPS4B//SLC12A2//SLC12A4//SLC12A7//ELK3//TNFAIP1//KCTD3//KCTD13//KCTD12//KCTD10//KCNE3//TSC1//KCTD20//KCTD6//SLC24A3//SLC38A1//NAT2//SCN5A//SLC23A2//SLC9A1//SLC10A3//SLC23A2//CAMK2D//ORAI1//SRI//ATP2A2//CACNB3//CAMK2D//CAMK2G//CAV1//CORO1A//VDR//ITPR1//ITPR2//MYB//BSPRY//STIM1//VDR//TRPV2//TPCN1//CACHD1//CAT//ATP2C2//…
GO:0010562	positive regulation of phosphorus metabolic process	Biological process	29	116	4352	28914	1.66096	0.00343	0.0120847	AIF1//BMP4//CDC42//EDNRA//AKTIP//FZD1//HMGB1//SQSTM1//PRKCA//PSEN1//NPTN//SPHK1//FAM129A//GSK3A//ACVR1B//SMAD4//VEGFC//RAP2A//ADORA1//MAPKSP1//1190002H23RIK//TOM1L1//JAK2//CCK//CD24A//CD3E//GHR//ITGB1//TLR4//MLST8
GO:0045937	positive regulation of phosphate metabolic process	Biological process	29	116	4352	28914	1.66096	0.00343	0.0120847	AIF1//BMP4//CDC42//EDNRA//AKTIP//FZD1//HMGB1//SQSTM1//PRKCA//PSEN1//NPTN//SPHK1//FAM129A//GSK3A//ACVR1B//SMAD4//VEGFC//RAP2A//ADORA1//MAPKSP1//1190002H23RIK//TOM1L1//JAK2//CCK//CD24A//CD3E//GHR//ITGB1//TLR4//MLST8
GO:0042311	vasodilation	Biological process	13	39	4352	28914	2.21461	0.00345	0.0121403	G6PDX//SOD2//PTK2//KDR//CNP//PGD//MPV17//ADORA1//SOD1//ADORA2A//ATG5//GCH1//GPX1
GO:0008203	cholesterol metabolic process	Biological process	22	81	4352	28914	1.8045	0.00347	0.0121661	CYB5R3//FDPS//EBP//FDFT1//HMGCS2//MVD//HMGCS1//IDI1//INSIG2//CD36//SC5D//SCAP//ABCG4//ACADL//POR//HDLBP//CAT//CYP46A1//FDXR//FECH//LDLR//SQLE//ACAT2//CLN6
GO:0010564	regulation of cell cycle process	Biological process	22	81	4352	28914	1.8045	0.00347	0.0121661	TUBG1//CDC42//YWHAH//CDT1//PSMG2//MAD2L1BP//CCNG1//CAMK2D//XPO1//NPM1//ROCK2//HERC2//ZZEF1//CUL7//RPS6//CALR//FZR1//CDH1//HAP1//APEX1//CUL4B//CUL4A//PEBP1//DYNC1LI1
GO:0071103	DNA conformation change	Biological process	22	81	4352	28914	1.8045	0.00347	0.0121661	H2AFX//NAP1L4//TSPYL1//H2AFJ//H2AFY//HIST3H2A//HIST2H2AC//HIST1H2BA//HIST1H2BM//HIST1H1C//TSPYL2//NAP1L1//TSPYL4//H2AFV//TOP2B//TOP3B//TOP1MT//MCM4//MCM6//MCM7//NCAPD2//HMGB1
GO:0007018	microtubule-based movement	Biological process	23	86	4352	28914	1.77684	0.00352	0.0123264	APP//KLC1//KLC2//KIF1B//DST//PAFAH1B1//NDEL1//HAP1//MAP2K1//BBS4//KIF22//DNAHC3//DYNC1H1//KIF21A//KIF5A//KIF5C//KTN1//TUBA4A//TUBB4//TUBB5//DYNC1LI1//DNAHC3//TUBD1//ACTR10
GO:0033559	unsaturated fatty acid metabolic process	Biological process	15	48	4352	28914	2.0762	0.00353	0.0123464	PTGES3//PTGES//PTGES//PTGES2//FADS1//ALOX12B//ALOX5AP//CYP4F13//HPGD//TNFRSF1A//PLA2G4A//RNPEP//2010111I01RIK//SPHK1//ANXA1//EPHX2
GO:0061138	morphogenesis of a branching epithelium	Biological process	32	132	4352	28914	1.61063	0.00366	0.0127433	CTNNB1//EDNRA//CXCL12//SEMA5A//SRF//TGFBR2//BMP4//DLG1//LAMA5//SMAD4//MYC//PBX1//PIGF//WNT9B//CTNNBIP1//CTSD//CTSL//DAG1//CSF1//ETV4//TBX3//SFRP1//SEMA3C//SOCS3//GRB2//RXRA//CDH1//PHB2//RAC3//MED1//VDR//AGTR1A//MAGED1
GO:0006595	polyamine metabolic process	Biological process	7	15	4352	28914	3.10046	0.00367	0.0127433	DHPS//ODC1//AZI2//AZIN1//SRM//SMOX//SMO//OAZ1
GO:0006904	vesicle docking involved in exocytosis	Biological process	7	15	4352	28914	3.10046	0.00367	0.0127433	RALB//PLDN//STXBP3A//VPS45//PLEK//YKT6//VPS33A
GO:0009067	aspartate family amino acid biosynthetic process	Biological process	7	15	4352	28914	3.10046	0.00367	0.0127433	ASNS//ASNSD1//GOT2//MTHFD1//APIP//ENOPH1//MRI1
GO:0031023	microtubule organizing center organization	Biological process	7	15	4352	28914	3.10046	0.00367	0.0127433	GADD45A//XPO1//NPM1//ROCK2//DYNC1LI1//UXT//SAC3D1
GO:0051297	centrosome organization	Biological process	7	15	4352	28914	3.10046	0.00367	0.0127433	GADD45A//XPO1//NPM1//ROCK2//DYNC1LI1//SAC3D1//UXT
GO:0048598	embryonic morphogenesis	Biological process	79	392	4352	28914	1.33894	0.00368	0.0127626	CTNNB1//SMAD4//UGDH//AMOT//PPAP2B//MACF1//BMP4//BMPR1A//EXT2//NF2//PRKAR1A//SRF//TLX2//ECSIT//TXNRD1//TWSG1//WLS//CUL3//CASP8//COQ7//IFT52//OVOL2//GATAD2A//BBS4//BCL10//COBL//LMO4//PFN1//SFRP1//SKI//HECTD1//VASP//GRLF1//TSC1//PTK7//OPA1//NPM1//HIF1A//PSEN1//TBX3//ALDH1A1//ALDH1A3//DLD//RPS6//TGFBR2//HNF4A//EPHA2//LAMA5//VEGFC//GRSF1//HOXA10//LMX1B//PBX1//PBX2//MBNL1//MUTED//ALX4//GNAS//MED1//SOBP…
GO:0006887	exocytosis	Biological process	35	148	4352	28914	1.57118	0.00379	0.0131283	RALB//YWHAZ//PI4K2A//PSEN1//PCLO//PLDN//STXBP3A//VPS45//PLEK//YKT6//VPS33A//CPLX2//SNAPIN//SDF4//VAMP7//1500003O03RIK//ARHGAP17//MYO5A//RAB3D//RALA//RAB3B//RAB27B//HMOX1//CDK5//GARS//TMED10//PRKCA//EXOC2//ADRA2A//CADPS//B4GALT1//EXOC8//STX3//LLGL2//SCRN1
GO:0045087	innate immune response	Biological process	38	164	4352	28914	1.53943	0.00383	0.013251	TLR4//TBK1//CD36//PGLYRP1//TLR2//MYD88//TICAM1//C3//CFB//C8G//PRDX1//IRAK1//CCK//HMGB1//UBD//CLEC2D//STAT5B//RELA//TIRAP//C1QB//CD14//CR1L//CD55//IRGM1//IL1R1//MX2//PCBP2//TRIM25//TLR1//MAVS//DDX58//POLR3E//ECSIT//C1S//POLR3K//POLR3B//CNPY3//POLR3C//DHX58
GO:0001501	skeletal system development	Biological process	55	257	4352	28914	1.42183	0.00391	0.0135115	THRA//GNAS//HSPG2//NAB1//PEX7//PTHLH//IMPAD1//PRKCA//CNP//BMP4//CTNNB1//RELA//TGFBR2//WNT9B//ALX4//BMI1//DLG1//HOXA3//HOXA7//HOXB5//HOXB6//HOXD4//ZEB1//IDUA//MMP2//MYC//PDGFRA//PSEN1//RYK//ZFAND5//PRKRA//TIPARP//PBX1//ETL4//BMP3//ATP7A//BMPR1A//HIF1A//ZBTB7A//MGP//MAPK3//SFRP1//PAPSS2//CDX1//SKI//INSIG2//ACP2//EPHA2//GNA11//GNAQ//AES//HEXA//HEXB//HOXA10//LTBP3//LTBP2//VDR//SERP1
GO:0010952	positive regulation of peptidase activity	Biological process	14	44	4352	28914	2.11395	0.00396	0.0136516	BAK1//BCL10//CCK//GSPT1//MYC//PDCD6//ALG2//VCP//DIABLO//TNS1//PYCARD//CYCS//PSME1//PSME2//RHOA//UACA//CAV1//FBLN1
GO:0043244	regulation of protein complex disassembly	Biological process	14	44	4352	28914	2.11395	0.00396	0.0136516	DBNL//ABP1//HDAC5//MTAP1B//PLEK//DSTN//PTRF//EIF5A2//ERF//CAPZA1//CAPZA2//SCIN//ELF3//TPM1//VIL1//GSN
GO:0050863	regulation of T cell activation	Biological process	28	112	4352	28914	1.66096	0.00398	0.0137041	CD24A//ZEB1//CLPTM1//CCK//BMI1//ADK//CD3E//CORO1A//EFNB1//PNP//IL18//STAT5B//ICOSL//CTNNB1//CLEC2I//DLG1//H2-AA//HSP90AA1//RC3H1//IL4RA//SOCS5//ADORA2A//BCL10//HSPD1//THY1//AP3B1//AP3D1//TGFBR2
GO:0001816	cytokine production	Biological process	42	186	4352	28914	1.50022	0.00404	0.0138776	PPARG//DLG1//TICAM1//TLR4//G6PDX//PRKCD//S1PR3//F2R//SPHK1//TLR2//H47//KLF2//TSPO//CCK//HSPD1//BCL3//CD3E//IL18//JAK2//CD36//MYD88//MPV17//TIRAP//CD14//HMOX1//CD24A//CX3CL1//MAP2K3//RNF128//TLR1//MAST2//CLEC2I//IRF1//RELA//STAT5B//IRF7//TBK1//ICOSL//CEBPB//AGTR1A//PANX1//FABP4//DBH
GO:0070838	divalent metal ion transport	Biological process	42	186	4352	28914	1.50022	0.00404	0.0138776	CAMK2D//ORAI1//SRI//ATP2A2//CACNB3//CAMK2D//CAMK2G//CAV1//CORO1A//VDR//ITPR1//ITPR2//MYB//PKD2//BSPRY//STIM1//VDR//TRPV2//TPCN1//CACHD1//CAT//ATP2C2//CACNG7//SLC24A3//BAK1//FKBP1B//MMGT1//MMGT2//NIPA1//ZDHHC13//IBTK//F2R//FKBP1A//PPOX//DBI//EDNRA//THY1//NPM1//ADORA2A//RHOA//GNAI2//TSPO//CXCL12
GO:0001763	morphogenesis of a branching structure	Biological process	36	154	4352	28914	1.55311	0.00411	0.0140844	CTNNB1//EDNRA//CXCL12//SEMA5A//SRF//TGFBR2//BMP4//DLG1//LAMA5//SMAD4//MYC//PBX1//PIGF//WNT9B//CTNNBIP1//B4GALT1//KDR//MGP//MMP14//CTSD//CTSL//DAG1//CSF1//ETV4//TBX3//SFRP1//SEMA3C//SOCS3//GRB2//RXRA//CDH1//PHB2//RAC3//MED1//VDR//AGTR1A//MAGED1
GO:0001817	regulation of cytokine production	Biological process	36	154	4352	28914	1.55311	0.00411	0.0140844	PPARG//TICAM1//S1PR3//F2R//SPHK1//TLR4//TLR2//H47//KLF2//TSPO//CCK//HSPD1//BCL3//CD3E//IL18//JAK2//CD36//MYD88//MPV17//TIRAP//CD14//HMOX1//CD24A//CX3CL1//MAP2K3//RNF128//TLR1//MAST2//CLEC2I//IRF1//RELA//STAT5B//TBK1//ICOSL//CEBPB//AGTR1A//PANX1
GO:0008654	phospholipid biosynthetic process	Biological process	24	92	4352	28914	1.73318	0.00413	0.0141048	ALG9//DPM2//PIGF//PGAP2//PIGZ//PIGS//PGAP3//PIGYL//PIGY//PIGY//PIGX//PIGT//FABP3//SPHK2//SPTLC1//MVD//FDPS//HEXB//MBOAT1//ACSL5//SERINC1//CRLS1//ABHD5//AGPAT4//ISYNA1//MBOAT7
GO:0030218	erythrocyte differentiation	Biological process	17	58	4352	28914	1.94733	0.00415	0.0141048	MAEA//RB1//STAT5B//HIF1A//SMAP1//JMJD6//BPGM//G6PDX//RPS6//NCOR1//BMP4//EPAS1//SFXN1//FECH//JAK2//TCEA1//THRA
GO:0002286	T cell activation involved in immune response	Biological process	8	19	4352	28914	2.79741	0.00416	0.0141048	RPS6//ATP7A//BCL3//RC3H1//IL4RA//CCK//SOCS5//PSEN1
GO:0006692	prostanoid metabolic process	Biological process	8	19	4352	28914	2.79741	0.00416	0.0141048	PTGES3//PTGES//PTGES//PTGES2//HPGD//TNFRSF1A//SPHK1//ANXA1//PLA2G4A
GO:0006693	prostaglandin metabolic process	Biological process	8	19	4352	28914	2.79741	0.00416	0.0141048	PTGES3//PTGES//PTGES//PTGES2//SPHK1//ANXA1//PLA2G4A//HPGD//TNFRSF1A
GO:0007030	Golgi organization	Biological process	8	19	4352	28914	2.79741	0.00416	0.0141048	MAP2K1//ARL1//NPLOC4//STXBP3A//NSFL1C//CLTC//TMED10//GORASP2//VCPIP1
GO:0009126	purine nucleoside monophosphate metabolic process	Biological process	8	19	4352	28914	2.79741	0.00416	0.0141048	ADSL//ADSS//IMPDH2//ATIC//PAICS//AK3//AMPD2//ADAL
GO:0009167	purine ribonucleoside monophosphate metabolic process	Biological process	8	19	4352	28914	2.79741	0.00416	0.0141048	ADSL//ADSS//IMPDH2//ATIC//PAICS//AK3//AMPD2//ADAL
GO:0048732	gland development	Biological process	48	219	4352	28914	1.45618	0.00416	0.0141048	CTNND1//TWSG1//APRT//ATP7A//CAV1//CDO1//CHUK//NEURL1A//NME1//MED1//STAT5B//VDR//BMP4//BMPR1A//RBPJ//CITED2//NF1//PBX1//PDGFRA//AHR//FKBP4//HOXA3//THRA//B4GALT1//IGF1R//TBX3//CEBPB//PHB2//ETV4//ELF3//TGFBR2//CSF1//DAG1//LAMA5//SERPINB5//SFRP1//RXRA//IRF6//PTHLH//CDH1//SEMA3C//CLCN2//PSAP//PTEN//MMP2//CTNNB1//RAC3//TNFRSF11A//CDKN1B
GO:0006997	nucleus organization	Biological process	10	27	4352	28914	2.46068	0.00424	0.0143423	LMNA//SUN2//ZMPSTE24//RRN3//PES1//TBPL1//GOPC//HMGB2//PAFAH1B1//NDEL1
GO:0009267	cellular response to starvation	Biological process	10	27	4352	28914	2.46068	0.00424	0.0143423	ATG5//CTSD//PSEN1//BECN1//MAP1LC3A//ATG12//ATG16L1//JUN//GAS6//EIF2AK4
GO:0016049	cell growth	Biological process	38	165	4352	28914	1.5301	0.00426	0.0143931	CDH13//IGFBP5//TSG101//HTRA1//AKT1//RHOA//CD81//PTK2//KRT17//PTK2B//MPV17//EXTL3//SFN//CTH//CRYAB//SERTAD3//NF2//PPARG//ZMAT3//SERTAD1//SERTAD2//CGREF1//TNK1//RTN4//FXN//LIMK1//MTAP1B//PAFAH1B1//TNFRSF12A//NDEL1//APC2//ANAPC2//APP//ULK1//CXCL12//RYK//SMO//FDPS//NPM1//SOCS5
GO:0030834	regulation of actin filament depolymerization	Biological process	9	23	4352	28914	2.59976	0.00431	0.014528	DBNL//ABP1//PLEK//DSTN//CAPZA1//CAPZA2//SCIN//ELF3//TPM1//VIL1//GSN
GO:0051053	negative regulation of DNA metabolic process	Biological process	9	23	4352	28914	2.59976	0.00431	0.014528	MLH1//CDT1//PPOX//HMGB1//GEM//MSH2//MSH6//TIPIN//CNP
GO:0030100	regulation of endocytosis	Biological process	18	63	4352	28914	1.89824	0.00437	0.0146787	PACSIN2//SNPH//CBLL1//CAV1//ITGB1//PRKCA//CD36//CNN2//PTEN//C3//PTK2//CD47//PROS1//CD36//RUFY1//PICALM//SYNJ2BP//BIN1//EHD4
GO:0032984	macromolecular complex disassembly	Biological process	18	63	4352	28914	1.89824	0.00437	0.0146787	DBNL//ABP1//PTRF//TTF2//ERF//STMN1//NEDD1//STMN3//HDAC5//MTAP1B//PLEK//DSTN//EIF5A2//CAPZA1//CAPZA2//SCIN//ELF3//TPM1//VIL1//GSN
GO:0070665	positive regulation of leukocyte proliferation	Biological process	18	63	4352	28914	1.89824	0.00437	0.0146787	TICAM1//BMI1//CD81//CDKN1A//TLR4//STAT5B//CCK//ADK//CD3E//CORO1A//EFNB1//PNP//CD24A//IL18//ICOSL//MYD88//TAC1//SPR
GO:0006418	tRNA aminoacylation for protein translation	Biological process	13	40	4352	28914	2.15925	0.00442	0.0147606	AARS//NARS//CARS//GARS//HARS//HARS2//IARS//FARSA//FARSA//SARS//SARS2//TARS2//VARS
GO:0030162	regulation of proteolysis	Biological process	13	40	4352	28914	2.15925	0.00442	0.0147606	GIPC1//AKT1//GCLC//TRIB1//CSNK1E//STUB1//IDE//TIMP2//NR1H2//IFT52//AURKAIP1//CLN6//ADAM9
GO:0043038	amino acid activation	Biological process	13	40	4352	28914	2.15925	0.00442	0.0147606	IARS//HARS//SARS//VARS//GARS//FARSA//NARS//HARS2//TARS2//SARS2//AARS//CARS//FARSA
GO:0043039	tRNA aminoacylation	Biological process	13	40	4352	28914	2.15925	0.00442	0.0147606	IARS//HARS//SARS//VARS//GARS//FARSA//NARS//HARS2//TARS2//SARS2//AARS//CARS//FARSA
GO:0043161	proteasomal ubiquitin-dependent protein catabolic process	Biological process	13	40	4352	28914	2.15925	0.00442	0.0147606	CUL3//FBXO2//CUL1//RBX1//GIPC1//AKT1//GCLC//TRIB1//CSNK1E//STUB1//PPP2R5C//VCP//UBE2D3
GO:0001666	response to hypoxia	Biological process	19	68	4352	28914	1.85637	0.00454	0.0151438	CAMK2D//RAF1//EGLN3//ATP1B1//CAMK2G//CAV1//CD24A//CRYAB//EDNRA//EPAS1//HIF1A//IL18//ITPR1//KDR//MMP2//NF1//PAK1//PPARA//SCAP//ABAT
GO:0009101	glycoprotein biosynthetic process	Biological process	28	113	4352	28914	1.64626	0.00455	0.0151597	B4GALNT2//PSEN1//ST8SIA4//B3GALNT1//SERP1//B3GNT1//ST3GAL6//STT3B//B3GALNT2//MGAT2//DOLPP1//DPAGT1//GANAB//MAN2A1//GALNT2//OGT//VEGFB//B4GALT1//EXT2//GNPTG//DDOST//RPN2//KRTCAP2//MAN1C1//CHSY1//CHST14//PHLDA1//ATP7A//FKRP
GO:0002292	T cell differentiation involved in immune response	Biological process	6	12	4352	28914	3.32192	0.00471	0.0156205	ATP7A//BCL3//RC3H1//IL4RA//CCK//SOCS5
GO:0002293	alpha-beta T cell differentiation involved in immune response	Biological process	6	12	4352	28914	3.32192	0.00471	0.0156205	ATP7A//BCL3//RC3H1//IL4RA//CCK//SOCS5
GO:0046823	negative regulation of nucleocytoplasmic transport	Biological process	6	12	4352	28914	3.32192	0.00471	0.0156205	THRA//NFKBIB//UACA//NF1//CDK5//TXN1
GO:0070584	mitochondrion morphogenesis	Biological process	6	12	4352	28914	3.32192	0.00471	0.0156205	BAK1//MFN2//DHODH//COQ7//SSBP1//POLDIP2
GO:0065004	protein-DNA complex assembly	Biological process	16	54	4352	28914	1.96855	0.00475	0.0157351	H2AFX//NAP1L4//TSPYL1//H2AFJ//H2AFY//HIST3H2A//HIST2H2AC//HIST1H2BA//HIST1H2BM//HIST1H1C//TSPYL2//NAP1L1//TSPYL4//H2AFV//AHR//CAND1
GO:0031349	positive regulation of defense response	Biological process	23	88	4352	28914	1.73646	0.0048	0.0158824	C3//TLR4//TBK1//CD36//PGLYRP1//TLR2//TAC1//MYD88//TICAM1//CD24A//TNFRSF11A//IRAK1//CCK//STAT5B//ACE//FABP4//EDNRA//HSPD1//CD47//JAK2//PRKCA//PLA2G4A//TNFRSF1A//RELA
GO:0044419	interspecies interaction between organisms	Biological process	14	45	4352	28914	2.06697	0.00497	0.0164261	TIRAP//CD36//MYD88//SCD1//TLR2//PVRL1//GPX1//GPX2//TLR4//F11R//MST1R//TSG101//ERF//CUL1//CUL4A
GO:0032940	secretion by cell	Biological process	77	385	4352	28914	1.32877	0.005	0.0165063	RALB//SPHK1//AGTR1A//YWHAZ//PI4K2A//PSEN1//PCLO//EXOC8//CDK5//CPLX2//MYO5A//RAB3D//SNAPIN//STX3//STXBP3A//VAMP7//LLGL2//CADPS//RALA//EXOC2//SCRN1//PLDN//VPS45//PLEK//YKT6//VPS33A//NRXN2//SYN2//CPT1A//HNF4A//ENSA//ERP29//MON1A//GIPC1//ADORA2A//DPYSL2//ADORA1//PTPN11//NMU//SDF4//1500003O03RIK//ARHGAP17//RAB3B//RAB27B//NF1//SMPD3//FKBP1B//ANXA1//FAM3B//GLUD1//JAK2//PFKM//SERP1//OXCT1//AACS//CXCL12//…
GO:0042327	positive regulation of phosphorylation	Biological process	28	114	4352	28914	1.63182	0.00518	0.017081	AIF1//BMP4//CDC42//EDNRA//AKTIP//FZD1//HMGB1//SQSTM1//PRKCA//PSEN1//NPTN//SPHK1//FAM129A//GSK3A//ACVR1B//SMAD4//VEGFC//RAP2A//JAK2//CCK//CD24A//CD3E//GHR//ITGB1//TLR4//MLST8//MAPKSP1//1190002H23RIK//TOM1L1
GO:0051707	response to other organism	Biological process	56	266	4352	28914	1.3987	0.0052	0.0171273	CD14//CD24A//IRAK1//MYD88//TLR2//BCL3//LYZ1//MBP//RBPJ//TLR4//TNFRSF1A//PGLYRP1//HMGB1//ISG15//XPO1//TICAM1//MX2//PCBP2//MST1R//TRIM25//PLSCR1//MAVS//DDX58//POLR3E//IRF7//BECN1//POLR3K//POLR3B//POLR3C//IFI27L2A//TIRAP//CD36//CCK//SCD1//TBK1//GPX1//GPX2//CD47//RELA//BAK1//BCL10//PARG//IRAK2//MAPK1//MAPK3//PRDX3//CEBPB//CHUK//F2R//STAT5B//TRIB1//PAN2//ME2//TNFRSF11A//MGST1//TLR1//APOBEC1//KRT8
GO:0001841	neural tube formation	Biological process	18	64	4352	28914	1.86858	0.00524	0.0172197	OVOL2//GATAD2A//BBS4//BCL10//BMP4//COBL//LMO4//PFN1//SFRP1//SKI//HECTD1//VASP//GRLF1//TSC1//PTK7//OPA1//CASP8//COQ7//IFT52
GO:0006665	sphingolipid metabolic process	Biological process	18	64	4352	28914	1.86858	0.00524	0.0172197	CLN6//DEGS2//SGPP1//SPHK2//PPAP2A//ACER3//ALDH5A1//SMPD3//SMPD1//SMPDL3A//SPTLC1//HEXB//HEXA//B4GALT6//LASS2//GLA//SMPD2//PSAP//SERINC1
GO:0032640	tumor necrosis factor production	Biological process	11	32	4352	28914	2.28382	0.00533	0.0174557	H47//TSPO//TLR4//TICAM1//TIRAP//CD14//CD36//MYD88//CCK//TLR2//TLR1//BCL3
GO:0032680	regulation of tumor necrosis factor production	Biological process	11	32	4352	28914	2.28382	0.00533	0.0174557	H47//TSPO//TLR4//TICAM1//TIRAP//CD14//CD36//MYD88//CCK//TLR2//TLR1//BCL3
GO:0071706	tumor necrosis factor superfamily cytokine production	Biological process	11	32	4352	28914	2.28382	0.00533	0.0174557	H47//TSPO//TLR4//TICAM1//TIRAP//CD14//CD36//MYD88//CCK//TLR2//TLR1//BCL3
GO:0048667	cell morphogenesis involved in neuron differentiation	Biological process	57	272	4352	28914	1.39228	0.00536	0.0175341	APP//CCK//CDK5//CNP//DST//IGF1R//STMN1//PTPN11//RYK//TOP2B//ULK1//PICALM//NRN1//AFG3L2//SPNB4//EFNB1//EPHB3//USP33//NGFR//RAC1//SEMA5A//SEMA6A//DPYSL3//VASP//B3GNT1//PVRL1//KIF5C//ETV4//CXCL12//MMP2//RGNEF//PTK2//PRKCA//NDEL1//RTN4//JAK2//FXN//LIMK1//MTAP1B//PAFAH1B1//TNFRSF12A//APC2//ANAPC2//STK24//ATP7A//HPRT//SIPA1L1//SMO//MBP//PSEN1//THY1//PLXNB2//SEMA4D//TIAM1//METRN//TLX2//YWHAH//ACTR3//SOD…
GO:0050865	regulation of cell activation	Biological process	40	178	4352	28914	1.493	0.00538	0.0175795	TLR4//PLEK//CD24A//TICAM1//BMI1//CD81//CDKN1A//PLDN//STAT5B//ZEB1//CLPTM1//CCK//ADK//CD3E//CORO1A//EFNB1//PNP//IL18//ICOSL//CTNNB1//CLEC2I//DLG1//HMOX1//HMGB3//H2-AA//HSP90AA1//RC3H1//IL4RA//SOCS5//ADORA2A//MYD88//TAC1//SPR//JAK2//BCL10//HSPD1//THY1//AP3B1//AP3D1//TGFBR2
GO:0009310	amine catabolic process	Biological process	19	69	4352	28914	1.82946	0.0054	0.0176249	DHPS//GLS//MTHFD1//DBH//TAT//PRODH//ALDH6A1//BCKDHB//AUH//BCKDK//HIBCH//CDO1//CSAD//6530401N04RIK//HARS2//AHCY//GOT2//ACADL//MAOA//SMOX//SMO
GO:0006869	lipid transport	Biological process	31	130	4352	28914	1.5843	0.00542	0.0176502	SLC27A4//ACSL5//IRAK1//ABCG4//NR1H2//CD36//PLIN2//FABP3//PPARG//ATP9A//ATP11A//LDLR//VPS4B//CD36//NPC2//TNFRSF11A//CAV1//ABCA7//FZD4//PLEKHA8//GLTP//ANXA1//OSBPL11//HDLBP//GOT2//STARD4//SCP2//OSBPL2//STARD3//LRP10//GULP1//OSBPL7//OSBPL3
GO:0055082	cellular chemical homeostasis	Biological process	78	392	4352	28914	1.32199	0.00542	0.0176502	GNA11//GNAQ//ANXA7//ATP2A2//CAV1//HEXB//ITGB1//ITGB3//PRKCA//PKD2//PSEN1//VDR//CHERP//SLC24A3//MT3//ARSA//APP//ATP7A//ATP7A//COMMD1//PRNP//FXN//FTH1//HIF1A//SOD1//TTC7//MON1A//SLC39A4//ATP6V0C//CLN6//AGTR1A//CD24A//EDNRA//FKBP1B//GNB1//GNG3//PPOX//ITPR1//JAK2//KDR//PTK2B//NPTN//TAC1//SPR//QK//BAK1//NF1//SKI//CAMK2D//SLC9A3R1//PTK2//CD9//GNPAT//RNF10//PMP22//CAR2//DLD//DLG1//HEXA//MPV17//MBP//MYO5…
GO:0035150	regulation of tube size	Biological process	23	89	4352	28914	1.71695	0.00557	0.0180978	G6PDX//MAP2K1//SOD2//PTK2//KDR//CNP//PGD//MPV17//ACTA2//ACE//CAV1//EDNRA//ADORA2A//ATG5//GCH1//GPX1//ADORA1//MMP2//DBH//F2R//SPR//SOD1//WNT9B
GO:0045444	fat cell differentiation	Biological process	23	89	4352	28914	1.71695	0.00557	0.0180978	PPARG//NCOR2//SOD2//ME2//CEBPA//SFRP1//FNDC3B//FABP4//CTBP2//SCD1//ALDH6A1//ARL4A//CEBPB//SELENBP1//LRG1//ORF61//BBS4//RUNX1T1//GPX1//MED1//SDF4//NOC3L//TRIM32
GO:0000271	polysaccharide biosynthetic process	Biological process	13	41	4352	28914	2.10658	0.00559	0.0181016	ACADM//AKT1//PTGES3//PTGES//GBE1//PPP1CB//CMAS//GLT25D1//CHSY1//CHST14//CCND3//MAT2B//GFPT1//SORBS1
GO:0009064	glutamine family amino acid metabolic process	Biological process	13	41	4352	28914	2.10658	0.00559	0.0181016	ASL//ALDH5A1//PRODH//GFPT1//GLS//PHGDH//PGD//ASNS//CTPS//CTPS2//ASNSD1//GLS//ALDH5A1//ALDH4A1//PYCR2//GOT2
GO:0010498	proteasomal protein catabolic process	Biological process	13	41	4352	28914	2.10658	0.00559	0.0181016	CUL3//FBXO2//CUL1//RBX1//GIPC1//AKT1//GCLC//TRIB1//CSNK1E//STUB1//PPP2R5C//VCP//UBE2D3
GO:0010647	positive regulation of cell communication	Biological process	56	267	4352	28914	1.39346	0.00564	0.0182089	CCK//ADORA1//CAV1//PTPN11//EIF2A//ACVR1B//SMAD4//CAT//F2R//JAK2//KDR//BECN1//MBD2//FURIN//GIPC1//TWSG1//HIF1A//TAC1//SPR//ADORA2A//TLR4//RAC3//KRAS//TICAM1//CTNNB1//CD36//CHUK//MYD88//UBD//TRADD//IGF1R//ITGB1//ITGB3//PRKCD//TIMP2//TRAF7//NENF//EEF1E1//PEBP1//NPTN//CTNNA1//SMO//CDC42//AKR1B3//GHR//CENPJ//CSF1//ALDH1A3//PTK2//NMU//CD24A//CD3E//NCAM1//GPX1//PPOX//BMP4//HRAS1//ST5//CSNK1E
GO:0006783	heme biosynthetic process	Biological process	7	16	4352	28914	2.90668	0.00568	0.0182089	ALAS1//CPOX//FECH//HMBS//ALAD//PPOX//UROD//TMEM14C
GO:0009127	purine nucleoside monophosphate biosynthetic process	Biological process	7	16	4352	28914	2.90668	0.00568	0.0182089	ADSL//ADSS//IMPDH2//ATIC//PAICS//AMPD2//ADAL
GO:0009168	purine ribonucleoside monophosphate biosynthetic process	Biological process	7	16	4352	28914	2.90668	0.00568	0.0182089	ADSL//ADSS//IMPDH2//ATIC//PAICS//AMPD2//ADAL
GO:0010469	regulation of receptor activity	Biological process	7	16	4352	28914	2.90668	0.00568	0.0182089	ADORA1//APP//PSEN1//MYO5A//AGRN//LYNX1//SRA1
GO:0031663	lipopolysaccharide-mediated signaling pathway	Biological process	7	16	4352	28914	2.90668	0.00568	0.0182089	TICAM1//IRAK2//IRAK1//MYD88//CCK//MAPK1//MAPK3
GO:0043547	positive regulation of GTPase activity	Biological process	7	16	4352	28914	2.90668	0.00568	0.0182089	NF1//MAP2K1//SIPA1L1//PTK2B//NDEL1//RALBP1//THY1
GO:0045822	negative regulation of heart contraction	Biological process	7	16	4352	28914	2.90668	0.00568	0.0182089	FKBP1B//TAC1//ADORA1//ATP1A1//ATP2A2//JAK2//PRKCA
GO:0050994	regulation of lipid catabolic process	Biological process	7	16	4352	28914	2.90668	0.00568	0.0182089	ABHD5//MLYCD//DBI//CPT1A//ACSL5//ADORA1//THRA
GO:0030855	epithelial cell differentiation	Biological process	36	157	4352	28914	1.52343	0.0057	0.0182527	GPX1//B4GALT1//NPM1//CDC42//CTNNB1//WNT9B//CTNND1//MADCAM1//RBPJ//TSG101//MAP2K1//IRF6//SFN//STAT5B//CAV1//ZEB1//DMBT1//KRT17//SPRR1A//TGM3//JUN//PTK7//HOXB5//KDR//CUL7//HOXA7//PPP3R1//RXRA//CEBPB//PSAP//SOX18//BMP4//CBFA2T2//FZD1//ID3//F11R//PPARG//PTHLH
GO:0007050	cell cycle arrest	Biological process	16	55	4352	28914	1.93275	0.00578	0.0184883	MACF1//AK1//CDKN1A//CDKN1B//GADD45A//DDIT3//DST//MFN2//MSH2//PKD2//PMP22//RB1//TSG101//VASH1//TRP53INP1//COMMD5//CGREF1//GAS2L1
GO:0030042	actin filament depolymerization	Biological process	9	24	4352	28914	2.49144	0.00599	0.0190972	DBNL//ABP1//PLEK//DSTN//CAPZA1//CAPZA2//SCIN//ELF3//TPM1//VIL1//GSN
GO:0071222	cellular response to lipopolysaccharide	Biological process	9	24	4352	28914	2.49144	0.00599	0.0190972	TICAM1//IRAK2//IRAK1//MYD88//CCK//MAPK1//MAPK3//CD14//CD36//TLR4
GO:0007006	mitochondrial membrane organization	Biological process	8	20	4352	28914	2.65754	0.00603	0.0190972	TIMM13//TIMM10//TIMM8B//TIMM10//PPIF//BID//PEX5//1700020C11RIK
GO:0009311	oligosaccharide metabolic process	Biological process	8	20	4352	28914	2.65754	0.00603	0.0190972	B4GALT1//DPAGT1//GANAB//MAN2A1//MGAT2//B3GALNT1//HEXB//GNPTG//MOGS
GO:0010970	microtubule-based transport	Biological process	8	20	4352	28914	2.65754	0.00603	0.0190972	APP//KLC1//KLC2//KIF1B//DST//PAFAH1B1//NDEL1//HAP1//MAP2K1
GO:0018205	peptidyl-lysine modification	Biological process	8	20	4352	28914	2.65754	0.00603	0.0190972	DOHH//EIF5A2//DHPS//MLL3//SUV420H2//WBP7//SETD2//ATP7A
GO:0035303	regulation of dephosphorylation	Biological process	8	20	4352	28914	2.65754	0.00603	0.0190972	VRK3//JAK2//PPP1R14D//ADORA1//YWHAE//HSP90B1//RCAN1//PPP1R2
GO:0043367	CD4-positive, alpha beta T cell differentiation	Biological process	8	20	4352	28914	2.65754	0.00603	0.0190972	NCOR1//ATP7A//BCL3//RC3H1//IL4RA//CCK//SOCS5//SATB1
GO:0045740	positive regulation of DNA replication	Biological process	8	20	4352	28914	2.65754	0.00603	0.0190972	CACYBP//CDC42//CST3//HRAS1//JUN//NPM1//RAC1//MPV17
GO:0042035	regulation of cytokine biosynthetic process	Biological process	17	60	4352	28914	1.88242	0.00605	0.0191395	RNF128//TLR1//TLR2//BCL3//MAST2//CLEC2I//TICAM1//MYD88//IRF1//RELA//CD3E//STAT5B//TLR4//TBK1//ICOSL//CEBPB//MAP2K3
GO:0032943	mononuclear cell proliferation	Biological process	31	131	4352	28914	1.57221	0.0061	0.0192554	FCGR4//RPS6//CD24A//TICAM1//BMI1//CD81//CDKN1A//TLR4//STAT5B//CCK//CCND3//FKBP1A//FKBP1B//CXCL12//PRKCD//ADK//CD3E//CORO1A//EFNB1//PNP//IL18//ICOSL//CTNNB1//CLEC2I//DLG1//HPRT//IMPDH2//MYD88//TAC1//SPR//SATB1
GO:0046651	lymphocyte proliferation	Biological process	31	131	4352	28914	1.57221	0.0061	0.0192554	FCGR4//RPS6//CD24A//TICAM1//BMI1//CD81//CDKN1A//TLR4//STAT5B//CCK//CCND3//FKBP1A//FKBP1B//CXCL12//PRKCD//ADK//CD3E//CORO1A//EFNB1//PNP//IL18//ICOSL//CTNNB1//CLEC2I//DLG1//MYD88//TAC1//SPR//SATB1//HPRT//IMPDH2
GO:0006334	nucleosome assembly	Biological process	14	46	4352	28914	2.02204	0.00617	0.0194551	H2AFX//NAP1L4//TSPYL1//H2AFJ//H2AFY//HIST3H2A//HIST2H2AC//HIST1H2BA//HIST1H2BM//HIST1H1C//TSPYL2//NAP1L1//TSPYL4//H2AFV
GO:0006672	ceramide metabolic process	Biological process	12	37	4352	28914	2.15476	0.00625	0.0196643	CLN6//ALDH5A1//SPTLC1//HEXA//HEXB//GLA//SMPD1//SMPD2//DEGS2//LASS2//PPAP2A//ACER3
GO:0044272	sulfur compound biosynthetic process	Biological process	12	37	4352	28914	2.15476	0.00625	0.0196643	MAT2A//GCLC//GSS//GGT6//MTHFD1//APIP//ENOPH1//MRI1//EXT2//CTH//CHSY1//CHST14
GO:0030003	cellular cation homeostasis	Biological process	52	246	4352	28914	1.40439	0.00634	0.0199257	ANXA7//ATP2A2//CAV1//HEXB//ITGB1//ITGB3//PRKCA//PKD2//PSEN1//VDR//CHERP//SLC24A3//MT3//ARSA//APP//ATP7A//ATP7A//COMMD1//PRNP//FXN//FTH1//HIF1A//SOD1//TTC7//MON1A//SLC39A4//ATP6V0C//CLN6//AGTR1A//CD24A//EDNRA//FKBP1B//GNB1//GNG3//PPOX//ITPR1//JAK2//KDR//PTK2B//NPTN//TAC1//SPR//BAK1//CAMK2D//CAR2//IBTK//F2R//FKBP1A//DBI//THY1//PGD//ASPH//GTF2I
GO:0008033	tRNA processing	Biological process	19	70	4352	28914	1.80333	0.00638	0.0200296	TPT1//TSEN2//AARS//GTPBP3//PUS3//POP5//FBL//HSD17B10//TRMT1//DUS3L//RPP38//TRUB2//TSEN15//CTU2//RPP21//MOCS3//TRMT1//TSEN54//LSM6
GO:0008643	carbohydrate transport	Biological process	22	85	4352	28914	1.71958	0.00648	0.0203214	SLC17A5//SLC2A3//AKT1//EDNRA//SORBS1//STXBP3A//G6PC3//M6PR//SLC35A1//SLC37A1//PRKCD//PRKCI//CAPN10//PRKCA//SLC35B1//PEA15A//SLC2A6//SLC2A13//SLC35A4//1810014F10RIK//SLC37A3//SLC35D3
GO:0008361	regulation of cell size	Biological process	40	180	4352	28914	1.47641	0.00655	0.0205186	NPM1//SOCS5//CDH13//IGFBP5//TSG101//HTRA1//AKT1//RHOA//CD81//PTK2//KRT17//PTK2B//MPV17//EXTL3//SFN//CTH//CRYAB//SERTAD3//NF2//PPARG//ZMAT3//SERTAD1//SERTAD2//CGREF1//TNK1//RTN4//FXN//LIMK1//MTAP1B//PAFAH1B1//TNFRSF12A//NDEL1//APC2//ANAPC2//TSC1//CDK4//APP//ULK1//CXCL12//RYK//SMO//FDPS
GO:0048858	cell projection morphogenesis	Biological process	62	304	4352	28914	1.35499	0.00709	0.0221861	APP//CCK//CDK5//CNP//DST//IGF1R//STMN1//PTPN11//RYK//TOP2B//ULK1//PICALM//NRN1//AFG3L2//SPNB4//EFNB1//EPHB3//USP33//NGFR//RAC1//SEMA5A//SEMA6A//DPYSL3//VASP//B3GNT1//PVRL1//KIF5C//ETV4//CXCL12//MMP2//RGNEF//PTK2//PRKCA//NDEL1//RTN4//JAK2//BBS4//LAMA5//FXN//LIMK1//MTAP1B//PAFAH1B1//TNFRSF12A//APC2//ANAPC2//STK24//ADORA2A//ATP7A//CLU//NPM1//KDR//PAK1//MAP2K1//MTAP1S//HPRT//SIPA1L1//SMO//MBP//PSEN1/…
GO:0032870	cellular response to hormone stimulus	Biological process	25	101	4352	28914	1.64452	0.00717	0.0224121	THRA//AKT1//BCAR1//EIF4EBP1//EIF4EBP2//PIK3R2//PTPRA//SORBS1//GSK3A//GHR//JAK2//PTPN11//PAK1//PRKCI//CAPN10//PPARA//SOCS3//PRKCA//RELA//YBX1//STAT3//STAT5B//MMP2//AGTR1A//BMP4//NCOA1
GO:0000041	transition metal ion transport	Biological process	18	66	4352	28914	1.81196	0.00741	0.0231372	TCN2//MMGT2//MMGT1//SLC30A5//ATP7A//ATP7A//FKBP4//SLC31A1//SLC31A2//SFXN1//FXN//FTH1//SLC25A28//SLC25A37//AP3B1//SLC39A7//SLC39A2//SLC39A4
GO:0010648	negative regulation of cell communication	Biological process	52	248	4352	28914	1.39306	0.00746	0.0232681	CAV1//ADRBK1//ARRB1//SOCS3//RGS11//SOCS5//RGS17//GDPD1//KLF4//NCOR1//AIDA//LRP1//SFRP1//CSNK1E//SFRP5//CTNNBIP1//HSPA5//SKI//HTRA1//FZD1//TWSG1//NEDD4//ADORA1//RHOA//PHB2//STRN3//NF1//STMN3//NGFR//SPRY1//NUP62//HNF4A//IGF1R//NF2//PEBP1//CD3E//AKT1//CDC42SE1//TIMP2//TNK1//PRKCA//RELA//YBX1//GNAI2//THY1//PTEN//PPOX//VRK3//CNKSR3//TLR4//DUSP6//DDIT3//SIAH2
GO:0002573	myeloid leukocyte differentiation	Biological process	19	71	4352	28914	1.77793	0.00751	0.0233735	NME1//NME2//CASP8//CEBPA//CTNNB1//CHUK//CSF1//RBP1//TGFBR2//RB1//JUN//ZBTB7A//NF1//SFRP1//CLEC2D//CAR2//GNAS//KLF10//PSEN1
GO:0042089	cytokine biosynthetic process	Biological process	19	71	4352	28914	1.77793	0.00751	0.0233735	MAP2K3//RNF128//IL18//TLR1//TLR2//BCL3//MAST2//CLEC2I//TICAM1//MYD88//IRF1//RELA//CD3E//STAT5B//IRF7//TLR4//TBK1//ICOSL//CEBPB
GO:0006506	GPI anchor biosynthetic process	Biological process	10	29	4352	28914	2.29098	0.00757	0.0235094	PIGT//ALG9//DPM2//PIGF//PGAP2//PIGZ//PIGS//PGAP3//PIGYL//PIGY//PIGY//PIGX
GO:0070372	regulation of ERK1 and ERK2 cascade	Biological process	10	29	4352	28914	2.29098	0.00757	0.0235094	VRK3//KLF4//CNKSR3//TLR4//SPRY1//DUSP6//BMP4//HRAS1//CCK//ST5
GO:0006690	icosanoid metabolic process	Biological process	14	47	4352	28914	1.97902	0.0076	0.0235548	PTGES3//PTGES//PTGES//PTGES2//ALOX12B//ALOX5AP//CYP4F13//HPGD//TNFRSF1A//PLA2G4A//FADS1//RNPEP//2010111I01RIK//SPHK1//ANXA1
GO:0000097	sulfur amino acid biosynthetic process	Biological process	6	13	4352	28914	3.06639	0.00765	0.0235548	MAT2A//MTHFD1//APIP//ENOPH1//MRI1//CTH
GO:0002287	alpha-beta T cell activation involved in immune response	Biological process	6	13	4352	28914	3.06639	0.00765	0.0235548	ATP7A//BCL3//RC3H1//IL4RA//CCK//SOCS5
GO:0007098	centrosome cycle	Biological process	6	13	4352	28914	3.06639	0.00765	0.0235548	XPO1//NPM1//ROCK2//DYNC1LI1//SAC3D1//GADD45A
GO:0032652	regulation of interleukin-1 production	Biological process	6	13	4352	28914	3.06639	0.00765	0.0235548	S1PR3//F2R//SPHK1//JAK2//TLR4//PANX1
GO:0042744	hydrogen peroxide catabolic process	Biological process	6	13	4352	28914	3.06639	0.00765	0.0235548	PRDX3//CAT//GPX1//GPX3//PRDX1//TXNRD1//GPX4
GO:0043488	regulation of mRNA stability	Biological process	6	13	4352	28914	3.06639	0.00765	0.0235548	APOBEC1//HNRNPD//ELAVL1//RPS6KC1//MAPKAPK2//YBX2//ZFP36L1
GO:0051650	establishment of vesicle localization	Biological process	6	13	4352	28914	3.06639	0.00765	0.0235548	YKT6//PSEN1//PCLO//MYO5A//MAP2K1//TMED10
GO:0034220	ion transmembrane transport	Biological process	59	288	4352	28914	1.36106	0.00768	0.0236219	ATP1A1//KCNJ10//HK1//ATP7A//ATP6V0B//ATP5A1//ATP5F1//ATP5J//ATP5K//ATP6V1A//ATP6V0D1//ATP6V0E//ATP6V0A1//ATP5G3//ATP5L//ATP5O//ATP6AP1//ATP5D//ATP6V1C1//ATP5E//ATP6V1D//MMGT1//SLC25A37//CLCN2//ATP7A//MMGT2//ADORA2A//CACNB3//RHOA//GNAI2//CXCL12//FKBP1A//FKBP1B//PKD2//ATP2A2//ITPR2//TRPV2//CAT//SLC23A2//SLC39A2//SLC30A5//SLC39A4//SLCO2B1//CLIC1//ANK//ANK//ATP6V0C//SLC7A1//KCNK6//SLC22A1//SLC4A1//SL…
GO:0023056	positive regulation of signaling process	Biological process	36	160	4352	28914	1.49486	0.00779	0.0239347	AGTR1A//CAV1//PTPN11//EIF2A//CAT//F2R//JAK2//KDR//CCK//TLR4//KRAS//TICAM1//CTNNB1//CD36//CHUK//MYD88//UBD//TRADD//IGF1R//ITGB1//ITGB3//PRKCD//TIMP2//TRAF7//NENF//PEBP1//CDC42//AKR1B3//GHR//CENPJ//CSF1//CD24A//CD3E//NCAM1//GPX1//BMP4//HRAS1//ST5
GO:0034097	response to cytokine stimulus	Biological process	15	52	4352	28914	1.91649	0.00805	0.024681	HMGB1//UBD//ENDOG//TNFRSF11A//IFIT1//PRKCI//CCK//STAT5B//CASP6//CTNNB1//CORO1A//MCL1//PPP3CB//STAT3//CTRB1
GO:0044264	cellular polysaccharide metabolic process	Biological process	15	52	4352	28914	1.91649	0.00805	0.024681	PYGB//AKT1//GAA//PPP1CB//PPP1R2//AGL//ACADM//PTGES3//PTGES//GBE1//CMAS//GLT25D1//MAT2B//GFPT1//SORBS1//HMGB1
GO:0000003	reproduction	Biological process	117	629	4352	28914	1.23582	0.00812	0.0248691	AHR//BMP4//KDR//MMP2//SOD1//ERMP1//PLA2G4A//SIRT1//FZD4//PDGFRA//STAT5B//PTK2B//PAFAH1B1//TBPL1//BMPR1A//CSF1//ZFP148//FANCL//KLF17//TDRD7//AKT1//MSH2//CXCL12//PGM3//ACOX1//GSR//HERC2//H2AFX//HMGA1//INPP5B//MEA1//MLH1//ODF2//S100A14//S100A11//GGNBP2//TLE3//ZFP35//GMCL1//CETN2//BCAP31//RIF1//INSL6//TSNAX//TUBD1//CRTAP//GPX4//HERC4//SPATA6//DAZAP1//CREB3//HERPUD2//RNF114//NKD1//HMGB2//BBS4//CELF1//…
GO:0045670	regulation of osteoclast differentiation	Biological process	9	25	4352	28914	2.39178	0.00813	0.0248733	CTNNB1//NF1//SFRP1//CLEC2D//CAR2//CSF1//GNAS//KLF10//ZBTB7A
GO:0050801	ion homeostasis	Biological process	81	416	4352	28914	1.29363	0.00819	0.0250303	GNA11//GNAQ//TAC1//SPR//ANXA7//ATP2A2//CAV1//HEXB//ITGB1//ITGB3//PRKCA//PKD2//PSEN1//VDR//CHERP//SLC24A3//MT3//ARSA//APP//ATP7A//ATP7A//COMMD1//PRNP//FXN//FTH1//HIF1A//SOD1//TTC7//MON1A//SLC39A4//AGTR1A//SLC9A1//ATP6V0C//CLN6//CD24A//EDNRA//FKBP1B//GNB1//GNG3//PPOX//ITPR1//JAK2//KDR//PTK2B//NPTN//QK//BAK1//NF1//SKI//CAMK2D//ADORA1//ADORA2A//SLC9A3R1//PTK2//CD9//GNPAT//RNF10//PMP22//CAR2//DLD//DLG…
GO:0022406	membrane docking	Biological process	7	17	4352	28914	2.7357	0.00842	0.0255975	RALB//PLDN//STXBP3A//VPS45//PLEK//YKT6//VPS33A
GO:0048041	focal adhesion assembly	Biological process	7	17	4352	28914	2.7357	0.00842	0.0255975	TSC1//MMP14//PTEN//PDPK1//PTK2B//SORBS1//THY1
GO:0048278	vesicle docking	Biological process	7	17	4352	28914	2.7357	0.00842	0.0255975	RALB//PLDN//STXBP3A//VPS45//PLEK//YKT6//VPS33A
GO:0051648	vesicle localization	Biological process	7	17	4352	28914	2.7357	0.00842	0.0255975	YKT6//PSEN1//PCLO//MYO5A//MYRIP//MAP2K1//TMED10
GO:0060491	regulation of cell projection assembly	Biological process	7	17	4352	28914	2.7357	0.00842	0.0255975	HSP90AA1//RAC1//ACTR3//IFT46//HNF4A//BBS4//SRF
GO:0008630	DNA damage response, signal transduction resulting in induction of apoptosis	Biological process	8	21	4352	28914	2.53099	0.00847	0.0256683	BCL3//IFI204//NUPR1//HMOX1//MED1//MLH1//MSH6//UACA
GO:0009066	aspartate family amino acid metabolic process	Biological process	8	21	4352	28914	2.53099	0.00847	0.0256683	ASNS//ASNSD1//GOT2//PHGDH//PGD//MTHFD1//APIP//ENOPH1//MRI1
GO:0046889	positive regulation of lipid biosynthetic process	Biological process	8	21	4352	28914	2.53099	0.00847	0.0256683	ACSL5//ANXA1//PLA2G4A//FDPS//ABCG4//HNF4A//DBI//SORBS1
GO:0070661	leukocyte proliferation	Biological process	31	134	4352	28914	1.53701	0.00857	0.0259441	FCGR4//RPS6//CD24A//TICAM1//BMI1//CD81//CDKN1A//TLR4//STAT5B//CCK//CCND3//FKBP1A//FKBP1B//CXCL12//PRKCD//ADK//CD3E//CORO1A//EFNB1//PNP//IL18//ICOSL//CTNNB1//CLEC2I//DLG1//HPRT//IMPDH2//MYD88//TAC1//SPR//SATB1
GO:0070302	regulation of stress-activated protein kinase signaling cascade	Biological process	17	62	4352	28914	1.8217	0.0086	0.0260076	TIRAP//BCL10//PRDX1//CCK//TLR4//IRAK1//PTK2B//HIPK3//SFRP1//SFRP5//TRAF2//MAP3K11//AIDA//AKT1//CDC42SE1//CDC42//MYD88
GO:0055001	muscle cell development	Biological process	22	87	4352	28914	1.68005	0.00864	0.0261011	AGRN//PAK1//SNTA1//AFG3L2//F2R//THRA//ACTG1//ITGB1//BMP4//BTG1//HMGB1//CXADR//ACTA1//GPX1//SKI//RCAN1//HDAC5//PTCD2//APP//ATG7//FHL2//ATG5//LMNA//FDPS
GO:0046890	regulation of lipid biosynthetic process	Biological process	13	43	4352	28914	2.0086	0.00868	0.0261671	TSPO//ACSL5//INSIG2//DBI//SORBS1//ANXA1//PLA2G4A//ATP1A1//SCAP//FDPS//ABCG4//ACADL//HNF4A
GO:0060443	mammary gland morphogenesis	Biological process	13	43	4352	28914	2.0086	0.00868	0.0261671	CAV1//ELF3//B4GALT1//VDR//CSF1//ETV4//TBX3//BMP4//PTHLH//PHB2//RAC3//MED1//TGFBR2
GO:0002694	regulation of leukocyte activation	Biological process	38	172	4352	28914	1.46783	0.00869	0.0261699	CD24A//TICAM1//BMI1//CD81//CDKN1A//TLR4//PLDN//STAT5B//ZEB1//CLPTM1//CCK//ADK//CD3E//CORO1A//EFNB1//PNP//IL18//ICOSL//CTNNB1//CLEC2I//DLG1//HMOX1//HMGB3//H2-AA//HSP90AA1//RC3H1//IL4RA//SOCS5//ADORA2A//MYD88//TAC1//SPR//BCL10//HSPD1//THY1//AP3B1//AP3D1//TGFBR2
GO:0006643	membrane lipid metabolic process	Biological process	18	67	4352	28914	1.78491	0.00874	0.0262382	CLN6//PSAP//SERINC1//SGPP1//DEGS2//SPHK2//PPAP2A//ACER3//ALDH5A1//SMPD3//SMPD1//SMPDL3A//SPTLC1//HEXB//HEXA//B4GALT6//LASS2//GLA//SMPD2
GO:0032496	response to lipopolysaccharide	Biological process	18	67	4352	28914	1.78491	0.00874	0.0262382	TICAM1//IRAK2//IRAK1//MYD88//CCK//MAPK1//MAPK3//TLR4//CD14//CD36//PRDX3//CEBPB//CHUK//F2R//STAT5B//TRIB1//PAN2//ME2//TNFRSF11A//MGST1
GO:0051605	protein maturation by peptide bond cleavage	Biological process	18	67	4352	28914	1.78491	0.00874	0.0262382	C3//C4B//CFB//SEC11A//SPCS2//SPCS1//C8G//C1QB//CR1L//CD55//C1S//MDM2//ECE2//SCG5//PCSK1N//PAN3//CPE//MMP14//PSEN1
GO:0007254	JNK cascade	Biological process	20	77	4352	28914	1.72567	0.00879	0.0263335	MAP3K11//TIRAP//BCL10//IRAK1//PTK2B//HIPK3//SFRP1//SFRP5//TRAF2//AIDA//AKT1//CDC42SE1//CDC42//MYD88//CCK//TLR4//PTK2//NRBP1//STRADB//PTPLAD1
GO:0042107	cytokine metabolic process	Biological process	19	72	4352	28914	1.75324	0.00879	0.0263335	MAP2K3//RNF128//IL18//TLR1//TLR2//BCL3//MAST2//CLEC2I//TICAM1//MYD88//IRF1//RELA//CD3E//STAT5B//IRF7//TLR4//TBK1//ICOSL//CEBPB
GO:0051051	negative regulation of transport	Biological process	30	129	4352	28914	1.54508	0.0089	0.0266353	THRA//GNAQ//PPOX//NFKBIB//NEDD4//NEDD4L//ADORA1//NF1//HNF4A//FZD1//UACA//HMOX1//PACSIN2//SNPH//ADRA2A//PRKCA//HADH//OIT1//PFKL//PTPN11//ABCC8//SIRT4//CDK5//TXN1//ANXA1//CNN2//PTEN//RHOA//GNAI2//PKD2//ARL6IP5
GO:0031497	chromatin assembly	Biological process	14	48	4352	28914	1.93779	0.00927	0.0276851	H2AFX//NAP1L4//TSPYL1//H2AFJ//H2AFY//HIST3H2A//HIST2H2AC//HIST1H2BA//HIST1H2BM//HIST1H1C//TSPYL2//NAP1L1//TSPYL4//H2AFV
GO:0034728	nucleosome organization	Biological process	14	48	4352	28914	1.93779	0.00927	0.0276851	H2AFX//NAP1L4//TSPYL1//H2AFJ//H2AFY//HIST3H2A//HIST2H2AC//HIST1H2BA//HIST1H2BM//HIST1H1C//TSPYL2//NAP1L1//TSPYL4//H2AFV
GO:0009416	response to light stimulus	Biological process	25	103	4352	28914	1.61258	0.00928	0.0276863	GUCA1B//ARRB1//PDE6D//GNB1//APP//CDK5//DBH//KRAS//NF1//PDE1B//CDKN1A//MSH6//TIPIN//ERCC8//UACA//FECH//ERCC3//SDF4//ERCC4//HMGN1//MSH2//XPC//NR2F6//PER1//STRA13//BHLHE40
GO:0016331	morphogenesis of embryonic epithelium	Biological process	24	98	4352	28914	1.62706	0.00951	0.0283431	CASP8//COQ7//IFT52//OVOL2//GATAD2A//BBS4//BCL10//BMP4//COBL//LMO4//PFN1//SFRP1//SKI//HECTD1//VASP//GRLF1//TSC1//PTK7//OPA1//ALDH1A1//ALDH1A3//CTNNB1//LAMA5//VEGFC//GRSF1
GO:0014020	primary neural tube formation	Biological process	15	53	4352	28914	1.88033	0.0097	0.0288795	OVOL2//GATAD2A//BBS4//BCL10//BMP4//COBL//LMO4//PFN1//SFRP1//SKI//HECTD1//VASP//GRLF1//TSC1//PTK7//OPA1
GO:0003018	vascular process in circulatory system	Biological process	23	93	4352	28914	1.6431	0.00973	0.028939	G6PDX//MAP2K1//SOD2//PTK2//KDR//CNP//PGD//MPV17//ACTA2//ACE//CAV1//EDNRA//ADORA2A//ATG5//GCH1//GPX1//ADORA1//GRLF1//MMP2//DBH//F2R//SPR//SOD1
GO:0010243	response to organic nitrogen	Biological process	10	30	4352	28914	2.21461	0.00985	0.0291402	ADORA2A//DBH//HPRT//CDO1//AARS//SIN3A//HMGCS1//VKORC1//MGST1//AACS
GO:0033692	cellular polysaccharide biosynthetic process	Biological process	10	30	4352	28914	2.21461	0.00985	0.0291402	ACADM//AKT1//PTGES3//PTGES//GBE1//PPP1CB//CMAS//GLT25D1//MAT2B//GFPT1//SORBS1
GO:0050873	brown fat cell differentiation	Biological process	10	30	4352	28914	2.21461	0.00985	0.0291402	ALDH6A1//FABP4//ARL4A//CEBPA//CEBPB//PPARG//SCD1//SELENBP1//LRG1//ORF61
GO:0042108	positive regulation of cytokine biosynthetic process	Biological process	12	39	4352	28914	2.04426	0.00989	0.0291402	TLR1//TLR2//TICAM1//MYD88//BCL3//IRF1//RELA//CD3E//STAT5B//TLR4//TBK1//ICOSL
GO:0043627	response to estrogen stimulus	Biological process	12	39	4352	28914	2.04426	0.00989	0.0291402	NCOA1//PRKCA//STRN3//MMP2//AGTR1A//ARSA//CTNNB1//CAV1//CD24A//HMOX1//STS//MAPK1//RCAN1
GO:0050880	regulation of blood vessel size	Biological process	22	88	4352	28914	1.66096	0.00992	0.0291402	G6PDX//MAP2K1//SOD2//PTK2//KDR//CNP//PGD//MPV17//ACTA2//ACE//CAV1//EDNRA//ADORA2A//ATG5//GCH1//GPX1//ADORA1//MMP2//DBH//F2R//SPR//SOD1
GO:0009967	positive regulation of signal transduction	Biological process	35	157	4352	28914	1.48111	0.00994	0.0291402	CAT//F2R//JAK2//KDR//CCK//TLR4//KRAS//TICAM1//CTNNB1//CD36//CHUK//MYD88//UBD//TRADD//IGF1R//ITGB1//ITGB3//PRKCD//TIMP2//TRAF7//NENF//PEBP1//CDC42//AKR1B3//GHR//CENPJ//CSF1//CD24A//CD3E//NCAM1//GPX1//BMP4//HRAS1//ST5//CAV1//PTPN11//EIF2A
GO:0045619	regulation of lymphocyte differentiation	Biological process	16	58	4352	28914	1.83278	0.00999	0.0291402	STAT5B//ZEB1//CLPTM1//BMI1//CD24A//HMGB3//PNP//H2-AA//HSP90AA1//RC3H1//IL4RA//CCK//SOCS5//AP3B1//AP3D1//TGFBR2
GO:0046328	regulation of JNK cascade	Biological process	16	58	4352	28914	1.83278	0.00999	0.0291402	TIRAP//BCL10//IRAK1//PTK2B//HIPK3//SFRP1//SFRP5//AIDA//AKT1//CDC42SE1//CDC42//MYD88//CCK//TLR4//TRAF2//MAP3K11
