# Supplementary material for: Folic Acid supplementary reduce the incidence of adenocarcinoma in a mouse model of colorectal cancer: microarray gene expression profile
Source: J Exp Clin Cancer Res. 2011 Dec 29;30(1):116. doi: 10.1186/1756-9966-30-116 (PMC3259116; doi:10.1186/1756-9966-30-116)
Supplement: Additional file 6 — Table S6. Complete list of pathways based on the genes whose changes due to DMH treatment could be reversed by folic acid. the file contains complete pathways that could be affected by folic acid when treated with DMH [file 1756-9966-30-116-S6.XLS]

## Sheet: FA2 vs FA3
Table S6. The complete list of differentially expressed genes between FA3 group and FA2 group.
FA2 vs FA3 1.5 fold up regulated genes
	P-value Fold change and Regulation			Group-Raw Intensity		Group-Normalized Intensity		Raw Intensity						Normalized Intensity						Annotations
GenbankAccession	p-value	Fold Change	Regulation	FA2(raw)	FA3(raw)	FA2(normalized)	FA3(normalized)	[FA2-1](raw)	[FA2-2](raw)	[FA2-3](raw)	[FA3-1](raw)	[FA3-2](raw)	[FA3-3](raw)	[FA2-1](normalized)	[FA2-2](normalized)	[FA2-3](normalized)	[FA3-1](normalized)	[FA3-2](normalized)	[FA3-3](normalized)	GeneSymbol	Description	GenomicCoordinates	Go	RefSeqAccession	UniGeneID	EntrezGeneID	EnsemblID	TIGRID
AK031973	0.0224444	1.54567	up	68.7513	40.0255	0.7175	0.0892667	96.3154	53.8137	56.1248	36.6332	21.0829	62.3604	0.5121	0.7359	0.9045	-0.1714	0.1902	0.249	Fam149b	family with sequence similarity 149, member B Gene [Source:MGI Symbol;Acc:MGI:2145567] [ENSMUST00000116507]	chr14:21184299-21184358	GO:0008150|GO:0003674|GO:0005575		Mm.480089	105428	ENSMUST00000116507	TC1589189
AK045415	0.0346671	1.62698	up	56.5544	31.6036	0.4454	-0.2568	71.9792	58.3597	39.3243	34.001	15.0853	45.7245	0.092	0.8529	0.3913	-0.2789	-0.2928	-0.1987	B230114P17Rik	Mus musculus adult male corpora quadrigemina cDNA, RIKEN full-length enriched library, clone:B230114P17 product:unclassifiable, full insert sequence. [AK045415]	chr10:106370663-106370604	GO:0008150|GO:0003674|GO:0005575		Mm.38066	402735		TC1602838
AK132148	0.0215064	2.55301	up	28.3889	9.91203	-0.602667	-1.95487	38.8865	15.727	30.5532	8.4118	5	16.3243	-0.7964	-1.0388	0.0272	-2.294	-1.8859	-1.6847	Fam115a	family with sequence similarity 115, member A Gene [Source:MGI (curated);Acc:MGI:1914665] [ENSMUST00000045054]	chr6:42618559-42618500	GO:0008150|GO:0003674|GO:0005575		Mm.24652	77574	ENSMUST00000045054	TC1601391
AK140033	0.00822468	1.59008	up	46.6691	25.9746	0.154333	-0.514767	65.9195	39.0925	34.9953	25.2243	14.0794	38.6202	-0.0349	0.2748	0.2231	-0.7097	-0.3923	-0.4423		Putative uncharacterized protein [Source:UniProtKB/TrEMBL;Acc:Q3USW2] [ENSMUST00000099179]	chr13:110745631-110745690			Mm.458121		ENSMUST00000099179	TC1632270
AK148051	0.031565	3.68109	up	25.3739	5.9125	-0.670467	-2.5506	23.839	27.7615	24.5211	5	5.4877	7.2498	-1.5023	-0.219	-0.2901	-3.0445	-1.7516	-2.8557	5930430L01Rik	Mus musculus B16 F10Y cells cDNA, RIKEN full-length enriched library, clone:G370004A16 product:unclassifiable, full insert sequence. [AK148051]	chr5:149801708-149801649	GO:0008150|GO:0003674|GO:0005575		Mm.33303	319982
AK168445	0.0242705	1.51383	up	69.5701	42.2691	0.749367	0.151167	91.9138	63.768	53.0285	48.8569	19.0271	58.9234	0.4447	0.9807	0.8227	0.2441	0.0422	0.1672		phosphoribosylglycinamide formyltransferase Gene [Source:MGI (curated);Acc:MGI:95654] [ENSMUST00000120450]	chr16:91633801-91633742			Mm.4505		ENSMUST00000120450	TC1583184
BC019119	0.0494927	1.5683	up	579.583	325.061	3.82007	3.17087	741.524	501.817	495.408	397.403	189.263	388.516	3.4568	3.957	4.0464	3.268	3.3564	2.8882	Rpa1	Mus musculus replication protein A1, mRNA (cDNA clone MGC:29293 IMAGE:4487586), complete cds. [BC019119]	chr11:75114119-75114060	GO:0030097|GO:0000793|GO:0051276|GO:0008284|GO:0000794|GO:0005634|GO:0003676|GO:0001701|GO:0003677|GO:0046872|GO:0006260|GO:0048873|GO:0007126|GO:0003697|GO:0000724|GO:0016605|GO:0003682|GO:0001673|GO:0005662		Mm.180734	68275
BC022654	0.0427157	1.95898	up	147.352	68.3421	1.85947	0.889367	165.272	123.016	153.769	86.1534	35.3264	83.5465	1.2911	1.9287	2.3586	1.0624	0.9348	0.6709	Diap2	diaphanous homolog 2 (Drosophila) Gene [Source:MGI (curated);Acc:MGI:1858500] [ENSMUST00000113320]	chrX:127000133-127000192	GO:0030036|GO:0048477|GO:0030041|GO:0007275|GO:0003779|GO:0030154|GO:0016043		Mm.138453	54004	ENSMUST00000113320	TC1599266
NM_001008427	0.00911996	2.48194	up	349.495	131.266	3.10033	1.78887	411.5	284.648	352.337	141.618	60.9449	191.235	2.6072	3.139	3.5548	1.7794	1.7216	1.8656	Gm5595	Mus musculus predicted gene 5595 (Gm5595), mRNA [NM_001008427]	chr7:49915765-49915706	GO:0008150|GO:0003674|GO:0005575|GO:0046872	NM_001008427	Mm.284947	434179	ENSMUST00000107992	TC1582741
NM_001008546	0.00226281	1.94909	up	74.5604	31.7148	0.724633	-0.238167	127.381	47.2092	49.0915	39.2941	15.3005	40.5498	0.9155	0.547	0.7114	-0.0702	-0.2723	-0.372	Tardbp	Mus musculus TAR DNA binding protein (Tardbp), transcript variant 4, mRNA [NM_001008546]	chr4:147992832-147991744	GO:0008380|GO:0006397|GO:0000166|GO:0003723|GO:0005634|GO:0003676|GO:0003677|GO:0045449|GO:0006350	NM_001008546	Mm.22453	230908	ENSMUST00000045180	NP843803
NM_001008551	0.0103963	1.54578	up	344.167	188.053	2.90983	2.2815	561.749	255.083	215.67	244.293	81.5443	238.32	2.9191	2.968	2.8424	2.547	2.1324	2.1651	BC085271	Mus musculus cDNA sequence BC085271 (BC085271), mRNA [NM_001008551]	chr1_random:168720-168661	GO:0008150|GO:0003674|GO:0005575	NM_001008551	Mm.443452	434632	ENSMUST00000099144
NM_001013379	0.0445385	1.8533	up	37.0271	14.9212	-0.431467	-1.32157	68.5678	18.327	24.1865	13.7313	9.6002	21.4321	-0.0479	-0.8707	-0.3758	-1.5931	-0.9458	-1.4258	D10627	Mus musculus cDNA sequence D10627 (D10627), mRNA [NM_001013379]	chr8:71752820-71752879	GO:0008150|GO:0003674|GO:0005575	NM_001013379	Mm.334577	234358	ENSMUST00000078275	NP046187
NM_001013578	0.0203276	1.65615	up	155.948	75.3474	1.78883	1.061	264.734	90.6963	112.412	89.3097	43.7528	92.9798	1.9709	1.489	1.9066	1.1143	1.2435	0.8252	Thoc7	Mus musculus THO complex 7 homolog (Drosophila) (Thoc7), transcript variant 2, mRNA [NM_001013578]	chr14:14785662-14785603	GO:0008380|GO:0006397|GO:0008150|GO:0003674|GO:0005737|GO:0003723|GO:0006810|GO:0005634|GO:0051028|GO:0005575	NM_001013578	Mm.295875	66231	ENSMUST00000065865	TC1681571
NM_001015889	0.0359693	1.61336	up	1189.24	660.898	4.83883	4.14877	1624.87	972.947	969.913	906.158	330.069	746.467	4.5886	4.9122	5.0157	4.4572	4.1588	3.8303	Taf9	Mus musculus TAF9 RNA polymerase II, TATA box binding protein (TBP)-associated factor (Taf9), transcript variant 3, mRNA [NM_001015889]	chr13:101425744-101425803	GO:0006352|GO:0005669|GO:0005634|GO:0010552|GO:0004017|GO:0003677|GO:0005524|GO:0006350|GO:0016310|GO:0000166|GO:0016301|GO:0046939|GO:0016740|GO:0045449	NM_001015889	Mm.301148	108143	ENSMUST00000084721	TC1576195
NM_001025309	0.043484	1.79577	up	604.304	300.833	3.78663	2.94203	753.056	485.409	574.445	334.785	179.738	387.976	3.3172	3.7897	4.253	2.8309	3.1517	2.8435	Pja2	Mus musculus praja 2, RING-H2 motif containing (Pja2), transcript variant 1, mRNA [NM_001025309]	chr17:64632424-64632365	GO:0005515|GO:0005737|GO:0030054|GO:0005794|GO:0016020|GO:0005886|GO:0005783|GO:0045211|GO:0016874|GO:0045202|GO:0008270|GO:0046872	NM_001025309	Mm.478022	224938	ENSMUST00000024888	TC1589459
NM_001033131	0.0422035	9.51695	up	101.073	7.44893	1.0482	-2.2023	34.0123	167.863	101.343	7.6034	6.7709	7.9725	-0.9896	2.3771	1.7571	-2.4398	-1.4485	-2.7186	Krtdap	Mus musculus keratinocyte differentiation associated protein (Krtdap), mRNA [NM_001033131]	chr7:31574534-31574762	GO:0008544|GO:0005576|GO:0030154	NM_001033131	Mm.268157	64661	ENSMUST00000098559	TC1691917
NM_001033141	0.017031	3.29056	up	821.04	232.165	4.34657	2.62823	758.563	841.681	862.876	281.96	110.175	304.359	3.4896	4.7031	4.847	2.7729	2.5758	2.536	Ecscr	Mus musculus endothelial cell-specific chemotaxis regulator (Ecscr), mRNA [NM_001033141]	chr18:35872821-35872762	GO:0016020|GO:0006935|GO:0005886|GO:0007275|GO:0016021|GO:0001525|GO:0030154	NM_001033141	Mm.329362	68545	ENSMUST00000097618	TC1582077
NM_001033228	0.0387577	2.8202	up	168.42	53.2406	1.3278	-0.168	181.551	120.434	203.276	25.9611	28.6259	105.135	0.9764	1.2855	1.7215	-1.0376	0.4202	0.1134	Itga1	Mus musculus integrin alpha 1 (Itga1), mRNA [NM_001033228]	chr13:115758419-115756765	GO:0005515|GO:0043005|GO:0008305|GO:0046982|GO:0001669|GO:0030593|GO:0005518|GO:0005624|GO:0000187|GO:0007165|GO:0043525|GO:0005178|GO:0016020|GO:0060326|GO:0007229|GO:0048812|GO:0042311|GO:0045123|GO:0043204|GO:0045121|GO:0004872|GO:0016021|GO:0007155|GO:0009897	NM_001033228	Mm.317280	109700	ENSMUST00000061673	TC1582867
NM_001033329	0.0478433	2.36849	up	67.2225	25.4852	0.634	-0.609967	73.9397	54.5451	73.1828	21.4803	17.6904	37.2848	0.0348	0.619	1.2482	-1.0957	-0.1704	-0.5638	Arhgef9	Mus musculus CDC42 guanine nucleotide exchange factor (GEF) 9 (Arhgef9), mRNA [NM_001033329]	chrX:92254245-92254186	GO:0005622|GO:0005085|GO:0050790|GO:0005737|GO:0035023|GO:0007264|GO:0001941|GO:0005089|GO:0005938	NM_001033329	Mm.44841	236915	ENSMUST00000088084	TC1598463
NM_001037098	0.0177462	1.61235	up	1286.58	504.068	1.96893	1.27977	1292.2	1154.82	1412.74	475.505	310.112	726.587	1.8228	1.991	2.093	1.2015	1.5856	1.0522	Nacc2	Mus musculus nucleus accumbens associated 2, BEN and BTB (POZ) domain containing (Nacc2), transcript variant 2, mRNA [NM_001037098]	chr2:25945877-25945818	GO:0005515|GO:0008150|GO:0003674|GO:0005575	NM_001037098	Mm.131074	67991	ENSMUST00000071042	TC1622178
NM_001079824	0.00222713	1.8261	up	46.7259	22.221	0.1564	-0.712367	66.1445	37.9482	36.0851	25.2743	12.4222	28.9665	-0.03	0.2319	0.2673	-0.7068	-0.573	-0.8573	Hnrnph3	Mus musculus heterogeneous nuclear ribonucleoprotein H3 (Hnrnph3), mRNA [NM_001079824]	chr10:62477504-62477445	GO:0008150|GO:0003674|GO:0005575	NM_001079824	Mm.274784	432467	ENSMUST00000118898	TC1674758
NM_001081144	0.0259091	1.66917	up	32.2734	16.7984	-0.367633	-1.10677	44.1832	24.5154	28.1217	20.9704	9.6655	19.7593	-0.6121	-0.3984	-0.0924	-0.9762	-0.935	-1.4091	Zfp518b	Mus musculus zinc finger protein 518B (Zfp518b), transcript variant 1, mRNA [NM_001081144]	chr5:39060195-39060136	GO:0005622|GO:0008150|GO:0003674|GO:0008270|GO:0005634|GO:0005575|GO:0003677|GO:0046872|GO:0045449|GO:0006350	NM_001081144	Mm.38277	100515	ENSMUST00000057258	TC1656849
NM_001081163	0.0284545	1.52693	up	673.619	404.281	3.92357	3.31293	994.145	451.337	575.375	503.116	174.149	535.578	3.8648	3.7221	4.1838	3.5381	3.1261	3.2746	Chsy1	Mus musculus chondroitin sulfate synthase 1 (Chsy1), mRNA [NM_001081163]	chr7:73318625-73318684	GO:0030206|GO:0005794|GO:0016758|GO:0016020|GO:0032580|GO:0016021|GO:0005575|GO:0050510|GO:0047238|GO:0046872|GO:0016740	NM_001081163	Mm.333916	269941		TC1600833
NM_001081185	0.0281418	4.04106	up	12842.9	2755.32	8.27673	6.262	10618.4	10644.9	17265.3	2349.38	1931.34	3985.25	7.2967	8.3639	9.1696	5.8316	6.7076	6.2468	Flnc	Mus musculus filamin C, gamma (Flnc), mRNA [NM_001081185]	chr6:29411790-29411849	GO:0048747|GO:0030029|GO:0005737|GO:0016020|GO:0003779|GO:0015629|GO:0005856	NM_001081185	Mm.39046	68794	ENSMUST00000090472	TC1603005
NM_001081252	0.0362844	2.19193	up	27.7804	12.8883	-0.5559	-1.6881	33.6399	22.5351	27.1661	10.1838	5	23.4811	-1.0055	-0.5199	-0.1423	-2.0182	-1.8859	-1.1602	Uggt2	Mus musculus UDP-glucose glycoprotein glucosyltransferase 2 (Uggt2), mRNA [NM_001081252]	chr14:119385986-119385927	GO:0008150|GO:0003674|GO:0005575	NM_001081252	Mm.213406	66435	ENSMUST00000022732	TC1583908
NM_001081268	0.040696	1.96746	up	865.071	354.25	4.29633	3.32	1364.97	493.518	736.726	313.662	259.416	489.672	4.3371	3.9329	4.619	2.9266	3.8113	3.2221	Prss53	Mus musculus protease, serine, 53 (Prss53), mRNA [NM_001081268]	chr7:135029414-135029355	GO:0008150|GO:0003674|GO:0016787|GO:0004252|GO:0006508|GO:0008236|GO:0008233|GO:0005576|GO:0005575|GO:0003824	NM_001081268	Mm.425491	330657	ENSMUST00000121394	TC1603025
NM_001081295	0.0349097	1.91667	up	610.038	261.798	3.8151	2.8765	956.268	426.019	447.827	216.68	196.372	372.342	3.8237	3.7208	3.9008	2.393	3.4096	2.8269	4631416L12Rik	Mus musculus RIKEN cDNA 4631416L12 gene (4631416L12Rik), mRNA [NM_001081295]	chr3:62265606-62265665	GO:0008150|GO:0003674|GO:0005575	NM_001081295	Mm.479530	622434	ENSMUST00000079300	TC1606214
NM_001081317	0.0444939	3.12661	up	37.5839	11.0324	-0.159667	-1.80427	33.8523	52.4713	26.4282	17.1385	5	10.9587	-0.9964	0.6994	-0.182	-1.2673	-1.8859	-2.2596	Anubl1	Mus musculus AN1, ubiquitin-like, homolog (Xenopus laevis) (Anubl1), mRNA [NM_001081317]	chr6:116279586-116279645	GO:0008150|GO:0003674|GO:0005575	NM_001081317	Mm.272772	67492	ENSMUST00000112900	TC1599477
NM_001081360	0.0428394	1.6942	up	25.909	14.8988	-0.687633	-1.44823	36.0333	21.0171	20.6765	19.4505	5	20.2458	-0.9063	-0.6205	-0.5361	-1.0847	-1.8859	-1.3741	Camsap1l1	Mus musculus calmodulin regulated spectrin-associated protein 1-like 1 (Camsap1l1), mRNA [NM_001081360]	chr1:138164815-138164756	GO:0008150|GO:0003674|GO:0005874|GO:0005575	NM_001081360	Mm.144143	67886	ENSMUST00000094523
NM_001082532	0.0497939	2.052	up	293.863	174.342	1.9849	0.947867	406.412	256.183	218.993	258.42	88.0415	176.565	2.2706	1.9459	1.7382	1.6237	0.6624	0.5575	Pigyl	Mus musculus phosphatidylinositol glycan anchor biosynthesis, class Y-like (Pigyl), mRNA [NM_001082532]	chr9:21962728-21962787	GO:0008150|GO:0003674|GO:0016020|GO:0005783|GO:0016021|GO:0005575|GO:0006506	NM_001082532	Mm.28924	66268	ENSMUST00000123680	TC1578864
NM_001099674	0.0135534	1.81781	up	3973.35	2280.77	6.37393	5.51173	5104.12	2997.46	3818.47	3167.04	1081.61	2593.66	6.1999	6.195	6.7269	5.6539	5.5712	5.3101	1810022K09Rik	Mus musculus RIKEN cDNA 1810022K09 gene (1810022K09Rik), mRNA [NM_001099674]	chr3:14606352-14606293	GO:0008150|GO:0003674|GO:0005575	NM_001099674	Mm.389020	69126	ENSMUST00000108365	TC1603166
NM_001101471	0.0330131	2.37199	up	52.695	21.9085	0.370333	-0.875767	57.2682	41.8432	58.9735	23.9049	8.0113	33.8092	-0.2379	0.3729	0.976	-0.7872	-1.2058	-0.6343	Akap5	Mus musculus A kinase (PRKA) anchor protein 5 (Akap5), mRNA [NM_001101471]	chr12:77434981-77435040	GO:0030346|GO:0034237|GO:0048471|GO:0005886|GO:0010524|GO:0031527|GO:0043267|GO:0050811|GO:0032403|GO:0032279|GO:0043624|GO:0043271|GO:0016323|GO:0005737|GO:0043197|GO:0043198|GO:0043025|GO:0001664|GO:0045296|GO:0019901|GO:0019904|GO:0051533|GO:0014069|GO:0003779|GO:0043234|GO:0032590|GO:0051493|GO:0032591|GO:0050775|GO:0001934	NM_001101471	Mm.311452	238276
NM_001110013	0.0377216	1.76573	up	285.469	156.674	2.79197	1.9717	373.405	230.886	252.115	132.729	67.3822	269.91	2.467	2.837	3.0719	1.6859	1.8665	2.3627	Tmtc3	Mus musculus transmembrane and tetratricopeptide repeat containing 3 (Tmtc3), transcript variant 1, mRNA [NM_001110013]	chr10:99907014-99906955	GO:0008150|GO:0003674|GO:0016020|GO:0005488|GO:0016021|GO:0005575	NM_001110013	Mm.296805	237500	ENSMUST00000058154
NM_001122683	0.0110495	2.04883	up	605.921	254.181	3.19673	2.16193	741.847	520.072	555.845	256.385	137.601	368.558	2.7572	3.3717	3.4613	2.027	2.2323	2.2265	Bdh1	Mus musculus 3-hydroxybutyrate dehydrogenase, type 1 (Bdh1), transcript variant 2, mRNA [NM_001122683]	chr16:31457249-31457308	GO:0005739|GO:0008150|GO:0003674|GO:0005488|GO:0008152|GO:0016491|GO:0005743|GO:0003858|GO:0003824|GO:0055114	NM_001122683	Mm.293470	71911	ENSMUST00000089759	TC1592604
NM_001122889	0.0355069	2.03868	up	34.5668	15.198	-0.580833	-1.60847	57.4331	22.2999	23.9675	10.3224	7.4029	27.8686	-0.4596	-0.7919	-0.491	-2.2217	-1.4	-1.2037	Epha7	Mus musculus Eph receptor A7 (Epha7), transcript variant 2, mRNA [NM_001122889]	chr4:28869764-28869823	GO:0005515|GO:0031290|GO:0031594|GO:0030425|GO:0005003|GO:0043525|GO:0000166|GO:0016301|GO:0045211|GO:0043025|GO:0004872|GO:0043065|GO:0050919|GO:0005524|GO:0007165|GO:0016310|GO:0045499|GO:0004672|GO:0046875|GO:0016020|GO:0005887|GO:0048755|GO:0006468|GO:0004713|GO:0016021|GO:0004714|GO:0007169|GO:0016740	NM_001122889	Mm.257266	13841	ENSMUST00000108194	TC1595952
NM_001142744	0.0119325	1.8425	up	52.0636	21.6897	-0.0364667	-0.918133	97.5351	32.6084	26.0472	24.9367	8.2874	31.8449	0.0882	0.0088	-0.2064	-0.7525	-1.2804	-0.7215	2610110G12Rik	Mus musculus RIKEN cDNA 2610110G12 gene (2610110G12Rik), transcript variant 1, mRNA [NM_001142744]	chr17:36034617-36034558	GO:0008150|GO:0003674|GO:0005575	NM_001142744	Mm.273155	73242	ENSMUST00000149277	NP744378
NM_001143683	0.0365402	2.31975	up	23.6781	8.391	-0.8961	-2.11007	38.3307	17.9529	14.7507	5.9072	6.6966	12.5692	-0.8171	-0.8479	-1.0233	-2.804	-1.4644	-2.0618	Mpped2	Mus musculus metallophosphoesterase domain containing 2 (Mpped2), transcript variant 1, mRNA [NM_001143683]	chr2:106707241-106707300	GO:0016787|GO:0046872	NM_001143683	Mm.45628	77015	ENSMUST00000016530	TC1587166
NM_001146707	0.0427862	1.78753	up	340.83	173.598	3.03913	2.20117	449.03	250.868	322.592	245.071	81.8949	193.827	2.7331	2.9568	3.4275	2.5706	2.1479	1.885	Nap1l1	Mus musculus nucleosome assembly protein 1-like 1 (Nap1l1), transcript variant 1, mRNA [NM_001146707]	chr10:110934911-110934970	GO:0005515|GO:0006334|GO:0005634	NM_001146707	Mm.290407	53605		TC1573222
NM_001159645	0.0169105	1.76822	up	255.835	130.985	2.16587	1.34357	370.547	174.908	222.049	132.425	78.3946	182.136	2.3529	1.8105	2.3342	1.1691	1.544	1.3176	Araf	Mus musculus v-raf murine sarcoma 3611 viral oncogene homolog (Araf), transcript variant 2, mRNA [NM_001159645]	chrX:20429971-20430030	GO:0005515|GO:0023034|GO:0005626|GO:0005524|GO:0046872|GO:0005829|GO:0005739|GO:0007165|GO:0004672|GO:0000166|GO:0004674|GO:0016301|GO:0006468|GO:0005057|GO:0004709|GO:0016740	NM_001159645	Mm.220946	11836	ENSMUST00000122312	TC1643255
NM_001163145	0.0442797	1.99409	up	868.114	281.38	2.30387	1.30813	681.178	957.589	965.574	129.576	238.65	475.916	1.8944	2.4726	2.5446	0.8309	1.7849	1.3086	1810041L15Rik	Mus musculus RIKEN cDNA 1810041L15 gene (1810041L15Rik), mRNA [NM_001163145]	chr15:84209705-84209646	GO:0008150|GO:0003674|GO:0005575	NM_001163145	Mm.275387	72301		TC1701621
NM_001164248	0.0257014	7.59386	up	2753.96	299.405	5.965	3.04017	1381.21	3928.69	2951.98	253.07	197.223	447.922	4.3521	6.9243	6.6186	2.6125	3.4152	3.0928	Tpm1	Mus musculus tropomyosin 1, alpha (Tpm1), transcript variant 1, mRNA [NM_001164248]	chr9:66875841-66875782	GO:0005862|GO:0030018|GO:0055010|GO:0003779|GO:0009790|GO:0032781|GO:0030016|GO:0060048|GO:0001701|GO:0042803|GO:0051693|GO:0043234|GO:0003065|GO:0005737|GO:0051015|GO:0047485|GO:0031941|GO:0005200|GO:0005856	NM_001164248	Mm.121878	22003	ENSMUST00000113685	TC1575333
NM_001164686	0.0442587	1.61791	up	83.5772	43.5791	0.9478	0.253667	124.813	48.761	77.1576	51.2313	23.7233	55.7827	0.8861	0.5936	1.3637	0.3125	0.3604	0.0881	Tmem29	Mus musculus transmembrane protein 29 (Tmem29), transcript variant 3, mRNA [NM_001164686]	chrX:146843281-146843222	GO:0008150|GO:0003674|GO:0016021|GO:0005575	NM_001164686	Mm.277309	382245		TC1602936
NM_001166064	0.0230009	3.50837	up	179.76	46.0085	2.06913	0.258333	218.426	100.412	220.441	32.5144	26.7192	78.792	1.6934	1.6358	2.8782	-0.3434	0.532	0.5864	Syde2	Mus musculus synapse defective 1, Rho GTPase, homolog 2 (C. elegans) (Syde2), mRNA [NM_001166064]	chr3:145683843-145683902	GO:0008150|GO:0003674|GO:0005575	NM_001166064	Mm.268854	214804	ENSMUST00000039517	TC1610858
NM_001190302	0.0241	1.92119	up	36.4848	17.3946	-0.182933	-1.12493	46.685	26.1953	36.574	16.4892	8.6472	27.0474	-0.5327	-0.3028	0.2867	-1.323	-1.0956	-0.9562	Gm14326	Mus musculus predicted gene 14326 (Gm14326), mRNA [NM_001190302]	chr2:177680714-177680655	GO:0008150|GO:0003674|GO:0005575	NM_001190302	Mm.425123	665211	ENSMUST00000109061	TC1606008
NM_007422	0.0217258	1.76402	up	259.494	138.1	2.622	1.80313	374.741	197.139	206.601	188.024	51.8372	174.438	2.4722	2.6091	2.7847	2.1883	1.4881	1.733	Adss	Mus musculus adenylosuccinate synthetase, non muscle (Adss), mRNA [NM_007422]	chr1:179693994-179693935	GO:0006167|GO:0005737|GO:0000287|GO:0000166|GO:0016874|GO:0004019|GO:0005575|GO:0005525|GO:0046872|GO:0006164	NM_007422	Mm.338021	11566	ENSMUST00000016105	TC1574042
NM_007472	0.0292211	3.31008	up	102.728	28.7771	1.25407	-0.4728	153.266	91.8741	63.044	51.9426	14.4529	19.9358	1.1823	1.5076	1.0723	0.3324	-0.3545	-1.3963	Aqp1	Mus musculus aquaporin 1 (Aqp1), mRNA [NM_007472]	chr6:55298480-55298539	GO:0043005|GO:0005215|GO:0015079|GO:0005886|GO:0044241|GO:0032127|GO:0048593|GO:0070295|GO:0010592|GO:0016323|GO:0030104|GO:0016324|GO:0015250|GO:0015793|GO:0006810|GO:0005372|GO:0043679|GO:0006833|GO:0033363|GO:0006813|GO:0070062|GO:0030335|GO:0005624|GO:0055085|GO:0019233|GO:0032809|GO:0033267|GO:0005903|GO:0015168|GO:0051458|GO:0016020|GO:0021670|GO:0005887|GO:0003094|GO:0042060|GO:0000299|GO:…	NM_007472	Mm.18625	11826	ENSMUST00000004774	TC1595971
NM_007568	0.00439299	6.34726	up	73.0105	9.9958	0.806833	-1.8593	77.0279	48.7697	93.2338	12.7103	5.6834	11.5937	0.1898	0.5939	1.6368	-1.6985	-1.7011	-2.1783	Btc	Mus musculus betacellulin, epidermal growth factor family member (Btc), mRNA [NM_007568]	chr5:91787007-91786948	GO:0005154|GO:0008284|GO:0043066|GO:0005886|GO:0045597|GO:0005576|GO:0045840|GO:0048146|GO:0007173|GO:0016020|GO:0051781|GO:0016021|GO:0003103|GO:0008083	NM_007568	Mm.2024	12223	ENSMUST00000115974	TC1583514
NM_007637	0.0148897	1.52869	up	3109.31	1812.52	6.1962	5.5839	4583.34	2352.34	2392.26	2372.61	833.978	2230.98	6.0846	6.1859	6.3181	5.8458	5.496	5.4099	Cct5	Mus musculus chaperonin containing Tcp1, subunit 5 (epsilon) (Cct5), mRNA [NM_007637]	chr15:31520702-31520643	GO:0005515|GO:0005737|GO:0000166|GO:0006457|GO:0005832|GO:0051082|GO:0005856|GO:0044267|GO:0005524	NM_007637	Mm.282158	12465	ENSMUST00000022842	TC1573898
NM_007688	0.04463	2.96589	up	2756.91	861.548	5.64383	4.07537	2710.79	1742.67	3817.27	673.139	507.76	1403.75	4.993	5.3314	6.6071	3.6143	4.2818	4.33	Cfl2	Mus musculus cofilin 2, muscle (Cfl2), mRNA [NM_007688]	chr12:55960436-55960377	GO:0005622|GO:0008150|GO:0003674|GO:0005737|GO:0005634|GO:0003779|GO:0005575|GO:0005856	NM_007688	Mm.276826	12632		TC1574361
NM_007737	0.0354232	2.39125	up	64.1054	25.0239	0.649633	-0.608133	65.7792	50.507	76.0299	26.2319	11.5467	37.2932	-0.038	0.6444	1.3425	-0.6532	-0.6784	-0.4928	Col5a2	Mus musculus collagen, type V, alpha 2 (Col5a2), mRNA [NM_007737]	chr1:45431263-45431204	GO:0005581|GO:0001501|GO:0030199|GO:0005578|GO:0046332|GO:0043588|GO:0005576|GO:0005201	NM_007737	Mm.10299	12832	ENSMUST00000114615
NM_007936	0.0300344	2.09106	up	44.1828	19.6833	0.0521333	-1.0121	57.7697	49.0383	25.7403	17.8768	8.2968	32.8764	-0.2253	0.6018	-0.2201	-1.2064	-1.1553	-0.6746	Epha4	Mus musculus Eph receptor A4 (Epha4), mRNA [NM_007936]	chr1:77364398-77364339	GO:0005515|GO:0031594|GO:0005524|GO:0007165|GO:0004672|GO:0005003|GO:0046875|GO:0016020|GO:0000166|GO:0016301|GO:0005887|GO:0007411|GO:0007628|GO:0004872|GO:0006468|GO:0016021|GO:0004713|GO:0004714|GO:0007169|GO:0016740	NM_007936	Mm.400747	13838	ENSMUST00000027451	TC1600031
NM_007950	0.00114995	3.2882	up	365.838	100.571	3.12537	1.40807	504.699	254.996	337.818	124.16	45.6559	131.897	2.9017	2.9803	3.4941	1.5896	1.3049	1.3297	Ereg	Mus musculus epiregulin (Ereg), mRNA [NM_007950]	chr5:91522553-91522612	GO:0008284|GO:0005154|GO:0008285|GO:0005886|GO:0019221|GO:0042700|GO:0001819|GO:0001556|GO:0005615|GO:0009653|GO:0030154|GO:0007173|GO:0009887|GO:0051781|GO:0048160|GO:0045410|GO:0045741|GO:0045740|GO:0045840|GO:0007275|GO:0005576|GO:0001525|GO:0048661|GO:0016020|GO:0045089|GO:0001550|GO:0016021|GO:0007143|GO:0008083|GO:0030728|GO:0042327	NM_007950	Mm.4791	13874	ENSMUST00000031324
NM_008250	0.0251191	1.95242	up	36.8664	17.7049	-0.253533	-1.2188	59.2031	22.8547	28.5413	14.6096	6.8629	31.6421	-0.19	-0.4996	-0.071	-1.4976	-1.429	-0.7298	Hlx	Mus musculus H2.0-like homeobox (Hlx), mRNA [NM_008250]	chr1:186554689-186554630	GO:0006355|GO:0008284|GO:0046622|GO:0003700|GO:0005634|GO:0048513|GO:0005575|GO:0003677|GO:0030154|GO:0048484|GO:0006350|GO:0001889|GO:0043565|GO:0048557|GO:0045629|GO:0007519|GO:0045627|GO:0030528|GO:0045449	NM_008250	Mm.1347	15284	ENSMUST00000048572	TC1583803
NM_008300	0.00872234	2.30878	up	370.097	126.285	2.98707	1.77993	666.399	203.873	240.018	113.002	75.1912	190.662	3.3027	2.6575	3.001	1.4538	2.0247	1.8613	Hspa4	Mus musculus heat shock protein 4 (Hspa4), mRNA [NM_008300]	chr11:53075144-53075085	GO:0005737|GO:0009408|GO:0000166|GO:0006950|GO:0005524	NM_008300	Mm.239865	15525	ENSMUST00000020630	TC1572256
NM_008317	0.0479891	2.30686	up	28.217	9.64013	-0.729833	-1.93577	42.2427	31.6956	10.7126	11.5442	5	12.3762	-0.6769	-0.0278	-1.4848	-1.8373	-1.8859	-2.0841	Hyal1	Mus musculus hyaluronoglucosaminidase 1 (Hyal1), mRNA [NM_008317]	chr9:107481893-107481952	GO:0008219|GO:0008285|GO:0016787|GO:0005975|GO:0016798|GO:0008152|GO:0005576|GO:0004415|GO:0030214|GO:0003824|GO:0005764	NM_008317	Mm.475658	15586	ENSMUST00000010195	TC1596688
NM_008377	0.0151698	2.2535	up	657.219	405.863	2.90793	1.73577	619.611	612.441	739.606	595.196	150.148	472.245	3.0105	2.698	3.0153	2.2518	1.3531	1.6024	Lrig1	Mus musculus leucine-rich repeats and immunoglobulin-like domains 1 (Lrig1), mRNA [NM_008377]	chr6:94554582-94554523	GO:0005515|GO:0016020|GO:0016021	NM_008377	Mm.245210	16206	ENSMUST00000032105
NM_008477	0.0244313	1.97165	up	504.118	240.887	3.57177	2.59237	735.936	352.968	423.449	348.102	87.9548	286.604	3.4459	3.4494	3.82	3.0769	2.2509	2.4493	Ktn1	Mus musculus kinectin 1 (Ktn1), mRNA [NM_008477]	chr14:48356164-48356223	GO:0016020|GO:0005783|GO:0019894|GO:0016021|GO:0007018	NM_008477	Mm.3110	16709	ENSMUST00000111745	TC1574740
NM_008671	0.0464469	1.84021	up	29.7023	15.8341	-0.472067	-1.35193	37.2028	22.137	29.767	15.2414	6.0129	26.2479	-0.8602	-0.5456	-0.0104	-1.4365	-1.6198	-0.9995	Nap1l2	Mus musculus nucleosome assembly protein 1-like 2 (Nap1l2), mRNA [NM_008671]	chrX:100379807-100379748	GO:0006334|GO:0005634	NM_008671	Mm.439770	17954	ENSMUST00000121720	TC1582253
NM_008722	0.019816	1.55779	up	2835.81	1652.84	6.02147	5.38197	4116.66	2082.38	2308.38	2170.5	698.076	2089.94	5.9124	5.9406	6.2114	5.661	5.2072	5.2777	Npm1	Mus musculus nucleophosmin 1 (Npm1), mRNA [NM_008722]	chr11:33056991-33056689	GO:0005515|GO:0008284|GO:0048025|GO:0001652|GO:0003723|GO:0015935|GO:0015934|GO:0005634|GO:0019843|GO:0051259|GO:0005829|GO:0006884|GO:0005737|GO:0006407|GO:0008104|GO:0045860|GO:0051726|GO:0051260|GO:0043023|GO:0042273|GO:0043024|GO:0042274|GO:0005813|GO:0051054|GO:0045740|GO:0005730|GO:0005547|GO:0010825|GO:0010824|GO:0043085|GO:0003676|GO:0003677|GO:0045767|GO:0006913|GO:0016607|GO:0030529|GO:…	NM_008722	Mm.6343	18148	ENSMUST00000101375	TC1600773
NM_008892	0.0358958	2.28934	up	121.014	37.5798	1.2112	0.0162667	248.751	58.2456	56.0446	51.7118	19.0736	41.954	1.881	0.8501	0.9025	0.326	0.0457	-0.3229	Pola1	Mus musculus polymerase (DNA directed), alpha 1 (Pola1), mRNA [NM_008892]	chrX:90550248-90550189	GO:0005515|GO:0046982|GO:0005658|GO:0003887|GO:0016779|GO:0005634|GO:0003676|GO:0003677|GO:0046872|GO:0006260|GO:0006139|GO:0000166|GO:0001882|GO:0016740	NM_008892	Mm.1923	18968	ENSMUST00000006856	TC1580826
NM_009011	0.0312317	1.74618	up	129.388	81.3344	1.0347	0.2305	170.289	104.406	113.469	96.5692	37.5144	109.92	0.7239	1.0205	1.3597	0.556	0.0181	0.1174	Rad23b	Mus musculus RAD23b homolog (S. cerevisiae) (Rad23b), mRNA [NM_009011]	chr4:55403215-55403274	GO:0003684|GO:0005737|GO:0000502|GO:0006281|GO:0043161|GO:0005634|GO:0007283|GO:0006289|GO:0006974	NM_009011	Mm.196846	19359	ENSMUST00000030134	TC1776384
NM_009033	0.0215007	1.55244	up	802.838	496.824	3.99977	3.36523	1166.53	645.167	596.813	674.87	206.415	609.188	3.9738	3.9812	4.0443	3.7048	3.1509	3.24	Rbmxrt	Mus musculus RNA binding motif protein, X chromosome retrogene (Rbmxrt), mRNA [NM_009033]	chr8:81029455-81029396	GO:0008380|GO:0006397|GO:0000166|GO:0030529|GO:0003723|GO:0005681|GO:0005634|GO:0003676	NM_009033	Mm.24718	19656	ENSMUST00000049245	TC1572300
NM_009061	0.0288839	2.49643	up	1327.57	440.866	3.9688	2.64893	1841.36	994.837	1146.53	337.495	295.99	689.113	3.7347	3.8926	4.2791	1.956	3.1698	2.821	Rgs2	Mus musculus regulator of G-protein signaling 2 (Rgs2), mRNA [NM_009061]	chr1:145848889-145848830	GO:0050790|GO:0007049|GO:0007186|GO:0050873|GO:0005634|GO:0009968|GO:0007283|GO:0004871|GO:0005096	NM_009061	Mm.28262	19735	ENSMUST00000127206	TC1769768
NM_009090	0.0420692	1.89465	up	1448.2	1100.38	3.0204	2.09847	1554.45	1380.59	1409.56	1594.18	584.417	1122.55	3.5347	2.6369	2.8896	2.4025	2.0455	1.8474	Polr2c	Mus musculus polymerase (RNA) II (DNA directed) polypeptide C (Polr2c), mRNA [NM_009090]	chr8:97387744-97387803	GO:0005515|GO:0005737|GO:0003899|GO:0046983|GO:0005634|GO:0003677|GO:0006350	NM_009090	Mm.292492	20021	ENSMUST00000109521	TC1677382
NM_009092	0.048771	1.57964	up	11701.9	7356.32	7.8649	7.2053	15020.8	10097.7	9987.19	10495.2	3932.65	7641.17	7.7959	7.8532	7.9456	7.6097	7.1981	6.8081	Rps17	Mus musculus ribosomal protein S17 (Rps17), mRNA [NM_009092]	chr7:88489244-88488675	GO:0005622|GO:0003735|GO:0022627|GO:0030529|GO:0005840|GO:0006412	NM_009092	Mm.42767	20068	ENSMUST00000080813	TC1649485
NM_009109	0.0488136	1.81861	up	78.0414	41.4996	0.939867	0.0770333	89.1866	80.9983	63.9394	48.3164	16.2025	59.98	0.4012	1.3258	1.0926	0.228	-0.1897	0.1928	Ryr1	Mus musculus ryanodine receptor 1, skeletal muscle (Ryr1), mRNA [NM_009109]	chr7:29789487-29788789	GO:0005515|GO:0051209|GO:0005245|GO:0030314|GO:0033017|GO:0030315|GO:0005624|GO:0007165|GO:0006937|GO:0034220|GO:0006936|GO:0016529|GO:0070588|GO:0006810|GO:0004872|GO:0006816|GO:0051925|GO:0016021|GO:0005216|GO:0006811	NM_009109	Mm.439745	20190	ENSMUST00000032813	TC1581100
NM_009152	0.00116502	2.6903	up	100.632	27.3646	0.622267	-0.8055	139.939	66.0205	95.9352	25.9091	16.0949	40.0898	0.5889	0.3761	0.9018	-0.9431	-0.6644	-0.809	Sema3a	Mus musculus sema domain, immunoglobulin domain (Ig), short basic domain, secreted, (semaphorin) 3A (Sema3a), mRNA [NM_009152]	chr5:13473453-13473512	GO:0030424|GO:0050919|GO:0048843|GO:0006915|GO:0005576|GO:0007275|GO:0030425|GO:0030154|GO:0007399|GO:0007165|GO:0045499|GO:0007413|GO:0048841|GO:0002027|GO:0016020|GO:0030517|GO:0007411|GO:0060666|GO:0004872|GO:0010633	NM_009152	Mm.372039	20346	ENSMUST00000095012	TC1602826
NM_009242	0.00445628	2.57642	up	5727.66	3145.89	4.4378	3.07243	4794.84	7170.91	5217.24	3408.66	2461.18	3567.82	4.5146	4.3482	4.4506	2.6344	3.4202	3.1627	Sparc	Mus musculus secreted acidic cysteine rich glycoprotein (Sparc), mRNA [NM_009242]	chr11:55208061-55208003	GO:0030324|GO:0005509|GO:0031988|GO:0005578|GO:0050840|GO:0005576|GO:0005634|GO:0005615|GO:0005604|GO:0005622|GO:0031012|GO:0005737|GO:0071363|GO:0042127	NM_009242	Mm.291442	20692	ENSMUST00000108858	TC1655716
NM_009313	0.025794	3.3978	up	130.385	37.1151	1.6739	-0.0907	113.799	115.141	162.214	39.2687	14.7054	57.3713	0.7528	1.8332	2.4357	-0.0711	-0.3296	0.1286	Tacr1	Mus musculus tachykinin receptor 1 (Tacr1), mRNA [NM_009313]	chr6:82509613-82509672	GO:0014070|GO:0005886|GO:0009408|GO:0045471|GO:0010996|GO:0007268|GO:0045777|GO:0007204|GO:0030425|GO:0004995|GO:0005737|GO:0070474|GO:0045907|GO:0007218|GO:0002118|GO:0045760|GO:0004872|GO:0035106|GO:0004871|GO:0009725|GO:0050679|GO:0008306|GO:0007616|GO:0009986|GO:0004930|GO:0010193|GO:0050671|GO:0007217|GO:0032230|GO:0019233|GO:0042713|GO:0060083|GO:0007165|GO:0032224|GO:0007186|GO:0016020|GO:…	NM_009313	Mm.8055	21336	ENSMUST00000032122	TC1646035
NM_009314	0.0310671	2.01941	up	694.383	351.001	4.03057	3.01663	945.185	520.014	617.951	308.53	332.243	412.23	3.7872	3.9936	4.3109	2.761	3.5586	2.7303	Tacr2	Mus musculus tachykinin receptor 2 (Tacr2), mRNA [NM_009314]	chr10:61728679-61728738	GO:0005886|GO:0004930|GO:0005624|GO:0007217|GO:0007268|GO:0004995|GO:0007165|GO:0070474|GO:0007186|GO:0016020|GO:0007218|GO:0016497|GO:0004872|GO:0035106|GO:0004871|GO:0016021	NM_009314	Mm.8054	21337	ENSMUST00000020278	TC1590287
NM_009413	0.00919613	1.9044	up	163.383	73.0958	1.9241	0.994767	251.315	113.855	124.978	64.527	44.4902	110.27	1.8958	1.817	2.0595	0.6454	1.2676	1.0713	Tpd52l1	Mus musculus tumor protein D52-like 1 (Tpd52l1), mRNA [NM_009413]	chr10:31052403-31052344	GO:0005769	NM_009413	Mm.439966	21987	ENSMUST00000000305	NP1313061
NM_009438	0.00383332	1.50084	up	6682.66	3555.98	6.8908	6.30503	11515.7	4470.35	4061.9	4917.89	1672.73	4077.32	6.8625	6.9681	6.8418	6.4325	6.3491	6.1335	Rpl13a	Mus musculus ribosomal protein L13A (Rpl13a), mRNA [NM_009438]	chr7:52381205-52381146	GO:0008150|GO:0003674|GO:0030529	NM_009438	Mm.180458	22121	ENSMUST00000150350	TC1573712
NM_009471	0.0438992	1.52122	up	360.605	291.276	1.5813	0.976067	440.598	337.625	303.592	452.789	117.992	303.045	1.3312	1.6235	1.7892	1.288	0.879	0.7612	Umps	Mus musculus uridine monophosphate synthetase (Umps), mRNA [NM_009471]	chr16:33955274-33955215	GO:0016757|GO:0004588|GO:0006221|GO:0005575|GO:0003824|GO:0004590|GO:0016829|GO:0003674|GO:0008150|GO:0008152|GO:0016831|GO:0009116|GO:0006207|GO:0016740	NM_009471	Mm.13145	22247	ENSMUST00000131990	TC1575256
NM_009577	0.0343281	1.6555	up	25.6089	13.8895	-0.797067	-1.52433	42.5306	16.2379	18.0583	18.3857	5	18.2827	-0.6671	-0.9927	-0.7314	-1.1659	-1.8859	-1.5212	Zik1	Mus musculus zinc finger protein interacting with K protein 1 (Zik1), mRNA [NM_009577]	chr7:11072762-11072703	GO:0005622|GO:0006355|GO:0008270|GO:0005634|GO:0003676|GO:0003677|GO:0046872|GO:0045449|GO:0006350	NM_009577	Mm.49441	22775	ENSMUST00000032551
NM_009687	0.0498856	1.73131	up	730.071	401.094	4.16767	3.3758	855.913	704.522	629.779	508.667	166.613	528.001	3.6638	4.4465	4.3927	3.6241	3.1725	3.3308	Apex1	Mus musculus apurinic/apyrimidinic endonuclease 1 (Apex1), mRNA [NM_009687]	chr14:51546483-51546542	GO:0003906|GO:0005667|GO:0070301|GO:0007568|GO:0043434|GO:0005634|GO:0004521|GO:0032403|GO:0003677|GO:0046872|GO:0016829|GO:0014912|GO:0006974|GO:0005622|GO:0005739|GO:0004518|GO:0005737|GO:0004519|GO:0006281|GO:0045750|GO:0045454	NM_009687	Mm.203	11792	ENSMUST00000049411	TC1572292
NM_009758	0.0157788	2.04481	up	798.436	356.847	4.28057	3.2486	990.939	610.514	793.856	357.024	180.488	533.028	3.8751	4.2399	4.7267	3.1134	3.2879	3.3445	Bmpr1a	Mus musculus bone morphogenetic protein receptor, type 1A (Bmpr1a), mRNA [NM_009758]	chr14:35224398-35224339	GO:0035137|GO:0007389|GO:0060896|GO:0051216|GO:0001756|GO:0048598|GO:0030154|GO:0007507|GO:0060914|GO:0048589|GO:0000166|GO:0016301|GO:0048352|GO:0050679|GO:0048339|GO:0001707|GO:0003272|GO:0030509|GO:0001701|GO:0042733|GO:0048382|GO:0030324|GO:0021983|GO:0009953|GO:0009952|GO:0009950|GO:0046872|GO:0048378|GO:0050768|GO:0048568|GO:0001880|GO:0060021|GO:0005024|GO:0042475|GO:0004872|GO:0021998|GO:…	NM_009758	Mm.237825	12166	ENSMUST00000049005	TC1669064
NM_009814	0.0129128	8.8659	up	268.871	28.206	2.7339	-0.414367	269.784	293.9	242.929	14.0319	28.8784	41.7078	1.9981	3.1852	3.0184	-1.5558	0.6441	-0.3314	Casq2	Mus musculus calsequestrin 2 (Casq2), nuclear gene encoding mitochondrial protein, mRNA [NM_009814]	chr3:101949827-101949884	GO:0006937|GO:0016529|GO:0005509	NM_009814	Mm.15343	12373	ENSMUST00000029454	TC1577489
NM_009922	0.0320399	3.06241	up	124100	38152.9	11.5645	9.94987	143407	93902.1	134992	23816.2	24609.3	66033.2	11.0522	11.5049	12.1365	9.1732	10.3791	10.2973	Cnn1	Mus musculus calponin 1 (Cnn1), mRNA [NM_009922]	chr9:21913058-21913117	GO:0005516|GO:0030036|GO:0031032|GO:0003779|GO:0005856	NM_009922	Mm.4356	12797	ENSMUST00000001384	TC1577841
NM_010043	0.0369814	4.31412	up	4791.67	1155.09	6.81603	4.70697	5167.94	2848.24	6358.84	558.51	538.908	2367.86	6.2578	6.4618	7.7285	3.759	4.8661	5.4958	Des	Mus musculus desmin (Des), mRNA [NM_010043]	chr1:75363404-75363629	GO:0005515|GO:0005882|GO:0030018|GO:0045202|GO:0005626|GO:0005622|GO:0042383|GO:0005737|GO:0007517|GO:0005198|GO:0043292|GO:0005200|GO:0045098|GO:0005856	NM_010043	Mm.6712	13346	ENSMUST00000027409	TC1572490
NM_010097	0.0478812	2.03078	up	51066.5	22190.6	10.2919	9.26987	61326.9	43072.1	48800.5	18536.2	15702.3	32333.2	9.8267	10.3804	10.6686	8.8116	9.7309	9.2671	Sparcl1	Mus musculus SPARC-like 1 (Sparcl1), mRNA [NM_010097]	chr5:104508208-104508149	GO:0007165|GO:0005509|GO:0005578|GO:0045202|GO:0005576	NM_010097	Mm.29027	13602	ENSMUST00000031249	TC1573824
NM_010135	0.0306774	2.96541	up	540.64	165.996	3.60303	2.0348	665.745	335.695	620.48	115.737	106.222	276.029	3.1964	3.336	4.2767	1.3588	2.3927	2.3529	Enah	Mus musculus enabled homolog (Drosophila) (Enah), transcript variant 1, mRNA [NM_010135]	chr1:183834635-183834576	GO:0005515|GO:0017124|GO:0030036|GO:0030054|GO:0006928|GO:0045202|GO:0030175|GO:0042995|GO:0015629|GO:0030154|GO:0005829|GO:0005737|GO:0007411|GO:0007015|GO:0005856|GO:0005522|GO:0001725|GO:0001843|GO:0007275|GO:0003779|GO:0046907|GO:0030027|GO:0007399|GO:0008154|GO:0005925	NM_010135	Mm.389224	13800		TC1707444
NM_010180	0.0406839	2.53731	up	1134.88	412.492	4.58747	3.24417	1256.82	924.747	1223.08	324.675	289.463	623.34	3.9534	4.6482	5.1608	2.7039	3.6656	3.363	Fbln1	Mus musculus fibulin 1 (Fbln1), mRNA [NM_010180]	chr15:85115550-85115609	GO:0016504|GO:0005515|GO:0010952|GO:0030198|GO:0005509|GO:0005578|GO:0005576|GO:0005604	NM_010180	Mm.297992	14114	ENSMUST00000057410	TC1585357
NM_010233	0.0360637	3.85991	up	33262.4	8118.28	9.6498	7.70123	25530	30050.3	44206.7	6173.92	4168.24	14012.7	8.5624	9.8611	10.5259	7.2255	7.8174	8.0608	Fn1	Mus musculus fibronectin 1 (Fn1), mRNA [NM_010233]	chr1:71632175-71632116	GO:0005515|GO:0008360|GO:0005578|GO:0005576|GO:0006916|GO:0001525|GO:0006953|GO:0002020|GO:0045340|GO:0005604|GO:0031012|GO:0016504|GO:0010952|GO:0016324|GO:0007160|GO:0030198|GO:0042060|GO:0007044|GO:0007155|GO:0008201	NM_010233	Mm.193099	14268	ENSMUST00000097700	TC1573616
NM_010288	0.0141735	1.96215	up	73.2943	32.5044	0.829367	-0.143067	96.4454	59.9144	63.5231	31.7547	20.8174	44.941	0.5141	0.8908	1.0832	-0.3775	0.1719	-0.2236	Gja1	Mus musculus gap junction protein, alpha 1 (Gja1), mRNA [NM_010288]	chr10:56109814-56109873	GO:0030054|GO:0008016|GO:0010232|GO:0005764|GO:0051259|GO:0007512|GO:0007507|GO:0001947|GO:0051924|GO:0005794|GO:0019904|GO:0030165|GO:0001701|GO:0045844|GO:0060174|GO:0005921|GO:0005922|GO:0002070|GO:0045121|GO:0017124|GO:0045732|GO:0008285|GO:0005886|GO:0005783|GO:0007267|GO:0048514|GO:0005741|GO:0005829|GO:0005916|GO:0005737|GO:0007154|GO:0005911|GO:0043403|GO:0009268|GO:0005243|GO:0035050|GO:…	NM_010288	Mm.378921	14609	ENSMUST00000068581	TC1573904
NM_010305	0.0141077	2.86076	up	444.02	135.97	3.45343	1.93703	492.282	379.847	459.931	136.785	91.3215	179.803	2.8658	3.5553	3.9392	1.7293	2.3051	1.7767	Gnai1	Mus musculus guanine nucleotide binding protein (G protein), alpha inhibiting 1 (Gnai1), mRNA [NM_010305]	chr5:17771136-17771077	GO:0006184|GO:0005622|GO:0007165|GO:0007186|GO:0000166|GO:0050805|GO:0003924|GO:0005624|GO:0045121|GO:0031821|GO:0004871|GO:0005525	NM_010305	Mm.254629	14677	ENSMUST00000074694
NM_010480	0.0293354	1.65649	up	6350.23	3134.89	7.1257	6.39757	10750.3	3345.53	4954.89	3606.19	1573.1	4225.39	7.3145	6.694	7.3686	6.4498	6.4116	6.3313	Hsp90aa1	Mus musculus heat shock protein 90, alpha (cytosolic), class A member 1 (Hsp90aa1), mRNA [NM_010480]	chr12:111929307-111929248	GO:0005515|GO:0006986|GO:0009986|GO:0006950|GO:0005524|GO:0042803|GO:0045429|GO:0005829|GO:0006809|GO:0031012|GO:0005622|GO:0042026|GO:0016323|GO:0010592|GO:0050790|GO:0016324|GO:0005737|GO:0000166|GO:0006457|GO:0051082|GO:0030235|GO:0001764|GO:0045585	NM_010480	Mm.341186	15519	ENSMUST00000021698	TC1573620
NM_010662	0.048687	14.3383	up	468.525	17.8277	2.65833	-1.18347	75.1494	1031.59	298.836	12.456	9.043	31.984	0.1413	4.7079	3.1258	-1.7467	-1.0514	-0.7523	Krt13	Mus musculus keratin 13 (Krt13), mRNA [NM_010662]	chr11:99980471-99980412	GO:0005882|GO:0005515|GO:0005198	NM_010662	Mm.4646	16663	ENSMUST00000007275	TC1598508
NM_010663	0.0216562	3.43561	up	1015.3	242.312	4.37117	2.5906	1952.03	501.155	592.717	141.265	138.365	447.306	4.8532	3.9551	4.3052	1.7758	2.9045	3.0915	Krt17	Mus musculus keratin 17 (Krt17), mRNA [NM_010663]	chr11:100117594-100117535	GO:0005882|GO:0005515|GO:0051798|GO:0005737|GO:0045109|GO:0030307|GO:0005198|GO:0031424|GO:0045727|GO:0002009	NM_010663	Mm.14046	16667	ENSMUST00000107407	TC1579293
NM_010730	0.0344993	3.66624	up	11041.2	2866.79	6.7561	4.8818	6172.48	18106.8	8844.27	4268.42	1427.65	2904.3	5.7332	7.6033	6.9318	5.2762	4.903	4.4662	Anxa1	Mus musculus annexin A1 (Anxa1), mRNA [NM_010730]	chr19:20449781-20449722	GO:0005515|GO:0003727|GO:0070301|GO:0005886|GO:0005634|GO:0042995|GO:0005615|GO:0042803|GO:0005544|GO:0005737|GO:0005543|GO:0003697|GO:0042127|GO:0050482|GO:0043066|GO:0004859|GO:0043065|GO:0031966|GO:0005509|GO:0031394|GO:0019834|GO:0002674|GO:0042383|GO:0043234|GO:0005929|GO:0007165|GO:0050790|GO:0007049|GO:0016020|GO:0050709|GO:0030073|GO:0007166	NM_010730	Mm.248360	16952	ENSMUST00000025561	TC1573220
NM_010771	0.0289624	1.89041	up	332.677	173.576	2.60867	1.68997	475.83	208.572	313.628	220.299	78.2293	222.2	2.7967	2.1455	2.8838	1.9773	1.4924	1.6002	Matr3	Mus musculus matrin 3 (Matr3), mRNA [NM_010771]	chr18:35750212-35750271	GO:0005622|GO:0000166|GO:0003723|GO:0008270|GO:0005634|GO:0003676|GO:0046872	NM_010771	Mm.215034	17184	ENSMUST00000041514	TC1666921
NM_010779	0.0128582	9.34871	up	359.786	30.0263	2.907	-0.317767	326.878	615.195	137.285	46.7973	16.4592	26.8225	2.2751	4.2509	2.195	0.1819	-0.167	-0.9682	Mcpt4	Mus musculus mast cell protease 4 (Mcpt4), mRNA [NM_010779]	chr14:56678648-56678589	GO:0005622|GO:0042277|GO:0016787|GO:0004252|GO:0006508|GO:0008236|GO:0008233|GO:0003824|GO:0008201	NM_010779	Mm.439684	17227	ENSMUST00000043249	TC1583116
NM_010801	0.0206788	1.60822	up	16.7109	9.2348	-1.3271	-2.01257	23.0366	15.4778	11.6182	8.6911	5	14.0133	-1.5517	-1.0619	-1.3677	-2.2469	-1.8859	-1.9049	Mlf1	Mus musculus myeloid leukemia factor 1 (Mlf1), transcript variant 2, mRNA [NM_010801]	chr3:67203684-67203743	GO:0005515|GO:0007049|GO:0005737|GO:0007275|GO:0005634|GO:0002318|GO:0003677|GO:0030154|GO:0006350	NM_010801	Mm.10414	17349	ENSMUST00000077916	TC1580827
NM_010819	0.0270386	2.5255	up	46.2907	18.1928	0.1988	-1.13777	47.4034	47.9333	43.5353	17.56	7.1626	29.8558	-0.5106	0.5689	0.5381	-1.2322	-1.3674	-0.8137	Clec4d	Mus musculus C-type lectin domain family 4, member d (Clec4d), transcript variant 1, mRNA [NM_010819]	chr6:123224788-123224847	GO:0007165|GO:0016020|GO:0005488|GO:0045087|GO:0005529|GO:0004872|GO:0016021	NM_010819	Mm.441101	17474	ENSMUST00000032240	TC1646698
NM_010824	0.0413204	1.65057	up	16.6374	8.63423	-1.34253	-2.0655	22.7394	16.4444	10.7283	10.823	5	10.0797	-1.5704	-0.9745	-1.4827	-1.9304	-1.8859	-2.3802	Mpo	Mus musculus myeloperoxidase (Mpo), nuclear gene encoding mitochondrial protein, mRNA [NM_010824]	chr11:87617840-87617899	GO:0050830|GO:0050832|GO:0005625|GO:0001878|GO:0005615|GO:0005764|GO:0046872|GO:0002679|GO:0005739|GO:0004601|GO:0019430|GO:0016491|GO:0044130|GO:0042744|GO:0030141|GO:0006979|GO:0008201|GO:0055114|GO:0002149|GO:0020037	NM_010824	Mm.4668	17523	ENSMUST00000020779	TC1573526
NM_011061	0.00778643	6.20716	up	109.012	14.9558	1.20857	-1.42537	125.871	119.957	81.2096	25.278	8.2171	11.3723	0.692	1.6428	1.2909	-0.715	-1.2892	-2.2719	Padi4	Mus musculus peptidyl arginine deiminase, type IV (Padi4), mRNA [NM_011061]	chr4:140304061-140304002	GO:0005509|GO:0005634|GO:0004668|GO:0005575|GO:0046872|GO:0006350|GO:0018101|GO:0008150|GO:0005737|GO:0016787|GO:0006464|GO:0045449|GO:0016568	NM_011061	Mm.250358	18602	ENSMUST00000026381	TC1642586
NM_011119	0.0424771	1.68884	up	106.802	58.4439	1.38817	0.632133	131.335	92.6913	96.3785	76.6288	27.1678	71.535	0.9596	1.5203	1.6846	0.8934	0.556	0.447	Pa2g4	Mus musculus proliferation-associated 2G4 (Pa2g4), mRNA [NM_011119]	chr10:127995361-127995302	GO:0005737|GO:0003700|GO:0009987|GO:0030529|GO:0006364|GO:0003723|GO:0005634|GO:0045892|GO:0003677|GO:0045449|GO:0006417|GO:0006350	NM_011119	Mm.4742	18813	ENSMUST00000026425	TC1686679
NM_011156	0.00711348	1.92137	up	590.565	279.51	3.82823	2.8861	808.581	483.96	479.153	367.168	128.313	343.048	3.5817	3.9047	3.9983	3.1539	2.7957	2.7087	Prep	Mus musculus prolyl endopeptidase (Prep), mRNA [NM_011156]	chr10:44878624-44878683	GO:0042277|GO:0005737|GO:0016787|GO:0004252|GO:0004175|GO:0006508|GO:0008236|GO:0008233|GO:0005634|GO:0019538|GO:0005829	NM_011156	Mm.37294	19072	ENSMUST00000099858	TC1574524
NM_011658	0.00850061	5.22477	up	43.6406	7.847	0.0904333	-2.29493	50.0818	32.8615	47.9786	5	5	13.541	-0.4313	0.0243	0.6783	-3.0445	-1.8859	-1.9544	Twist1	Mus musculus twist homolog 1 (Drosophila) (Twist1), mRNA [NM_011658]	chr12:34644411-34644470	GO:0035137|GO:0003700|GO:0046982|GO:0001843|GO:0006915|GO:0070888|GO:0005634|GO:0007275|GO:0000122|GO:0030326|GO:0003677|GO:0042803|GO:0030154|GO:0045843|GO:0006350|GO:0060363|GO:0007517|GO:0045944|GO:0030528|GO:0045596|GO:0035115|GO:0001764|GO:0045449	NM_011658	Mm.3280	22160	ENSMUST00000049089	TC1582686
NM_011712	0.0234033	3.18178	up	388.422	78.3503	2.79587	1.12603	838.185	138.965	188.115	81.1192	48.751	105.181	3.6336	2.1046	2.6494	0.9755	1.3995	1.0031	Wbp5	Mus musculus WW domain binding protein 5 (Wbp5), mRNA [NM_011712]	chrX:132781608-132781667	GO:0008150|GO:0050699|GO:0005575	NM_011712	Mm.512	22381	ENSMUST00000048687	TC1572494
NM_011856	0.0439948	4.5932	up	104.007	21.1271	1.3291	-0.8704	72.2535	123.028	116.739	12.2925	14.5944	36.4943	0.0974	1.9288	1.9611	-1.7467	-0.3405	-0.524	Odz2	Mus musculus odd Oz/ten-m homolog 2 (Drosophila) (Odz2), mRNA [NM_011856]	chr11:35821596-35821537	GO:0008150|GO:0007165|GO:0003674|GO:0016020|GO:0005887|GO:0016021	NM_011856	Mm.439889	23964	ENSMUST00000057207	TC1581934
NM_011883	0.0303115	1.66309	up	48.7608	26.351	0.2122	-0.521667	67.1132	32.4207	46.7484	31.2671	12.1265	35.6594	-0.009	0.0048	0.6408	-0.3999	-0.6077	-0.5574	Rnf13	Mus musculus ring finger protein 13 (Rnf13), transcript variant 2, mRNA [NM_011883]	chr3:57637079-57637138	GO:0005515|GO:0008270|GO:0005634|GO:0046872	NM_011883	Mm.274360	24017		TC1592721
NM_011915	0.0340487	7.90154	up	149.483	13.8292	1.3935	-1.58863	208.852	212.917	26.6784	24.4687	5	12.0189	1.6288	2.7201	-0.1684	-0.7536	-1.8859	-2.1264	Wif1	Mus musculus Wnt inhibitory factor 1 (Wif1), mRNA [NM_011915]	chr10:120537079-120537138	GO:0017147|GO:0016310|GO:0030178|GO:0007275|GO:0005576|GO:0004713|GO:0016055	NM_011915	Mm.32831	24117	ENSMUST00000020439	TC1595629
NM_013654	0.00107224	3.78904	up	141.162	34.7678	1.74113	-0.1807	199.432	94.8942	129.159	34.2637	14.4157	55.6241	1.5622	1.5542	2.107	-0.2678	-0.3583	0.084	Ccl7	Mus musculus chemokine (C-C motif) ligand 7 (Ccl7), mRNA [NM_013654]	chr11:81860656-81860715	GO:0008009|GO:0006955|GO:0006954|GO:0006935|GO:0005576|GO:0008201|GO:0005615|GO:0005125	NM_013654	Mm.341574	20306	ENSMUST00000021011	TC1632498
NM_013749	0.00175086	2.51513	up	477.107	180.009	3.50207	2.17143	686.975	372.477	371.868	197.611	67.2513	275.166	3.3466	3.527	3.6326	2.2601	1.8637	2.3905	Tnfrsf12a	Mus musculus tumor necrosis factor receptor superfamily, member 12a (Tnfrsf12a), transcript variant 1, mRNA [NM_013749]	chr17:23812805-23812746	GO:0005515|GO:0008219|GO:0005886|GO:0009986|GO:0045773|GO:0006915|GO:0007275|GO:0001525|GO:0001726|GO:0030154|GO:0006931|GO:0007165|GO:0016020|GO:0004872|GO:0016021|GO:0007155	NM_013749	Mm.28518	27279	ENSMUST00000024698	TC1622487
NM_013751	0.0488258	4.64797	up	196.295	42.0394	2.26847	0.0518667	157.473	208.161	223.251	18.9243	30.8377	76.3563	1.2214	2.6875	2.8965	-1.1243	0.7388	0.5411	Hrasls	Mus musculus HRAS-like suppressor (Hrasls), mRNA [NM_013751]	chr16:29230423-29230482	GO:0003674|GO:0005737|GO:0005641|GO:0007265|GO:0001558	NM_013751	Mm.103650	27281	ENSMUST00000089824	TC1582436
NM_013822	0.0022492	3.24099	up	117.492	33.4159	1.50477	-0.191667	146.987	122.339	83.1483	39.7784	14.7737	45.6956	1.122	1.9207	1.4716	-0.0525	-0.3229	-0.1996	Jag1	Mus musculus jagged 1 (Jag1), mRNA [NM_013822]	chr2:136907492-136907433	GO:0045747|GO:0005515|GO:0048839|GO:0005886|GO:0042491|GO:0002011|GO:0005509|GO:0005112|GO:0007275|GO:0007154|GO:0045639|GO:0007219|GO:0016020|GO:0042127|GO:0009887|GO:0045596|GO:0016021	NM_013822	Mm.22398	16449	ENSMUST00000028735	TC1578527
NM_013885	0.0446536	1.73773	up	748.909	288.629	3.0883	2.2911	899.817	529.851	817.058	366.082	153.575	346.228	2.8109	2.8248	3.6292	2.1884	2.3772	2.3077	Clic4	Mus musculus chloride intracellular channel 4 (mitochondrial) (Clic4), nuclear gene encoding mitochondrial protein, mRNA [NM_013885]	chr4:134772957-134772898	GO:0005515|GO:0006821|GO:0005244|GO:0005886|GO:0005247|GO:0034707|GO:0005634|GO:0031410|GO:0032403|GO:0005254|GO:0005739|GO:0044070|GO:0005737|GO:0034220|GO:0016020|GO:0030216|GO:0006810|GO:0034765|GO:0016021|GO:0005216|GO:0006811	NM_013885	Mm.257765	29876	ENSMUST00000037099	TC1573258
NM_016768	0.00300675	2.59308	up	952.764	326.709	4.48377	3.1091	1419.35	682.933	756.013	271.753	178.451	529.923	4.3935	4.4016	4.6562	2.7197	3.2716	3.336	Pbx3	Mus musculus pre B-cell leukemia transcription factor 3 (Pbx3), mRNA [NM_016768]	chr2:34027540-34027481	GO:0005515|GO:0005667|GO:0008344|GO:0006355|GO:0003700|GO:0007585|GO:0005634|GO:0003677|GO:0021516|GO:0006350|GO:0043565|GO:0002087|GO:0048666|GO:0030528|GO:0045449	NM_016768	Mm.239941	18516	ENSMUST00000040638	TC1579634
NM_016853	0.0397847	4.1978	up	261.821	60.078	2.68617	0.616533	295.167	276.853	213.443	27.4023	52.3763	100.455	2.1278	3.099	2.8317	-0.5902	1.503	0.9368	Stac	Mus musculus src homology three (SH3) and cysteine rich domain (Stac), mRNA [NM_016853]	chr9:111464021-111463962	GO:0034605|GO:0005737|GO:0023034|GO:0046872	NM_016853	Mm.1414	20840	ENSMUST00000098332	TC1584328
NM_019428	0.038646	2.18727	up	28.0407	11.7419	-0.5933	-1.72243	34.469	16.8506	32.8026	12.7126	5	17.5131	-0.9703	-0.9393	0.1297	-1.6982	-1.8859	-1.5832	Rpp30	Mus musculus ribonuclease P/MRP 30 subunit (human) (Rpp30), mRNA [NM_019428]	chr19:36168886-36168945	GO:0008150|GO:0003674|GO:0016787|GO:0004526|GO:0005634|GO:0004540|GO:0005575|GO:0003824|GO:0008033	NM_019428	Mm.277891	54364	ENSMUST00000025714	TC1674202
NM_019718	0.00478954	2.48268	up	54.5941	20.674	0.380433	-0.931467	76.8603	40.1132	46.8087	17.655	9.3193	35.0476	0.1866	0.312	0.6427	-1.2244	-0.9876	-0.5824	Arl3	Mus musculus ADP-ribosylation factor-like 3 (Arl3), mRNA [NM_019718]	chr19:46626096-46617997	GO:0005794|GO:0007264|GO:0005634|GO:0005525|GO:0046872|GO:0005622|GO:0005737|GO:0007049|GO:0000166|GO:0016020|GO:0005856|GO:0019003|GO:0051301	NM_019718	Mm.22085	56350	ENSMUST00000026009	TC1611162
NM_019819	0.0162816	2.10969	up	79.6307	36.334	0.947533	-0.1295	104.065	61.5236	73.3035	46.9999	13.3703	48.6318	0.6238	0.929	1.2898	0.1882	-0.4669	-0.1098	Dusp14	Mus musculus dual specificity phosphatase 14 (Dusp14), mRNA [NM_019819]	chr11:83861975-83861916	GO:0016791|GO:0005737|GO:0006470|GO:0016787|GO:0016311|GO:0005634|GO:0004721|GO:0008138|GO:0017017|GO:0004725	NM_019819	Mm.240885	56405	ENSMUST00000108101	TC1577614
NM_019874	0.0118883	2.28712	up	2006.25	782.353	5.61693	4.4234	2420.08	1593.53	2005.15	902.457	432.834	1011.77	5.1633	5.624	6.0635	4.4513	4.5498	4.2691	Dnajb5	Mus musculus DnaJ (Hsp40) homolog, subfamily B, member 5 (Dnajb5), mRNA [NM_019874]	chr4:42971494-42971553	GO:0005515|GO:0006457|GO:0031072|GO:0005634|GO:0051082|GO:0000122|GO:0005829	NM_019874	Mm.20437	56323	ENSMUST00000107973	TC1602606
NM_021312	0.029705	1.75702	up	119.755	63.9914	1.55273	0.7396	147.557	102.818	108.889	60.8407	30.3792	100.754	1.1276	1.6699	1.8607	0.5605	0.7172	0.9411	Wdr12	Mus musculus WD repeat domain 12 (Wdr12), mRNA [NM_021312]	chr1:60134598-60134539	GO:0005515|GO:0007219|GO:0042254|GO:0006364|GO:0005634	NM_021312	Mm.281079	57750	ENSMUST00000027173	TC1575445
NM_021336	0.0273651	1.86021	up	869.486	433.269	4.22897	3.3335	1363.19	609.861	635.409	649.972	185.801	464.034	4.306	4.0995	4.2814	3.8341	3.1718	2.9946	Snrpa1	Mus musculus small nuclear ribonucleoprotein polypeptide A' (Snrpa1), mRNA [NM_021336]	chr7:73219414-73219473	GO:0008380|GO:0006397|GO:0008150|GO:0003674|GO:0030529|GO:0003723|GO:0005681|GO:0005634|GO:0005575	NM_021336	Mm.22362	68981		TC1650972
NM_021496	0.0247436	1.99326	up	67.4252	30.7001	0.699267	-0.295867	85.2954	46.7612	70.2191	37.8684	14.2987	39.9332	0.3368	0.5332	1.2278	-0.1235	-0.37	-0.3941	Pvrl3	Mus musculus poliovirus receptor-related 3 (Pvrl3), transcript variant beta, mRNA [NM_021496]	chr16:46454836-46454777	GO:0005515|GO:0005886|GO:0060042|GO:0042803|GO:0009566|GO:0043296|GO:0016337|GO:0005913|GO:0002089|GO:0016020|GO:0005911|GO:0016021|GO:0007155|GO:0007156	NM_021496	Mm.328072	58998	ENSMUST00000149901	TC1601155
NM_021536	0.0190879	1.63327	up	21.8345	12.5442	-0.929933	-1.6377	29.9637	17.7231	17.8166	15.5062	5	17.1264	-1.1724	-0.8665	-0.7509	-1.4117	-1.8859	-1.6155	Rhot1	Mus musculus ras homolog gene family, member T1 (Rhot1), transcript variant 1, mRNA [NM_021536]	chr11:80080312-80080371	GO:0007264|GO:0005509|GO:0005741|GO:0005525|GO:0005622|GO:0005739|GO:0003674|GO:0008150|GO:0000166|GO:0016020|GO:0016787|GO:0047497|GO:0016021	NM_021536	Mm.261491	59040	ENSMUST00000092857	TC1573005
NM_021710	0.0498813	1.62304	up	66.0816	35.9725	0.672967	-0.0257333	84.9929	47.3108	65.941	41.8306	19.427	46.6598	0.3317	0.5501	1.1371	0.0201	0.0722	-0.1695	Ap4s1	Mus musculus adaptor-related protein complex AP-4, sigma 1 (Ap4s1), mRNA [NM_021710]	chr12:52817946-52818005	GO:0005802|GO:0005515|GO:0005905|GO:0005794|GO:0016020|GO:0008565|GO:0006810|GO:0016192|GO:0015031|GO:0006886	NM_021710	Mm.386749	11782	ENSMUST00000021338	TC1594430
NM_021788	0.015812	1.80238	up	179.622	91.4542	2.12697	1.27707	232.491	156.967	149.41	84.6796	47.1888	142.494	1.7835	2.2803	2.3171	1.0375	1.3525	1.4412	Sap30	Mus musculus sin3 associated polypeptide (Sap30), mRNA [NM_021788]	chr8:59963869-59961819	GO:0005515|GO:0016580|GO:0005634|GO:0000122|GO:0003677|GO:0046872|GO:0045449|GO:0006350	NM_021788	Mm.118	60406	ENSMUST00000034022	TC1578944
NM_021883	0.0225492	3.52804	up	26.2541	5.28903	-0.875433	-2.6943	49.4509	13.9415	15.3699	5	5.3086	5.5585	-0.4496	-1.2127	-0.964	-3.0445	-1.7995	-3.2389	Tmod1	Mus musculus tropomodulin 1 (Tmod1), mRNA [NM_021883]	chr4:46127384-46127441	GO:0005737|GO:0016020|GO:0030239|GO:0030863|GO:0005634|GO:0003779|GO:0030241|GO:0030016|GO:0005856|GO:0005523	NM_021883	Mm.249594	21916	ENSMUST00000030012	TC1581963
NM_022563	0.0364681	3.23769	up	550.71	174.668	2.09127	0.3963	384.908	437.799	829.423	103.927	169.53	250.548	1.4629	2.1076	2.7033	-0.2872	1.1451	0.331	Ddr2	Mus musculus discoidin domain receptor family, member 2 (Ddr2), mRNA [NM_022563]	chr1:171914613-171914554	GO:0005515|GO:0008284|GO:0005518|GO:0005524|GO:0007165|GO:0016324|GO:0004672|GO:0016020|GO:0000166|GO:0016301|GO:0004872|GO:0006468|GO:0016021|GO:0004713|GO:0004714|GO:0007155|GO:0007169|GO:0016740	NM_022563	Mm.229249	18214	ENSMUST00000027985	TC1581241
NM_023476	0.0454769	2.0484	up	925.567	411.639	3.99593	2.96143	984.875	748.974	1042.85	403.372	231.259	600.286	3.397	4.0057	4.5851	2.741	3.0921	3.0512	Tinagl1	Mus musculus tubulointerstitial nephritis antigen-like 1 (Tinagl1), transcript variant 1, mRNA [NM_023476]	chr4:129843103-129843044	GO:0004197|GO:0007165|GO:0006955|GO:0005737|GO:0043236|GO:0006508|GO:0030247|GO:0005576|GO:0008234|GO:0005575|GO:0005044	NM_023476	Mm.15801	94242	ENSMUST00000061267	TC1596091
NM_023579	0.0358314	1.82134	up	488.843	234.862	3.1585	2.2935	600.988	404.523	461.017	323.086	111.901	269.6	2.7597	3.1812	3.5346	2.6144	2.1976	2.0685	Ipo5	Mus musculus importin 5 (Ipo5), mRNA [NM_023579]	chr14:121347045-121347104	GO:0005515|GO:0005737|GO:0005488|GO:0008565|GO:0006810|GO:0005634|GO:0015031|GO:0006886	NM_023579	Mm.221452	70572	ENSMUST00000032898	TC1605950
NM_025351	0.0308186	1.79034	up	253.901	123.045	2.5966	1.75637	361.37	201.61	198.723	170.811	70.8395	127.485	2.4198	2.6414	2.7286	2.0498	1.9387	1.2806	Chchd6	Mus musculus coiled-coil-helix-coiled-coil-helix domain containing 6 (Chchd6), transcript variant 1, mRNA [NM_025351]	chr6:89333213-89333154	GO:0008150|GO:0003674|GO:0005575	NM_025351	Mm.20313	66098	ENSMUST00000032172	TC1660643
NM_025431	0.0297017	1.76235	up	182.868	110.978	1.368	0.5505	239.113	153.553	155.938	136.819	57.3836	138.733	1.8129	1.0601	1.231	0.7403	0.4759	0.4353	Llph	Mus musculus LLP homolog, long-term synaptic facilitation (Aplysia) (Llph), mRNA [NM_025431]	chr10:119668573-119668632	GO:0008150|GO:0003674|GO:0005575	NM_025431	Mm.291755	66225	ENSMUST00000020444	TC1619846
NM_025468	0.0148359	1.59126	up	190.47	106.708	2.12867	1.4585	301.779	128.178	141.455	136.852	43.3743	139.897	2.1598	1.988	2.2382	1.73	1.2309	1.4146	Sec11c	Mus musculus SEC11 homolog C (S. cerevisiae) (Sec11c), mRNA [NM_025468]	chr18:65972442-65974524	GO:0008150|GO:0005792|GO:0003674|GO:0016787|GO:0016020|GO:0005783|GO:0006508|GO:0008236|GO:0008233|GO:0016021|GO:0005575|GO:0006465	NM_025468	Mm.27800	66286	ENSMUST00000025394	TC1761969
NM_025614	0.0306752	1.72536	up	170.801	83.8048	2.00043	1.21353	247.146	107.49	157.766	101.046	48.4435	101.925	1.8717	1.734	2.3956	1.2924	1.3904	0.9578	Rwdd1	Mus musculus RWD domain containing 1 (Rwdd1), mRNA [NM_025614]	chr10:33728859-33728800	GO:0008150|GO:0003674|GO:0005575	NM_025614	Mm.28528	66521	ENSMUST00000019917	NP515148
NM_025814	0.0437108	1.54057	up	944.059	555.16	4.5041	3.88063	1292.48	804.3	735.394	763.273	261.368	640.838	4.2584	4.6376	4.6163	4.2096	3.8221	3.6102	Serbp1	Mus musculus serpine1 mRNA binding protein 1 (Serbp1), transcript variant 1, mRNA [NM_025814]	chr6:67227885-67231653	GO:0003674|GO:0005737|GO:0005886|GO:0003723|GO:0005634|GO:0045767	NM_025814	Mm.240490	66870	ENSMUST00000042990	TC1763486
NM_025840	0.0204057	1.7415	up	358.993	185.629	3.13177	2.33143	452.961	320.941	303.078	227.911	96.0905	232.885	2.7457	3.3121	3.3375	2.4659	2.3785	2.1499	Bzw2	Mus musculus basic leucine zipper and W2 domains 2 (Bzw2), mRNA [NM_025840]	chr12:36836300-36834179	GO:0005515|GO:0008150|GO:0005488|GO:0007275|GO:0005575|GO:0030154|GO:0007399	NM_025840	Mm.288669	66912	ENSMUST00000020856	TC1572149
NM_025866	0.0321253	2.4832	up	838.501	314.251	4.35797	3.04577	856.063	1001.22	658.222	422.567	140.352	379.835	3.664	4.9535	4.4564	3.3566	2.9251	2.8556	Cdca7	Mus musculus cell division cycle associated 7 (Cdca7), mRNA [NM_025866]	chr2:72324849-72324908	GO:0003674|GO:0042127|GO:0005634|GO:0045449|GO:0051301|GO:0006350	NM_025866	Mm.270676	66953	ENSMUST00000069280	TC1768590
NM_025935	0.0170284	1.67079	up	61.431	32.9704	0.534833	-0.2057	90.4929	45.8548	47.9453	45.2204	14.8489	38.8418	0.4222	0.505	0.6773	0.1325	-0.3155	-0.4341	Tbc1d7	Mus musculus TBC1 domain family, member 7 (Tbc1d7), mRNA [NM_025935]	chr13:43248504-43248445	GO:0005622|GO:0008150|GO:0003674|GO:0032313|GO:0005575|GO:0005097|GO:0005096	NM_025935	Mm.269213	67046	ENSMUST00000021797	TC1673115
NM_025936	0.0190054	2.04094	up	21.8296	9.77713	-0.9029	-1.93213	26.0301	17.5482	21.9106	10.1557	5	14.1757	-1.3754	-0.8808	-0.4525	-2.0222	-1.8859	-1.8883	Rars	Mus musculus arginyl-tRNA synthetase (Rars), mRNA [NM_025936]	chr11:35634605-35633429	GO:0000049|GO:0016874|GO:0004814|GO:0005524|GO:0006412|GO:0004812|GO:0017101|GO:0006418|GO:0005739|GO:0005737|GO:0000166|GO:0034618|GO:0006420	NM_025936	Mm.284906	104458	ENSMUST00000018992	TC1687690
NM_025975	0.0214505	2.26619	up	258.419	93.7794	2.57263	1.39237	389.298	149.89	236.07	83.6761	65.3792	132.283	2.5272	2.2137	2.977	1.0203	1.8229	1.3339	Dynlt3	Mus musculus dynein light chain Tctex-type 3 (Dynlt3), mRNA [NM_025975]	chrX:9231994-9231935	GO:0005874|GO:0005634|GO:0042802|GO:0007346|GO:0003774|GO:0005737|GO:0007049|GO:0007067|GO:0030286|GO:0006810|GO:0000776|GO:0005868|GO:0051301	NM_025975	Mm.29150	67117	ENSMUST00000033519	TC1572808
NM_026023	0.0295275	1.93321	up	31.0394	12.2799	-0.6882	-1.6392	61.0969	16.6156	15.4056	14.8853	5.3578	16.5965	-0.1445	-0.9595	-0.9606	-1.4706	-1.7862	-1.6608	Nudcd2	Mus musculus NudC domain containing 2 (Nudcd2), mRNA [NM_026023]	chr11:40552833-40552892	GO:0008150|GO:0003674|GO:0005575	NM_026023	Mm.276504	52653	ENSMUST00000020578	TC1775693
NM_026142	0.0437245	1.87432	up	107.948	51.1094	1.4053	0.498933	125.991	110.585	87.2676	47.8942	32.1818	73.2523	0.8996	1.775	1.5413	0.2153	0.8003	0.4812	3632451O06Rik	Mus musculus RIKEN cDNA 3632451O06 gene (3632451O06Rik), mRNA [NM_026142]	chr14:50301767-50301708	GO:0008150|GO:0003674|GO:0016020|GO:0016021|GO:0005575	NM_026142	Mm.318710	67419	ENSMUST00000118129	TC1579768
NM_026148	0.0221033	1.89706	up	678.055	434.408	2.20387	1.2801	711.143	643.938	679.084	518.209	235.703	549.312	2.457	2.37	1.7846	1.4549	1.3859	0.9995	Lims1	Mus musculus LIM and senescent cell antigen-like domains 1 (Lims1), mRNA [NM_026148]	chr10:57884263-57884322	GO:0005515|GO:0030054|GO:0005886|GO:0043009|GO:0051291|GO:0046872|GO:0043234|GO:0016337|GO:0007163|GO:0007160|GO:0016020|GO:0008270|GO:0005925	NM_026148	Mm.57734	110829	ENSMUST00000105468	TC1699293
NM_026242	0.00497626	1.69784	up	2500.29	1571.87	3.18197	2.41827	3437.19	1994.08	2069.61	2125.68	926.641	1663.28	2.968	3.258	3.3199	2.5766	2.3791	2.2991	Mrfap1	Mus musculus Morf4 family associated protein 1 (Mrfap1), mRNA [NM_026242]	chr5:37186238-37186179	GO:0005515|GO:0008150|GO:0005737|GO:0005634|GO:0005575	NM_026242	Mm.477721	67568	ENSMUST00000068795	TC1621428
NM_026276	0.0138024	1.56287	up	126.656	70.4292	1.39983	0.755633	194.253	93.3358	92.3801	101.096	32.5948	77.5965	1.2721	1.4219	1.5055	1.002	0.7392	0.5257	Aasdhppt	Mus musculus aminoadipate-semialdehyde dehydrogenase-phosphopantetheinyl transferase (Aasdhppt), mRNA [NM_026276]	chr9:4295343-4295284	GO:0008150|GO:0003674|GO:0005737|GO:0000287|GO:0009059|GO:0005575|GO:0008897|GO:0046872|GO:0016740	NM_026276	Mm.33970	67618		TC1619823
NM_026352	0.000656452	1.63444	up	466.359	332.19	2.4838	1.775	565.544	416.293	417.24	382.08	183.761	430.728	2.4963	2.4362	2.5189	1.9114	1.7303	1.6833	Ppid	Mus musculus peptidylprolyl isomerase D (cyclophilin D) (Ppid), mRNA [NM_026352]	chr3:79401751-79402728	GO:0042277|GO:0008150|GO:0005737|GO:0006457|GO:0005488|GO:0003755|GO:0005528|GO:0005575|GO:0016853	NM_026352	Mm.295252	67738	ENSMUST00000029382	TC1706999
NM_026361	0.0280398	1.68557	up	359.343	197.139	3.13777	2.38453	444.273	318.424	315.331	237.834	91.3097	262.272	2.7178	3.3008	3.3947	2.5274	2.3049	2.3213	Pkp4	Mus musculus plakophilin 4 (Pkp4), transcript variant 1, mRNA [NM_026361]	chr2:59192592-59192651	GO:0030054|GO:0005488|GO:0007155	NM_026361	Mm.260938	227937	ENSMUST00000112577	TC1585379
NM_026393	0.0318029	1.50699	up	242.614	134.839	2.16867	1.577	348.498	189.251	190.093	166.213	71.6823	166.622	1.8808	2.2606	2.3646	1.6462	1.7209	1.3639	Nmral1	Mus musculus NmrA-like family domain containing 1 (Nmral1), mRNA [NM_026393]	chr16:4711429-4711370	GO:0008150|GO:0003674|GO:0005737|GO:0005488|GO:0008152|GO:0005634|GO:0005575|GO:0003824	NM_026393	Mm.372705	67824	ENSMUST00000079130	TC1585336
NM_026516	0.0391044	1.6047	up	21.1562	12.4304	-0.9722	-1.6545	27.4714	20.9198	15.0774	14.0831	5	18.208	-1.2977	-0.6272	-0.9917	-1.5505	-1.8859	-1.5271	Tmem178	Mus musculus transmembrane protein 178 (Tmem178), mRNA [NM_026516]	chr17:81400832-81400891	GO:0008150|GO:0003674|GO:0016020|GO:0005198|GO:0016021|GO:0005923|GO:0005575	NM_026516	Mm.357108	68027	ENSMUST00000025092	TC1584918
NM_026582	0.0198781	1.76431	up	780.522	419.144	4.23923	3.42013	1038.78	644.078	658.709	532.541	164.399	560.492	3.9431	4.3171	4.4575	3.6903	3.1532	3.4169	Wls	Mus musculus wntless homolog (Drosophila) (Wls), mRNA [NM_026582]	chr3:159597867-159597926	GO:0005515|GO:0017147|GO:0005794|GO:0001707|GO:0016020|GO:0009948|GO:0007275|GO:0031410|GO:0016021|GO:0016055	NM_026582	Mm.6766	68151	ENSMUST00000068952	TC1772004
NM_026612	0.00941946	2.17056	up	1018	370.909	4.44773	3.32967	1836.81	594.706	622.477	496.784	193.925	422.017	4.7654	4.202	4.3758	3.59	3.3915	3.0075	Ndufb2	Mus musculus NADH dehydrogenase (ubiquinone) 1 beta subcomplex, 2 (Ndufb2), nuclear gene encoding mitochondrial protein, mRNA [NM_026612]	chr6:39549396-39549455	GO:0005739|GO:0008150|GO:0003674|GO:0016020|GO:0070469|GO:0006810|GO:0005743|GO:0022900	NM_026612	Mm.29415	68198	ENSMUST00000119379	TC1576885
NM_026620	0.0109568	1.55628	up	224.255	125.844	2.38423	1.74613	340.573	181.958	150.235	164.304	59.9718	153.257	2.3343	2.4934	2.325	1.9938	1.6984	1.5462	Fam98b	Mus musculus family with sequence similarity 98, member B (Fam98b), mRNA [NM_026620]	chr2:117097030-117097089		NM_026620	Mm.219389	68215	ENSMUST00000028825	TC1585373
NM_026883	0.0302104	1.58931	up	728.562	411.338	4.1461	3.4777	937.789	578.076	669.822	470.323	213.875	549.817	3.7956	4.1611	4.4816	3.5111	3.5328	3.3892	1500011H22Rik	Mus musculus RIKEN cDNA 1500011H22 gene (1500011H22Rik), mRNA [NM_026883]	chr5:122814682-122814623	GO:0008150|GO:0003674|GO:0005575	NM_026883	Mm.474469	68948	ENSMUST00000031419	TC1577976
NM_027014	0.0492219	1.73167	up	168.376	84.8335	1.91473	1.12257	278.973	127.751	98.4056	128.886	35.5903	90.0243	2.0464	1.9832	1.7146	1.6435	0.9456	0.7786	Gins1	Mus musculus GINS complex subunit 1 (Psf1 homolog) (Gins1), transcript variant 1, mRNA [NM_027014]	chr2:150756868-150756927	GO:0006260|GO:0005515|GO:0005737|GO:0001833|GO:0005634	NM_027014	Mm.271603	69270	ENSMUST00000028948	TC1582091
NM_027164	0.0203927	2.26456	up	28.4831	11.4803	-0.5063	-1.68553	31.941	27.7623	25.7461	14.8054	5.9195	13.7161	-1.0802	-0.219	-0.2197	-1.4784	-1.6424	-1.9358	Lrrc27	Mus musculus leucine rich repeat containing 27 (Lrrc27), transcript variant 1, mRNA [NM_027164]	chr7:146428550-146428609	GO:0005515|GO:0008150|GO:0003674|GO:0005575	NM_027164	Mm.17757	76612	ENSMUST00000016124	TC1669106
NM_027395	0.0324422	1.68541	up	44.2919	24.6086	0.0146667	-0.738433	71.3919	30.2816	31.2022	29.1186	8.0772	36.63	0.0801	-0.0936	0.0575	-0.5026	-1.194	-0.5187	Basp1	Mus musculus brain abundant, membrane attached signal protein 1 (Basp1), mRNA [NM_027395]	chr15:25294187-25294128	GO:0005737|GO:0032582|GO:0016607|GO:0016020|GO:0005886|GO:0003714|GO:0010843|GO:0005634|GO:0042995	NM_027395	Mm.29586	70350	ENSMUST00000058845	TC1694667
NM_027448	0.03609	1.60147	up	47.9015	27.8976	0.214233	-0.465167	60.7903	47.6419	35.2723	30.8435	12.0975	40.7517	-0.1518	0.5601	0.2344	-0.4195	-0.6112	-0.3648	Lca5	Mus musculus Leber congenital amaurosis 5 (human) (Lca5), transcript variant 2, mRNA [NM_027448]	chr9:83287664-83287605	GO:0008150|GO:0005929|GO:0003674|GO:0005737|GO:0006810|GO:0042995|GO:0005575|GO:0015031|GO:0005856	NM_027448	Mm.199698	75782	ENSMUST00000034791	TC1580683
NM_027460	0.0498327	1.82593	up	259.831	137.642	1.72693	0.8583	293.313	245.618	240.561	172.878	79.3041	160.743	1.1382	1.9443	2.0983	0.7921	1.0456	0.7372	Slc25a33	Mus musculus solute carrier family 25, member 33 (Slc25a33), mRNA [NM_027460]	chr4:149126565-149123432	GO:0005739|GO:0016020|GO:0005488|GO:0006810|GO:0005743|GO:0016021|GO:0055085	NM_027460	Mm.41877	70556	ENSMUST00000030833	TC1580030
NM_027592	0.0181062	1.5446	up	205.36	120.557	2.29423	1.667	289.389	164.431	162.26	156.238	54.2238	151.208	2.0993	2.3473	2.4361	1.9212	1.553	1.5268	Taf9	Mus musculus TAF9 RNA polymerase II, TATA box binding protein (TBP)-associated factor (Taf9), transcript variant 2, mRNA [NM_027592]	chr13:101435915-101435974	GO:0006352|GO:0005669|GO:0005634|GO:0010552|GO:0004017|GO:0003677|GO:0005524|GO:0006350|GO:0016310|GO:0000166|GO:0016301|GO:0046939|GO:0016740|GO:0045449	NM_027592	Mm.301148	108143	ENSMUST00000022135	TC1581891
NM_027741	0.0281237	1.60885	up	40.6481	22.3	-0.236233	-0.922267	55.8995	28.4549	37.5898	19.6001	9.6482	37.6518	-0.2868	-0.3727	-0.0492	-1.0737	-1.1281	-0.565	Mro	Mus musculus maestro (Mro), mRNA [NM_027741]	chr18:74037085-74037144	GO:0008150|GO:0003674|GO:0005488|GO:0005730|GO:0005634	NM_027741	Mm.126220	71263	ENSMUST00000120033	TC1590803
NM_027810	0.011002	2.17764	up	49.5171	23.5837	0.218333	-0.904433	60.4141	41.5875	46.5496	28.9229	10.9326	30.8955	-0.183	0.3079	0.5301	-0.6349	-1.0089	-1.0695	Bbs7	Mus musculus Bardet-Biedl syndrome 7 (human) (Bbs7), mRNA [NM_027810]	chr3:36474276-36474217	GO:0008150|GO:0005929|GO:0003674|GO:0005737|GO:0016020|GO:0005886|GO:0045444|GO:0042995|GO:0005575	NM_027810	Mm.286187	71492	ENSMUST00000040148	TC1579121
NM_027892	0.0167764	1.72895	up	3394.68	1984.83	5.31113	4.52123	4713.96	3086.27	2383.82	2134.56	1737.39	2082.55	5.2767	5.2479	5.4088	4.4084	4.8984	4.2569	Ppp1r12a	Mus musculus protein phosphatase 1, regulatory (inhibitor) subunit 12A (Ppp1r12a), mRNA [NM_027892]	chr10:107714572-107714631	GO:0005737|GO:0006470|GO:0016311|GO:0004721|GO:0046822	NM_027892	Mm.422959	17931	ENSMUST00000070663	TC1624742
NM_028077	0.0355626	1.61381	up	151.98	84.2356	1.88257	1.1921	198.051	120.862	137.028	80.1717	47.6631	124.872	1.5522	1.9032	2.1923	0.9586	1.367	1.2507	1810055G02Rik	Mus musculus RIKEN cDNA 1810055G02 gene (1810055G02Rik), mRNA [NM_028077]	chr19:3717691-3717750	GO:0008150|GO:0003674|GO:0016020|GO:0016021|GO:0005575	NM_028077	Mm.23780	72056	ENSMUST00000039048	TC1581320
NM_028186	0.0194668	2.48837	up	652.77	270.77	3.6999	2.3847	893.868	551.025	513.418	184.341	143.274	484.696	3.3172	3.8031	3.9794	1.8243	2.7668	2.563	Nkd2	Mus musculus naked cuticle 2 homolog (Drosophila) (Nkd2), mRNA [NM_028186]	chr13:73957640-73957581	GO:0005737|GO:0016020|GO:0005886|GO:0006810|GO:0031410|GO:0016055|GO:0006887	NM_028186	Mm.45506	72293	ENSMUST00000118096	TC1578166
NM_028284	0.0357858	1.62736	up	55.7789	30.3701	0.159833	-0.5427	71.026	50.1584	46.1523	37.9635	15.7468	37.4001	-0.2524	0.2759	0.456	-0.5713	-0.3993	-0.6575	Bbs5	Mus musculus Bardet-Biedl syndrome 5 (human) (Bbs5), mRNA [NM_028284]	chr2:69501119-69501178	GO:0008150|GO:0005929|GO:0003674|GO:0005737|GO:0016020|GO:0005886|GO:0042995|GO:0005932|GO:0005856	NM_028284	Mm.252136	72569	ENSMUST00000134659	TC1700898
NM_028333	0.0226697	4.60074	up	106.914	26.0575	1.37373	-0.828133	139.058	82.8205	98.8627	11.0281	11.6897	55.4546	1.042	1.3579	1.7213	-1.9033	-0.6607	0.0796	Angptl1	Mus musculus angiopoietin-like 1 (Angptl1), mRNA [NM_028333]	chr1:158788711-158790554	GO:0007165|GO:0005102|GO:0005576|GO:0007169|GO:0005615	NM_028333	Mm.389206	72713	ENSMUST00000027885	TC1584872
NM_028355	0.0347001	1.8111	up	147.478	64.8637	1.61283	0.755967	277.035	91.7738	73.6265	87.007	27.7319	79.8523	2.0364	1.506	1.2961	1.0766	0.5856	0.6057	Tmem48	Mus musculus transmembrane protein 48 (Tmem48), mRNA [NM_028355]	chr4:107086727-107086786	GO:0005515|GO:0008150|GO:0016020|GO:0005643|GO:0006810|GO:0005634|GO:0051028|GO:0016021|GO:0005575|GO:0015031|GO:0055085	NM_028355	Mm.28478	72787	ENSMUST00000139560	TC1574588
NM_028390	0.00771571	3.17062	up	214.959	63.4968	2.37807	0.7133	270.373	219.969	154.536	95.2553	27.2099	68.0253	2.0013	2.7671	2.3658	1.2073	0.5582	0.3744	Anln	Mus musculus anillin, actin binding protein (Anln), mRNA [NM_028390]	chr9:22136744-22136685	GO:0005515|GO:0000910|GO:0007067|GO:0007049|GO:0005826|GO:0005737|GO:0005634|GO:0003779|GO:0015629|GO:0005856|GO:0051301	NM_028390	Mm.282751	68743	ENSMUST00000040912	TC1572651
NM_028803	0.0178342	2.87773	up	1064.09	337.078	4.7102	3.18527	1118.72	875.574	1197.99	439.482	170.916	400.835	4.0501	4.7601	5.3204	3.4132	3.2093	2.9333	Gbe1	Mus musculus glucan (1,4-alpha-), branching enzyme 1 (Gbe1), mRNA [NM_028803]	chr16:70569840-70569899	GO:0043169|GO:0016757|GO:0005975|GO:0005978|GO:0005529|GO:0005625|GO:0003824|GO:0016740|GO:0004553|GO:0003844	NM_028803	Mm.396102	74185	ENSMUST00000023393	NP1301425
NM_029383	0.0196174	2.61806	up	58.9269	18.1665	0.3948	-0.9937	89.6741	28.0999	59.0066	17.7826	11.1378	25.579	0.4091	-0.2015	0.9768	-1.214	-0.7304	-1.0367	Cldn22	Mus musculus claudin 22 (Cldn22), mRNA [NM_029383]	chr8:48910761-48910820	GO:0008150|GO:0003674|GO:0030054|GO:0016020|GO:0005886|GO:0005198|GO:0016021|GO:0005923|GO:0005575	NM_029383	Mm.390033	75677	ENSMUST00000038693
NM_029553	0.0464289	1.66613	up	122.987	63.7777	1.5831	0.8466	157.143	101.649	110.168	69.7261	41.8079	79.7992	1.2184	1.6534	1.8775	0.7572	1.1779	0.6047	Ttc8	Mus musculus tetratricopeptide repeat domain 8 (Ttc8), transcript variant 1, mRNA [NM_029553]	chr12:100221132-100221191	GO:0008150|GO:0005929|GO:0003674|GO:0005737|GO:0016020|GO:0005886|GO:0005488|GO:0030030|GO:0045444|GO:0032391|GO:0042995|GO:0005856	NM_029553	Mm.282660	76260	ENSMUST00000085109	TC1627671
NM_029786	0.0320527	1.80951	up	178.311	90.7841	2.12903	1.27343	214.093	147.937	172.904	111.833	42.9946	117.525	1.6645	2.1948	2.5278	1.4388	1.2183	1.1632	Pomgnt1	Mus musculus protein O-linked mannose beta1,2-N-acetylglucosaminyltransferase (Pomgnt1), transcript variant 2, mRNA [NM_029786]	chr4:115832047-115832106	GO:0005792|GO:0003827|GO:0005794|GO:0016020|GO:0006493|GO:0000139|GO:0016757|GO:0047223|GO:0016021|GO:0006487|GO:0016740	NM_029786	Mm.196045	68273	ENSMUST00000106498	TC1575479
NM_029879	0.0336075	2.03036	up	47.7529	18.9578	0.0850667	-0.936667	77.6439	41.2115	24.4032	26.378	11.2185	19.2769	0.2012	0.351	-0.297	-0.6452	-0.72	-1.4448	Rgs7bp	Mus musculus regulator of G-protein signalling 7 binding protein (Rgs7bp), mRNA [NM_029879]	chr13:105737837-105737778	GO:0005515|GO:0005737|GO:0016020|GO:0007186|GO:0005886|GO:0005634|GO:0009968	NM_029879	Mm.100348	52882	ENSMUST00000063551
NM_029891	0.0332344	1.54896	up	29.1133	16.1798	-0.595667	-1.22697	46.66	17.617	23.0628	21.1517	7.3651	20.0225	-0.5334	-0.8751	-0.3785	-0.9637	-1.3271	-1.3901	Nkrf	Mus musculus NF-kappaB repressing factor (Nkrf), mRNA [NM_029891]	chrX:34427887-34427828	GO:0005622|GO:0003725|GO:0008150|GO:0003674|GO:0005634|GO:0005575|GO:0003676|GO:0003677|GO:0045449|GO:0006350	NM_029891	Mm.21649	77286	ENSMUST00000057093	TC1583442
NM_029920	0.00706281	1.91738	up	356.961	203.286	1.92713	0.988	466.59	353.006	251.286	243.353	111.562	254.945	1.9817	2.129	1.6707	1.2235	0.948	0.7925	Mtus2	Mus musculus microtubule associated tumor suppressor candidate 2 (Mtus2), mRNA [NM_029920]	chr5:149125325-149125384	GO:0005737|GO:0005874|GO:0005856	NM_029920	Mm.244177	77521	ENSMUST00000085554	TC1584915
NM_031169	0.0215118	3.70276	up	229.27	64.0297	2.4679	0.5793	263.338	157.709	266.762	40.3313	26.3909	125.367	1.9632	2.2871	3.1534	-0.0326	0.5141	1.2564	Kcnmb1	Mus musculus potassium large conductance calcium-activated channel, subfamily M, beta member 1 (Kcnmb1), mRNA [NM_031169]	chr11:33870457-33870516	GO:0051592|GO:0034220|GO:0016020|GO:0008076|GO:0006810|GO:0015459|GO:0016021|GO:0015269|GO:0006813|GO:0005216|GO:0006811	NM_031169	Mm.6206	16533	ENSMUST00000020362	TC1587297
NM_031881	0.0228899	1.89662	up	311.906	172.284	1.67157	0.748133	376.842	264.181	294.695	227.717	84.8976	204.237	1.5237	1.49	2.001	0.8561	1.0223	0.366	Nedd4l	Mus musculus neural precursor cell expressed, developmentally down-regulated gene 4-like (Nedd4l), transcript variant 2, mRNA [NM_031881]	chr18:65377413-65377472	GO:0005622|GO:0005515|GO:0005737|GO:0016881|GO:0016874|GO:0010766|GO:0019871|GO:0006464	NM_031881	Mm.98668	83814
NM_033269	0.0314033	3.32703	up	26.3329	6.6935	-0.653867	-2.3881	25.181	19.359	34.4586	6.503	5	8.5775	-1.4233	-0.7391	0.2008	-2.6653	-1.8859	-2.6131	Chrm3	Mus musculus cholinergic receptor, muscarinic 3, cardiac (Chrm3), mRNA [NM_033269]	chr13:9875939-9875880	GO:0030054|GO:0005886|GO:0045202|GO:0007268|GO:0030425|GO:0019229|GO:0032279|GO:0006939|GO:0045987|GO:0045211|GO:0008144|GO:0015464|GO:0042166|GO:0004872|GO:0043679|GO:0004871|GO:0004930|GO:0007586|GO:0007213|GO:0007271|GO:0007165|GO:0004981|GO:0007186|GO:0016020|GO:0005887|GO:0003056|GO:0007207|GO:0016021	NM_033269	Mm.342315	12671	ENSMUST00000063093	TC1587251
NM_052973	0.0318294	1.58092	up	719.812	524.317	3.08613	2.42537	905.086	561.856	692.493	598.112	230.092	744.746	3.0489	3.0479	3.1616	2.8257	2.2517	2.1987	Strn3	Mus musculus striatin, calmodulin binding protein 3 (Strn3), transcript variant 1, mRNA [NM_052973]	chr12:52710032-52709973	GO:0043234|GO:0005516|GO:0005737|GO:0016020|GO:0043025|GO:0016481|GO:0033147|GO:0032403|GO:0032355|GO:0030425	NM_052973	Mm.65979	94186		TC1607320
NM_053141	0.0435158	1.73748	up	39.9203	20.3649	-0.0405667	-0.837567	51.1831	33.3945	35.1834	27.2492	11.5251	22.3204	-0.4	0.0475	0.2308	-0.5983	-0.6811	-1.2333	Pcdhb16	Mus musculus protocadherin beta 16 (Pcdhb16), mRNA [NM_053141]	chr18:37642126-37642185	GO:0016339|GO:0016020|GO:0007268|GO:0016021|GO:0007155|GO:0007416	NM_053141	Mm.197441	93887	ENSMUST00000051442	TC1584583
NM_053142	0.0497455	2.22232	up	120.321	49.5223	1.5772	0.425133	119.79	126.025	115.147	43.7297	29.3291	75.508	0.8268	1.9635	1.9413	0.0841	0.6664	0.5249	Pcdhb17	Mus musculus protocadherin beta 17 (Pcdhb17), mRNA [NM_053142]	chr18:37647758-37647817	GO:0016020|GO:0016021|GO:0007155	NM_053142	Mm.87553	93888	ENSMUST00000053856	TC1582181
NM_080445	0.0234056	1.94154	up	28.0825	13.7553	-0.572267	-1.52947	38.1103	26.2144	19.9228	19.1499	5.1046	17.0115	-0.8254	-0.3017	-0.5897	-1.1072	-1.856	-1.6252	B3galt6	Mus musculus UDP-Gal:betaGal beta 1,3-galactosyltransferase, polypeptide 6 (B3galt6), mRNA [NM_080445]	chr4:155365344-155365285	GO:0005794|GO:0016020|GO:0016757|GO:0008499|GO:0005797|GO:0006486|GO:0016021|GO:0008378|GO:0047220|GO:0016740|GO:0006024	NM_080445	Mm.440185	117592	ENSMUST00000052185	TC1595818
NM_080462	0.0410644	2.80234	up	134.627	44.93	1.57777	0.0911333	130.408	104.644	168.829	36.2243	26.2269	72.3389	0.807	1.5626	2.3637	-0.3474	0.331	0.2898	Hnmt	Mus musculus histamine N-methyltransferase (Hnmt), mRNA [NM_080462]	chr2:23858915-23858856	GO:0005737|GO:0001505|GO:0046539|GO:0008168|GO:0019717|GO:0008170|GO:0016740	NM_080462	Mm.33120	140483	ENSMUST00000114498	TC1581113
NM_133662	0.0444265	3.10365	up	243.752	70.3664	2.43583	0.801867	333.437	291.002	106.815	122.427	29.0269	59.6451	2.3037	3.1709	1.8329	1.5694	0.6515	0.1847	Ier3	Mus musculus immediate early response 3 (Ier3), mRNA [NM_133662]	chr17:35959528-35959587	GO:0016020|GO:0016021	NM_133662	Mm.25613	15937	ENSMUST00000003635	TC1771440
NM_133721	0.0194491	2.47152	up	2304.51	867.859	5.82463	4.51923	2613.15	2406.42	1893.94	720.616	475.638	1407.32	5.274	6.2187	5.9812	4.1267	4.6859	4.7451	Itga9	Mus musculus integrin alpha 9 (Itga9), transcript variant 1, mRNA [NM_133721]	chr9:118807900-118807959	GO:0007165|GO:0016020|GO:0007229|GO:0004872|GO:0016021|GO:0007155	NM_133721	Mm.335520	104099	ENSMUST00000044165	TC1577056
NM_133733	0.0485224	2.71678	up	989.843	352.98	4.52227	3.08037	1091.29	874.552	1003.69	208.796	238.165	611.981	3.9256	4.7253	4.9159	2.2629	3.6115	3.3667	9030425E11Rik	Mus musculus RIKEN cDNA 9030425E11 gene (9030425E11Rik), mRNA [NM_133733]	chr9:40591652-40591711	GO:0008150|GO:0003674|GO:0030054|GO:0016020|GO:0005886|GO:0005624|GO:0016021|GO:0005923	NM_133733	Mm.280560	71566	ENSMUST00000034522	TC1577420
NM_133750	0.0314138	1.82779	up	93.5382	44.6128	1.13337	0.263267	130.463	56.5805	93.5714	44.7615	23.5954	65.4814	0.9499	0.8082	1.642	0.1178	0.3526	0.3194	Fam118a	Mus musculus family with sequence similarity 118, member A (Fam118a), transcript variant 1, mRNA [NM_133750]	chr15:84892870-84892929	GO:0008150|GO:0003674|GO:0016020|GO:0016021|GO:0005575	NM_133750	Mm.247535	73225	ENSMUST00000023069	TC1577627
NM_133918	0.0184111	2.1659	up	478.534	208.52	3.55673	2.44177	569.232	414.296	452.074	186.331	102.141	337.089	3.0753	3.6805	3.9144	2.1753	2.4666	2.6834	Emilin1	Mus musculus elastin microfibril interfacer 1 (Emilin1), mRNA [NM_133918]	chr5:31222545-31223001	GO:0030198|GO:0010811|GO:0005578|GO:0030023|GO:0005576|GO:0007155|GO:0042802	NM_133918	Mm.286375	100952	ENSMUST00000031055	TC1574584
NM_133983	0.037088	2.71741	up	33.6167	12.1885	-0.2685	-1.71073	30.7446	38.3736	31.7319	11.2037	5	20.3617	-1.1353	0.248	0.0818	-1.8805	-1.8859	-1.3658	Cd276	Mus musculus CD276 antigen (Cd276), mRNA [NM_133983]	chr9:58372150-58372107	GO:0045669|GO:0045085|GO:0030501|GO:0016020|GO:0045077|GO:0050728|GO:0050776|GO:0005102|GO:0016021|GO:0009897|GO:0042130	NM_133983	Mm.5356	102657	ENSMUST00000039788	TC1579025
NM_134156	0.0264371	2.28717	up	253.837	104.619	2.64487	1.4513	280.965	212.691	267.856	95.2665	51.3363	167.254	2.0567	2.7186	3.1593	1.2075	1.4741	1.6723	Actn1	Mus musculus actinin, alpha 1 (Actn1), mRNA [NM_134156]	chr12:81269882-81269446	GO:0005515|GO:0001725|GO:0030018|GO:0005509|GO:0032127|GO:0003779|GO:0005634|GO:0015629|GO:0042803|GO:0005737|GO:0051015|GO:0043197|GO:0030865|GO:0030863|GO:0030864|GO:0005856|GO:0030141|GO:0051017|GO:0005925	NM_134156	Mm.253564	109711	ENSMUST00000021554	TC1604559
NM_144517	0.0407734	1.77641	up	219.32	109.401	2.39403	1.56507	288.777	150.319	218.865	100.705	62.2906	165.208	2.0963	2.2179	2.8679	1.2876	1.7531	1.6545	Tbc1d19	Mus musculus TBC1 domain family, member 19 (Tbc1d19), mRNA [NM_144517]	chr5:54294685-54294744	GO:0008150|GO:0003674|GO:0005575	NM_144517	Mm.28823	67249	ENSMUST00000037337	TC1578685
NM_144901	0.0123753	2.33588	up	1869.81	608.413	5.29197	4.068	3448.51	917.798	1243.12	752.29	344.343	728.605	5.6742	4.828	5.3737	4.1887	4.2199	3.7954	Csde1	Mus musculus cold shock domain containing E1, RNA binding (Csde1), transcript variant 1, mRNA [NM_144901]	chr3:102862046-102862105	GO:0006355|GO:0005737|GO:0003723|GO:0005743|GO:0003676|GO:0003677	NM_144901	Mm.277713	229663	ENSMUST00000071942
NM_145144	0.0409601	1.64293	up	134.194	68.9272	1.65797	0.9417	185.792	134.521	82.2677	72.2418	42.758	91.7818	1.46	2.0577	1.4562	0.8083	1.2103	0.8065	Aif1l	Mus musculus allograft inflammatory factor 1-like (Aif1l), mRNA [NM_145144]	chr2:31828806-31828865	GO:0043234|GO:0008150|GO:0003674|GO:0005737|GO:0016020|GO:0005886|GO:0005509|GO:0003779|GO:0042995|GO:0005856	NM_145144	Mm.24838	108897	ENSMUST00000001920	TC1575594
NM_145437	0.00382745	1.71551	up	40.2679	19.8457	-0.1347	-0.913333	65.0388	32.0301	23.7348	19.6216	10.3075	29.6079	-0.0543	-0.0127	-0.3371	-1.0721	-0.8422	-0.8257	Cd300ld	Mus musculus CD300 molecule-like family member d (Cd300ld), mRNA [NM_145437]	chr11:114843855-114843796	GO:0007165|GO:0016020|GO:0005886|GO:0004872|GO:0016021	NM_145437	Mm.275986	217305	ENSMUST00000045075	TC1585126
NM_145443	0.0114373	1.52474	up	17.5328	10.2132	-1.2599	-1.86847	24.7775	15.023	12.7979	12.7233	5	12.9163	-1.4466	-1.1049	-1.2282	-1.697	-1.8859	-2.0225	L2hgdh	Mus musculus L-2-hydroxyglutarate dehydrogenase (L2hgdh), nuclear gene encoding mitochondrial protein, mRNA [NM_145443]	chr12:70791642-70791583	GO:0005739|GO:0008150|GO:0016491|GO:0047545|GO:0016021|GO:0055114	NM_145443	Mm.103362	217666		TC1578374
NM_145511	0.0252572	1.89203	up	208.037	105.608	1.40467	0.484733	292.406	150.63	181.076	151.434	45.7632	119.627	1.2053	1.3154	1.6933	0.9057	0.1707	0.3778	BC003331	Mus musculus cDNA sequence BC003331 (BC003331), transcript variant 1, mRNA [NM_145511]	chr1:152228689-152228630	GO:0008150|GO:0003674|GO:0016020|GO:0016491|GO:0008270|GO:0016021|GO:0005575|GO:0055114	NM_145511	Mm.222093	226499	ENSMUST00000006167	TC1586833
NM_145575	0.0263377	6.49487	up	634.043	93.0202	3.77843	1.07913	627.423	292.097	982.608	44.4427	48.0732	186.545	3.215	3.1432	4.9771	0.1055	1.3225	1.8094	Cald1	Mus musculus caldesmon 1 (Cald1), mRNA [NM_145575]	chr6:34723839-34723898	GO:0043197|GO:0005884|GO:0043025|GO:0030478|GO:0014069|GO:0005624|GO:0003779|GO:0006940|GO:0051017|GO:0030425|GO:0032092	NM_145575	Mm.308134	109624	ENSMUST00000045191	TC1575382
NM_145611	0.0493117	2.22515	up	3356.16	1329.81	6.3585	5.2046	3785.66	2574.67	3708.14	1123.94	915.211	1950.27	5.8088	6.3162	6.9505	4.7679	5.6301	5.2158	Kank2	Mus musculus KN motif and ankyrin repeat domains 2 (Kank2), mRNA [NM_145611]	chr9:21571329-21571270	GO:0051497|GO:0003674|GO:0005737	NM_145611	Mm.257371	235041	ENSMUST00000086340	TC1688392
NM_145629	0.0456854	2.32323	up	1380.72	581.18	5.09753	3.8814	1331.08	1426.58	1384.5	554.453	244.904	944.184	4.2994	5.4641	5.5291	3.7484	3.728	4.1678	Pls3	Mus musculus plastin 3 (T-isoform) (Pls3), transcript variant 1, mRNA [NM_145629]	chrX:73031063-73031004	GO:0008150|GO:0003674|GO:0005737|GO:0005509|GO:0003779	NM_145629	Mm.28777	102866	ENSMUST00000114060
NM_145630	0.0480369	1.8569	up	292.118	143.878	2.82743	1.93453	355.117	215.543	305.695	128.212	76.9505	226.471	2.3946	2.7378	3.3499	1.636	2.058	2.1096	Pdk3	Mus musculus pyruvate dehydrogenase kinase, isoenzyme 3 (Pdk3), nuclear gene encoding mitochondrial protein, mRNA [NM_145630]	chrX:91010286-91010227	GO:0004740|GO:0005975|GO:0000155|GO:0005524|GO:0005739|GO:0003674|GO:0007165|GO:0008150|GO:0000166|GO:0004673|GO:0016301|GO:0018106|GO:0006006|GO:0016740	NM_145630	Mm.12775	236900	ENSMUST00000045748	TC1576556
NM_146236	0.0311001	1.97228	up	73.215	33.3409	0.819	-0.160867	96.8591	53.6254	69.1606	27.1885	19.8896	52.9445	0.5203	0.7308	1.2059	-0.6015	0.1061	0.0128	Tceal1	Mus musculus transcription elongation factor A (SII)-like 1 (Tceal1), mRNA [NM_146236]	chrX:133243937-133243996	GO:0005515|GO:0008150|GO:0005634|GO:0005575|GO:0003746|GO:0045449|GO:0006414|GO:0006350	NM_146236	Mm.40713	237052	ENSMUST00000055104	TC1582745
NM_146934	0.0461049	1.87081	up	24.0041	9.19963	-1.0948	-1.99847	48.2849	13.1525	10.5748	9.7925	5	12.8064	-0.4841	-1.2968	-1.5035	-2.0747	-1.8859	-2.0348	Olfr46	Mus musculus olfactory receptor 46 (Olfr46), mRNA [NM_146934]	chr7:147796868-147796927	GO:0007608|GO:0007165|GO:0004984|GO:0007186|GO:0004930|GO:0004872|GO:0016021|GO:0004871	NM_146934	Mm.222839	18345	ENSMUST00000072655	TC1599742
NM_153803	0.0440641	2.41602	up	23.4357	8.4462	-0.830433	-2.10307	31.892	17.1867	21.2283	5.8152	6.8391	12.6843	-1.0824	-0.9108	-0.4981	-2.8266	-1.434	-2.0486	Glb1l2	Mus musculus galactosidase, beta 1-like 2 (Glb1l2), mRNA [NM_153803]	chr9:26571412-26571353	GO:0008150|GO:0003674|GO:0016787|GO:0043169|GO:0005975|GO:0016798|GO:0008152|GO:0005576|GO:0005575|GO:0003824|GO:0004553	NM_153803	Mm.293696	244757	ENSMUST00000040398	TC1578486
NM_172262	0.0463361	3.53489	up	4578.9	1153.98	6.7992	4.97753	3412.6	4758.73	5565.35	909.55	773	1779.38	5.6591	7.2023	7.5362	4.4626	5.3865	5.0835	Kdm1b	Mus musculus lysine (K)-specific demethylase 1B (Kdm1b), mRNA [NM_172262]	chr13:47179815-47179874	GO:0050660|GO:0005634|GO:0007275|GO:0046872|GO:0006350|GO:0034720|GO:0034648|GO:0034647|GO:0044030|GO:0006349|GO:0016491|GO:0034649|GO:0008270|GO:0045449|GO:0055114|GO:0016568|GO:0043046	NM_172262	Mm.31259	218214	ENSMUST00000143518	TC1594415
NM_172594	0.0158438	1.84711	up	97.7272	47.515	1.20053	0.315267	140.11	62.7831	90.2882	58.5315	20.8392	63.1743	1.0529	0.9583	1.5904	0.5047	0.1734	0.2677	Dhx29	Mus musculus DEAH (Asp-Glu-Ala-His) box polypeptide 29 (Dhx29), mRNA [NM_172594]	chr13:113756813-113759374	GO:0008026|GO:0006200|GO:0004386|GO:0003743|GO:0003676|GO:0005524|GO:0006412|GO:0005739|GO:0003674|GO:0008150|GO:0005737|GO:0000166|GO:0016787|GO:0045948	NM_172594	Mm.35094	218629	ENSMUST00000038574	TC1689272
NM_172707	0.0384495	1.77309	up	8954.52	4377.09	7.75467	6.9284	11871.3	6674.93	8317.31	4058.38	2872.75	6200.15	7.4576	7.6905	8.1159	6.6203	7.2804	6.8845	Ppp1cb	Mus musculus protein phosphatase 1, catalytic subunit, beta isoform (Ppp1cb), mRNA [NM_172707]	chr5:32794896-32794955	GO:0005515|GO:0005979|GO:0005975|GO:0005977|GO:0005634|GO:0046872|GO:0042587|GO:0005737|GO:0007049|GO:0006470|GO:0016787|GO:0000164|GO:0016311|GO:0004721|GO:0004722|GO:0051301|GO:0005981	NM_172707	Mm.241931	19046	ENSMUST00000015100	TC1694644
NM_172734	0.0420516	1.79813	up	512.089	252.107	3.6542	2.8077	606.682	436.339	493.245	260.499	154.39	341.433	3.1672	3.7553	4.0401	2.6587	3.0626	2.7018	Stk38l	Mus musculus serine/threonine kinase 38 like (Stk38l), mRNA [NM_172734]	chr6:146716966-146717371	GO:0003779|GO:0015629|GO:0005524|GO:0046872|GO:0005737|GO:0004672|GO:0000166|GO:0004674|GO:0016301|GO:0051128|GO:0006468|GO:0005856|GO:0016740	NM_172734	Mm.322121	232533	ENSMUST00000111644	TC1579557
NM_172752	0.0245663	6.0345	up	111.161	17.6662	1.42037	-1.17287	95.1713	87.2709	151.04	9.0042	12.1884	31.8061	0.4949	1.4334	2.3328	-2.1958	-0.6004	-0.7224	Sorbs2	Mus musculus sorbin and SH3 domain containing 2 (Sorbs2), mRNA [NM_172752]	chr8:46911715-46911774	GO:0005622|GO:0003674|GO:0005737|GO:0030054|GO:0023034|GO:0008270|GO:0005575|GO:0005856	NM_172752	Mm.479578	234214	ENSMUST00000098788	TC1575176
NM_172870	0.0415014	2.2497	up	51.7426	24.5275	0.334233	-0.8355	65.7062	41.8753	47.6462	26.2663	6.5792	40.737	-0.0396	0.374	0.6683	-0.6513	-1.4899	-0.3653	Bnc2	Mus musculus basonuclin 2 (Bnc2), mRNA [NM_172870]	chr4:83921579-83921520	GO:0005622|GO:0008150|GO:0008270|GO:0005634|GO:0003677|GO:0046872|GO:0045449|GO:0006350	NM_172870	Mm.190774	242509	ENSMUST00000030211	TC1585674
NM_172894	0.00519271	2.50834	up	30.9993	9.39443	-0.649833	-1.97657	59.1472	16.6522	17.1984	9.8283	5	13.355	-0.1913	-0.9564	-0.8018	-2.0695	-1.8859	-1.9743	Saps1	Mus musculus SAPS domain family, member 1 (Saps1), mRNA [NM_172894]	chr7:4583670-4583611	GO:0005737|GO:0019903|GO:0043666|GO:0005575	NM_172894	Mm.258670	243819	ENSMUST00000064099	TC1779253
NM_172921	0.0203078	1.94378	up	36.3171	18.3769	-0.1951	-1.15397	49.6313	30.7073	28.6126	22.26	6.0904	26.7804	-0.4444	-0.0735	-0.0674	-0.8901	-1.6013	-0.9705	Fam55d	Mus musculus family with sequence similarity 55, member D (Fam55d), mRNA [NM_172921]	chr9:48207362-48207421	GO:0008150|GO:0003674|GO:0005576|GO:0005575	NM_172921	Mm.325522	244853	ENSMUST00000093853	TC1589152
NM_173007	0.0423661	2.86308	up	857.823	274.244	4.37633	2.85877	714.049	1138.28	721.134	325.721	126.539	370.47	3.4023	5.1386	4.5881	2.9811	2.7756	2.8196	Tspan12	Mus musculus tetraspanin 12 (Tspan12), mRNA [NM_173007]	chr6:21721482-21721423	GO:0042813|GO:0016020|GO:0005886|GO:0005887|GO:0045765|GO:0010842|GO:0016021|GO:0001525|GO:0007166	NM_173007	Mm.21950	269831	ENSMUST00000090596	TC1575010
NM_173181	0.0390612	1.69361	up	198.896	95.5014	2.0141	1.254	276.418	128.56	191.712	97.6087	52.9458	135.95	1.662	1.8965	2.4838	1.2319	1.3657	1.1644	Fam164a	Mus musculus family with sequence similarity 164, member A (Fam164a), mRNA [NM_173181]	chr3:7553624-7553683	GO:0008150|GO:0003674|GO:0005575	NM_173181	Mm.332366	67306	ENSMUST00000051064	NP1391799
NM_173417	0.0021796	2.17734	up	135.771	52.0458	1.64003	0.517467	212.276	110.856	84.1809	50.3291	31.2813	74.5269	1.6522	1.7785	1.4894	0.2869	0.7594	0.5061	Kcns3	Mus musculus potassium voltage-gated channel, delayed-rectifier, subfamily S, member 3 (Kcns3), transcript variant 1, mRNA [NM_173417]	chr12:11097775-11097716	GO:0005515|GO:0005244|GO:0005886|GO:0005267|GO:0005575|GO:0055085|GO:0003674|GO:0008150|GO:0034220|GO:0016020|GO:0005249|GO:0008076|GO:0006810|GO:0034765|GO:0016021|GO:0005216|GO:0006813|GO:0006811	NM_173417	Mm.113278	238076	ENSMUST00000055673	TC1586025
NM_173431	0.00621706	1.75775	up	43.4118	21.079	0.0212667	-0.792467	65.5776	30.7812	33.8765	20.2087	12.465	30.5633	-0.0424	-0.07	0.1762	-1.0295	-0.568	-0.7799	Rpgrip1l	Mus musculus Rpgrip1-like (Rpgrip1l), mRNA [NM_173431]	chr8:93741492-93741433	GO:0007368|GO:0021532|GO:0042995|GO:0035085|GO:0021537|GO:0007382|GO:0005737|GO:0021772|GO:0043010|GO:0005932|GO:0005856|GO:0035108|GO:0005813|GO:0001822|GO:0021549|GO:0060039|GO:0001701|GO:0001889|GO:0005929|GO:0022038|GO:0042384|GO:0021670|GO:0008589|GO:0007420|GO:0035116|GO:0035115|GO:0042305|GO:0043584	NM_173431	Mm.324592	244585	ENSMUST00000047783	TC1779721
NM_175307	0.0454864	2.6634	up	1765.85	634.583	5.44523	4.03197	1505.67	1921.4	1870.46	667.382	272.152	964.216	4.4786	5.8939	5.9632	4.0159	3.8804	4.1996	Fam46b	Mus musculus family with sequence similarity 46, member B (Fam46b), mRNA [NM_175307]	chr4:133043730-133043789	GO:0008150|GO:0003674|GO:0005575	NM_175307	Mm.204656	100342	ENSMUST00000051676	TC1580055
NM_175494	0.00019939	2.37688	up	491.23	174.395	3.476	2.22693	803.878	328.842	340.97	175.712	91.1155	256.358	3.5733	3.3472	3.5075	2.0906	2.3018	2.2884	Zfp367	Mus musculus zinc finger protein 367 (Zfp367), mRNA [NM_175494]	chr13:64234542-64234483	GO:0005622|GO:0003700|GO:0006357|GO:0008270|GO:0005634|GO:0003676|GO:0003677|GO:0046872|GO:0045449|GO:0006350	NM_175494	Mm.300065	238673	ENSMUST00000059817	TC1577724
NM_178665	0.0348351	4.20294	up	1386.02	287.632	4.88867	2.81727	856.5	1605.85	1695.7	225.12	156.53	481.247	3.6429	5.6168	5.4063	2.4025	2.9904	3.0589	Lpp	Mus musculus LIM domain containing preferred translocation partner in lipoma (Lpp), transcript variant 1, mRNA [NM_178665]	chr16:24980880-24980939	GO:0005737|GO:0030054|GO:0008270|GO:0005634|GO:0007155|GO:0046872	NM_178665	Mm.209385	210126	ENSMUST00000038053	TC1574050
NM_178681	0.0435422	1.6958	up	24.53	13.4573	-0.726567	-1.48853	28.8229	22.3951	22.372	13.5331	6.6152	20.2237	-1.2284	-0.5289	-0.4224	-1.608	-1.482	-1.3756	Dgkb	Mus musculus diacylglycerol kinase, beta (Dgkb), mRNA [NM_178681]	chr12:39359938-39359997	GO:0005886|GO:0023034|GO:0005509|GO:0005624|GO:0005524|GO:0007205|GO:0046872|GO:0016310|GO:0005737|GO:0000166|GO:0016301|GO:0004143|GO:0016740	NM_178681	Mm.126525	217480	ENSMUST00000072865
NM_178804	0.021341	1.76198	up	50.2435	25.2733	0.296767	-0.520433	62.7422	45.5994	42.3889	27.2616	14.674	33.8844	-0.1062	0.4969	0.4996	-0.5976	-0.3326	-0.6311	Slit2	Mus musculus slit homolog 2 (Drosophila) (Slit2), mRNA [NM_178804]	chr5:48696673-48696732	GO:0005515|GO:0001656|GO:0031290|GO:0008285|GO:0005886|GO:0007409|GO:0005615|GO:0030154|GO:0033563|GO:0022029|GO:0016337|GO:0006935|GO:0021772|GO:0007411|GO:0060603|GO:0005509|GO:0050919|GO:0005102|GO:0060763|GO:0007275|GO:0005576|GO:0043395|GO:0001701|GO:0007399|GO:0045499|GO:0048812|GO:0050728|GO:0010629	NM_178804	Mm.289739	20563	ENSMUST00000033967	TC1711573
NM_181404	4.20597e-05	3.88397	up	369.276	82.5903	3.1009	1.14337	568.189	278.938	260.701	79.3268	43.5101	124.934	3.0727	3.1098	3.1202	0.9433	1.2354	1.2514	Kank1	Mus musculus KN motif and ankyrin repeat domains 1 (Kank1), mRNA [NM_181404]	chr19:25508900-25508959	GO:0003674|GO:0030837|GO:0005575	NM_181404	Mm.260722	107351	ENSMUST00000078392	TC1577831
NM_181728	0.00343069	8.27045	up	465.818	46.562	2.346	-0.701967	248.75	582.389	566.314	40.3439	41.1426	58.1996	1.7651	2.604	2.6689	-1.0845	0.0892	-1.1106	Art3	Mus musculus ADP-ribosyltransferase 3 (Art3), mRNA [NM_181728]	chr5:92843594-92843653	GO:0006471|GO:0008150|GO:0003674|GO:0016020|GO:0005886|GO:0016757|GO:0003956|GO:0031225|GO:0005575|GO:0016740	NM_181728	Mm.263514	109979	ENSMUST00000121096
NM_183287	0.0453114	2.15836	up	201.709	66.0096	1.87283	0.7629	331.792	182.179	91.1564	93.8284	43.0156	61.1848	2.0311	2.1703	1.4171	1.1768	0.9541	0.1578	2610318N02Rik	Mus musculus RIKEN cDNA 2610318N02 gene (2610318N02Rik), mRNA [NM_183287]	chr16:17123665-17123606	GO:0008150|GO:0003674|GO:0005575	NM_183287	Mm.234165	70458		TC1583192
NM_194269	0.049653	1.62992	up	51.5704	25.9011	0.2662	-0.4386	75.9998	46.5334	32.178	28.2494	18.203	31.251	0.1704	0.5262	0.102	-0.5463	-0.0217	-0.7478	Morn2	Mus musculus MORN repeat containing 2 (Morn2), mRNA [NM_194269]	chr17:80693897-80694892	GO:0008150|GO:0003674|GO:0005575	NM_194269	Mm.45208	378462	ENSMUST00000061703	TC1581057
NM_198013	0.0143583	2.46975	up	234.314	79.2717	2.461	1.15663	343.942	201.137	157.864	106.806	53.6308	77.3788	2.3485	2.638	2.3965	1.3724	1.5372	0.5603	Cuedc1	Mus musculus CUE domain containing 1 (Cuedc1), transcript variant 1, mRNA [NM_198013]	chr11:88001520-88001579	GO:0008150|GO:0003674|GO:0005575	NM_198013	Mm.374846	103841	ENSMUST00000018522	TC1708893
NM_198247	0.0483367	3.38792	up	103.202	30.217	1.3169	-0.4435	77.326	96.0122	136.268	32.7974	10.1714	47.6821	0.1953	1.5711	2.1843	-0.3309	-0.8614	-0.1382	Sertad4	Mus musculus SERTA domain containing 4 (Sertad4), transcript variant 1, mRNA [NM_198247]	chr1:194671386-194671327	GO:0008150|GO:0003674|GO:0005575	NM_198247	Mm.22806	214791	ENSMUST00000016406	TC1578989
NM_199221	0.0321803	1.54093	up	33.9631	18.8504	-0.3529	-0.9767	53.0573	22.382	26.4499	25.305	9.5689	21.6773	-0.3481	-0.5298	-0.1808	-0.7051	-0.9495	-1.2755	Cd300lb	Mus musculus CD300 antigen like family member B (Cd300lb), mRNA [NM_199221]	chr11:114784870-114784811	GO:0007165|GO:0016020|GO:0005886|GO:0004872|GO:0016021	NM_199221	Mm.185355	217304	ENSMUST00000074300
NM_199465	0.0153513	3.14189	up	496.22	133.419	3.53797	1.88633	671.093	289.127	528.441	109.39	93.7384	197.13	3.3128	3.1615	4.1396	1.4069	2.3427	1.9094	Nexn	Mus musculus nexilin (Nexn), mRNA [NM_199465]	chr3:151900069-151900010	GO:0008150|GO:0030018|GO:0005737|GO:0051015|GO:0030054|GO:0003779|GO:0005924|GO:0005856	NM_199465	Mm.200188	68810	ENSMUST00000046045	TC1580276
NM_201361	0.0443434	1.59324	up	23.0306	13.437	-0.882333	-1.5543	32.9252	14.9573	21.2093	14.4147	5.3261	20.5702	-1.0364	-1.1112	-0.4994	-1.517	-1.7948	-1.3511	Fam82a1	Mus musculus family with sequence similarity 82, member A1 (Fam82a1), mRNA [NM_201361]	chr17:80071699-80071847	GO:0005739|GO:0008150|GO:0003674|GO:0005737|GO:0016020|GO:0005874|GO:0016021|GO:0005856	NM_201361	Mm.293063	381110	ENSMUST00000040368	TC1659619
NM_201531	0.0394059	3.93146	up	95.6297	21.9432	0.909133	-1.06593	66.3749	82.7337	137.78	22.1222	5.3621	38.3453	-0.0741	1.0329	1.7686	-0.8991	-1.7875	-0.5112	Kcnf1	Mus musculus potassium voltage-gated channel, subfamily F, member 1 (Kcnf1), mRNA [NM_201531]	chr12:17181566-17181507	GO:0005515|GO:0005244|GO:0005267|GO:0005575|GO:0055085|GO:0008150|GO:0034220|GO:0016020|GO:0005249|GO:0008076|GO:0006810|GO:0034765|GO:0016021|GO:0005216|GO:0006813|GO:0006811	NM_201531	Mm.40173	382571	ENSMUST00000057678	TC1710548
NM_201639	0.00708131	4.47804	up	4158.9	779.663	6.46747	4.3046	4451.92	3462.23	4562.57	498.725	479.831	1360.43	6.0419	6.5739	6.7866	3.5779	4.6931	4.6428	Synm	Mus musculus synemin, intermediate filament protein (Synm), transcript variant 1, mRNA [NM_201639]	chr7:74877688-74877629	GO:0005882|GO:0005515|GO:0060053|GO:0008150|GO:0030018|GO:0005737|GO:0030054|GO:0005198|GO:0005624|GO:0030674|GO:0005856|GO:0019215	NM_201639	Mm.60526	233335	ENSMUST00000056808	TC1597146
NM_203491	0.0487409	2.7293	up	35.8236	12.9965	-0.2201	-1.66863	36.3556	24.3497	46.7656	10.6847	5	23.3049	-0.8934	-0.4082	0.6413	-1.949	-1.8859	-1.171	Chrm2	Mus musculus cholinergic receptor, muscarinic 2, cardiac (Chrm2), mRNA [NM_203491]	chr6:36474550-36474609	GO:0030054|GO:0005886|GO:0004930|GO:0045202|GO:0005624|GO:0007268|GO:0006940|GO:0007213|GO:0030425|GO:0032279|GO:0004981|GO:0007165|GO:0032280|GO:0007186|GO:0016020|GO:0045211|GO:0008144|GO:0043025|GO:0043679|GO:0004872|GO:0016021|GO:0004871	NM_203491	Mm.448632	243764	ENSMUST00000062520	TC1605328
NM_207267	0.0376343	1.70397	up	37.0313	19.0036	-0.3313	-1.1002	66.6921	22.7575	21.6443	18.8039	6.896	31.3108	-0.0181	-0.5057	-0.4701	-1.1335	-1.4221	-0.745	Tmsb15b1-Tmsb15b2	Mus musculus Tmsb15b1-Tmsb15b2 readthrough transcript (Tmsb15b1-Tmsb15b2), mRNA [NM_207267]	chrX:133489710-133489651	GO:0051497|GO:0003785|GO:0042989|GO:0001725|GO:0031941|GO:0030837	NM_207267	Mm.474559	399591	ENSMUST00000127404	TC1711386
NR_024720	0.0241565	2.47386	up	20.9199	6.1941	-1.17297	-2.47973	37.7962	14.6674	10.2961	6.6545	5	6.9278	-0.8374	-1.1395	-1.542	-2.6321	-1.8859	-2.9212	2700099C18Rik	Mus musculus RIKEN cDNA 2700099C18 gene (2700099C18Rik), non-coding RNA [NR_024720]	chr17:95160893-95161809		NR_024720	Mm.440259	77022		TC1609318
XM_001472674	0.0229635	2.03854	up	111.604	51.9048	0.607667	-0.419867	189.913	67.9107	76.9885	67.7562	25.1768	62.7815	0.9465	0.4398	0.4367	-0.0974	-0.2953	-0.8669	Gm9307	PREDICTED: Mus musculus similar to Ac2-210 (LOC668699), mRNA [XM_001472674]	chr14:103410033-103410092		XM_001472674		668699
XM_001478697	0.0227595	2.16375	up	98.9716	35.4049	0.973133	-0.1404	196.538	49.5817	50.795	41.1742	14.3011	50.7395	1.5411	0.6177	0.7606	-0.0028	-0.3698	-0.0486	LOC100047696	PREDICTED: Mus musculus similar to Eukaryotic translation initiation factor 3, subunit 8 (LOC100047696), mRNA [XM_001478697]	chr7:133690251-133690192		XM_001478697		100047696		TC1645804
XM_001479258	0.019502	2.66795	up	28.265	9.2792	-0.518167	-1.9339	30.5861	24.5715	29.6373	10.5053	6.0515	11.2808	-1.1427	-0.3951	-0.0167	-1.9734	-1.6105	-2.2178	2310047K21Rik	PREDICTED: Mus musculus RIKEN cDNA 2310047K21 gene (2310047K21Rik), mRNA [XM_001479258]	chr2:104658601-104658660	GO:0008150|GO:0003674|GO:0005575	XM_001479258	Mm.285871	71928
FA2 vs FA3 1.5 fold down regulated genes
	P-value Fold change and Regulation			Group-Raw Intensity		Group-Normalized Intensity		Raw Intensity						Normalized Intensity						Annotations
GenbankAccession	p-value	Fold Change	Regulation	FA2(raw)	FA3(raw)	FA2(normalized)	FA3(normalized)	[FA2-1](raw)	[FA2-2](raw)	[FA2-3](raw)	[FA3-1](raw)	[FA3-2](raw)	[FA3-3](raw)	[FA2-1](normalized)	[FA2-2](normalized)	[FA2-3](normalized)	[FA3-1](normalized)	[FA3-2](normalized)	[FA3-3](normalized)	GeneSymbol	Description	GenomicCoordinates	Go	RefSeqAccession	UniGeneID	EntrezGeneID	EnsemblID	TIGRID
AK033690	0.04314	0.489314	down	762.051	1120.93	3.8841	4.91527	1528.79	453.849	303.513	1078.32	607.988	1676.48	4.5006	3.8121	3.3396	4.7081	5.0401	4.9976	9130221J18Rik	Mus musculus adult male cecum cDNA, RIKEN full-length enriched library, clone:9130221J18 product:unclassifiable, full insert sequence. [AK033690]	chr8:5083425-5083366	GO:0008150|GO:0003674|GO:0005575		Mm.207250	102123		TC1708633
AK046412	0.00880922	0.536122	down	14.5323	24.7622	-1.5487	-0.649333	20.715	13.6227	9.2593	29.4424	10.1498	34.6945	-1.7049	-1.2461	-1.6951	-0.4866	-0.8644	-0.597		Novel proteinPutative uncharacterized protein ; [Source:UniProtKB/TrEMBL;Acc:Q8BQU9] [ENSMUST00000094955]	chr4:98963069-98963128			Mm.241663		ENSMUST00000094955	TC1592210
AK076359	0.0397172	0.241657	down	66.5048	196.553	0.3196	2.36857	114.8	68.5557	16.1587	304.921	95.4675	189.269	0.7654	1.0852	-0.8918	2.8859	2.3691	1.8507		RIKEN cDNA 4732465J04 gene Gene [Source:MGI Symbol;Acc:MGI:3041208] [ENSMUST00000084674]	chr10:95257489-95257548			Mm.335610		ENSMUST00000084674	TC1763051
AK147155	0.0336346	0.0933288	down	221.003	1844.75	1.901	5.32253	495.171	71.2891	96.5483	449.757	1668.45	3416.05	2.8742	1.1416	1.6872	3.4466	6.4965	6.0245	Osta	organic solute transporter alpha Gene [Source:MGI (curated);Acc:MGI:2146634] [ENSMUST00000042042]	chr16:32475695-32475636	GO:0005215|GO:0016020|GO:0005886|GO:0006810|GO:0016021		Mm.476915	106407	ENSMUST00000042042	TC1744790
BC109180	0.0334997	0.492479	down	296.607	464.028	2.54523	3.5671	593.751	146.716	149.354	463.967	196.127	731.99	3.1362	2.1829	2.3166	3.4914	3.4078	3.8021	Rnf212	ring finger protein 212 Gene [Source:MGI Symbol;Acc:MGI:3645767] [ENSMUST00000068946]	chr5:109158476-109158417	GO:0008150|GO:0003674|GO:0005575		Mm.244849	671564	ENSMUST00000068946	TC1734567
D17583	0.00651158	0.623171	down	6.9181	9.44	-2.6423	-1.96	10.7543	5	5	11.9627	5	11.3573	-2.6507	-2.6921	-2.5841	-1.786	-1.8859	-2.2081		proprotein convertase subtilisin/kexin type 5 Gene [Source:MGI Symbol;Acc:MGI:97515] [ENSMUST00000025618]	chr19:17507942-17507883			Mm.3401		ENSMUST00000025618	TC1604566
M31648	0.00955169	0.561075	down	42.0804	64.8355	-0.0319667	0.801767	64.7107	31.4413	30.0891	88.4183	32.6282	73.46	-0.0616	-0.0394	0.0051	1.0998	0.8202	0.4853		Mouse T-cell receptor rearranged beta-chain mRNA V-J-C region, 3' end. [M31648]	chr6:41085544-41085603			Mm.345390		ENSMUST00000103272	NP057298
NM_001011707	0.0312329	0.199192	down	118.522	574.25	1.11993	3.4477	252.329	50.0486	53.1878	276.044	144.56	1302.15	1.9016	0.6312	0.827	2.7423	2.9677	4.6331	Cyp2c66	Mus musculus cytochrome P450, family 2, subfamily c, polypeptide 66 (Cyp2c66), mRNA [NM_001011707]	chr19:39261183-39261242	GO:0008150|GO:0004497|GO:0003674|GO:0016491|GO:0005575|GO:0046872|GO:0055114	NM_001011707	Mm.271190	69888	ENSMUST00000087236	TC1589466
NM_001013022	0.0012887	0.406784	down	193.695	402.098	2.1895	3.48717	286.7	149.535	144.851	404.922	254.909	546.463	2.0858	2.2103	2.2724	3.2951	3.786	3.3804	Odf3b	Mus musculus outer dense fiber of sperm tails 3B (Odf3b), mRNA [NM_001013022]	chr15:89207983-89207924	GO:0008150|GO:0003674|GO:0005575	NM_001013022	Mm.247273	70113	ENSMUST00000049968	TC1636400
NM_001013785	0.0051409	0.23199	down	205.539	722.255	2.09497	4.20283	356.667	180.868	79.0808	899.794	281.835	985.136	2.4009	2.4848	1.3992	4.447	3.9309	4.2306	Akr1c19	Mus musculus aldo-keto reductase family 1, member C19 (Akr1c19), mRNA [NM_001013785]	chr13:4247522-4247581	GO:0008150|GO:0003674|GO:0005575	NM_001013785	Mm.22832	432720	ENSMUST00000081326	TC1584592
NM_001024698	0.0198783	0.528631	down	41.3135	67.7035	0.0061	0.925767	53.6185	35.8388	34.4832	81.045	42.5697	79.4959	-0.3329	0.1494	0.2018	0.9742	1.2039	0.5992	Cpa2	Mus musculus carboxypeptidase A2, pancreatic (Cpa2), mRNA [NM_001024698]	chr6:30514396-30514455	GO:0016787|GO:0006508|GO:0004180|GO:0008270|GO:0008233|GO:0005576|GO:0046872|GO:0008237|GO:0004181	NM_001024698	Mm.268855	232680	ENSMUST00000096066	TC1741812
NM_001026214	0.0159086	0.386668	down	440.839	1050.98	2.6045	3.97533	627.153	434.814	260.551	1688.24	346.649	1118.05	2.5585	2.971	2.284	4.4747	3.5187	3.9326	Entpd5	Mus musculus ectonucleoside triphosphate diphosphohydrolase 5 (Entpd5), transcript variant 2, mRNA [NM_001026214]	chr12:85714888-85714829	GO:0017110|GO:0016787|GO:0005783	NM_001026214	Mm.10211	12499	ENSMUST00000021662	TC1621700
NM_001033210	0.0496709	0.3869	down	106.061	222.973	1.09273	2.4627	187.789	94.7003	35.6926	314.541	76.7328	277.644	1.4754	1.5513	0.2515	2.9307	2.0539	2.4035	Pls1	Mus musculus plastin 1 (I-isoform) (Pls1), mRNA [NM_001033210]	chr9:95654624-95654565	GO:0008150|GO:0003674|GO:0005737|GO:0005509|GO:0003779	NM_001033210	Mm.11869	102502	ENSMUST00000093800	TC1585983
NM_001033286	0.0336632	0.26795	down	5.58437	26.1499	-2.86607	-0.9661	6.7531	5	5	20.1235	5	53.3263	-3.322	-2.6921	-2.5841	-1.0356	-1.8859	0.0232	Slc30a10	Mus musculus solute carrier family 30, member 10 (Slc30a10), mRNA [NM_001033286]	chr1:187292107-187292166	GO:0005886|GO:0008324|GO:0005575|GO:0055085|GO:0003674|GO:0008150|GO:0034220|GO:0016020|GO:0006810|GO:0006829|GO:0016021|GO:0006812|GO:0006811	NM_001033286	Mm.227117	226781	ENSMUST00000061093	TC1597452
NM_001079883	0.0394599	0.492331	down	71.6316	138.64	0.700633	1.72293	115.682	55.3471	43.8659	204.275	41.3736	170.273	0.7765	0.7764	0.549	2.3079	1.1628	1.6981	Bcl11b	Mus musculus B-cell leukemia/lymphoma 11B (Bcl11b), transcript variant 1, mRNA [NM_001079883]	chr12:109148991-109148932	GO:0043066|GO:0008285|GO:0033153|GO:0046632|GO:0021953|GO:0048538|GO:0005634|GO:0007409|GO:0003676|GO:0009791|GO:0046872|GO:0031077|GO:0006350|GO:0005622|GO:0045944|GO:0008270|GO:0045449	NM_001079883	Mm.392694	58208	ENSMUST00000066060	TC1615876
NM_001081389	0.0218481	0.539514	down	255.74	371.962	2.47057	3.36083	447.679	185.112	134.427	481.474	214.569	419.844	2.7288	2.5182	2.1647	3.5449	3.5375	3.0001	Nlrp6	Mus musculus NLR family, pyrin domain containing 6 (Nlrp6), mRNA [NM_001081389]	chr7:148113479-148113538	GO:0005515|GO:0042277|GO:0008150|GO:0007165|GO:0005737|GO:0000166|GO:0004872|GO:0005575|GO:0005524	NM_001081389	Mm.386833	101613	ENSMUST00000106045	TC1584804
NM_001145644	0.0178971	0.324195	down	14090.4	35778.5	8.21787	9.84293	24155.9	12307.1	5808.24	55308.7	15222	36804.9	8.4825	8.5732	7.5979	10.3888	9.686	9.454	Phgr1	Mus musculus proline/histidine/glycine-rich 1 (Phgr1), mRNA [NM_001145644]	chr2:118603771-118603830		NM_001145644	Mm.36777	53906	ENSMUST00000094697	TC1580532
NM_001162884	0.0414569	0.609966	down	15.1659	22.631	-1.4429	-0.7297	19.9055	13.1986	12.3937	19.3837	12.6056	35.9036	-1.7625	-1.2917	-1.2745	-1.0897	-0.5518	-0.5476	Igsf10	Mus musculus immunoglobulin superfamily, member 10 (Igsf10), mRNA [NM_001162884]	chr3:59120722-59120663	GO:0005515|GO:0048010|GO:0007165|GO:0003674|GO:0001503|GO:0005887|GO:0006468|GO:0005576|GO:0005021|GO:0005575|GO:0042246|GO:0005524	NM_001162884	Mm.228086	242050		TC1598011
NM_001163159	0.01517	0.58927	down	52.297	76.0974	0.206467	0.969467	87.9223	41.265	27.7036	84.4112	31.7239	112.157	0.3806	0.3528	-0.114	1.0329	0.7797	1.0958	Pcyt1a	Mus musculus phosphate cytidylyltransferase 1, choline, alpha isoform (Pcyt1a), transcript variant 1, mRNA [NM_001163159]	chr16:32472042-32472101	GO:0009058|GO:0016779|GO:0008654|GO:0003824|GO:0008289|GO:0042587|GO:0005737|GO:0016020|GO:0009628|GO:0005789|GO:0004105|GO:0006657|GO:0016740|GO:0006656	NM_001163159	Mm.98775	13026	ENSMUST00000115140	TC1577387
NM_001164361	0.0330712	0.467142	down	412.302	1098.3	1.6854	2.78347	554.202	439.838	242.865	1562.44	460.224	1272.23	1.681	2.0559	1.3193	3.3175	2.5864	2.4465	Plekha8	Mus musculus pleckstrin homology domain containing, family A (phosphoinositide binding specific) member 8 (Plekha8), transcript variant 1, mRNA [NM_001164361]	chr6:54595274-54595333	GO:0008150|GO:0003674|GO:0005737|GO:0051861|GO:0017089|GO:0046836|GO:0006810|GO:0005575|GO:0015031	NM_001164361	Mm.35416	231999	ENSMUST00000119706	TC1647922
NM_007417	0.000269078	0.220395	down	244.496	963.145	2.4436	4.62543	411.669	143.424	178.395	1052.6	396.939	1439.9	2.6078	2.1501	2.5729	4.6733	4.4249	4.7781	Adra2a	Mus musculus adrenergic receptor, alpha 2a (Adra2a), mRNA [NM_007417]	chr19:54123363-54123422	GO:0004935|GO:0005515|GO:0005886|GO:0004930|GO:0045202|GO:0004938|GO:0006260|GO:0042596|GO:0007165|GO:0005737|GO:0045955|GO:0007186|GO:0016020|GO:0004872|GO:0004871|GO:0016021|GO:0071333|GO:0046676	NM_007417	Mm.235195	11551	ENSMUST00000036700	TC1598908
NM_007453	0.0464212	0.338275	down	2098.47	6485.32	5.58167	7.1454	2572.14	2564.22	1159.06	10297.4	1596.6	7561.96	5.2077	6.2817	5.2556	7.8878	6.4249	7.1235	Prdx6	Mus musculus peroxiredoxin 6 (Prdx6), mRNA [NM_007453]	chr1:163170772-163170713	GO:0005739|GO:0004602|GO:0004601|GO:0032060|GO:0042744|GO:0000302|GO:0005829	NM_007453	Mm.186185	11758	ENSMUST00000071718	TC1573936
NM_007607	0.0437858	0.261286	down	1952.83	6018.91	4.06813	6.00443	4208.15	980.288	670.045	10194.9	2542.18	5319.69	4.7818	4.1205	3.3021	7.0183	5.5981	5.3969	Car4	Mus musculus carbonic anhydrase 4 (Car4), mRNA [NM_007607]	chr11:84779487-84779546	GO:0042383|GO:0016529|GO:0016020|GO:0005886|GO:0008270|GO:0031225|GO:0004089|GO:0006730|GO:0046872|GO:0016829	NM_007607	Mm.1641	12351	ENSMUST00000108076
NM_007673	0.0309734	0.245966	down	417.508	1210.04	3.00727	5.03073	716.685	423.887	111.952	1768.2	654.53	1207.38	3.4076	3.7135	1.9007	5.4216	5.1465	4.5241	Cdx2	Mus musculus caudal type homeobox 2 (Cdx2), mRNA [NM_007673]	chr5:148112606-148112547	GO:0005515|GO:0007389|GO:0060711|GO:0008284|GO:0003700|GO:0045597|GO:0005634|GO:0009952|GO:0030154|GO:0003690|GO:0017053|GO:0035019|GO:0045449|GO:0000794|GO:0006355|GO:0001568|GO:0003714|GO:0001824|GO:0007275|GO:0001890|GO:0000122|GO:0001829|GO:0003677|GO:0006350|GO:0043565|GO:0030528|GO:0045893	NM_007673	Mm.20358	12591	ENSMUST00000031650	TC1585161
NM_007860	0.0136873	0.302415	down	39.7248	100.31	-0.4142	1.3112	82.3433	20.2475	16.5836	86.6689	40.6213	173.64	0.286	-0.6743	-0.8543	1.071	1.1363	1.7263	Dio1	Mus musculus deiodinase, iodothyronine, type I (Dio1), mRNA [NM_007860]	chr4:106964088-106964052	GO:0005792|GO:0008430|GO:0016020|GO:0005783|GO:0016491|GO:0042446|GO:0004800|GO:0016021|GO:0055114	NM_007860	Mm.148342	13370	ENSMUST00000082426	TC1582803
NM_007980	0.0286814	0.256512	down	5099.32	15035.8	6.5381	8.501	10838.8	2585.02	1874.14	8501.06	7755.92	28850.4	7.3264	6.3219	5.966	7.687	8.7133	9.1027	Fabp2	Mus musculus fatty acid binding protein 2, intestinal (Fabp2), mRNA [NM_007980]	chr3:122602276-122602335	GO:0005215|GO:0005504|GO:0005886|GO:0005324|GO:0008289|GO:0005902|GO:0050892|GO:0005737|GO:0045179|GO:0005488|GO:0006631|GO:0006810|GO:0044424|GO:0015909	NM_007980	Mm.28398	14079	ENSMUST00000023820	TC1578192
NM_008081	0.021878	0.171391	down	611.397	3005.31	3.38717	5.9318	1353.43	289.573	191.186	1903.3	751.656	6360.96	4.3249	3.1638	2.6728	5.5279	5.3461	6.9214	B4galnt2	Mus musculus beta-1,4-N-acetyl-galactosaminyl transferase 2 (B4galnt2), mRNA [NM_008081]	chr11:95725001-95724942	GO:0005792|GO:0022408|GO:0005794|GO:0016758|GO:0016757|GO:0019276|GO:0006047|GO:0008376|GO:0030173|GO:0016020|GO:0006486|GO:0016021|GO:0030259|GO:0016740	NM_008081	Mm.340702	14422	ENSMUST00000103158	TC1651111
NM_008121	0.0151009	0.664973	down	31.6191	59.0116	-0.9447	-0.356067	51.6308	24.4053	18.8213	50.2639	25.4538	101.317	-0.8344	-0.8231	-1.1766	-0.5267	-0.2865	-0.255	Gja5	Mus musculus gap junction protein, alpha 5 (Gja5), mRNA [NM_008121]	chr3:96857349-96857408	GO:0005243|GO:0001568|GO:0030054|GO:0005886|GO:0035050|GO:0007267|GO:0030326|GO:0001501|GO:0007154|GO:0016020|GO:0005921|GO:0005922|GO:0016021	NM_008121	Mm.281816	14613	ENSMUST00000072600	TC1587411
NM_008585	0.0463688	0.164224	down	445.883	1401.77	2.41423	5.0205	1151.21	102.296	84.1422	1939.54	372.526	1893.24	4.0914	1.6626	1.4887	5.5551	4.3334	5.173	Mep1a	Mus musculus meprin 1 alpha (Mep1a), mRNA [NM_008585]	chr17:43611343-43611284	GO:0016787|GO:0016020|GO:0017090|GO:0006508|GO:0005624|GO:0008270|GO:0008233|GO:0016021|GO:0004222|GO:0046872|GO:0008237	NM_008585	Mm.5346	17287	ENSMUST00000117137	TC1574647
NM_008586	0.0472342	0.263608	down	781.554	2141.18	3.65083	5.57437	1801.48	313.905	229.274	2433.26	511.271	3479	4.7374	3.2802	2.9349	5.8822	4.7901	6.0508	Mep1b	Mus musculus meprin 1 beta (Mep1b), mRNA [NM_008586]	chr18:21258609-21258668	GO:0016787|GO:0016020|GO:0006508|GO:0005624|GO:0008270|GO:0008233|GO:0016021|GO:0004222|GO:0046872|GO:0008237	NM_008586	Mm.2682	17288	ENSMUST00000082235	TC1675473
NM_008593	0.0249613	0.19757	down	150.314	634.869	1.5786	3.91817	279.749	118.688	52.5053	1214.35	272.345	417.917	2.0504	1.877	0.8084	4.8795	3.8815	2.9935	Foxd2	Mus musculus forkhead box D2 (Foxd2), mRNA [NM_008593]	chr4:114579003-114578944	GO:0043565|GO:0006355|GO:0003700|GO:0005634|GO:0003677|GO:0045449|GO:0006350	NM_008593	Mm.7997	17301	ENSMUST00000068654	TC1697098
NM_008885	0.0319155	0.576303	down	1559.97	2657.26	5.02433	5.81943	2581.83	995.934	1102.16	4255.15	857.519	2859.09	5.0708	4.848	5.1542	6.2539	5.48	5.7244	Pmp22	Mus musculus peripheral myelin protein 22 (Pmp22), mRNA [NM_008885]	chr11:62972989-62973048	GO:0007049|GO:0008285|GO:0016020|GO:0043218|GO:0042552|GO:0007050|GO:0016021|GO:0005923|GO:0030154|GO:0032288	NM_008885	Mm.1237	18858	ENSMUST00000108702	TC1575712
NM_008922	0.045811	0.114721	down	5	69.5386	-3.0106	0.1132	5	5	5	117.315	5	86.3008	-3.7556	-2.6921	-2.5841	1.5078	-1.8859	0.7177	Prim2	Mus musculus DNA primase, p58 subunit (Prim2), mRNA [NM_008922]	chr1:33510792-33510733	GO:0006260|GO:0051539|GO:0051536|GO:0005658|GO:0003899|GO:0003896|GO:0016779|GO:0006269|GO:0003677|GO:0046872|GO:0016740|GO:0006350	NM_008922	Mm.27705	19076	ENSMUST00000027312	TC1575510
NM_008935	0.048048	0.493949	down	39.125	63.3322	-0.2746	0.742967	65.2039	36.7413	15.4297	78.7944	28.9262	82.2759	-0.0507	0.1853	-0.9584	0.9336	0.6465	0.6488	Prom1	Mus musculus prominin 1 (Prom1), transcript variant 1, mRNA [NM_008935]	chr5:44397469-44397410	GO:0005886|GO:0009986|GO:0032420|GO:0042995|GO:0005615|GO:0005903|GO:0003674|GO:0005902|GO:0008150|GO:0016324|GO:0016020|GO:0005887|GO:0016021	NM_008935	Mm.6250	19126	ENSMUST00000087442	NP674589
NM_009150	0.00193824	0.197159	down	4746.46	18934.8	6.6859	9.02847	8166.05	3727.76	2345.56	26303	11250.3	19251	6.9179	6.8501	6.2897	9.3165	9.2499	8.519	Selenbp1	Mus musculus selenium binding protein 1 (Selenbp1), mRNA [NM_009150]	chr3:94748621-94748680	GO:0008430|GO:0005737|GO:0016020|GO:0050873|GO:0006810|GO:0005634|GO:0015031	NM_009150	Mm.196558	20341	ENSMUST00000090839	TC1572558
NM_009216	0.0301257	0.659937	down	67.0978	94.5415	0.261567	0.861167	96.3358	51.3526	53.605	132.071	58.276	93.2774	0.3745	0.2037	0.2065	0.7564	1.1993	0.6278	Sstr1	Mus musculus somatostatin receptor 1 (Sstr1), mRNA [NM_009216]	chr12:59316670-59316729	GO:0005886|GO:0004930|GO:0005624|GO:0007268|GO:0007215|GO:0004994|GO:0007165|GO:0005737|GO:0007186|GO:0016020|GO:0007218|GO:0004872|GO:0016021|GO:0004871	NM_009216	Mm.278336	20605	ENSMUST00000110671
NM_009266	0.0460565	0.492263	down	22.9462	36.8355	-0.963467	0.0590333	34.0124	24.0304	10.7958	38.0867	25.0941	47.3256	-0.9896	-0.4272	-1.4736	-0.1152	0.4414	-0.1491	Sephs2	Mus musculus selenophosphate synthetase 2 (Sephs2), mRNA [NM_009266]	chr7:134416410-134416351	GO:0016310|GO:0000166|GO:0016301|GO:0004756|GO:0003824|GO:0005524|GO:0016740	NM_009266	Mm.20294	20768	ENSMUST00000082428	TC1574640
NM_009466	0.00343029	0.338087	down	996.113	2475.26	4.5354	6.09993	1518.4	788.387	681.552	3378.57	1499.88	2547.33	4.4908	4.6087	4.5067	6.3558	6.3428	5.6012	Ugdh	Mus musculus UDP-glucose dehydrogenase (Ugdh), mRNA [NM_009466]	chr5:65804591-65804532	GO:0003979|GO:0051287|GO:0005488|GO:0008152|GO:0016491|GO:0003824|GO:0001702|GO:0055114|GO:0016616|GO:0005829	NM_009466	Mm.344831	22235	ENSMUST00000031103	TC1572553
NM_009504	0.0218051	0.301013	down	202.767	604.845	2.18617	3.91827	298.237	212.986	97.0789	1020.3	248.13	546.105	2.1428	2.7206	1.6951	4.6283	3.7471	3.3794	Vdr	Mus musculus vitamin D receptor (Vdr), mRNA [NM_009504]	chr15:97685195-97685136	GO:0060558|GO:0005515|GO:0003700|GO:0003707|GO:0005634|GO:0046872|GO:0043401|GO:0009887|GO:0016481|GO:0006816|GO:0005499|GO:0004872|GO:0004879|GO:0045449|GO:0008434|GO:0006355|GO:0060745|GO:0060058|GO:0006874|GO:0007275|GO:0003677|GO:0006350|GO:0043565|GO:0007165|GO:0050892|GO:0005720|GO:0001501|GO:0007595|GO:0030528|GO:0008270|GO:0008628	NM_009504	Mm.245084	22337	ENSMUST00000023119
NM_009705	0.0159306	0.215935	down	12.1782	58.4633	-1.7671	0.444233	12.9199	15.1227	8.4921	96.257	16.7917	62.3411	-2.386	-1.0954	-1.8199	1.2224	-0.1382	0.2485	Arg2	Mus musculus arginase type II (Arg2), mRNA [NM_009705]	chr12:80252972-80253031	GO:0050998|GO:0005739|GO:0001657|GO:0051001|GO:0016787|GO:0045988|GO:0016813|GO:0006941|GO:0000050|GO:0006525|GO:0004053|GO:0046872	NM_009705	Mm.3506	11847	ENSMUST00000021550	TC1580867
NM_009789	0.044303	0.243968	down	23.9336	94.5607	-0.8648	1.17043	17.9315	37.8522	16.017	140.598	28.2884	114.796	-1.9131	0.2272	-0.9085	1.769	0.6133	1.129	S100g	Mus musculus S100 calcium binding protein G (S100g), mRNA [NM_009789]	chrX:159399997-159399938	GO:0016323|GO:0016324|GO:0005509|GO:0005499	NM_009789	Mm.6891	12309	ENSMUST00000112299	TC1593177
NM_009853	0.00231865	0.637059	down	6.6332	8.96257	-2.68213	-2.03163	9.8996	5	5	9.2974	5	12.5903	-2.7702	-2.6921	-2.5841	-2.1496	-1.8859	-2.0594	Cd68	Mus musculus CD68 antigen (Cd68), mRNA [NM_009853]	chr11:69479038-69478979	GO:0016020|GO:0005886|GO:0016021|GO:0005764|GO:0005768	NM_009853	Mm.15819	12514	ENSMUST00000108654	NP380325
NM_009894	0.0436745	0.303843	down	428.732	1490.41	2.04877	3.76737	785.065	346.017	155.116	2549.43	308.768	1613.03	2.4456	2.2928	1.4079	4.6701	2.9678	3.6642	Cideb	Mus musculus cell death-inducing DNA fragmentation factor, alpha subunit-like effector B (Cideb), mRNA [NM_009894]	chr14:56373001-56372942	GO:0005622|GO:0005515|GO:0006915|GO:0006917|GO:0005829	NM_009894	Mm.476914	12684	ENSMUST00000001497	TC1579586
NM_010153	0.00426946	0.52464	down	42.7376	75.5712	0.028	0.9586	60.477	34.4804	33.2553	92.8688	30.6327	103.212	-0.1592	0.0937	0.1495	1.1707	0.7292	0.9759	Erbb3	Mus musculus v-erb-b2 erythroblastic leukemia viral oncogene homolog 3 (avian) (Erbb3), mRNA [NM_010153]	chr10:128006483-128006424	GO:0005515|GO:0005634|GO:0007507|GO:0014037|GO:0016324|GO:0043524|GO:0000166|GO:0016301|GO:0045211|GO:0046326|GO:0004872|GO:0021545|GO:0005524|GO:0016328|GO:0007165|GO:0004672|GO:0016020|GO:0007422|GO:0006468|GO:0004713|GO:0016021|GO:0004714|GO:0007169|GO:0004716|GO:0016740	NM_010153	Mm.373043	13867	ENSMUST00000082059	TC1581078
NM_010229	0.0170746	0.472537	down	60.9027	90.7663	-0.2503	0.8312	101.558	36.7461	44.4041	124.802	27.9789	119.518	-0.3326	-0.3616	-0.0567	1.3273	0.4646	0.7017	Flt3	Mus musculus FMS-like tyrosine kinase 3 (Flt3), mRNA [NM_010229]	chr5:148178555-148178496	GO:0045578|GO:0005515|GO:0008285|GO:0005886|GO:0005634|GO:0035259|GO:0032403|GO:0005829|GO:0005737|GO:0046777|GO:0000166|GO:0016301|GO:0030098|GO:0004872|GO:0002328|GO:0030097|GO:0002320|GO:0009986|GO:0005524|GO:0043234|GO:0007165|GO:0004672|GO:0002572|GO:0016020|GO:0006468|GO:0004713|GO:0002318|GO:0016021|GO:0004714|GO:0007169|GO:0016740|GO:0043548	NM_010229	Mm.194	14255	ENSMUST00000110547	TC1758221
NM_010708	0.0335846	0.610346	down	223.597	330.447	2.41997	3.13227	310.424	192.942	167.427	463.041	156.744	371.556	2.2005	2.578	2.4814	3.4886	3.0844	2.8238	Lgals9	Mus musculus lectin, galactose binding, soluble 9 (Lgals9), transcript variant 1, mRNA [NM_010708]	chr11:78776981-78776922	GO:0005737|GO:0005529|GO:0016936|GO:0005576|GO:0007157	NM_010708	Mm.341434	16859	ENSMUST00000073001	TC1599420
NM_011076	0.0310728	0.237956	down	146.261	721.132	1.78873	3.85997	214.391	111.47	112.922	1302.74	128.369	732.291	1.6665	1.7865	1.9132	4.9809	2.7963	3.8027	Abcb1a	Mus musculus ATP-binding cassette, sub-family B (MDR/TAP), member 1A (Abcb1a), mRNA [NM_011076]	chr5:8748075-8748134	GO:0046581|GO:0042623|GO:0006200|GO:0006855|GO:0015893	NM_011076	Mm.207354	18671	ENSMUST00000115373	TC1583894
NM_011144	0.0238069	0.544863	down	145.38	217.863	1.75543	2.63147	221.355	94.8315	119.952	233.706	152.08	267.804	1.7127	1.5533	2.0003	2.5021	3.0409	2.3514	Ppara	Mus musculus peroxisome proliferator activated receptor alpha (Ppara), transcript variant 1, mRNA [NM_011144]	chr15:85632110-85632169	GO:0006629|GO:0005515|GO:0003700|GO:0016563|GO:0003707|GO:0032099|GO:0003706|GO:0005634|GO:0045776|GO:0046872|GO:0008289|GO:0045941|GO:0045944|GO:0043401|GO:0006631|GO:0006006|GO:0004872|GO:0004879|GO:0045449|GO:0001666|GO:0032868|GO:0006355|GO:0046982|GO:0019904|GO:0046321|GO:0019217|GO:0003677|GO:0006350|GO:0043565|GO:0007165|GO:0070215|GO:0008544|GO:0042060|GO:0042157|GO:0008270	NM_011144	Mm.212789	19013	ENSMUST00000057979	TC1582677
NM_011146	0.0359471	0.483426	down	496.299	873.932	3.54627	4.5949	645.764	548.744	294.388	1152.26	511.356	958.18	3.2573	4.086	3.2955	4.8038	4.7904	4.1905	Pparg	Mus musculus peroxisome proliferator activated receptor gamma (Pparg), transcript variant 2, mRNA [NM_011146]	chr6:115440213-115440272	GO:0005515|GO:0051974|GO:0030308|GO:0003700|GO:0050544|GO:0045598|GO:0003707|GO:0001818|GO:0017053|GO:0045444|GO:0004879|GO:0045449|GO:0019395|GO:0046321|GO:0010843|GO:0010553|GO:0010552|GO:0000122|GO:0001890|GO:0002674|GO:0019216|GO:0045165|GO:0050872|GO:0050873|GO:0045600|GO:0008270|GO:0015909|GO:0045892|GO:0016564|GO:0016566|GO:0008285|GO:0016563|GO:0033993|GO:0005634|GO:0046872|GO:0005829|GO:…	NM_011146	Mm.3020	19016	ENSMUST00000000450	TC1584275
NM_011169	0.00700005	0.515854	down	39.9783	42.019	-0.842767	0.1122	71.5914	20.2819	28.0616	55.6916	22.4138	47.9517	-0.6862	-0.935	-0.9071	0.2946	0.2696	-0.2276	Prlr	Mus musculus prolactin receptor (Prlr), mRNA [NM_011169]	chr15:10255629-10255688	GO:0060736|GO:0060644|GO:0030856|GO:0019901|GO:0007595|GO:0004925|GO:0019221|GO:0030155|GO:0007259|GO:0060749	NM_011169	Mm.10516	19116	ENSMUST00000110545	TC1650196
NM_011217	0.0239277	0.360574	down	352.103	939.86	3.06277	4.5344	506.521	289.228	260.56	1638.98	378.856	801.746	2.9069	3.162	3.1194	5.3121	4.3577	3.9334	Ptprr	Mus musculus protein tyrosine phosphatase, receptor type, R (Ptprr), transcript variant 1, mRNA [NM_011217]	chr10:115711926-115711985	GO:0005886|GO:0019901|GO:0007165|GO:0016791|GO:0005737|GO:0006470|GO:0016020|GO:0016787|GO:0016311|GO:0004721|GO:0004872|GO:0016021|GO:0004725	NM_011217	Mm.336316	19279	ENSMUST00000105271	TC1581926
NM_011328	0.0112708	0.271922	down	220.61	655.77	2.23393	4.11267	381.656	182.259	97.9159	1034.66	334.864	597.781	2.4986	2.4958	1.7074	4.6485	4.1796	3.5099	Sct	Mus musculus secretin (Sct), mRNA [NM_011328]	chr7:148464297-148464238	GO:0005179|GO:0005576	NM_011328	Mm.4723	20287	ENSMUST00000046156	TC1595535
NM_011671	0.00135822	0.589025	down	728.117	1055.54	4.05453	4.81813	1164.33	557.968	462.05	1292.37	508.955	1365.29	4.1077	4.11	3.9459	4.9694	4.7836	4.7014	Ucp2	Mus musculus uncoupling protein 2 (mitochondrial, proton carrier) (Ucp2), nuclear gene encoding mitochondrial protein, mRNA [NM_011671]	chr7:107647809-107647868	GO:0005739|GO:0016020|GO:0005488|GO:0006810|GO:0005743|GO:0000303|GO:0016021|GO:0055085|GO:0006839	NM_011671	Mm.171378	22228	ENSMUST00000126534	TC1573124
NM_011864	0.00158371	0.268501	down	2833.03	9159.4	6.05187	7.94887	3858.3	2978.22	1662.57	11049.2	4628.31	11800.6	5.8362	6.5262	5.7932	8.0652	7.9684	7.813	Papss2	Mus musculus 3'-phosphoadenosine 5'-phosphosulfate synthase 2 (Papss2), mRNA [NM_011864]	chr19:32741618-32741677	GO:0016779|GO:0003824|GO:0005524|GO:0016310|GO:0060348|GO:0004020|GO:0000166|GO:0007596|GO:0016301|GO:0000103|GO:0004781|GO:0016740|GO:0016772	NM_011864	Mm.203916	23972	ENSMUST00000025833	TC1579822
NM_012030	0.035352	0.380376	down	748.555	1988.31	4.08843	5.48293	1180.45	636.643	428.571	2926.28	477.471	2561.18	4.1276	4.3003	3.8374	6.1484	4.6914	5.609	Slc9a3r1	Mus musculus solute carrier family 9 (sodium/hydrogen exchanger), member 3 regulator 1 (Slc9a3r1), mRNA [NM_012030]	chr11:115042133-115042192	GO:0005515|GO:0016324|GO:0016020|GO:0030643|GO:0019933|GO:0045177|GO:0016055	NM_012030	Mm.27842	26941	ENSMUST00000021077	TC1572134
NM_013731	0.026374	0.160247	down	510.359	1970.94	2.89377	5.5354	1213.79	213.783	103.501	2748.98	556.913	2606.94	4.1678	2.726	1.7875	6.0582	4.9135	5.6345	Sgk2	Mus musculus serum/glucocorticoid regulated kinase 2 (Sgk2), mRNA [NM_013731]	chr2:162839803-162839862	GO:0004672|GO:0000166|GO:0016301|GO:0004674|GO:0006468|GO:0005524|GO:0016740	NM_013731	Mm.26462	27219	ENSMUST00000117123	TC1593695
NM_013770	0.0186358	0.607196	down	18.4619	26.6367	-1.21983	-0.500067	26.7308	17.7321	10.9229	31.3717	12.5123	36.0262	-1.3371	-0.8657	-1.4567	-0.395	-0.5626	-0.5426	Slc25a10	Mus musculus solute carrier family 25 (mitochondrial carrier, dicarboxylate transporter), member 10 (Slc25a10), nuclear gene encoding mitochondrial protein, mRNA [NM_013770]	chr11:120359439-120359498	GO:0005743|GO:0015114|GO:0055085|GO:0005739|GO:0015709|GO:0015743|GO:0015141|GO:0015744|GO:0015297|GO:0016020|GO:0015116|GO:0005488|GO:0015117|GO:0006810|GO:0008272|GO:0006817|GO:0016021|GO:0006839|GO:0015140|GO:0015291	NM_013770	Mm.3991	27376	ENSMUST00000026899	TC1574497
NM_013777	0.0022257	0.349331	down	102.549	235.075	1.17443	2.69177	171.971	82.9257	52.7498	288.401	130.802	286.022	1.3485	1.3597	0.8151	2.8055	2.8234	2.4464	Akr1c12	Mus musculus aldo-keto reductase family 1, member C12 (Akr1c12), mRNA [NM_013777]	chr13:4272257-4272198	GO:0004033|GO:0006805|GO:0005575	NM_013777	Mm.380356	622402	ENSMUST00000021632	TC1714772
NM_013921	0.0183387	0.329245	down	60.5163	143.988	0.218867	1.82163	123.809	29.524	28.2161	198.476	47.9916	185.497	0.8744	-0.1302	-0.0876	2.2664	1.3769	1.8216	Prss30	Mus musculus protease, serine, 30 (Prss30), mRNA [NM_013921]	chr17:24110727-24110668	GO:0004252|GO:0005886|GO:0031225|GO:0005575|GO:0003824|GO:0016020|GO:0016787|GO:0006508|GO:0006810|GO:0008236|GO:0008233|GO:0006814|GO:0006811|GO:0017080	NM_013921	Mm.142568	30943	ENSMUST00000147626	TC1630737
NM_015789	0.00438689	0.628957	down	376.958	513.738	3.0763	3.74527	632.342	242.16	256.372	585.4	225.743	730.071	3.227	2.9058	3.0961	3.8268	3.6107	3.7983	Dkkl1	Mus musculus dickkopf-like 1 (Dkkl1), mRNA [NM_015789]	chr7:52462975-52462916	GO:0005576	NM_015789	Mm.27287	50722	ENSMUST00000033057	TC1578212
NM_016847	0.0474594	0.514081	down	14.7446	23.8184	-1.54783	-0.5879	20.4168	8.2217	15.5953	26.6712	14.6656	30.1183	-1.7259	-1.9746	-0.943	-0.6292	-0.3335	-0.801	Avpr1a	Mus musculus arginine vasopressin receptor 1A (Avpr1a), mRNA [NM_016847]	chr10:121890135-121890194	GO:0008284|GO:0019722|GO:0005886|GO:0030307|GO:0031894|GO:0051970|GO:0045777|GO:0007204|GO:0001992|GO:0014049|GO:0003084|GO:0010035|GO:0045907|GO:0005000|GO:0004872|GO:0004871|GO:0007625|GO:0042711|GO:0010033|GO:0004930|GO:0031394|GO:0006950|GO:0032849|GO:0043084|GO:0031410|GO:0042713|GO:0002125|GO:0007165|GO:0007186|GO:0016020|GO:0035176|GO:0003079|GO:0007621|GO:0010460|GO:0016021|GO:0017046	NM_016847	Mm.4351	54140	ENSMUST00000020323	TC1583605
NM_016867	0.0497138	0.399592	down	461.092	938.955	3.3708	4.6942	647.473	521.192	214.612	1365.96	590.566	860.34	3.2611	4.0117	2.8396	5.0493	4.9981	4.0352	Gipc2	Mus musculus GIPC PDZ domain containing family, member 2 (Gipc2), mRNA [NM_016867]	chr3:151765629-151757247	GO:0005515|GO:0008150|GO:0005737|GO:0005575	NM_016867	Mm.97	54120	ENSMUST00000046614	TC1694920
NM_016889	0.0415915	0.499838	down	57.9733	118.304	0.4433	1.44377	86.199	39.9172	47.8037	118.029	33.5577	203.326	0.352	0.3049	0.673	1.5166	0.8607	1.954	Insm1	Mus musculus insulinoma-associated 1 (Insm1), mRNA [NM_016889]	chr2:146050603-146050662	GO:0005622|GO:0031018|GO:0008270|GO:0005634|GO:0046872|GO:0030154	NM_016889	Mm.379070	53626	ENSMUST00000089257	TC1633725
NM_016982	0.0445226	0.560609	down	9.578	14.819	-2.1527	-1.31777	12.3565	10.8019	5.5756	16.8035	7.7044	19.949	-2.4504	-1.5808	-2.4269	-1.2957	-1.2622	-1.3954	Vpreb1	Mus musculus pre-B lymphocyte gene 1 (Vpreb1), mRNA [NM_016982]	chr16:16868618-16868559	GO:0048872|GO:0030097|GO:0005515|GO:0008361|GO:0007165|GO:0000902|GO:0006955|GO:0005886|GO:0042100|GO:0004872|GO:0009897|GO:0002377	NM_016982	Mm.57574	22362	ENSMUST00000075017	TC1587623
NM_017394	0.0418082	0.534144	down	5.6311	9.57447	-2.8562	-1.9515	6.8933	5	5	13.419	5	10.3044	-3.2924	-2.6921	-2.5841	-1.6202	-1.8859	-2.3484	Slc7a10	Mus musculus solute carrier family 7 (cationic amino acid transporter, y+ system), member 10 (Slc7a10), mRNA [NM_017394]	chr7:35985868-35985927	GO:0005515|GO:0006865|GO:0055085|GO:0003333|GO:0030425|GO:0015804|GO:0015171|GO:0016020|GO:0042942|GO:0005887|GO:0042941|GO:0006810|GO:0015175|GO:0016021	NM_017394	Mm.35567	53896	ENSMUST00000131048	TC1582693
NM_018810	0.0265194	0.573607	down	650.911	973.894	3.3701	4.17197	996.507	550.122	406.105	1238.35	452.199	1231.13	3.2271	3.5808	3.3024	4.4957	4.235	3.7852	Mkrn1	Mus musculus makorin, ring finger protein, 1 (Mkrn1), mRNA [NM_018810]	chr6:39370117-39360176	GO:0005515|GO:0016874|GO:0003682|GO:0008270|GO:0003676|GO:0046872	NM_018810	Mm.270484	54484	ENSMUST00000114822	TC1670478
NM_019769	0.0140246	0.653564	down	2918.91	4680.28	4.7381	5.3517	4487.21	2275.54	1994	6218.66	2088.55	5733.61	4.918	4.6796	4.6167	5.2376	5.5817	5.2358	1500003O03Rik	Mus musculus RIKEN cDNA 1500003O03 gene (1500003O03Rik), mRNA [NM_019769]	chr2:119406436-119410268	GO:0045056|GO:0005737|GO:0017156|GO:0005509|GO:0046872|GO:0005829	NM_019769	Mm.214765	56398	ENSMUST00000014221	TC1604297
NM_019878	0.0288046	0.28277	down	682.862	2172.6	3.8249	5.6472	1191.21	594.434	262.947	3621.1	607.445	2289.24	4.1407	4.2014	3.1326	6.4558	5.0388	5.447	Sult1b1	Mus musculus sulfotransferase family 1B, member 1 (Sult1b1), mRNA [NM_019878]	chr5:87943819-87943760	GO:0006629|GO:0005737|GO:0004062|GO:0008146|GO:0016740|GO:0008202|GO:0005829	NM_019878	Mm.23502	56362	ENSMUST00000120150	TC1585149
NM_020257	0.00969532	0.572217	down	108.095	170.532	1.3159	2.12127	170.066	73.9947	80.2249	218.44	66.5629	226.593	1.3324	1.1953	1.42	2.4047	1.8488	2.1103	Clec2i	Mus musculus C-type lectin domain family 2, member i (Clec2i), mRNA [NM_020257]	chr6:128846546-128846605	GO:0005515|GO:0050852|GO:0005886|GO:0009986|GO:0046703|GO:0005529|GO:0007165|GO:0030833|GO:0045076|GO:0016020|GO:0005488|GO:0042129|GO:0043113|GO:0004872|GO:0016021|GO:0009897|GO:0004888	NM_020257	Mm.391513	93675	ENSMUST00000032519	TC1590346
NM_021319	0.000956017	0.524531	down	27.37	36.1403	-1.37593	-0.445033	43.7199	20.6046	17.7856	36.5519	20.0138	51.8553	-1.5859	-1.2639	-1.278	-0.4153	-0.4817	-0.4381	Pglyrp2	Mus musculus peptidoglycan recognition protein 2 (Pglyrp2), mRNA [NM_021319]	chr17:32555033-32554974	GO:0009253|GO:0005515|GO:0007165|GO:0002221|GO:0016019|GO:0016787|GO:0016020|GO:0008745|GO:0005576|GO:0046872	NM_021319	Mm.476916	57757	ENSMUST00000114456	TC1595261
NM_021414	0.029187	0.415686	down	380.97	875.367	2.17033	3.43677	554.699	355.226	232.985	1432.11	395.055	798.938	2.1518	2.542	1.8172	4.0546	3.2575	2.9982	Ahcyl2	Mus musculus S-adenosylhomocysteine hydrolase-like 2 (Ahcyl2), transcript variant 1, mRNA [NM_021414]	chr6:29861897-29861956	GO:0004013|GO:0008150|GO:0003674|GO:0016787|GO:0005488|GO:0008152|GO:0005575|GO:0003824|GO:0006730	NM_021414	Mm.210899	74340	ENSMUST00000115238	TC1619383
NM_021456	0.0124985	0.0985045	down	8.62873	97.2497	-2.333	1.01067	13.6102	6.4464	5.8296	28.7893	54.5302	208.429	-2.3109	-2.3255	-2.3626	-0.519	1.5612	1.9898	Ces1	Mus musculus carboxylesterase 1 (Ces1), mRNA [NM_021456]	chr8:95826781-95826722	GO:0004091|GO:0016787|GO:0005783	NM_021456	Mm.22720	12623	ENSMUST00000044602	TC1584507
NM_021719	0.0209741	0.458608	down	97.7335	208.923	1.2315	2.35617	130.463	92.6867	70.0513	285.266	69.0984	272.405	0.9499	1.5203	1.2243	2.7897	1.9028	2.376	Cldn15	Mus musculus claudin 15 (Cldn15), mRNA [NM_021719]	chr5:137451465-137451524	GO:0030054|GO:0016020|GO:0005886|GO:0005198|GO:0016021|GO:0005923	NM_021719	Mm.87202	60363	ENSMUST00000001790	TC1576593
NM_022411	0.0471175	0.135876	down	1252.08	4892.45	3.93467	6.8143	3088.68	522.621	144.932	7358.65	1284.11	6034.59	5.5152	4.0156	2.2732	7.4788	6.1187	6.8454	Slc13a2	Mus musculus solute carrier family 13 (sodium-dependent dicarboxylate transporter), member 2 (Slc13a2), mRNA [NM_022411]	chr11:78210866-78210807	GO:0005215|GO:0016020|GO:0006810|GO:0016021|GO:0006814|GO:0055085|GO:0015293|GO:0006811	NM_022411	Mm.274058	20500	ENSMUST00000001122	TC1583166
NM_023114	0.0097975	0.653337	down	61.1091	78.0438	0.459733	1.07383	101.258	42.7926	39.2768	73.988	43.0816	117.062	0.5843	0.4053	0.3896	0.8428	1.2212	1.1575	Apoc3	Mus musculus apolipoprotein C-III (Apoc3), mRNA [NM_023114]	chr9:46041193-46041134	GO:0042627|GO:0043434|GO:0005576|GO:0005615|GO:0008289|GO:0016042|GO:0034361|GO:0003674|GO:0042953|GO:0006869|GO:0006810|GO:0042157|GO:0006641|GO:0019433|GO:0006642|GO:0008203	NM_023114	Mm.390161	11814	ENSMUST00000034586	TC1577035
NM_023154	0.00765036	0.424293	down	3278.25	7203.68	6.2996	7.53647	4443.28	2960.3	2431.18	10192.1	2974.3	8444.62	6.0399	6.5175	6.3414	7.9487	7.3305	7.3302	Ethe1	Mus musculus ethylmalonic encephalopathy 1 (Ethe1), nuclear gene encoding mitochondrial protein, mRNA [NM_023154]	chr7:25393395-25393454	GO:0005739|GO:0005737|GO:0016787|GO:0005634|GO:0046872	NM_023154	Mm.29553	66071	ENSMUST00000077191	TC1577149
NM_023377	0.0489161	0.663975	down	78.5605	124.164	0.8632	1.454	110.916	60.0782	64.6878	139.819	47.5942	185.078	0.7147	0.8322	1.0427	1.6935	1.083	1.5855	Stard5	Mus musculus StAR-related lipid transfer (START) domain containing 5 (Stard5), mRNA [NM_023377]	chr7:90790202-90790261	GO:0006694|GO:0015485|GO:0017127|GO:0006869|GO:0006810|GO:0030301|GO:0008289	NM_023377	Mm.357953	170460	ENSMUST00000075418	TC1576191
NM_023707	0.0193704	0.387437	down	14.5667	36.9606	-1.48827	-0.1203	17.863	11.9033	13.9339	27.0964	17.2879	66.4975	-1.9186	-1.4407	-1.1055	-0.6064	-0.0961	0.3416	1810009J06Rik	Mus musculus RIKEN cDNA 1810009J06 gene (1810009J06Rik), mRNA [NM_023707]	chr6:40918367-40918426	GO:0016787|GO:0008236|GO:0008233	NM_023707	Mm.425319	73626		TC1587659
NM_025572	0.018852	0.475308	down	241.83	399.08	2.2996	3.37267	459.984	158.256	107.251	460.227	170.501	566.512	2.7679	2.2921	1.8388	3.4798	3.2058	3.4324	2610528J11Rik	Mus musculus RIKEN cDNA 2610528J11 gene (2610528J11Rik), mRNA [NM_025572]	chr4:118202401-118202460	GO:0016020|GO:0016021	NM_025572	Mm.34431	66451	ENSMUST00000106367	TC1581942
NM_026240	0.00695449	0.587462	down	153.429	228.682	1.8139	2.58133	243.137	98.9125	118.237	284.663	99.9426	301.441	1.8481	1.6141	1.9795	2.7867	2.4352	2.5221	Gramd3	Mus musculus GRAM domain containing 3 (Gramd3), mRNA [NM_026240]	chr18:56657022-56662255	GO:0008150|GO:0003674|GO:0005575	NM_026240	Mm.24356	107022	ENSMUST00000116636	TC1593190
NM_026644	0.036176	0.485968	down	1172.7	2273.96	4.75013	5.7912	1850.11	913.634	754.358	3602.21	769.87	2449.8	4.7758	4.8215	4.6531	6.4482	5.3806	5.5448	Agpat4	Mus musculus 1-acylglycerol-3-phosphate O-acyltransferase 4 (lysophosphatidic acid acyltransferase, delta) (Agpat4), mRNA [NM_026644]	chr17:12412423-12412482	GO:0008150|GO:0003674|GO:0016020|GO:0008152|GO:0016021|GO:0008654|GO:0005575|GO:0003841|GO:0016740|GO:0008415	NM_026644	Mm.258300	68262	ENSMUST00000024594	TC1606684
NM_026815	0.0367752	0.348299	down	227.557	607.95	2.38513	3.90673	337.7	218.643	126.328	1089.82	262.86	471.168	2.322	2.7584	2.075	4.7234	3.8303	3.1665	Upk1a	Mus musculus uroplakin 1A (Upk1a), mRNA [NM_026815]	chr7:31388170-31388111	GO:0005515|GO:0007165|GO:0016324|GO:0016020|GO:0016021|GO:0048029|GO:0006897	NM_026815	Mm.25471	109637	ENSMUST00000006476	TC1586520
NM_026945	0.0204789	0.419119	down	43.1979	73.4622	-0.196167	1.0584	83.1818	27.1319	19.28	76.5235	50.6735	93.1896	0.3006	-0.2521	-0.637	0.8914	1.4553	0.8285	Adh6a	Mus musculus alcohol dehydrogenase 6A (class V) (Adh6a), mRNA [NM_026945]	chr3:137994039-137994098	GO:0008150|GO:0003674|GO:0016491|GO:0005575|GO:0046872|GO:0055114	NM_026945	Mm.46265	69117	ENSMUST00000106247
NM_027184	0.0181895	0.451636	down	84.5535	208.498	-0.596667	0.5501	142.679	71.4426	39.5393	329.358	62.8137	233.322	-0.851	-0.2994	-0.6396	1.036	0.4103	0.204	Ipmk	Mus musculus inositol polyphosphate multikinase (Ipmk), mRNA [NM_027184]	chr10:70848461-70848520	GO:0000824|GO:0008440|GO:0005634|GO:0005575|GO:0005524|GO:0001841|GO:0046853|GO:0016310|GO:0046854|GO:0000166|GO:0016301|GO:0004428|GO:0016740	NM_027184	Mm.245867	69718	ENSMUST00000079252	TC1598343
NM_027217	0.0332805	0.529927	down	11.7437	18.4509	-1.8374	-0.921267	16.3737	10.5915	8.266	21.5129	13.386	20.4538	-2.0442	-1.6092	-1.8588	-0.9393	-0.4652	-1.3593	1810046K07Rik	Mus musculus RIKEN cDNA 1810046K07 gene (1810046K07Rik), mRNA [NM_027217]	chr9:51098062-51098003	GO:0008150|GO:0003674|GO:0005575	NM_027217	Mm.75315	69809	ENSMUST00000039959	TC1596022
NM_027237	0.045937	0.271232	down	167.315	550.456	1.7509	3.6333	290.79	156.258	54.8972	1003.21	154.258	493.898	2.1063	2.2738	0.8726	4.604	3.0614	3.2345	2010003K11Rik	Mus musculus RIKEN cDNA 2010003K11 gene (2010003K11Rik), mRNA [NM_027237]	chr19:4496987-4496928	GO:0008150|GO:0003674|GO:0005575	NM_027237	Mm.282978	69861	ENSMUST00000048482	TC1585178
NM_027239	0.036324	0.200226	down	3865.94	15338.5	6.11997	8.44027	7676.31	972.176	2949.35	8555.13	6286.9	31173.6	6.8286	4.9111	6.6202	7.6961	8.4103	9.2144	1810065E05Rik	Mus musculus RIKEN cDNA 1810065E05 gene (1810065E05Rik), mRNA [NM_027239]	chr11:58239447-58239506	GO:0008150|GO:0003674|GO:0005575	NM_027239	Mm.45641	69864	ENSMUST00000013797	TC1582191
NM_027696	0.00659425	0.516784	down	18.9238	31.5923	-1.20753	-0.255167	30.2534	13.7397	12.7783	43.756	14.88	36.141	-1.1585	-1.2337	-1.2304	0.085	-0.3125	-0.538	Mier1	Mus musculus mesoderm induction early response 1 homolog (Xenopus laevis (Mier1), transcript variant 1, mRNA [NM_027696]	chr4:102835300-102835359	GO:0008150|GO:0003674|GO:0005634|GO:0005575|GO:0003677|GO:0045449|GO:0006350	NM_027696	Mm.288721	71148	ENSMUST00000106855	TC1582274
NM_027711	0.0239569	0.509787	down	62.7639	112.218	0.604167	1.5762	82.5225	56.3644	49.4048	161.806	54.4337	120.415	0.2892	0.8027	0.7206	1.9717	1.5586	1.1983	Iqgap2	Mus musculus IQ motif containing GTPase activating protein 2 (Iqgap2), mRNA [NM_027711]	chr13:96398940-96398055	GO:0005622|GO:0005515|GO:0005099|GO:0051056|GO:0007165|GO:0005516|GO:0050790|GO:0007264|GO:0005096	NM_027711	Mm.38878	544963	ENSMUST00000068603	TC1621808
NM_027837	0.00592511	0.152266	down	232.337	1057.95	2.14323	4.85857	473.635	135.495	87.8814	761.191	791.773	1620.87	2.8101	2.0681	1.5515	4.2057	5.4211	4.9489	Isx	Mus musculus intestine specific homeobox (Isx), mRNA [NM_027837]	chr8:77417314-77417373	GO:0043565|GO:0008150|GO:0003674|GO:0006355|GO:0003700|GO:0030528|GO:0005634|GO:0005575|GO:0003677|GO:0045449|GO:0006350	NM_027837	Mm.158735	71597	ENSMUST00000034034	TC1596736
NM_027853	0.0123155	0.154499	down	61.9663	370.048	0.2373	2.93163	124.022	40.5848	21.292	287.935	83.5361	738.672	0.8769	0.3288	-0.4938	2.8032	2.1765	3.8152	Mettl7b	Mus musculus methyltransferase like 7B (Mettl7b), mRNA [NM_027853]	chr10:128395726-128395667	GO:0008150|GO:0003674|GO:0008168|GO:0008152|GO:0005575|GO:0016740	NM_027853	Mm.337232	71664	ENSMUST00000026398	TC1576103
NM_027963	0.0443723	0.595717	down	42.3614	59.7749	-0.0263667	0.720933	65.6544	30.9225	30.5072	83.1598	35.5165	60.6483	-0.0407	-0.0634	0.025	1.0114	0.9426	0.2088	Wdr16	Mus musculus WD repeat domain 16 (Wdr16), mRNA [NM_027963]	chr11:67738530-67738471	GO:0008150|GO:0003674|GO:0005737|GO:0005575	NM_027963	Mm.441823	71860	ENSMUST00000021287	TC1584252
NM_027998	0.0137082	0.511971	down	63.4243	111.123	0.603567	1.56943	85.9727	59.2239	45.0763	151.745	53.9991	127.625	0.3483	0.8741	0.5883	1.8791	1.547	1.2822	Cldn23	Mus musculus claudin 23 (Cldn23), mRNA [NM_027998]	chr8:36888596-36888537	GO:0008150|GO:0003674|GO:0030054|GO:0016020|GO:0005886|GO:0005198|GO:0016021|GO:0005923|GO:0005575	NM_027998	Mm.37817	71908	ENSMUST00000060128	TC1583095
NM_028087	0.0226462	0.156168	down	114.016	650.756	1.04287	3.7217	242.479	60.681	38.8883	1004.68	109.035	838.558	1.8442	0.9092	0.3752	4.6061	2.5608	3.9982	Gcnt3	Mus musculus glucosaminyl (N-acetyl) transferase 3, mucin type (Gcnt3), mRNA [NM_028087]	chr9:69879495-69879436	GO:0008375|GO:0005794|GO:0003829|GO:0016020|GO:0006493|GO:0016757|GO:0016021|GO:0008109|GO:0005575|GO:0016740	NM_028087	Mm.195555	72077	ENSMUST00000034751	TC1629437
NM_028089	0.0295129	0.133783	down	1027.43	6367.31	3.9886	6.89063	2407.41	265.669	409.193	2966.72	1543.89	14591.3	5.1557	3.0395	3.7706	6.1682	6.3845	8.1192	Cyp2c55	Mus musculus cytochrome P450, family 2, subfamily c, polypeptide 55 (Cyp2c55), mRNA [NM_028089]	chr19:39116674-39116733	GO:0005792|GO:0004497|GO:0070330|GO:0016020|GO:0005506|GO:0005783|GO:0016491|GO:0009055|GO:0046872|GO:0055114|GO:0020037	NM_028089	Mm.142581	72082	ENSMUST00000025966	TC1584037
NM_029562	0.00616807	0.102771	down	131.938	1376.43	1.59383	4.87633	170.2	159.209	66.4033	1948.33	272.613	1908.34	1.3335	2.3008	1.1472	5.5616	3.8829	5.1845	Cyp2d26	Mus musculus cytochrome P450, family 2, subfamily d, polypeptide 26 (Cyp2d26), mRNA [NM_029562]	chr15:82620634-82620575	GO:0005792|GO:0005506|GO:0070330|GO:0005783|GO:0042493|GO:0009055|GO:0046872|GO:0004497|GO:0016020|GO:0016491|GO:0016712|GO:0020037|GO:0055114	NM_029562	Mm.439931	76279	ENSMUST00000006094	TC1771800
NM_029741	0.0224889	0.347696	down	498.139	1101.63	3.15233	4.67643	1014.02	283.235	197.166	1018.28	678.649	1607.96	3.7938	3.0031	2.6601	4.2162	5.0985	4.7146	Ppfia3	Mus musculus protein tyrosine phosphatase, receptor type, f polypeptide (PTPRF), interacting protein (liprin), alpha 3 (Ppfia3), mRNA [NM_029741]	chr7:52594708-52594649	GO:0005737	NM_029741	Mm.277235	76787	ENSMUST00000003961	TC1581164
NM_029964	0.0496178	0.604257	down	38.0388	55.5108	-0.123733	0.603033	49.9022	27.956	36.2581	51.3748	33.358	81.7995	-0.4365	-0.2089	0.2742	0.3166	0.8521	0.6404	6030468B19Rik	Mus musculus RIKEN cDNA 6030468B19 gene (6030468B19Rik), mRNA [NM_029964]	chr11:117667580-117667639	GO:0008150|GO:0003674|GO:0005576|GO:0005575	NM_029964	Mm.159981	77727	ENSMUST00000026660	TC1588685
NM_029983	0.013024	0.535416	down	35.9099	52.7906	-0.658367	0.2429	67.3969	20.5053	19.8275	44.1788	25.8148	88.3783	-0.4347	-0.8068	-0.7336	-0.1133	0.43	0.412	Sla2	Mus musculus Src-like-adaptor 2 (Sla2), mRNA [NM_029983]	chr2:156698670-156698658	GO:0005515|GO:0007165|GO:0042110|GO:0005737|GO:0016020|GO:0005886|GO:0005770|GO:0005070|GO:0016023|GO:0031410|GO:0005768	NM_029983	Mm.387161	77799	ENSMUST00000109561	TC1583846
NM_031869	0.0152943	0.543154	down	271.476	449.688	2.7069	3.58747	371.569	225.899	216.96	387.81	252.971	708.284	2.4599	2.8055	2.8553	3.2328	3.775	3.7546	Prkab1	Mus musculus protein kinase, AMP-activated, beta 1 non-catalytic subunit (Prkab1), mRNA [NM_031869]	chr5:116464709-116464650	GO:0005515|GO:0008610|GO:0004679|GO:0019901|GO:0031588|GO:0006950|GO:0005634|GO:0051291|GO:0016310|GO:0043234|GO:0050790|GO:0016301|GO:0006633	NM_031869	Mm.458152	19079	ENSMUST00000111999	TC1622465
NM_033603	0.0319491	0.159951	down	28.835	192.094	-0.6437	2.0006	29.653	43.5746	13.2773	388.067	46.6693	141.545	-1.1874	0.4314	-1.1751	3.2337	1.3366	1.4315	Amn	Mus musculus amnionless (Amn), mRNA [NM_033603]	chr12:112514095-112514243	GO:0007588|GO:0008104|GO:0016020|GO:0045177|GO:0007275|GO:0016021	NM_033603	Mm.197639	93835	ENSMUST00000021707	TC1579838
NM_053108	0.0270453	0.555811	down	523.687	814.856	3.67117	4.5185	677.145	441.042	452.873	950.099	520.445	974.023	3.3258	3.7708	3.9169	4.5255	4.8158	4.2142	Glrx	Mus musculus glutaredoxin (Glrx), mRNA [NM_053108]	chr13:75986983-75987042	GO:0005739|GO:0005737|GO:0019153|GO:0015035|GO:0006810|GO:0009055|GO:0045454|GO:0022900	NM_053108	Mm.25844	93692	ENSMUST00000022082	TC1574293
NM_053188	0.000245363	0.403936	down	47.4548	105.886	0.147333	1.45513	71.3832	39.2943	31.6868	117.107	45.3704	155.181	0.08	0.2822	0.0798	1.5053	1.2959	1.5642	Srd5a2	Mus musculus steroid 5 alpha-reductase 2 (Srd5a2), mRNA [NM_053188]	chr17:74367105-74367046	GO:0006629|GO:0005792|GO:0006706|GO:0003865|GO:0006694|GO:0010033|GO:0005783|GO:0006702|GO:0042493|GO:0043434|GO:0005575|GO:0016627|GO:0030154|GO:0030539|GO:0005737|GO:0016020|GO:0016491|GO:0007548|GO:0016021|GO:0008202|GO:0055114	NM_053188	Mm.38933	94224	ENSMUST00000043458
NM_133669	0.0415892	0.588957	down	32.3554	44.2689	-0.465467	0.2983	53.0334	18.0045	26.0284	55.5091	26.2529	51.0446	-0.3487	-0.8437	-0.204	0.4282	0.5066	-0.0399	Rp2h	Mus musculus retinitis pigmentosa 2 homolog (human) (Rp2h), mRNA [NM_133669]	chrX:19974372-19974431	GO:0006241|GO:0006228|GO:0006165|GO:0006183|GO:0016020|GO:0005886|GO:0005488|GO:0004550|GO:0005524	NM_133669	Mm.288141	19889	ENSMUST00000115392	TC1691619
NM_133732	0.00827137	0.482221	down	1502.01	2787.86	5.185	6.23723	1940.84	1431.51	1133.68	2659.35	1557.44	4146.78	4.8449	5.4693	5.2408	6.0104	6.3971	6.3042	4931406C07Rik	Mus musculus RIKEN cDNA 4931406C07 gene (4931406C07Rik), mRNA [NM_133732]	chr9:15087949-15087890	GO:0008150|GO:0003674|GO:0016787|GO:0016788|GO:0008270|GO:0005634|GO:0005575|GO:0046872	NM_133732	Mm.261842	70984	ENSMUST00000034414	TC1574071
NM_133825	0.0296973	0.604494	down	691.217	985.688	3.9982	4.7244	1051.98	595.392	426.279	1364.9	492.247	1099.91	3.9613	4.2037	3.8296	5.0482	4.7354	4.3896	D1Ertd622e	Mus musculus DNA segment, Chr 1, ERATO Doi 622, expressed (D1Ertd622e), mRNA [NM_133825]	chr1:99540626-99540567	GO:0008150|GO:0003674|GO:0005575	NM_133825	Mm.12309	52392	ENSMUST00000116550	TC1578015
NM_133960	0.012207	0.073882	down	424.818	4117.81	2.633	6.39163	1025	142.66	106.796	1842.02	1412.83	9098.58	3.9239	2.1424	1.8327	5.4806	6.2565	7.4378	Ces6	Mus musculus carboxylesterase 6 (Ces6), transcript variant 1, mRNA [NM_133960]	chr8:107265289-107265348	GO:0004091|GO:0005792|GO:0016787|GO:0006486	NM_133960	Mm.212983	102022	ENSMUST00000034346	TC1579614
NM_134021	0.0441649	0.605584	down	1781.62	2654.02	5.4138	6.1374	2287.19	1876.9	1180.78	2567.82	1340.65	4053.58	5.0818	5.8601	5.2995	5.9599	6.1809	6.2714	Pnpo	Mus musculus pyridoxine 5'-phosphate oxidase (Pnpo), mRNA [NM_134021]	chr11:96799210-96799151	GO:0008150|GO:0003674|GO:0010181|GO:0016491|GO:0016638|GO:0005575|GO:0004733|GO:0008615|GO:0055114	NM_134021	Mm.254704	103711	ENSMUST00000107630	TC1571923
NM_134072	0.0446193	0.366978	down	89.6628	221.625	1.02757	2.4738	136.414	84.4765	48.0976	393.535	104.361	166.98	1.0143	1.3865	0.6819	3.2539	2.4976	1.6699	Akr1c14	Mus musculus aldo-keto reductase family 1, member C14 (Akr1c14), mRNA [NM_134072]	chr13:4089325-4089383	GO:0008150|GO:0047023|GO:0016229|GO:0005575	NM_134072	Mm.26838	105387	ENSMUST00000118717	TC1580904
NM_138670	0.029915	0.334536	down	1012.04	3283.44	4.5807	6.16047	1340.22	1071.85	624.061	2154.82	1017.46	6678.03	4.3107	5.0519	4.3795	5.7069	5.7829	6.9916	Mpst	Mus musculus mercaptopyruvate sulfurtransferase (Mpst), nuclear gene encoding mitochondrial protein, transcript variant 1, mRNA [NM_138670]	chr15:78244373-78244432	GO:0005739|GO:0008150|GO:0003674|GO:0005737|GO:0016784|GO:0008272|GO:0005743|GO:0004792|GO:0016740	NM_138670	Mm.294215	246221	ENSMUST00000100475
NM_138942	0.0184089	0.41171	down	161.503	353.717	1.9857	3.266	194.874	134.22	155.414	494.67	192.52	373.963	1.5288	2.0544	2.3739	3.5839	3.381	2.8331	Dbh	Mus musculus dopamine beta hydroxylase (Dbh), mRNA [NM_138942]	chr2:27038665-27038724	GO:0030424|GO:0006548|GO:0046333|GO:0050900|GO:0003824|GO:0001816|GO:0046872|GO:0042596|GO:0004500|GO:0004497|GO:0045907|GO:0042127|GO:0007626|GO:0007613|GO:0002443|GO:0008306|GO:0042711|GO:0031418|GO:0005507|GO:0009987|GO:0042981|GO:0042593|GO:0031410|GO:0001975|GO:0016020|GO:0048149|GO:0006584|GO:0001974|GO:0008542|GO:0016491|GO:0042421|GO:0042420|GO:0048265|GO:0016021|GO:0042423|GO:0055114|GO:…	NM_138942	Mm.167781	13166
NM_144531	0.0480772	0.435929	down	13.6116	27.8995	-1.5685	-0.370667	12.9489	14.8132	13.0726	32.688	16.322	34.6884	-2.3828	-1.1252	-1.1975	-0.3357	-0.1791	-0.5972	9030409G11Rik	Mus musculus RIKEN cDNA 9030409G11 gene (9030409G11Rik), transcript variant 1, mRNA [NM_144531]	chr4:141658743-141658684	GO:0030057|GO:0005737|GO:0030054|GO:0031424|GO:0005634|GO:0005856|GO:0001533	NM_144531	Mm.255986	71529	ENSMUST00000070792	TC1584113
NM_144797	0.0354439	0.563127	down	187.435	537.157	1.66037	2.48883	263.739	197.891	100.676	802.741	96.4993	712.231	1.6783	1.8942	1.4086	2.5875	2.0591	2.8199	Metrnl	Mus musculus meteorin, glial cell differentiation regulator-like (Metrnl), mRNA [NM_144797]	chr11:121577358-121577417	GO:0008150|GO:0003674|GO:0005576|GO:0005575	NM_144797	Mm.153566	210029	ENSMUST00000100117	TC1596299
NM_145099	0.0372959	0.643985	down	11.9713	15.5116	-1.90103	-1.26613	20.1042	7.7762	8.0336	13.2486	8.8998	24.3864	-1.7481	-2.055	-1.9	-1.6387	-1.0541	-1.1056	Trpv3	Mus musculus transient receptor potential cation channel, subfamily V, member 3 (Trpv3), mRNA [NM_145099]	chr11:73110643-73110702	GO:0005262|GO:0005261|GO:0009266|GO:0007165|GO:0034220|GO:0016020|GO:0070588|GO:0006810|GO:0004872|GO:0006816|GO:0016021|GO:0005216|GO:0006812|GO:0006811	NM_145099	Mm.347652	246788	ENSMUST00000049676	TC1592894
NM_145419	0.00647751	0.0916005	down	42.0942	396.928	-0.4019	3.0466	90.948	18.1368	17.1978	455.323	75.0478	660.413	0.4294	-0.8332	-0.8019	3.4643	2.0219	3.6536	Hkdc1	Mus musculus hexokinase domain containing 1 (Hkdc1), mRNA [NM_145419]	chr10:61845981-61845922	GO:0005975|GO:0004396|GO:0005575|GO:0005524|GO:0006096|GO:0003674|GO:0008150|GO:0016310|GO:0000166|GO:0016301|GO:0016773|GO:0046835|GO:0016740	NM_145419	Mm.213213	216019	ENSMUST00000020277	TC1587311
NM_145535	0.0243704	0.242082	down	514.01	1872.21	3.4014	5.44783	823.934	546.768	171.327	2599.61	510.553	2506.47	3.6088	4.0808	2.5146	5.9776	4.7881	5.5778	Sdcbp2	Mus musculus syndecan binding protein (syntenin) 2 (Sdcbp2), mRNA [NM_145535]	chr2:151415409-151415468	GO:0005515|GO:0008150|GO:0003674|GO:0005575	NM_145535	Mm.32068	228765	ENSMUST00000028950	TC1582193
NM_145566	0.0459133	0.428322	down	61.4219	105.593	0.320767	1.544	113.664	46.461	24.1403	148.667	64.2223	103.89	0.7511	0.5239	-0.3127	1.8495	1.7972	0.9853	Agfg2	Mus musculus ArfGAP with FG repeats 2 (Agfg2), transcript variant 1, mRNA [NM_145566]	chr5:138104107-138104048	GO:0008150|GO:0008060|GO:0003674|GO:0032312|GO:0008270|GO:0005575|GO:0046872	NM_145566	Mm.260869	231801
NM_145603	0.0114458	0.12954	down	721.958	5053.41	3.77673	6.72527	1486.71	294.74	384.425	7814.99	947.75	6397.49	4.4604	3.1893	3.6805	7.5656	5.6805	6.9297	Ces2	Mus musculus carboxylesterase 2 (Ces2), mRNA [NM_145603]	chr8:107378105-107378164	GO:0003674|GO:0051789|GO:0016787|GO:0001101|GO:0005575	NM_145603	Mm.28191	234671	ENSMUST00000055052	TC1616356
NM_145932	0.0146297	0.0938478	down	12.435	137.939	-1.9632	1.45033	22.4909	5	9.8141	42.2715	62.4825	309.064	-1.5863	-2.6921	-1.6112	0.0352	1.7576	2.5582	Osta	Mus musculus organic solute transporter alpha (Osta), mRNA [NM_145932]	chr16:32475930-32475871	GO:0005215|GO:0016020|GO:0005886|GO:0006810|GO:0016021	NM_145932	Mm.476915	106407	ENSMUST00000042042	TC1582847
NM_145953	0.00236627	0.312732	down	122.921	325.18	1.46657	3.14357	189.98	115.411	63.3715	405.899	171.56	398.082	1.4909	1.8293	1.0795	3.2982	3.2092	2.9233	Cth	Mus musculus cystathionase (cystathionine gamma-lyase) (Cth), mRNA [NM_145953]	chr3:157560242-157560183	GO:0006520|GO:0019344|GO:0030308|GO:0008285|GO:0006749|GO:0008652|GO:0005575|GO:0003824|GO:0050667|GO:0016829|GO:0005737|GO:0030170|GO:0004123|GO:0004121	NM_145953	Mm.28301	107869	ENSMUST00000029830	TC1578221
NM_146026	0.0197321	0.259115	down	167.931	548.525	1.8403	3.78863	268.604	168.459	66.7305	920.874	238.325	486.374	1.9909	2.3764	1.1536	4.476	3.6884	3.2015	Prr15l	Mus musculus proline rich 15-like (Prr15l), mRNA [NM_146026]	chr11:96796244-96796303	GO:0008150|GO:0003674|GO:0005575	NM_146026	Mm.342551	217138	ENSMUST00000107633	TC1578624
NM_146164	0.0382211	0.567385	down	103.029	150.773	1.11843	1.93603	188.704	51.5463	68.8363	163.646	59.8619	228.81	1.4824	0.6738	1.1991	1.988	1.6957	2.1244	Lrch4	Mus musculus leucine-rich repeats and calponin homology (CH) domain containing 4 (Lrch4), transcript variant 1, mRNA [NM_146164]	chr5:138080387-138080597	GO:0016564|GO:0005515|GO:0005737|GO:0016605|GO:0016481	NM_146164	Mm.200763	231798	ENSMUST00000031734	TC1575822
NM_146955	0.00500665	0.659693	down	7.193	9.2373	-2.60677	-2.00663	11.579	5	5	8.9775	5	13.7344	-2.5441	-2.6921	-2.5841	-2.2001	-1.8859	-1.9339	Olfr60	Mus musculus olfactory receptor 60 (Olfr60), mRNA [NM_146955]	chr7:147531319-147531260	GO:0007608|GO:0007165|GO:0004984|GO:0007186|GO:0004930|GO:0004872|GO:0016021|GO:0004871	NM_146955	Mm.222844	18361	ENSMUST00000075470	TC1600261
NM_153506	0.00166367	0.363048	down	235.475	522.778	2.35823	3.82	414.645	142.316	149.464	484.987	294.597	788.749	2.6182	2.1389	2.3176	3.5554	3.9948	3.9098	Clec2e	Mus musculus C-type lectin domain family 2, member e (Clec2e), mRNA [NM_153506]	chr6:129042312-129042253	GO:0008150|GO:0007165|GO:0003674|GO:0016020|GO:0005886|GO:0005488|GO:0005529|GO:0004872|GO:0016021|GO:0005575	NM_153506	Mm.30870	232409	ENSMUST00000032258	TC1590641
NM_153582	0.0226595	0.480275	down	49.2432	84.4381	0.1785	1.23657	69.5125	51.9577	26.2594	93.0571	51.9131	108.344	0.0416	0.6852	-0.1913	1.1736	1.4902	1.0459	Cmtm4	Mus musculus CKLF-like MARVEL transmembrane domain containing 4 (Cmtm4), mRNA [NM_153582]	chr8:106880228-106880169	GO:0008150|GO:0003674|GO:0016020|GO:0006935|GO:0016021|GO:0005575|GO:0005615|GO:0005125	NM_153582	Mm.383258	97487	ENSMUST00000060162	TC1582503
NM_153598	0.0488922	0.25366	down	434.779	1578.97	3.10413	5.08317	774.585	393.159	136.592	2815.04	352.842	1569.02	3.5197	3.605	2.1877	6.0925	4.255	4.902	Ugt2b34	Mus musculus UDP glucuronosyltransferase 2 family, polypeptide B34 (Ugt2b34), mRNA [NM_153598]	chr5:87318908-87318849	GO:0008150|GO:0003674|GO:0016757|GO:0005575|GO:0016740	NM_153598	Mm.281844	100727	ENSMUST00000113333	TC1583633
NM_172476	0.0110238	0.648899	down	30.7708	47.7689	-0.6077	0.0162333	43.987	29.0807	19.2447	72.7628	18.1239	52.4201	-0.6773	-0.5043	-0.6415	0.2623	-0.1742	-0.0394	Tmc7	Mus musculus transmembrane channel-like gene family 7 (Tmc7), mRNA [NM_172476]	chr7:125690907-125690848	GO:0008150|GO:0003674|GO:0016020|GO:0016021|GO:0005575	NM_172476	Mm.69380	209760	ENSMUST00000044195	TC1596148
NM_172759	0.00372188	0.248709	down	227.337	1782.18	-0.0209333	1.98653	487.518	127.034	67.4597	1916	319.953	3110.59	0.0444	0.1271	-0.2343	1.7455	1.6083	2.6058	Ces5	Mus musculus carboxylesterase 5 (Ces5), transcript variant 1, mRNA [NM_172759]	chr8:107457772-107457831	GO:0004091|GO:0008150|GO:0016787|GO:0005575	NM_172759	Mm.441134	234673	ENSMUST00000034355	TC1591279
NM_172825	0.00410739	0.478326	down	45.4138	77.2425	-0.0236333	1.0403	79.6261	32.6684	23.9469	94.1037	36.6151	101.009	0.2376	0.0158	-0.3243	1.1897	0.9865	0.9447	Gpr128	Mus musculus G protein-coupled receptor 128 (Gpr128), mRNA [NM_172825]	chr16:56732984-56732925	GO:0005886|GO:0004930|GO:0005575|GO:0003674|GO:0007165|GO:0008150|GO:0007186|GO:0016020|GO:0007218|GO:0004872|GO:0016021|GO:0004871|GO:0007166|GO:0004888	NM_172825	Mm.258979	239853	ENSMUST00000023437	TC1592103
NM_173024	0.00367061	0.657806	down	135.052	171.396	1.5918	2.19607	227.676	86.4565	91.0248	183.08	85.6532	245.453	1.7533	1.4199	1.6022	2.1499	2.2126	2.2257	Serpina3b	Mus musculus serine (or cysteine) peptidase inhibitor, clade A, member 3B (Serpina3b), mRNA [NM_173024]	chr12:105377694-105377753	GO:0010951|GO:0008150|GO:0003674|GO:0004867|GO:0010466|GO:0005576|GO:0005575|GO:0030414	NM_173024	Mm.120265	271047	ENSMUST00000085052	TC1593686
NM_173428	0.0299107	0.588834	down	25.7008	39.0652	-0.741167	0.0229	39.3751	19.1011	18.6261	57.1771	17.0967	42.9218	-0.7783	-0.7584	-0.6868	0.4709	-0.1122	-0.29	Sspo	Mus musculus SCO-spondin (Sspo), mRNA [NM_173428]	chr6:48448197-48448382	GO:0008150|GO:0003674|GO:0005737|GO:0005179|GO:0010466|GO:0005576|GO:0030414|GO:0007155	NM_173428	Mm.25039	243369	ENSMUST00000043676	TC1603497
NM_173740	0.0289386	0.459	down	308.828	631.182	2.9035	4.02693	391.611	306.547	228.325	961.264	273.76	658.521	2.5357	3.2459	2.9289	4.5424	3.8889	3.6495	Maoa	Mus musculus monoamine oxidase A (Maoa), nuclear gene encoding mitochondrial protein, mRNA [NM_173740]	chrX:16264785-16264844	GO:0050660|GO:0005625|GO:0005741|GO:0051378|GO:0005739|GO:0042428|GO:0008131|GO:0016020|GO:0006584|GO:0016491|GO:0042420|GO:0016021|GO:0042135|GO:0042443|GO:0055114	NM_173740	Mm.21108	17161	ENSMUST00000026013	TC1576279
NM_175105	0.0480472	0.521462	down	43.6884	87.9054	-0.0765333	0.862833	62.7874	45.2062	23.0716	131.702	27.2742	104.74	-0.1526	0.3351	-0.4121	1.3287	0.4648	0.795	Aqp11	Mus musculus aquaporin 11 (Aqp11), mRNA [NM_175105]	chr7:104877541-104877482	GO:0005215|GO:0005886|GO:0009986|GO:0001822|GO:0005783|GO:0030425|GO:0015840|GO:0005829|GO:0003674|GO:0005737|GO:0048388|GO:0016020|GO:0015793|GO:0006810|GO:0051260|GO:0016021|GO:0006833|GO:0006811	NM_175105	Mm.29756	66333	ENSMUST00000084986	TC1580075
NM_175181	0.0475639	0.615274	down	116.304	173.858	1.41863	2.11933	183.469	77.2946	88.1479	241.995	62.4501	217.129	1.4418	1.2583	1.5558	2.5524	1.7568	2.0488	Prr5l	Mus musculus proline rich 5 like (Prr5l), transcript variant 2, mRNA [NM_175181]	chr2:101556575-101556516	GO:0005739|GO:0008150|GO:0003674	NM_175181	Mm.24138	72446	ENSMUST00000043845	TC1582083
NM_175270	0.0263034	0.44512	down	19.1615	49.2763	-1.543	-0.375267	27.8876	21.0263	8.5707	74.9814	19.3778	53.4697	-1.5955	-1.0894	-1.9441	0.0177	-0.359	-0.7845	Ankrd56	Mus musculus ankyrin repeat domain 56 (Ankrd56), mRNA [NM_175270]	chr5:93470797-93470738	GO:0008150|GO:0003674|GO:0005575	NM_175270	Mm.477202	78088		TC1583647
NM_175324	0.0462583	0.528766	down	389.79	711.917	3.18277	4.10207	592.358	311.702	265.311	1072.21	225.481	838.059	3.1328	3.27	3.1455	4.6999	3.609	3.9973	Acad11	Mus musculus acyl-Coenzyme A dehydrogenase family, member 11 (Acad11), mRNA [NM_175324]	chr9:104029734-104029793	GO:0005739|GO:0008150|GO:0003674|GO:0005777	NM_175324	Mm.41274	102632	ENSMUST00000048275	TC1575133
NM_176954	0.00633032	0.66125	down	17.653	21.936	-1.3474	-0.750667	29.9137	11.6427	11.4025	22.4216	11.8925	31.4939	-1.1748	-1.4727	-1.3947	-0.8796	-0.6358	-0.7366	Celf5	Mus musculus CUGBP, Elav-like family member 5 (Celf5), mRNA [NM_176954]	chr10:80922061-80922002	GO:0008150|GO:0003674|GO:0005575	NM_176954	Mm.152689	319586	ENSMUST00000119060	TC1628568
NM_177016	0.00648974	0.286505	down	32.598	147.722	-1.17897	0.6244	68.727	19.3326	9.7343	143.588	40.597	258.983	-0.632	-1.1778	-1.7271	0.4675	0.4986	0.9071	Slc17a4	Mus musculus solute carrier family 17 (sodium phosphate), member 4 (Slc17a4), mRNA [NM_177016]	chr13:23989817-23989758	GO:0008150|GO:0003674|GO:0016020|GO:0006810|GO:0016021|GO:0005575|GO:0006814|GO:0055085|GO:0015293|GO:0006811	NM_177016	Mm.97959	319848	ENSMUST00000110407	TC1607901
NM_177564	0.00381222	0.337884	down	61.821	155.093	0.415233	1.98063	109.903	41.7301	33.8302	216.249	60.24	188.79	0.7025	0.369	0.1742	2.3901	1.7048	1.847	Dhrs11	Mus musculus dehydrogenase/reductase (SDR family) member 11 (Dhrs11), mRNA [NM_177564]	chr11:84634643-84634584	GO:0008150|GO:0003674|GO:0005488|GO:0008152|GO:0016491|GO:0005576|GO:0005575|GO:0003824|GO:0055114	NM_177564	Mm.192213	192970	ENSMUST00000047560	TC1586870
NM_177732	0.0339957	0.340218	down	587.027	1160.18	3.51363	5.0691	1160.66	378.637	221.783	1085.3	998.304	1396.93	4.1032	3.5507	2.887	4.7174	5.7555	4.7344	Slc35d1	Mus musculus solute carrier family 35 (UDP-glucuronic acid/UDP-N-acetylgalactosamine dual transporter), member D1 (Slc35d1), mRNA [NM_177732]	chr4:102844382-102844323	GO:0016020|GO:0016021	NM_177732	Mm.281800	242585	ENSMUST00000036195	TC1583567
NM_178373	0.00254777	0.289025	down	36.243	156.137	-0.4649	1.32583	70.4086	20.3062	18.0142	260.621	67.7675	140.021	0.027	-0.6709	-0.7508	1.5098	1.2996	1.1681	Cidec	Mus musculus cell death-inducing DFFA-like effector c (Cidec), mRNA [NM_178373]	chr6:113374689-113374630	GO:0005622|GO:0005515|GO:0005737|GO:0006915|GO:0006917|GO:0005829	NM_178373	Mm.10026	14311	ENSMUST00000032416	TC1580634
NM_178706	0.0342665	0.657152	down	4402.13	4021.19	3.86117	4.46687	8034.91	3192.7	1978.79	6313.51	2585.11	3164.96	3.9869	4.0215	3.5751	4.451	4.6951	4.2545	Siglech	Mus musculus sialic acid binding Ig-like lectin H (Siglech), mRNA [NM_178706]	chr7:63033826-63033885	GO:0016020|GO:0005529|GO:0016021	NM_178706	Mm.478467	233274	ENSMUST00000060416	NP804712
NM_178933	0.0197605	0.342688	down	91.8314	197.747	0.792133	2.33717	191.188	42.0664	42.2398	276.054	78.2557	238.93	1.5013	0.3806	0.4945	2.7424	2.0823	2.1868	Ostb	Mus musculus organic solute transporter beta (Ostb), mRNA [NM_178933]	chr9:65260764-65260705	GO:0005215|GO:0016020|GO:0005886|GO:0006810|GO:0016021	NM_178933	Mm.335247	330962	ENSMUST00000065894	TC1584561
NM_182805	0.0299523	0.346117	down	350.027	1049.37	3.0418	4.57247	489.224	343.255	217.604	1639.98	264.119	1244.02	2.8568	3.4091	2.8595	5.313	3.8372	4.5672	Gpt	Mus musculus glutamic pyruvic transaminase, soluble (Gpt), mRNA [NM_182805]	chr15:76529767-76529897	GO:0005737|GO:0004021|GO:0009058|GO:0016769|GO:0030170|GO:0008483|GO:0003824|GO:0016740	NM_182805	Mm.30130	76282	ENSMUST00000023203	TC1637339
NM_183029	0.0302653	0.387097	down	56.4643	97.4858	-0.0197	1.34953	120.525	30.2432	18.6244	111.439	45.0464	135.972	0.7353	-0.1059	-0.6885	1.4337	1.2576	1.3573	Igf2bp2	Mus musculus insulin-like growth factor 2 mRNA binding protein 2 (Igf2bp2), mRNA [NM_183029]	chr16:22059319-22059260	GO:0005737|GO:0000166|GO:0003723|GO:0003676|GO:0006417	NM_183029	Mm.479207	319765	ENSMUST00000041504	TC1597206
NM_194058	0.00839946	0.53637	down	10.3713	22.6012	-2.2545	-1.3558	15.3607	8.7221	7.0312	35.6238	7.0388	25.141	-2.5741	-2.0343	-2.1551	-1.1806	-1.4557	-1.4311	Nlrp9b	Mus musculus NLR family, pyrin domain containing 9B (Nlrp9b), mRNA [NM_194058]	chr7:20608568-20608627	GO:0005515|GO:0008150|GO:0003674|GO:0005737|GO:0000166|GO:0005575|GO:0005524	NM_194058	Mm.277114	243874	ENSMUST00000137183	TC1771567
NM_198171	0.0240314	0.145474	down	465.021	2705.6	2.99267	5.77383	1032.24	150.639	212.181	3980.41	446.085	3690.31	3.934	2.2209	2.8231	6.5923	4.5933	6.1359	BC015286	Mus musculus cDNA sequence BC015286 (BC015286), mRNA [NM_198171]	chr8:107362421-107362480	GO:0008150|GO:0003674|GO:0016787|GO:0005575	NM_198171	Mm.443387	234669	ENSMUST00000059449	TC1589436
NM_198306	0.0231758	0.567215	down	15.9898	22.9578	-1.55333	-0.7353	28.8974	8.3631	10.709	27.5559	10.0706	31.2469	-1.2247	-1.95	-1.4853	-0.5821	-0.8758	-0.748	Galnt9	Mus musculus UDP-N-acetyl-alpha-D-galactosamine:polypeptide N-acetylgalactosaminyltransferase 9 (Galnt9), transcript variant A, mRNA [NM_198306]	chr5:111050001-111050060	GO:0008150|GO:0003674|GO:0005575|GO:0016740	NM_198306	Mm.275748	231605	ENSMUST00000040001	TC1584352
NM_198620	0.0164553	0.451094	down	100.721	210.119	1.25683	2.40533	145.427	79.6927	77.0422	321.445	81.2843	227.628	1.1066	1.3024	1.3615	2.962	2.1371	2.1169	Rundc3b	Mus musculus RUN domain containing 3B (Rundc3b), mRNA [NM_198620]	chr5:8490689-8490630	GO:0008150|GO:0003674|GO:0005575	NM_198620	Mm.332192	242819	ENSMUST00000047485	TC1581747
NM_201410	0.00312374	0.349299	down	613.446	2612.85	1.47083	2.9883	724.095	760.569	355.675	2479.02	767.938	4591.61	1.2516	1.7588	1.4021	2.7936	2.8132	3.3581	Ugt1a6b	Mus musculus UDP glucuronosyltransferase 1 family, polypeptide A6B (Ugt1a6b), mRNA [NM_201410]	chr1:90115493-90115552	GO:0008150|GO:0003674|GO:0005575	NM_201410	Mm.300095	394435	ENSMUST00000113138	NP921499
NR_001460	0.0456126	0.485284	down	2910.34	4829.13	6.0784	7.1215	4306.38	2666.49	1758.15	5764.67	3827.65	4895.07	5.9947	6.3667	5.8738	7.1266	7.6944	6.5435	Rmrp	Mus musculus RNA component of mitochondrial RNAase P (Rmrp), RNase MRP RNA [NR_001460]	chr4:43505906-43505847	GO:0008150|GO:0003674|GO:0005575	NR_001460		19782
NR_027987	0.043534	0.523236	down	32.8955	60.8341	-0.3565	0.577967	47.3862	25.4973	25.803	42.0461	28.1876	112.269	-0.5112	-0.3417	-0.2166	0.0275	0.6092	1.0972	C030016D13Rik	Mus musculus RIKEN cDNA C030016D13 gene (C030016D13Rik), non-coding RNA [NR_027987]	chr19:27507000-27507059	GO:0008150|GO:0003674|GO:0005575	NR_027987	Mm.17942	107372	ENSMUST00000035141	TC1587630
XM_001001707	0.000785078	0.371388	down	63.3847	153.009	0.562733	1.99173	93.9673	56.4046	39.7823	183.589	65.2015	210.237	0.4765	0.8037	0.408	2.1539	1.819	2.0023	D630033O11Rik	PREDICTED: Mus musculus RIKEN cDNA D630033O11 gene (D630033O11Rik), mRNA [XM_001001707]	chr9:43088033-43088092	GO:0008150|GO:0003674|GO:0005575	XM_001001707	Mm.135745	235302		TC1669611
XM_001476664	0.027734	0.646117	down	55.3668	73.4206	0.3749	1.00503	83.3454	40.8173	41.9377	65.721	44.864	109.677	0.3035	0.3371	0.4841	0.6719	1.2797	1.0635	LOC100047628	PREDICTED: Mus musculus similar to Chain L, Structural Basis Of Antigen Mimicry In A Clinically Relevant Melanoma Antigen System, transcript variant 1 (LOC100047628), mRNA [XM_001476664]	chr6:70653921-70653980		XM_001476664	Mm.466597	100047628	ENSMUST00000103404	TC1700736
XM_001480443	0.0199176	0.537859	down	1366.13	2228.7	5.05483	5.94953	1754.02	1107.8	1236.57	2692.85	1303.7	2689.55	4.6989	5.0995	5.3661	6.0285	6.1406	5.6795	LOC100048622	PREDICTED: Mus musculus similar to EF-hand Ca2+ binding protein p22 (LOC100048622), mRNA [XM_001480443]	chr2:119412200-119412260		XM_001480443	Mm.214765	100048622
